# Supplementary material for: Dietary Lasia spinosa Thw. Improves Growth Performance in Broilers
Source: Front Nutr. 2022 Jan 13;8:775223. doi: 10.3389/fnut.2021.775223 (PMC8793882; doi:10.3389/fnut.2021.775223)
Supplement: Supplementary file 1 [file Data_Sheet_1.ZIP]

Archive with 21 entries (20 files):
- fasta/
- fasta/LST001_chimeras_filtered.fa
- fasta/LST003_chimeras_filtered.fa
- fasta/LST004_chimeras_filtered.fa
- fasta/LST005_chimeras_filtered.fa
- fasta/LST006_chimeras_filtered.fa
- fasta/LST102_chimeras_filtered.fa
- fasta/LST103_chimeras_filtered.fa
- fasta/LST104_chimeras_filtered.fa
- fasta/LST105_chimeras_filtered.fa
- fasta/LST106_chimeras_filtered.fa
- fasta/LST201_chimeras_filtered.fa
- fasta/LST202_chimeras_filtered.fa
- fasta/LST203_chimeras_filtered.fa
- fasta/LST205_chimeras_filtered.fa
- fasta/LST206_chimeras_filtered.fa
- fasta/LST401_chimeras_filtered.fa
- fasta/LST403_chimeras_filtered.fa
- fasta/LST404_chimeras_filtered.fa
- fasta/LST405_chimeras_filtered.fa
- fasta/LST406_chimeras_filtered.fa
