# Supplementary material for: Dietary Lasia spinosa Thw. Improves Growth Performance in Broilers
Source: Front Nutr. 2022 Jan 13;8:775223. doi: 10.3389/fnut.2021.775223 (PMC8793882; doi:10.3389/fnut.2021.775223)
Supplement: Supplementary file 1 [file Data_Sheet_1.ZIP › fasta/LST003_chimeras_filtered.fa]

>LST003_2269
CCTACGGGTGGCAGCAGTGGGGAATATTGGGCAATGGGCGCAAGCCTGACCCAGCAACGCCGCGTGAAGGAAGAAGGCTTTCGGGTTGTAAACTTCTTTTATTCGGGACGAAGAAATGACGGTACCGAATGAATAAGCCACGGCTAACTACGTGCCAGCAGCCGCGGTAATACGTAGGTGGCAAGCGTTATCCGGATTTATTGGGTGTAAAGGGCGTGTAGGCGGGACTGCAAGTCAGATGTGAAAACCACGGGCTCAACCTGTGGCCTGCATTTGAAACTGTAGTTCTTGAGTGTCGGAGAGGCAATCGGAATTCCGTGTGTAGCGGTGAAATGCGTAGATATACGGAGGAACACCAGTGGCGAAGGCGGATTGCTGGACGATAACTGACGCTGAGGCGCGAAAGCGTGGGGAGCAAACAGGATTAGATACCCGTGTAGTC
>LST003_2270
CCTACGGGGGGCAGCAGTGAGGAATATTGGTCAATGGACGCAAGTCTGAACCAGCCATGCCGCGTGCAGGAAGACGGCTCTATGAGTTGTAAACTGCTTTTGTACGAGGGTAAACTCAGATACGTGTATCTGACTGAAAGTACCGTACGAATAAGGATCGGCTAACTCCGTGCCAGCAGCCGCGGTAATACGGAGGATCCAAGCGTTATCCGGATTTATTGGGTTTAAAGGGTGCGTAGGCGGTTTGATAAGTTAGAGGTGAAATACCGGGGCTTAACTCCGGAACTGCCTCTGATACTGTTGAGCTAGAGAGTAGTTGCGGTAGGCGGAATGTATGGTGTAGCGGTGAAATGCTTAGAGATCATACAGAACACCGATTGCGAAGGCAGCTTACCAAACTATATCTGACGTTGAGGCACGAAAGCGTGGGGAGCAAACAGGATTAGATACCCGAGTAGTC
>LST003_4533
CCTACGGGGTGCAGCAGTGGGGAATATTGCACAATGGGGGAAACCCTGATGCAGCGACGCCGCGTGGAGGAAGAAGGTCTTCGGATTGTAAACTCCTGTTGTTGGGGAAAAGAAGGATGGTACCCAACAAGGAAGTGACGGCTAACTACGTGCCAGCAGCCGCGGTAAAACGTAGGTCACGAGCGTTGTCCGGAATTACTGGGTGTAAAGGGAGCGCAGGCGGGTATGCAAGTTGGGAGTGAAATGCATGGGCTCAACCCATGAACTGCTCTCAAAACTGTGTATCTTGAGTAGTGCAGAGGTAGGCGGAATTCCCGGTGTAGCGGTGGAATGCGTAGATATCGGGAGGAACACCAGTGGCGAAGGCGGCCTACTGGGCACCAACTGACGCTGAGGCTCGAAAGTGTGGGTAGCAAACAGGATTAGATACCCCGGTAGTC
>LST003_6799
CCTACGGGCCGCAGCAGTGAGGAATATTGGTCAATGGACGCAAGTCTGAACCAGCCATGCCGCGTGCAGGAAGACGGCTCTATGAGTTGTAAACTGCTTTTGTACGAGGGTAAACTCAGATACGTGTATCTGACTGAAAGTACCGTACGAATAAGGATCGGCTAACTCCGTGCCAGCAGCCGCGGTAATACGGAGGATCCAAGCGTTATCCGGATTTATTGGGTTTAAAGGGTGCGTAGGCGGTTTGATAAGTTAGAGGTGAAATACCGGGGCTTAACTCCGGAATTGCCTCTGATACTGTTGGACTAGAGAGTAGTTGCGGTAGGCGGAATGTATGGTGTAGCGGTGAAATGCTTAGAGATCATACAGAACACCGATTGCGAAGGCAGCTTACCAAACTATATCTGACGTTGAGGCACGAAAGCGTGGGGAGCAAACAGGATTAGATACCCCGGTAGTC
>LST003_9060
CCTACGGGGGGCAGCAGTGGGGAATATTGGGCAATGGGGGCAACCCTGACCCAGCAACGCCGCGTGAAGGAAGAAGGCTTTCGGGTTGTAAACTTCTTTTACCAGGGACGAAGGACGTGACGGTACCTGGAGAAAAAGCCACGGCTAACTACGTGCCAGCAGCCGCGGTAATACGTAGGTGGCAAGCGTTGTCCGGATTTACTGGGTGTAAAGGGCGTGTAGGCGGGAGAGCAAGTCAGATGTGAAATCTATGGGCTTAACCCATAAACTGCATTTGAAACTGTTCTTCTTGAGTATCGGAGAGGCAGGCGGAATTCCTAGTGTAGCGGTGAAATGCGTAGATATTAGGAGGAACACCAGTGACGAAGGCGGCCTGCTGGACGACAACTGACGCTGAGGCGCGAAAGCGTGGGGAGCAAACAGGATTAGATACCCGAGTAGTC
>LST003_11322
CCTACGGGCTGCAGCAGTGGGGAATATTGGGCAATGGGCGAAAGCCTTACCCAGCAATACCGCGTGAGGGAAGGAGGTCTTCGGATTGTAAACTTCTTTGATCAGGGACGAAGCAAGTGACGGTACCTGAAGAACAAGCCCCGGCTAACTACGTGCCAGCAGCCGCGGTAATACGTAGGGGGCGAGCGTTGTCCGGAATGACTGGGCGTAAAGGGTGCGTAGGCGGGTTGGCAAGTTAGAAGTGAAATACCTAGGGCTTAACTCAGGTGCTGCTTTTAAGACTGCCGGGCTGGAGTGCAGGAGAGGTTAATGGAATTCCTAGTGTAGCGGTGGAATGCGTAGATATTAGGAGGAACACCAGAGGCGAAGGCGATTAACTGGACTGTAACTGACGCTGAGGCACGAAAGTGTGGGGAGCAAACAGGATTAGATACCCTTGTAGTC
>LST003_4534
CCTACGGGTGGCAGCAGTAGGGAATATTGCTCAATGGGGGCAACCCTGAAGCAGCAACGCCGCGTGGAGGATGAAGGTTTTCGGATTGTAAACTCCTTTTGTTAGAGAAGATAATGACGGTATCTAACGAATAAGCACCGGCTAACTCCGTGCCAGCAGCCGCGGTAATACGGAGGGTGCAAGCGTTACTCGGAATCACTGGGCGTAAAGAGCGCGTAGGCGGGGTAGTAAGTCAGATGTGAAATCCTATGGCTTAACCATAGAACTGCATTTGAAACTACTACTCTAGAGTATGGGAGAGGTAGGTGGAATTCTTGGTGTAGGGGTAAAATCCGTAGAGATCAAGAGGAATACTCATTGCGAAGGCGACCTGCTGGAACATTACTGACGCTGAGGCGCGAAAGCGTGGGGAGCAAACAGGATTAGATACCCGCGTAGTC
>LST003_15841
CCTACGGGTGGCAGCAGTAGGGAATATTGCTCAATGGGGGAAACCCTGAAGCAGCAACGCCGCGTGGAGGATGAAGGTTTTCGGATTGTAAACTCCTTTTGTTAGAGAAGATAATGACGGTATCTAACGAATAAGCACCGGCTAACTCCGTGCCAGCAGCCGCGGTAATACGGAGGGTGCAAGCGTTACTCGGAATCACTGGGCGTAAAGAGCGCGTAGGCGGGGTAGTAAGTCAGATGTGAAATCCTATGGCTTAACCATAGAACTGCATTTGAAACTACTACTCTAGAGTATGGGAGAGGTAGGTGGAATTCTTGGTGTAGGGGTAAAATCCGTAGAGATCAAGAGGAATACTCATTGCGAAGGCGACCTGCTGGAACATTACTGACGCTGATGCGCGAAAGCGTGGGGAGCAAACAGGATTAGATACCCGGGTAGTC
>LST003_11323
ACGGGATGCAGCAGGCGCGCAAACTTTACAATGCGAGCAATCGTGATAAGGAAACCTTGAGTGCCTGTCGATGCAGGCTGTTCATCTGTTTAAATTGCAGGTTAAGAAAGGGCAGGGCAAGACCGGTGCCAGCCGCCGCGGTAATACCGGCTGCTCGAGTGATGGCCACTATTACTGGGTTTAAAGCGTCCGTAGCTTGATTCTTAGGTCTCTTGGGAAATCTTAACGCTTAACGTTAAGGCGTCTAAGAGATACCGGGAATCTTGGAACTGGGAGAGGTAAGCCGTACTTCGGGGGTAGGAGTGAAATCTTGTAATCCTCGAGGGACGACCTATGGCGAAGGCAGCTTACTAGAACAGCTTCGACAGTGAGGGACGAAAGCTGGGGGAGCAAACGGGATTAGATACCCGCGTAGTC
>LST003_13581
CCTACGGGAGGCAGCAGTGGGGAATATTGGGCAATGGGGGCAACCCTGACCCAGCAACGCCGCGTGAAGGAAGAAGGCTTTCGGGTTGTAAACTTCTTTTACCAGGGACGAAGACGTGACGGTACCTGGAGAAAAAGCCACGGCTAACTACGTGCCAGCAGCCGCGGTAATACGTAGGTGGCAAGCGTTGTCCGGATTTACTGGGTGTAAAGGGCGTGTAGGCGGGAGAGCAAGTCAGATGTGAAATCTATGGGCTTAACCCATAAACTGCATTTGAAACTGTTCTTCTTGAGTATCGGAGAGGCAGGCGGAATTCCTAGTGTAGCGGTGAAATGCGTAGATATTAGGAGGAACACCAGTGGCGAAGGCGGCCTGCTGGACGACAACTGACGCTGAGGCGCGAAAGCGTGGGGAGCAAACAGGATTAGATACCCCCGTAGTC
>LST003_6801
CCTACGGGACGCAGCAGTGGGGAATATTGCGCAATGGGCGAAAGCCTGACGCAGCGACGCCGCGTGAGGGATGAAGGTTCTCGGATCGTAAACCTCTGTCAGGGGGGAAGAAACCCCCTCGTGTGAATAATGCGAGGGCTTGACGGTACCCCCAAAGGAAGCACCGGCTAACTCCGTGCCAGCAGCCGCGGTAATACGGAGGGTGCAAGCGTTAATCGGAATCACTGGGCGTAAAGCGCACGTAGGCGGCTTGGTAAGTCAGGGGTGAAATCCCACAGCCCAACTGTGGAACTGCCTTTGATACTGCCAGGCTTGAGTACCGGAGAGGGTGGCGGAATTCCAGGTGTAGGAGTGAAATCCGTAGATATCTGGAGGAACACCGGTGGCGAAGGCGGCCACCTGGACGGTAACTGACGCTGAGGTGCGAAAGCGTGGGGAGCAAACAGGATTAGATACCCTCGTAGTC
>LST003_4535
CCTACGGGCGGCAGCAGTGGGGACTATTGGGCAATGGGCGCAAGCCTGACACAGCAACGCCGCGTGACGGAAGAAGGCCCTCGGGTTGTAAACTTCTTTTATCGGGGACGAAACAAATGACGGTACCCGATGAAAAAGCCACGGCTCACTACGTGCCAGCAGCCGCGGTAATACGTAGGTGGCGAGCGTTATCCGGCTTTACTGGGTGTAAAGGGAGCGTAGACGGAGCAGCAAGTCTGATGTGAAAGGCAGGGGCTCAACCCCTGGACTGCATTGGAAACGGTTGATCTTGAGTACCGGAGGGGTAAGCGGAATTCCGAGTGTAGCGGTGAAATGCGTAGATATTAGGAGGAACACCAGGGGCGAAGGCGGCTTACTGGACGGTAACTGACGTTGAGGCGCGAAAGCGTGGGGAGCAAACAGGAGTAGATACCCTAGTAGTC
>LST003_2272
CCTACGGGCTGCAGCAGTGAGGAATATTGGTCAATGGGCGAGAGCCTGAACCAGCCAAGTAGCGTGAAGGATGACTGCCCTACGGGTTGTAAACTTCTTTTATAAGGGAATAAAGTACTCTACGTGTAGAGTTTTGTCTGTACCTTATGAATAAGCATCGGCTAACTCCGTGCCAGCAGCCGCGGTAATACGGAGGATGCGAGCGTTATCCGGATTTATTGGGTTTAAAGGGAGCGTAGACGGCGGTTTAAGTCAGCTGTTAAATGGTGCGGCTCAACCGTGGCACTGCAGTTGAAACTGGACGGCTTGAGTGCAGTTGAGGCAAGCGGAATTCGTGGTGTAGCGGTGAAATTCTTAGATATCAGGAGGAACCCCCGTTGCGAAGGCAGCCTGCTAAGCTGCAACTGACGTTGAGGCTCGAAAGTGTGGGTATCAAACAGGATTAGATACCCGCGTAGTC
>LST003_13582
CTACGGGTGGCAGCAGTAGGGAATTTTGCGCAATGGGCGAAAGCCTGACGCAGCAACGCCGCGTGAACGATTAAGCCCTTCGGGGTGTAAAGTTCTGTCAGTAGGGACGAATCTTGACGGTACCTACAGAGGAAGCACCGGCTAACTCCGTGCCAGCAGCCGCGGTAATACGGAGGGTGCAAGCGTTGTCCGGAATCATTGGGCGTAAAGAGTTCGTAGGCGGTATGTAAAGTCCGGTGTTAAAGCCTGAGGCTCAACCTCAGTTCGGCACTGGATACTTGCAAACTAGAATGCGGTAGAGGTAAAGGGAATTCCTGGTGTAGCGGTGAAATGCGTAGATATCAGGAGGAACATCGGTGGCGTAAGCGCTTTACTGGGCCGTGATTGACGCTGAGGAACGAAAGCCGGGGTAGCAAATGGGATTAGATACCCCAGTAGTC
>LST003_18099
CCTACGGGAGGCAGCAGTGGGGAATATTGCACAATGGGGGAAACCCTGATGCAGCGACGCCGCGTGAGTGAAGAAGTATTTCGGTATGTAAAGCTCTATCAGCAGGGAAGAAAATGACGGTACCTGACTAAGAAGCACCAGCTAAATACGTGCCAGCAGCCGCGGTAATACGTATGGTGCAAGCGTTATCCGGATTTACTGGGTGTAAAGGGAGCGTAGACGGATAGGCAAGTCTGGAGTGAAAACCCGGGGCTCAACCCCGGGACTGCTTTGGAAACTGTTTATCTAGAGTGCTGGAGAGGTAAGTGGAATTCCTAGTGTAGCGGTGAAATGCGTAGATATTAGGAGGAACACCAGTGGCGAAGGCGGCTTACTGGACAGTAACTGACGTTGAGGCTCGAAAGCGTGGGGAGCAAACAGGATTAGATACCCGAGTAGTC
>LST003_15842
CCTACGGGGTGCAGCAGTGAGGAATATTGGTCAATGGGCGAGAGCCTGAACCAGCCAAGTAGCGTGAAGGATGACTGCCCTATGGGTTGTAAACTTCTTTTATACGGGAATAACACCTTCCACGTGTGGAGGGCTGCATGTACCGTATGAATAAGCATCGGCTAACTCCGTGCCAGCAGCCGCGGTAATACGGAGGATGCGAGCGTTATCCGGATTTATTGGGTTTAAAGGGAGCGTAGACGGGTCCTTAAGTCAGTTGTGAAAGTTTGCGGCTCAACCGTAAAATTGCAGTTGATACTGGGGACCTTGAGTGCGGCAGAGGCAGGCGGAATTCGTGGTGTAGCGGTGAAATGCTTAGATATCACGAAGAACTCCGATTGCGAAGGCAGCTTGCTGGAGCGTAACTGACGTTGATGCTCGAAAGTGTGGGTATCAAACAGGATTAGATACCCCTGTAGTC
>LST003_20358
CCTACGGGTGGCAGCAGTGAGGAATATTGGTCAATGGGCGAGAGCCTGAACCAGCCAAGTAGCGTGAAGGATGACTGCCCTACGGGTTGTAAACTTCTTTTATAAGGGAATAAAGTTCTCTACGTGTAGAGTTTTGTATGTACCTTATGAATAAGCATCGGCTAACTCCGTGCCAGCAGCCGCGGTAATACGGAGGATGCGAGCGTTATCCGGATTTATTGGGTTTAAAGGGAGCGTAGACGGCGGTTTAAGTCAGCTGTGAAATGGTGCGGCTCAACCGTAGCACTGCAGTTGAAACTGGACGGCTTGAGTGCAGTTGAGGCAGGCGGAATTCGTGGTGTAGCGGTGAAATGCTTAGATATCACGAAGAACCCCGATTGCGAAGGCAGCCTGCTAAGCTGCAACTGACGTTGAGGCTCGAAAGTGTGGGTATCAAACAGGATTAGATACCCCGGTAGTC
>LST003_6802
CCTACGGGCTACAGCAGTAGAGAATAATTCACAATGGGGGAAACCCTGATGCAGCGACGCCGCGTGGAGGAAGAAGGTCTTCGGATTGTAAACTCCTGTTGTAGGGGAAAATAAGGACGGTACCCAACAAGGAAGTAACGGCTAACTCCGTGCCAGCAGCCGCGGTAATACGTAGGTCACAAGCGTTGTTCGGAATTACTGGGCGTAAAGGGAGCGCAGGCGGGTATGCAAGTTGGAAGTGAAATACAAGGGCTCAACCAATGAACTGCTTTCAAAACTGTGTATCTTGAGTAGTGCAGAGGTAGGCGGAATTCCCGGTGTAGCGGTAGAATGCGTAGAGATCGGGAGGAACACCAATGGCGAAGGCGGCCTACTGGGCACCAACTGACGCTGATGCTCGAAAGTGTGGGTAGCAAACAGGATTAGATACCCCAGTAGTC
>LST003_11324
CCTACGGGCTGCAGCAGTGGGGAATATTGGGCAATGGAGGCAACTCTGACCCAGCAATGCCGCGTGAGTGATGAAGGTCTTTTGATTGTAAAGCTCTTTTCTTGGGAACGAAGTTCTGACGGTACCCAAGGAATAAGCCCCGGCTAACTACGTGCCAGCAGCCGCGGTAATACGTAGGGGGCAAGCGTTGTCCGGAATGACTGGGCGTAAAGGGTGTGTAGGCGGTTAGGCAAGTTAGAAGTGTAATACCCAGGGCTTAACTCGGGTGCTGCTTCTAAAACTGCTTGACTTGAGTGCTGGAGAGGATAGTGGAATTCCTAGTGTAGCGGTGGAATGCGTAGATATTAGGAGGAACATCAGTGGCGAAGGCGACTATCTGGACAGTAACTGACGCTGAGGCACGAAAGCGTGGGGAGCAAACAGGATTAGATACCCGAGTAGTC
>LST003_22618
CCTACGGGAGGCAGCAGTGAGGAATATTGGTCAATGGACGCAAGTCTGAACCAGCCATGCCGCGTGCAGGAAGACGGCTCTATGAGTTGTAAACTGCTTTTGTATGAGGGTAAACCCGGGTACGAGTACCCGGCTGAAAGTATCATACGAATAAGGATCGGCTAACTCCGTGCCAGCAGCCGCGGTAATACGGAGGATCCAAGCGTTATCCGGATTTATTGGGTTTAAAGGGTGCGTAGGCGGTTTGATAAGTTAGAGGTGAAATGTTAGGGCTTAACCCTGAAACTGCCTCTAATACTGTTGAGCTAGAGAGTAGTTGCGGTAGGCGGAATGTATGGTGTAGCGGTGAAATGCTTAGAGATCATACAGAACACCGATTGCGAAGGCAGCTTACCAAACTATATCTGACGTTGAGGCACGAAAGCGTGGGGAGCAAACAGGATTAGATACCCTAGTAGTC
>LST003_2273
CCTACGGGCCGCAGCAGTGAGGAATATTGGTCAATGGGCGAGAGCCTGAACCAGCCAAGTAGCGTGAAGGATGACTGCCCTACGGGTTGTAAACTTCTTTTATAAGGGAATAAAGTTCTCTACGTGTAGAGTTTTGTATGTACCTTATGAATAAGCATCGGCTAACTCCGTGCCAGCAGCCGCGGTAATACGGAGGATGCGAGCGTTATCCGGATTTATTGGGTTTAAAGGGAGCGTAGACGGCGGTTTAAGTCAGCTGTGAAATGGTGCGGCTCAACCGTAGCACTGCAGTTGAAACTGGACGGCTTGAGTGCAGTTGAGGCAGGCGGAATTCGTGGTGTAGCGGTGAAATGCTTAGATATCACGAAGAACCCCGATTGCGAAGGCAGCCTGCTAAGCTGCAACTGACGTTGAGGCTCGAAAGTGTGGGTATCAAACAGGATTAGATACCCCGTAGTC
>LST003_20359
CCTACGGGCCGCAGCAGGCGCGCAAACTTTACAATGCGAGCAATCGTGATAAGGAAACCCTGAGTGCCTGTCGATGCAGGCTGTTCATCTGTTTAAATTGCAGGTGAAGAAAGGGCAGGGCAAGACCGGTGCCAGCCGCCGCGGTAATACCGGCTGCTCGAGTGATGGCCACTATTACTGGGTTTAAAGCGTCCGTAGCTTGATTCTTAGGTCTCTTGGGAAATCTTAACGCTTAACGTTAAGGCGTCTAAGAGATACCGGGAATCTTGGAACTGGGAGAGGTAAGCCGTACTTCGGGGGTAGGAGTGAAATCTTGTAATCCTCGAGGGACGACCTATGGCGAAGGCAGCTTACCAGAACAGCTTCGACAGTGAGGGACGAAAGCTGGGGGAGCAAACGGAATTAGATACCCCTGTAGTC
>LST003_13583
CCTACGGGAGGCAGCAGTGGGGAATATTGCACAATGGGGGAAACCCTGATGCAGCGACGCCGCGTGAGCGAAGAAGTATTTCGGTATGTAAAGCTCTATCAGCAGGGACGAAACTGACGGTACCTGACTAAGAAGCACCGGCTAAATACGTGCCAGCAGCCGCGGTAATACGTATGGTGCAAGCGTTATCCGGATTTACTGGGTGTAAAGGGAGCGTAGACGGATAGGCAAGTCTGAAGTGAAAGCCCGGGGCTCAACCCCGGGACTGCTTTGGAAACTGTTTATCTAGAGTGCTGGAGAGGTAAGTGGAATTCCGAGTGTAGCGGTGAAATGCGTAGATATTAGGAGGAACACCAGTGGCGAAGGCGGCTTACTGGACAGTAACTGACGTTGAGGCTCGAAAGCGTGGGGAGCAAACAGGATTAGATACCCCGGTAGTC
>LST003_9062
CCTACGGGATGCAGCAGTGAGGAATATTGGTCAATGGGCGAGAGCCTGAACCAGCCAAGTAGCGTGAAGGATGACTGCCCTACGGGTTGTAAACTTCTTTTATAAGGGAATAAAGTTCTCTACGTGTAGAGTTTTGTATGTACCTTATGAATAAGCATCGGCTAACTCCGTGCCAGCAGCCGCGGTAATACGGAGGATGCGAGCGTTATCCGGATTTATTGGGTTTAAAGGGAGCGTAGACGGCCGTTTAAGTCAGCTGTGAAATGGTGCGGCTCAACCGTAGCACTGCAGTTGAAACTGGACGGCTTGAGTGCAGTTGAGGCAGGCGGAATTCGTGGTGTAGCGGTGAAATGCTTAGATATCACGAAGAACCCCGATTGCGAAGGCAGCCTGCTAAGCTGCAACTGACGTTGAGGCTCGAAAGTGTGGGTATCAAACAGGATTAGATACCCCAGTAGTC
>LST003_22619
CCTACGGGGTGCAGCAGTCGGGAATATTGCGCAATGGAGGAAACTCTGACGCAGTGACGCCGCGTGCAGGAAGAAGGTTTTCGGATTGTAAACTGCTTTAGACAGGGAAGAACAAGGACAGTACCTGTAGAATAAGCTCCGGCTAACTACGTGCCAGCAGCCGCGGTAATACGTAGGGAGCAAGCGTTGTCCGGATTTATTGGGTGTAAAGGGTGCGTAGACGGGGAAGCAAGTTAGTTGTGAAATCCCTCGGCTTAACTGAGGAACTGCAACTAAAACTACTACTCTTGAGTGCTGGAGAGGAAAGTGGAATTCCTAGTGTAGCGGTGAAATGCGTAGATATTAGGAGGAACACCAGTGGCGAAGGCGACTTTCTGGACAGTAACTGACGTTGAGGCACGAAAGTGTGGGGAGCAAACAGGATTAGATACCCGGGTAGTC
>LST003_6803
CCTACGGGAGGCAGCAGTCGGGAATATTGCACAATGGGGGGAACCCTGATGCAGCGACGCCGCGTGAGTGAAGAAGTACTTCGGTATGTAAAGCTCTATCAGCAGGGAAGAAAATGACGGTACCTGACTAAGAAGCCCCGGCTAACTACGTGCCAGCAGCCGCGGTAATACGTAGGGGGCAAGCGTTATCCGGAATTACTGGGTGTAAAGGGTGCGTAGGTGGCAGGGCAAGTCAGAAGTGAAAGCCCGGGGCTTAACTCCGGGACTGCTTTTGAAACTGCCAGGCTGGAGTGCAGGAGAGGTAAGCGGAATTCCTAGTGTAGCGGTGAAATGCGTAGATATTAGGAGGAACATCAGTGGCGAAGGCGGCTTACTGGACTGAAACTGACACTGAGGCACGAAAGCGTGGGGAGCAAACAGGATTAGATACCCCTGTAGTC
>LST003_27134
CCTACGGGACGCAGCAGGCGCGCAAACTTTACAATGCGAGCAATCGTGATAAGGAAACCCTGAGTGCCTGTCGATGCAGGCTGTTCATCTGTTTAAATTGCAGGTGAAGAAAGGGCAGGGCAAGACCGGTGCCAGCCGCCGCGGTAATACCGGCTGCTCGAGTGATGGCCACTATTACTGGGTTTAAAGCGTCCGTAGCTTGATTCTTAGGTCTCTTGGGAAATCTTAACGCTTAACGTTAAGGCGTCTAAGAGATACCGGGAATCTTGGAACTGGGAGAGGTAAGCCGTACTTCGGGGGTAGGAGTGAAATCTTGTAATCCTCGAGGGACGACCTATGGCGAAGGCAGCTTACTAGAACAGCTTCGACAGTGAGGGACGAAAGCTGGGGGAGCAAACGGGATTAGATACCCTCGTAGTC
>LST003_24876
CCTACGGGACGCAGCAGTGGGGAATATTGGGCAATGGGGGCAACCCTGATCCAGCCATGCCGCGTGAGTGAAGAAGGCCTTCGGGTTGTAAAGCTCTTTTAGATGGGAAGATGATGACGGTACCATCAGAATAAGCACCGGCAAACTTCGTGCCAGCAGCCGCGGTAATACGAAGGGTGCAAGCGTTGTTCGGAATTACTGGGCGTAAAGGGTAAGTAGGCGGATATATCAGTCAGGAGTGAAATGCCGGGGCTCAACCTCGGAACTGCTTTTGAGACGGTATATCTAGAGGATAGCAGGGGACAATGGAATACCCAGTGTAGAGGTGAAATTCGTAGATATTGGGTAGAACACCGGAGGCGAAGGCGATTGTCTGGGCTATAACTGACGCTAAGATACGAAAGCGTGGGGATCAAACAGGATTAGATACCCCCGTAGT
>LST003_13584
CCTACGGGTTGCAGCAGTGAGGAATATTCCGCAATGGGCGAAAGCCTGACGGAGCAATGCCGCGTGAACGAAGAAGGTCCTCTGGATTGTAAAGTTCTTTAGTCAGGGACGAAAAAAATGACGGTACCTGAAGAATAAGCCCCGGCTAACTACGTGCCAGCAGCCGCGGTAATACGTAGGGGGCAAGCGTTGTCCGGAATGATTGGGCGTAAAGGGCGCGTAGGCGGCCTGATAAGTTTGGAGTGAAAGTCCTTCTTTTAAGGAGGGAATGGCTTTGAAAACTGTCGGGCTTGAGTGCAGGAGAGGTAAGCGGAATTCCCGGTGTAGCGGTGAAATGCGTAGAGATCGGGAGGAACACCAGTGGCGAAGGCGGCTTACTGGACGGTAACTGACGTTGAGGCTCGAAAGCGTGGGGAGCAAACAGGATTAGATACCCCCGTAGTC
>LST003_11325
CCTACGGGATGCAGCAGTGGGGAATATTGCACAATGGGGGAGACCCTGATGCAGCGACGCCGCGTGCAGGATGAAGTATTTCGGTATGTAAACTTCTATCAGCAGGGAAGAAAGTGGCGGTACCTGACTAAGAAGCCCCGGCTAACTACGTGCCAGCAGCCGCGGTAATACGTAGGGGGCAAGCGTTATCCGGATTTACTGGGTGTAAAGGGAGCGTAGACGGGATAGCAAGTCTGAAGTGAAAGCCCGGGGCTCAACCCCGGGACTGCTTTGGAAACTGTTGACCTGGAGTGCTGAAGAAGCAAGTGGAATTCCTGGTGTAGCGGTGAAATGCGTAGATATTAGGAGGAACACCAGTGGCGAAGGCGGCTTACTGGACAGTAACTGACGTTGAGGCTCGAAAGCGTGGGGAGCAAACAGGATTAGATACCCTGGTAGTC
>LST003_6804
CCTACGGGCTGCAGCAGTGGGGAATATTGGGCAATGGAGGCAACTCTGACCCAGCAACGCCGCGTGAATGAAGAAGGCCTTCGGGTTGTAAAGTTCTTTAATTGGGGACGAAGGAAGTGACGGTACCCAAAGAATAAGCCACGGCTAACTACGTGCCAGCAGCCGCGGTAATACGTAGGTGGCAAGCGTTGTCCGGAATGACTGGGCGTAAAGGGAGCGTAGGTGGCGCAGTAAGTTAGGAGTGAAATCCCGAGGCTTAACCTCGGAACTGCTTTTAAAACTGCTGTGCTTGAGTGATGGAGAGGAAAGCGGAACTCCTAGTGTAGCGGTGGAATGCGTAGATATTAGGAAGAACACCAGAGGCGAAGGCGGCTTTCTGGACATTAACTGACACTGAGGCTCGAAAGCGTGGGGAGCAAACAGGATTAGATACCCCGGTAGTC
>LST003_22620
CCTACGGGGTGCAGCAGTGGGGAATATTGGGCAATGGGCGAAAGCCTGACCCAGCGACGCCGCGTGAGTGAAGAAGGTCTTCGGATTGTAAAGCTCTTTAAGCAGGGAAGAAGGAAGTGACGGTACCTGCAGAATAAGCCACGGCTAACTACGTGCCAGCAGCCGCGGTAATACGTAGGTGGCAAGCGTTATCCGGAATTACTGGGCGTAAAGGGTGTGTAGGCGGGAGGACAAGTCAGATGTGAAAATTACGGGCTTAACCCGTAACCTGCATTTGAAACTGTTCTTCTTGAGGATGGGAGAGGTAAACGGAATTCCCGGTGTAGAGGGGAAATGCGTAGATATCGGGAGGAACACCAGTGGCGAAGGCGGTTTACTGGACCATAACTGACGCTGAGACACGAAAGCGTGGGGAGCAAACAGGATTAGATACCCGGGTAGTC
>LST003_2275
CCTACGGGTGGCAGCAGTGGGGAATATTGGGCAATGGGGGCAACCCTGACCCAGCAACGCCGCGTGAAGGAAGAAGGCTTTCGGGTTGTAAACTTCTTTTACCAGGGACGAAGGACGTGACGGTACCTGGAGAAAAAGCCACGGCTAACTACGTGCCAGCAGCCGCGGTAATACGTAGGTGGCAAGCGTTGTCCGGATTTACTGGGTGTAAAGGGCGTGTAGGCGGGAGAGCAAGTCAGATGTGAAATCTATGGGCTTAACCCATAAACTGCATTTGAAACTGTTCTTCTTGAGTATCGGAGAGGCAGGCGGAATTCCGAGTGTAGCGGTGAAAGGCGTAGATATTAGGAGGAACACCAGTGGCGAAGGCGGCCTGCTGGACGACAACTGACGCTGAGGCGCGAAAGCGTGGGGAGCAAACAGGATTAGATACCCTGGTAGTC
>LST003_29392
CCTACGGGTTGCAGCAGTGGGGAATATTGGGCAATGGGGGCAACCCTGACCCAGCAACGCCGCGTGAAGGAAGAAGGCTTTCGGGTTGTAAACTTCTTTTACCAGGGACGAAGGACGTGACGGTACCTGGAGAAAAAGCCACGGCTAACTACGTGCCAGCAGCCGCGGTAATACGTAGGTGGCAAGCGTTGTCCGGATTTACTGGGTGTAAAGGGCGTGTAGGCGGGAGAGCAAGTCAGATGTGAAATCTATGGGCTTAACCCATAAACTGCATTTGAAACTGTTCTTCTTGAGTATCGGAGAGGCAGGCGGAATTCCTAGTGTAGCGGTGAAATGCGTAGATATTAGGAGGAACACCGGTGGCGAAAGCGACATACTGGGCCGTAACTGACGCTGAGGCACGAAAGCGTGGGGAGCAAACAGGATTAGATACCCGGGTAGTC
>LST003_22621
CCTACGGGCCGCAGCAGTGAGGAATATTGGTCAATGGGCGAGAGCCTGAACCAGCCAAGTAGCGTGAAGGATGACTGCCCTACGGGTTGTAAACTTCTTTTATAAGGGAATAAAGTTCTCTACGTGTAGAGTTTTGTATGTACCTTATGAATAAGCATCGGCTAACTCCGTGCCAGCAGCCGCGGTAATACGGAGGATGCGAGCGTTATCCGGATTTATTGGGTTTAAAGGGAGCGTAGACGGCGGTTTAAGTCAGCTGTGAAATGGTGCGGCTCAACCGTAGCACTGCAGTTGAAACTGTACGGCTTGAGTGCAGTTGAGGCAGGCGGAATTCGTGGTGTAGCGGTGAAATGCTTAGATATCACGAAGAACCCCGATTGCGAAGGCAGCCTGCTAAGCTGCAACTGACGTTGAGGCTCGAAAGTGTGGGTATCAAACAGGATTAGATACCCGATAGTC
>LST003_11326
CCTACGGGTTGCAGCAGTGGGGAATATTGGGCAATGGGCGCAAGCCTGACCCAGCAACGCCGCGTGAAGGAAGAAGGCTTTCGGGTTGTAAACTTCTTTTATTAAGGACGAAGCAATGACGGTACTTAATGAATAAGCTCCGGCTAACTACGTGCCAGCAGCCGCGGTAATACGTAGGGAGCAAGCGTTATCCGGATTTACTGGGTGTAAAGGGCGTGTAGGCGGGAGTGCAAGTCAGATGTGAAAACTATGGGCTCAACCCATAGCCTGCATTTGAAACTGTACTTCTTGAGTACTGGAGAGGCAGGCGGAATTCCGTGTGTAGCGGTGAAATGCGTAGATATACGGAGGAACACCAGTGGCGAAGGCGGCCTGCTGGACAGCAACTGACGCTGAGGCGCGAAAGCGTGGGGAGCAAACAGGATTAGATACCCGTGTAGTC
>LST003_24877
CCTACGGGGCGCAGCAGTAGGGAATATTGCTCAATGGGGGAAACCCTGAAGCAGCAACGCCGCGTGGAGGATGAAGGTTTTCGGATTGTAAACTCCTTTTGTTAGAGAAGATAATGACGGTATCTAACGAATAAGCACCGGCTAACTCCGTGCCAGCAGCCGCGGTAATACGGAGGGTGCAAGCGTTACTCGGAATCACTGGGCGTAAAGAGCGCGTAGGCGGGGTAGTAAGTCAGATGTGAAATCCTATGGCTTAACCATAGAACTGCATTTGAAACTACTACTCTAGAGTATGGGAGAGGTAGGTGGAATTCTTGGTGTAGGGGTAAAATCCTTAGAGATCAAGAGGAATACTCAGTGCGAAGGCGACCTGCTGGAACATTACTGACGCTGATGCGCGAAAGCGTGGGGAGCAAACAGGATTAGATACCCCAGTAGTC
>LST003_6805
CCTACGGGGGGCAGCAGTGGGGAATATTGGGCAATGGGGGAAACCCTGACCCAGCAATACCGCGTGAGGGAAGAAGGCCTTCGGGTTGTAAACTTCTTTTACCAGGGACGAAGGACGTGACGGTACCTGGAGAAAAAGCAACGGCTAACTACGTGCCAGCAGCCGCGGTAATACGTAGGTTGCAAGCGTTGTCCGGATTTACTGGGTGTAAAGGGCGTGTAGGCGGAGCTGCAAGTCAGATGTGAAATCCCGGGGCTCAACCCCGGAACTGCATTTGAAACTGTAGCCCTTGAGTATCGGAGAGGCAAGCGGAATTCCTAGTGTAGCGGTGAAATGCGTAGATATTAGGAGGAACACCAGTGGCGAAGGCGGCTTGCTGGACGACAACTGACGCTGAGGCGCGAAAGCGTGGGGAGCAAACAGGATTAGATACCCCGGTAGTC
>LST003_13586
CCTACGGGTGGCAGCAGTGAGGAATATTGGTCAATGGGAGGAATCCTGAACCAGCCATGCCGCGTGCAGGAAGACGGCTCTAAGAGTTGTAAACTGCTTTTGCATTGGGATAAAAGTATCTACGCGTAGGTATCTGCAGGTACTATGCGAATAAGGGTCGGCTAACTCCGTGCCAGCAGCCGCGGTAATACGGAGGACCCGAGCGTTATCCGGATTCATTGGGTTTAAAGGGTGCGTAGGTTGCACGGTAAGTTAGTGGTGAAATTGGGAGGCTCAACCTCTTTAGTGCCATTAAAACTGTCGGGCTAGAGAATGGATGCAGCAGGCGGAATGTGTAGTGTAGCGGTGAAATGCATAGATATTACACAGAACACCGATGGCGAAGGCAGCTTGCTAAACCATATCTGACACTGATGCACGAAAGCGTGGGTAGCGAACAGGATTAGATACCCCAATAGTC
>LST003_15844
CCTACGGGGCGCAGCAGTGGGGGATATTGCACAATGGGGGAAACCCTGATGCAGCGACGCCGCGTGAGTGAAGAAGTATTTCGGTATGTAAAGCTCTATCAGCAGGGAAGAAGATGACGGTACCTGACTAAGAAGCCCCGGCTAACTACGTGCCAGCAGCCGCGGTAATACGTAGGGGGCAAGCGTTATCCGGATTTACTGGGTGTAAAGGGAGCGTAGACGGCTGTGCAAGTCTGGAGTGAAATGCCGGGGCTCAACCCCGGAACTGCTTTGGAAACTGTACGGCTTGAGTGCTGGAGAGGTAAGCGGAATTCCTAGTGTAGCGGTGAAATGCGTAGATATTAGGAGGAACACCAGTGGCGAAGGCGATTAACTGGACTGTAACTGACGCTGAGGCACGAAAGTGTGGGGAGCAAACAGGATTAGATACCCTTGTAGTC
>LST003_31650
CCTACGGGACGCAGCAGTGGTGAATATTGCACAATGGGGGAAACCCTGATGCAGCGACGCCGCGTGAGCGAAGAAGTATTTCGGTATGTAAAGCTCTATCAGCAGGGAAGAAACTGACGGTACCTGACTAAGAAGCACCGGCTAAATACGTGCCAGCAGCCGCGGTAATACGGATGGTGCAAGCGTTATCCGGATTTACTGGGTGTAAAGGGAGCGTAGACTGATAGGCAAGTCTGGAGTGAAAGCCCGGGGCTCAACCCCGGGACTGCTTTGGAAACTGTTTATCTAGAGTGCTGGAGAGGTAAATGGAATTCCTAGTGTAGCGGTGAAATGCGTAGATATTAGGTGGAACATCAGTGGCGAAGGCGGCTGACTGGACAGTAACTGACGTTGAGGCTCGAAAGCGTGGGGAGCAAACAGGATTAGATACCCTAGTAGTC
>LST003_2276
CCTACGGGGTGCAGCAGTGGGGAATATTGGGCAATGGGCGAAAGCCTTACCCAGCAATACCGCGTGAGGGAAGGCGGTCTTCGGATTGTAAACCTCTTTGATCAGGGACGAAGCAAGTGACGGTACCTGAAGAACAAGCCCCGGCTAACTACGTGCCAGCAGCCGCGGTAATACGTAGGGGGCGAGCGTTGTCCGGAATGACTGGGCGTAAAGGGTGCGTAGGCGGCTTGGCAAGTTAGAAGTGAAATACCTAGGGCTTAACTCAGGTGCTGCTTTTAAGACTGCCGGGCTGGAGTGCAGGAGAGGTTAATGGAATTCCTAGTGTAGCGGTGGAATGCGTAGATATTAGGAGGAATACCAGAGGCGAAGGCGATTAACTGGACTGTAACTGACGCTGAGGCACGAAAGTGTGGGGAGCAAACAGGATTAGATACCCCTGTAGTC
>LST003_22622
CCTACGGGCTGCAGCAGTGAGGAATATTGGTCAATGGGCGAGAGCCTGAACCAGCCAAGTAGCGTGAAGGATGAAGGTTCTATGGATTGTAAACTTCTTTTATAAGGGAATAAAGTGCTTTACGTGTAGAGTTTTGTATGTACCTTATGAATAAGCATCGGCTAACTCCGTGCCAGCAGCCGCGGTAATACGGAGGATGCGAGCGTTATCCGGATTTATTGGGTTTAAAGGGAGCGTAGACGGGATGTTAAGTCAGCTGTGAAAGTTTGGGGCTCAACCTTAAAATTGCAGTTGAAACTGGCGTTCTTGAGTGCGGTAGAGGCAGGCGGAATGCGTGGTGTAGCGGTGAAATGCTTAGATATCACGAAGAACTCCGATTGCGAAGGCAGCTGGCTGGAGCGTAACGGACGTTGATGCTCGAAAGTGTGGGTATCAAACAGGATTAGATACCCGGTAGTC
>LST003_27136
CCTACGGGAGGCAGCAGTGGGGAATATTGGGCAATGGGGGCAACCCTGACCCAGCAACGCCGCGTGAAGGAAGAAGGCTTTCGGGTTGTAAACTTCTTTTACCAGGGACGAAGACGTGACGGTACCTGGAGAAAAAGCCACGGCTAACTACGTGCCAGCAGCCGCGGTAATACGTAGGTGGCAAGCGTTGTCCGGATTTACTGGGTGTAAAGGGCGTGTAGGCGGGAGAGCAAGTCAGATGTGAAATCTATGGGCTTAACCCATAAACTGCATTTGAAACTGTTCTTCTTGAGTATCGGAGAGGCAGGCGGAATTCCTAGTGTAGCGGTGAAATGCGTAGATATTAGGAGGAACACCAGTGGCGAAGGCGGCCTGCTGGACGACAACTGACGCTGAGGCGCGAAAGCGTGGGGAGCAAACAGGATTAGATACCCCGGTAGTC
>LST003_1
CCTACGGGGTGCAGCAGTGGGGAATATTGGGCAATGGGCGAAAGCCTTACCCAGCAATACCGCGTGAGGGAAGGAGGTCTTCGGATTGTAAACCTCTTTGATCAGGGACGAAGCAAGTGACGGTACCTGAAGAACAAGCCCCGGCTAACTACGTGCCAGCAGCCGCGGTAATACGTAGGGGGCGAGCGTTGTCCGGAATGACTGGGCGTAAAGGGTGCGTAGGCGGCTTGGCAAGTTAGAAGTGAAATACCTAGGGCTTAACTCAGGTGCTGCTTTTAAGACTGCCGGGCTGGAGTGCAGGAGAGGTTAATGGAATTCCTAGTGTAGCGGGGGAATGCGTAGATATTAGGGGGAACACCAGTGGCGAAGTCGGCCTACTGGGCTGCAACTGACGCTGAGGCTCGAAAGCGTGGGTAGCAAACAGGATTAGATACCCAAGTAGTC
>LST003_4539
CCTACGGGATGCAGCAGTGAGGAATATTGGTCAATGGGCGAGAGCCTGAACCAGCCAAGTAGCGTGAAGGATGACTGCCCTACGGGTTGTAAACTTCTTTTATAAGGGAATAAAGTTCTCTACGTGTAGAGTTTTGTATGTACCTTATGAATAAGCATCGGCTAACTCCGTGCCAGCAGCCGCGGTAATACGGAGGATGCGAGCGTTATCCGGATTTATTGGGTTTAAAGGGAGCGTAGACGGCGGTTTAAGTCAGCTGTGAAATGGTGCGGCTCAACCGTAGCACTGCAGTTGAAACTGGACGGCTTGAGTGCAGTTGAGGCAGGCGGAATTCGTGGTGTAGCGGTGAAATGCTTAGATATCACTAAGAACCCCGATTGCGAAGGCAGCCTGCTAAGCCGCAACTGACGTTGAGGCTCGAAAGTGTGGGTATCAAACAGGATTAGATACCCGAGTAGTC
>LST003_33912
CCTACGGGTCGCAGCAGTGGGGAATATTAGGCAATGGGCGAAAGCCTGACCCAGCAACGCCGCGTGAAGGAAGAAGGCTTTCGGGTTGTAAACTTCTTTTATCAGGGACGAAGGATGTGACGGTACCTGATGAATAAGCAACGGCTAACTACGTGCCAGCAGCCGCGGTAATACGTAGGTGGCAAGCGTTGTCCGGATTTACTGGGTGGAAAGGGCGCGTAGGCGGAAAGACAAGTCAGATGTGAAATCTATGGGCTTAACCCATAAACTGCATTTGAAACTATCTCGCTTGAGTGATGGAGAGGCAAGCGGAATTCCTAGTGTAGCGGTGAAATGCGTAGATATTAGGAGGAACATCAGTGGCGAAGGCGGCTTGCTGGACATTAACTGACGCTGAGGCGCGAAAGCGTGGGGAGCAAACAGGATTAGATACCCCGGTAGTC
>LST003_9064
CCTACGGGAGGCAGCAGTCGGGAATATTGCGCAATGGAGGAAACTCTGACGCAGTGACGCCGCGTATAGGAAGAAGGTTTTCGGATTGTAAACTATTGTCGTTAGGGAAGAAAAAGGACAGTACCTAAGGAGGAAGCTCCGGCTAACTACGTGCCAGCAGCCGCGGTAATACGTAGGGAGCGAGCGTTATCCGGATTTATTGGGTGTAAAGGGTGCGTAGACGGGTAATCAAGTTAGTTGTGAAATCCCTCGGCTTAACTGAGGAACTGCAACTAAAACTGGTTATCTTGAGTGCAGGAGAGGTAAGTGGAATTCCTAGTGTAGCGGTGAAATGCGTAGATATTAGGAAGAACACCAGTGGCGAAGGCGACTTACTGGACTGTAACTGACGTTGAGGCACGAAAGTGTGGGGAGCAAACAGGATTAGATACCCCCGTAGTC
>LST003_20362
CCTACGGGAGGCAGCAGTAGGGAATATTGCTCAATGGGGGAAACCCTGAAGCAGCAACGCCGCGTGGAGGATGAAGGTTTTCGGATTGTAAACTCCTTTTGTTAGAGAAGATAATGACGGTATCTAACGAATAAGCACCGGCTAACTCCGTGCCAGCAGCCGCGGTAATACGGAGGGTGCAAGCGTTACTCGGAATCACTGGGCGTAAAGAGCGCGTAGGCGGGGTAGTAAGTCAGATGTGAAATCCTATGGCTTAACCATAGAACTGCATTTGAAACTACTACTCTAGAGTATGGGAGAGGTAGGTGGAATTCTTGGTGTAGGGGTAAAATCCGTAGAGATCAAGAGGAATACTCATTGCGAAGGCGACCTGCTGGAACATTACTGACGCTGATGCGCGAAAGCGTGGGGAGCAAACAGGATTAGATACCCCGGTAGTC
>LST003_13587
CCTACGGGACGCAGCAGTGGGGAATATTGGGCAATGGGCGAAAGCCTTACCCAGCAATACCGCGTGAGGGAAGGAGGTCTTCGGATTGTAAACCTCTTTGATCAGGGACGAAGAAAGTGACGGTACCTGAAGAACAAGCCCCGGCTAACTACGTGCCAGCAGCCGCGGTAATACGTAGGGGGCGAGCGTTGTCCGGAATGACTGGGCGTAAAGGGTGCGTAGGCGGCTAAGCAAGTTAGAAGTGAAATACCTAGGGCTTAACTCAGGTGCTGCTTTTAAAACTGTTTGGCTGGAGTGCAGGAGAGGTTAATGGAATTCCTAGTGTAGCGGTGGAATGCGTAGATATTAGGAGGAACACCAGAGGCGAAGGCGATTAACTGGACTGTAACTGACGCTGAGGCACGAAAGTGTGGGGAGCAAACAGGATTAGATACCCGCGTAGTC
>LST003_2277
CCTACGGGCCGCAGCAGTGAGGAATATTGGTCAATGGGCGAGAGCCTGAACCAGCCAAGTAGCGTGAAGGATGACTGCCCTACGGGTTGTAAACTTCTTTTATAAGGGAATAAAGTTCTCTACGTGTAGAGTTTTGTATGTACCTTATGAATAAGCATCGGCTAACTCCGTGCCAGCAGCCGCGGTAATACGGAGGATGCGAGCGTTATCCGGATTTATTGGGTTTAAAGGGAGCGTAGACGGCCGTTTAAGTCAGCTGTGAAATGGTGCGGCTCAACCGTAGCACTGCAGTTGAAACTGGACGGCTTGAGTGCAGTTGAGGCAGGCGGAATTCGTGGTGTAGCGGTGAAATGCTTAGATATCACGAAGAACCCCGATTGCGAAGGCAGCCTGCTAAGCTGCAACTGACGTTGAGGCTCGAAAGTGTGGGTATCAAACAGGATTAGATACCCCGGTAGTC
>LST003_6807
CCTACGTGTCGCAGCAGTAGGGAATATTGCTCAATGGGGGAAACCCTGAAGCAGCAACGCCGCGTGGAGGATGAAGGTTTTCGGATTGTAAACTCCTTTTGTTAGAGAAGATAATGACGGTATCTAACGAATAAGCACCGGCTAACTCCGTGCCAGCAGCCGCGGTAATACGGAGGGTGCAAGCGTTACTCGGAATCACTGGGCGTAAAGAGCGCGTAGGCGGGGTAGTAAGTCAGATGTGAAATCCTATGGCTTAACCATAGAACTGCATTTGAAACTACTACTCTAGAGTATGGGAGAGGTAGGTGGAATTCTTGGTGTAGGGGTAAAATCCGTAGAGATCAAGAGGAATACTCATTGCGAAGGCGACCTGCTGGAACATTACTGACGCTGATGCGCGAAAGCGTGGGGAGCAAACAGGATTAGATACCCCCGTAGTC
>LST003_24878
CCTACGGGGTGCAGCAGTGGGGAATTTTGGACAATGGGCGAAAGCCTGATCCAGCAACGATGCGTGGAGGATGAAGGTTCTCGGATTGTAAACTCCTTTTAAGGGGGACGAAACAAATGACGGTACCCCTTGAATAAGCCACGGCTAACTACGTGCCAGCAGCCGCGGTAAGACGTAGGTGGCGAGCGTTACTCGGAATTACTAGGCGTAAAGCGCGCGTAGGCGGAATGTTAAGTCTGTTGTGTAATCTCCGGGCTCAACCCGGAAACTGCAACGGAAACTGGCGTTCTTGAGTGAGGCAGAGGAAATCGGAATTCCCAGTGTAGCAGTGAAATGCGTAGATATTGGGAGGAACACCGGTGGCGAAGGCGGATTTCTGGGCCTTTACTGACGCTAAAGTGCGAAAGCTAGGGGAGCAAACGGGATTAGATACCCGTGTAGTC
>LST003_18104
CCTACGGGCCGCAGCAGTGAGGAATATTGGTCAATGGGCGAGAGCCTGAACCAGCCAAGTAGCGTGAAGGATGACTGCCCTACGGGTTGTAAACTTCTTTTATAAGGGAATAAAGTTCTCTACGTGTAGAGTTTTGTATATACCTTATGAATAAGCATCGGCTAACTCCGTGCCAGCAGCCGCGGTAATACGGAGGATGCGAGCGTTATCCGGATTTATTGGGTTTAAAGGGAGCGTAGACGGCGGTTTAAGTCAGCTGTGAAATGGTGCGGCTCAACCGTAGCACTGCAGTTGAAACTGGACGGCTTGAGTGCAGTTGAGGCAGGCGGAATTCGTGGTGTAGCGGTGAAATGCTTAGATATCACGAAGAACCCCGATTGCGAAGGCAGCCTGCTAAGCTGCAACTGACGTTGAGGCTCGAAAGTGTGGGTATCAAACAGGATTAGATACCCGTGTAGTC
>LST003_29394
CCTACGGGTGGCAGCAGTGGGGAATATTGGGCAATGGGCGAAAGCCTTACCCAGCAATACCGCGTGAGGGAAGGAGGTCTTCGGATTGTAAACCTCTTTGATCAGGGACGAAGCAAGTGACGGTACCTGAAGAACAAGCCCCGGCTAACTACGTGCCAGCAGCCGCGGTAATACGTAGGGGGCGAGCGTTGTCCGGAATGACTGGGCGTAAAGGGTGCGTAGGCGGCTTGGCAAGTTAGAAGTGAAATACCTAGGGCTTAACTCAGGTGCTGCTTTTAAGACTGCCGGGCTGGAGTGCAGGAGAGGTTAATGGAATTCCTAGTGTAGCGGTGGAATGCGTAGATATTAGGAGGAACACCAGAGGCGAAGGCGATTAACTGGACTGTAACTGACGCTGAGGCACGAAAGTGTGGGGAGCAAACAGGATTAGATACCCGTGTAGTC
>LST003_13588
CCTACGGGTGGCAGCAGTGAGGAATATTGGTCAATGGGCGAGAGCCTGAACCAGCCAAGTAGCGTGAAGGATGAAGGTTCTATGGATTGTAAACTTCTTTTATAAGGGAATAAAGTGCTTTACGTGTAGAGTTTTGTATGTACCTTATGAATAAGCATCGGCTAACTCCGTGCCAGCAGCCGCGGTAATACGGAGGATGCGAGCGTTATCCGGATTTATTGGGTTTAAAGGGAGCGTAGACGGGATGTTAAGTCAGCTGTGAAAGTTTGGGGCTCAACCTTAAAATTGCAGTTGAAACTGGCGTTCTTGAGTGCGGTATAGGCAGGCGGAATTCGTGGTGTAGCGGTGAAATGCTTAGATATCACGAAGAACTCCGATTGCGAAGGCAGCTTGCTGGAGCGTAACTGACGTTGATGCTCGAAAGTGTGGGTATCAAACAGGATTAGATACCCCTGTAGTC
>LST003_15845
CCTACGGGCGGCAGCAGTAGGGAATTTTGCGCAATGGGCGAAAGCCTGACGCAGCAACGCCGCGTGAAGGAAGAAGGCCCTCGGGTTGTAAACTTCTTTTGTCAGGGACGAAGCAAGTGACGGTACCTGACGAATAAGCCACGGCTAACTACGTGCCAGCAGCCGCGGTAATACGTAGGTGGCAAGCGTTATCCGGATTTACTGGGTGTAAAGGGCGTGTAGGCGGGATTGCAAGTCAGATGTGAAAACCACGGGCTCAACCTGTGGCCTGCATTTGAAACTGCAGTTCTTGAGTACTGGAGAGGCAGACGGAATTCCTAGTGTAGCGGTGAAATGCGTAGATATTAGGAGGAACACCAGTGGCGAAGGCGGTCTGCTGGACAGCAACTGACGCTGAGGCGCGAAAGCGTGGGGAGCAAACAGGATTAGATACCCCAGTAGTC
>LST003_22624
CCTACGGGTCGCAGCAGTGGGGAATATTGGGCAATGGGCGAAAGCCTTACCCAGCAATACCGCGTGAGGGAAGGAGGTCTTCGGATTGTAAACCTCTTTGATCAGGGACGAAGCAAGTGACGGTACCTGAAGAACAAGCCCCGGCTAACTACGTGCCAGCAGCCGCGGTAATACGTAGGGGGCGAGCGTTGTCCGGAATGACTGGGCGGAAAGGGTGCGTAGGCGGCTTGGCAAGTTAGAAGTGAAATACCTAGGGCTTAACTCAGGTGCTGCTTTTAAGACTGCCGGGCTGGAGTGCAGGAGAGGTTAATGGAATTCCTAGTGTAGCGGTGGAATGCGTAGATATTAGGAGGAACACCAGAGGCGAAGGCGATTAACTGGACTGTAACTGACGCTGAGGCACGAAAGTGTGGGGAGCAAACAGGATTAGATACCCGAGTAGTC
>LST003_11328
CCTACGGGATGCAGCAGTAGGGAATTTTGCGCAATGGGGGAAACCCTGACGCAGCAACGCCGCGTGTGTGATGAAGCACTTCGGGGTGTAAAACACTGTCAGTAGGGACGAAATTTAACGGTACCTACAGAGGAAGCACCGGCTAACTCCGTGCCAGCAGCCGCGGTAATACGGAGGGTGCAAGCGTTGTCCGGAATCATTGGGCGTAAAGAGTTCGTCGGCGGCATGTTAAGTCTGGTGTTAAAGCCTGAGGCTCAACTTCAGTTCAGCACTGGATACTGGCAAGCTAGAATGCGGTAGAGGTAAAGGGAATTCCTGGTGTAGCGGTGAAATGCGTAGATATAAGGAAGAACACCGGTGGCGTAAGCGCTTTACTGGGCCGTTATTGACGCTGAGGAACGAAAGCCGGGGGAGCGAATGGGATTAGATACCCCCGTAGTC
>LST003_33913
CCTACGGGACGCAGCAGTAGGGAATCTTCCACAATGGACGCAAGTCTGATGGAGCAACGCCGCGTGAGTGAAGAAGGTTTTCGGATCGTAAAGCTCTGTTGTTGGTGAAGAAGGATAGAGGTAGTAACTGGCCTTTATTTGACGGTAATCAACCAGAAAGTCACGGCTAACTACGTGCCAGCAGCCGCGGTAATACGTAGGTGGCAAGCGTTGTCCGGATTTATTGGGCGTAAAGCGAGCGCAGGCGGAAGAATAAGTCTGATGTGAAAGCCCTCGGCTTAACCGAGGAACTGCATCGGAAACTGTTTTTCTTGAGTGCAGAAGAGGAGAGTGGAACTCCATGTGTAGCGGTGGAATGCGTAGATATATGGAAGAACATCAGTGGCGAAGGCGGCTCTCTGGTCTGCAACTGACGCTGAGGCTCGAAAGCATGGGTAGCGAACAGGATTAGATACCCCGGTAGTC
>LST003_6808
CCTACGGGCCGCAGCAGTGAGGAATATTGGTCAATGGGCGAGAGCCTGAACCAGCCAAGTAGCGTGAAGGATGACTGCCCTATGGGTTGTAAACTTCTTTTATACGGGAATAACAAGCGGCACGTGTGCCGCTCTGCATGTACCGTATGAATAAGCATCGGCTAACTCCGTGCCAGCAGCCGCGGTAATACGGAGGATGCGAGCGTTATCCGGATTTATTGGGTTTAAAGGGAGCGCAGACGGGTCTTTAAGTCAGTTGTGAAAGTTTGCGGCTCAACCGTAAAATTGCAGTTGATACTGGAGACCTTGAGTGCGGTATAGGCAGGCGGAATTCGTGGTGTAGCGGTGAAATGCTTAGATATCACGAAGAACTCCGATTGCGAAGGCAGCTTGCTGGACGACAACTGACGCTGAGGCGCGAAAGCGTGGGGAGCAAACAGGATTAGATACCCTTGTAGTC
>LST003_3
CCTACGGGGTGCAGCAGTGGGGAATATTGGGCAATGGGCGAAAGCCTTACCCAGCAATACCGCGTGAGGGAAGGAGGTCTTCGGATTGTAAACCTCTTTGATCAGGGACGAAGCAAGTGACGGTACCTGAAGAACAAGCCCCGGCTAACTACGTGCCAGCAGCCGCGGTAATACGTAGGGGGCGAGCGTTGTCCGGAATGACTGGGCGTAAAGGGTGCGTAGGCGGCTTGGCAAGTTAGAAGTGAAATACCTAGGGCTTAACTCAGGTGCTGCTTTTAAGACTGCCGGGCTGGAGTGCAGGAGAGGTTAATGGAATTCCTAGTGTAGCGGTTGAATGCGTAGATATTAGGAGGAACACCAGAGGCGAAGGCGATTAACTGGACTGTAACTGACGCTGAGGCACGAAAGTGTGGGGAGCAAACAGGATTAGATACCCTTGTAGTC
>LST003_31651
CCTACGGGAGGCAGCAGTGGGGAATATTGGGCAATGGGCGCAAGCCTGACCCAGCAACGCCGCGTGAAGGAAGAAGGCTTTCGGGTTGTAAACTTCTTTTGTCAGGGACGAAGGACGTGACGGTACCTGACGAATAAGCCACGGCTAACTACGTGCCAGCAGCCGCGGTAATACGTAGGTGGCGAGCGTTATCCGGATTTACTGGGTGTAAAGGGCGCGTAGGCGGGGATGCAAGTCAGATGTGAAATCTATGGGCTCAACCCATAAACTGCATTTGAAACTGTATTTCTTGAGTGATGGAGAGGCAAGCGGAATTCCTAGTGTAGCGGTGAAATGCGTAGATATTAGGAGGAACATCAGTGGCGAAGGCGGCTTGCTGGACATTAACTGACGCTGAGGCGCGAAAGCGTGGGGAGCAAACAGGATTAGATACCCTAGTAGTC
>LST003_2278
CCTACGGGAGGCAGCAGTCGAGAATCATTCACAATGGGGGAAACCCTGATGGTGCGACGCCGCGTGGGGGAGGAAGGTCTTCGGATTGTAAACCCCTGTCATGCAGGAGCAAAGCGCAAGCCTGATAGTACTGCAAGAGGAAGAGACGGCAAACTCTGTGCCAGCAGCCGCGGTAATACAGAGGTCTCAAGCGTTGTTCGGAATCACTGGGCGTAAAGGGTACGTAGGCTGCACCATAAGTCGTGCGTGAAAGGCAGGGGCTCAACCTCTGGAGTGCGCGTGATACTGTGGTGCTGGAGTAATGGAGGGGGAACCGGAATTCTTGGTGTAGCAGTGAAATGCGTAGATATCAAGAAGAAGACTCGTGGCGAAGGCGGGTTCCTGGACATTAACTGACGCTGAGGTACGAAGGCTAGGGTAGCGAAAGGGATTAGATACCCCTGTAGTC
>LST003_20363
CCTACGGGGTGCAGCAGTGGGGAATATTGCACAATGGGGGAAACCCTGATGCAGCGACGCCGCGTGAGCGAAGAAGTATCTCGGTATGTAAAGCTCTATCAGCAGGGAAGAAAATGACGGTACCTGACTAAGAAGCTCCGGCTAAATACGTGCCAGCAGCCGCGGTAATACGTATGGAGCAAGCGTTATCCGGATTTACTGGGTGTAAAGGGTGCGTAGGCGGCGCGGCAAGTCAGATGTGAAAGACCGGGGCTCAACCCCGGGGCTGCATTTGAAACTGCGGTGCTCGAGTCCAGGAGAGGCAGGCGGAATTCCTAGTGTAGCGGTGAAATGCGTAGATATTAGGAGGAACACCAGTGGCGAAGGCGGCCTGCTGGACTGGTACTGACGCTGAGGCACGAAAGCATGGGGAGCAAACAGGATTAGATACCCCCGTAGTC
>LST003_4540
CCTACGGGCGGCAGCAGTGGGGAATATTGGGCAATGGGGGCAACCCTGACCCAGCAACGCCGCGTGAAGGAAGAAGGCTTTCGGGTTGTAAACTTCTTTTACCAGGGACGAAGACGTGACGGTACCTGGAGAAAAAGCCACGGCTAACTACGTGCCAGCCGCCGCGGTAATACGTAGGTGGCAAGCGTTGTCCGGATTTACTGGGTGTAAAGGGCGTGTAGGCGGGGGAGCAAGTCAGATGTGAAATCTATGGGCTTAACCCATAAACTGCAATTGAAACTGTTCTTCTTGAGTATCGGAGAGGCAAGTGGAATTCCTAGTGTAGCGGTGAAATGCGTAGATATTAGGAGGAACACCAGTGGCGAAGGCGGCCTGCTGGACGACAACTGACGCTGAGGCGCGAAAGCGTGGGGAGCAAACAGGATTAGATACCCTGGTAGTC
>LST003_9065
CCTACGGGCGGCAGCAGTAGGGAATCTTCCACAATGGACGCAAGTCTGATGGAGCAACGCCGCGTGAGTGAAGAAGGTTTTCGGATCGTAAAGCTCTGTTGTTGGTGAAGAAGGATAGAGGTAGTAACTGGCCTTTATTTGACGGTAATCAACCAGAAAGTCACGGCTAACTACGTGCCAGCAGCCGCGGTAATACGTAGGTGGCAAGCGTTGTCCGGATTTATTGGGCGTAAAGCGAGCGCAGGCGGAAGAATAAGTCTGATGTGAAAGCCCTCGGCTTAACCGAGGAACTGCATCGGAAACTGTTTTTCTTGAGTGCAGAAGAGGAGAGTGGAACTCCATGTGTAGCGGTGGAATGCGTAGATATATGGAAGAACACCAGTGGCGAAGGCGGCCTACTGGGCACCAACTGACGCTGAGGCTCGAAAGTGTGGGTAGCAAACAGGATTAGATACCCGTGTAGTC
>LST003_13589
CCTACGGGATGCAGCAGTTAGGAATATTCGTCAATGGGGGAAACCCTGAACGAGCAATGCCGCGTGAGTGATGAAGGCCCTATGGGTTGTAAAACTCTGTTGTATGGGAAGAACGGCTATATGAGGAAATGCATATAGAGTGACGGTACCATACCAGAAAGCTCCGGCTAACTACGTGCCAGCAGCCGCGGTAATACGTAGGGAGCGAGCGTTATCCGGAATTACTGGGTGTAAAGGGAGCGCAGGCGGGGAGGCAAGTTGGAAGTGAAAAGCGTGGGCTCAACCCACGACCTGCTTTCAAAACTGTCTCTCTTGAGTAGTGCAGAGGTAAGCGGAATTCCCGGTGTAGCGGTGGAATGCGTAGATATCGGGAGGAACACCAGTGGCGAAGGCGGCTTACTGGGCACCAACTGACGCTGAGGCTCGAAAGCATGGGTAGCAAACAGGATTAGATACCCTGGTAGTC
>LST003_29395
CCTACGGGGCGCAGCAGTGAGGAATATTGGTCAATGGACGCAAGTCTGAACCAGCCATGCCGCGTGCAGGAAGACGGCTCTATGAGTTGTAAACTGCTTTTGTACGAGGGTAAACCCGGGTACGCGTACCCGGCTGAAAGTATCGTACGAATAAGGATCGGCTAACTCCGTGCCAGCAGCCGCGGTAATACGGAGGATCCAAGCGTTATCCGGATTTATTGGGTTTAAAGGGTGCGTAGGCGGTTTGATAAGTTAGAGGTGAAATCCCGGGGCTTAACTCCGGAATTGCCTCTGATACTGTTGGACTAGAGAGTAGTTGCGGTAGGCGGAATGTATGGTGTAGCGGTGAAATGCTTAGAGATCATACAGAACACCGATTGCGAAGGCAGCTTACCAAACTATATCTGACGTTGAGGCACGAAAGCGTGGGGAGCAAACAGGATTAGATACCCCGGT
>LST003_24879
CCTACGGGATGCAGCAGTAGGGAATATTGCTCAATGGGGGAAACCCTGAAGCAGCAACGCCGCGTGGAGGATGAAGGTTTTCGGATTGTAAACTCCTTTTGTTAGAGAAGATAATGACGGTATCTAACGAATAAGCACCGGCTAACTCCGTGCCAGCAGCCGCGGTAATACGGAGGGTGCAAGCGTTACTCGGAATCACTGGGCGTAAAGAGCGCGTAGGCGGGGTAGTAAGTCAGATGTGAAATCCTATGGCTTAACCATAGAACTGCATTTGAAACTACTACTCTAGAGTATGGGAGAGGTAGGTGGAATTCTTGGTGTAGGGGTAAAATCCGTAGAGATCAAGAGGAATACTCATTGCGAAGGCGACCTGCTGGAACATTACTGACGCTGATGCGCGAAAGCGTGGGGAGCAAACAGGATTATATACCCCGGTAGTC
>LST003_22625
CCTACGGGCCGCAGCAGTGGGGAATATTGCACAATGGGGGAAACCCTGATGCAGCGACGCCGCGTGAGCGAAGAAGTATTTCGGTATGTAAAGCTCTATCAGCAGGGAAGAAACTGACGGTACCTGACTAAGAAGCACCGGCTAAATACGTGCCAGCAGCCGCGGTAATACGTATGGTGCAAGCGTTATCCGGATTTACTGGGTGTAAAGGGAGCGTAGACGGATAGGCAAGTCTGGAGTGAAAGCCCGGGGCTCAACCCCGGGACTGCTTTGGAAACTGTTTATCTAGAGGGCTGGAGAGGTAAGTGGAATTCCTAGTGGAGCGGTGAAATGCGTAGATATTAGGAGGAACACCAGTGGCGAAGGCGGCTTACTGGACAGTAACTGACGTTGAGGCTCGAAAGCGTGGGGAGCAAACAGGATTAGATACCCGGGTAGTC
>LST003_11329
CCTACGGGTCGCAGCAGTCGGGAATATTGCGCAATGGAGGAAACTCTGACGCAGTGACGCCGCGTATAGGAAGAAGGTTTTCGGATTGTAAACTATTGTCGTTAGGGAAGAAAAAGGACAGTACCTAAGGAGGAAGCTCCGGCTAACTACGTGCCAGCAGCCGCGGTAATACGTAGGGAGCGAGCGTTATCCGGATTTATTGGGTGTAAAGGGTGCGTAGACGGGAGAGCAAGTTAGTTGTGAAATCCCTCGGCTTAACTGAGGAACTGCAGCTAAAACTACTCATCTTGAGTGCAGGAGAGGTAAGTGGAATTCCTAGTGTAGCGGTGAAATGCGTAGATATTAGGAGGAACACCAGTGGCGAAGGCGACTTACTGGACTGTAACTGACGTTGAGGCACGAAAGTGTGGGGAGCAAACAGGATTAGATACCCCCGTAGTC
>LST003_6809
CCTACGGGTGGCAGCAGTGGGGAATATTGGGCAATGGGCGAAAGCCTTACCCAGCAATACCGCGTGAGGGAAGGAGGTCTTCGGATTGTAAACCTCTTTGATCAGGGACGAAGCAAGTGACGGTACCTGAAGAACAAGCCCCGGCTAACTACGTGCCAGCAGCCGCGGTAATACGTAGGGGGCGAGCGTTGTCCGGAATGACTGGGCGTAAAGGGTGCGTAGGCGGCTTGGCAAGTTAGAAGTGAAATACCTAGGGCTTAACTCAGGTGCTGCTTTTAAGACTGTCGGGCTGGAGTGCAGGAGAGGTTAATGGAATTCCTAGTGTAGCGGTGGAATGCGTAGATATTAGGAGGAACACCAGAGGCGAAGGCGATTAACTGGACTGTAACTGACGCTGAGGCACGAAAGTGTGGGGAGCAAACAGGATTAGATACCCGGGTAGTC
>LST003_4
CCTACGGGCGGCAGCAGTGGGGAATATTGGGCAATGGGCGAAAGCCTTACCCAGCAATACCGCGTGAGGGAAGGAGGTCTTCGGATTGTAAACCTCTTTGATCAGGGACGAAGCAAGTGACGGTACCTGAAGAACAAGCCCCGGCTAACTACGTGCCAGCAGCCGCGGTAATACGTAGGGGGCGAGCGTTGTCCGGAATGACTGGGCGTAAAGGGTGCGTAGGCGGCTTGGCAAGTTAGAAGTGAAATACCTAGGGCTTAACTCAGGTGCTGCTTTTAAGACTGCCGGGCTGGAGTGCAGGAGAGGTTAATGGAATTCCTAGTGTAGCGGTGAAATGCGTAGATATTAGGAGGAACACCAGTGGCGAAGGCGGCCTGCTGGACGACAACTGACGCTGAGGCGCGAAAGCGTGGGGAGCAAACAGGATTAGATACCCCGGTAGTC
>LST003_15846
CCTACGGGCGGCAGCAGTGGGGAATATTGGGCAATGGGCGAAAGCCTTACCCAGCAATACCGCGTGAGGGAAGGAGGTCTTCGGATTGTAAACCTCTTTGATCAGGGACGAAGCAAGTGACGGTACCTGAAGAACAAGCCCCGGCTAACTACGTGCCAGCAGCCGCGGTAATACGTAGGGGGCGAGCGTTGTCCGGAATGACTGGGCGTAAAGGGTGCGTAGGCGGCTAAGCAAGTTAGAAGTGAAATACCTAGGGCTTAACTCAGGTGCTGCTTTTAAAACTGTTTGGCTAGAGTGCAGGAGAGGTTAATGGAATTCCTAGTGTAGCGGTGGAATGCGTAGATATATGGAAGAACACCAGTGGCGAAGGCGGCTCTCTGGTCGGCAACTGACGCTGAGGCTCGAAAGCATGGGTAGCGAACAGGATTAGATACCCCCGTAGTC
>LST003_20364
CCTACGGGATGCAGCAGTGGGGAATATTGGGCAATGGGGGCAACCCTGACCCAGCAACGCCGCGTGAAGGAAGAAGGCTTTCGGGTTGTAAACTTCTTTTACCAGGGACGAAGGACGTGACGGTACCTGGAGAAAAAGCCACGGCTAACTACGTGCCAGCAGCCGCGGTAATACGTAGGTGGCAAGCGTTGTCCGGATTTACTGGGTGTAAAGGGCGTGTAGGCGGGAGAGCAAGTCAGATGTGAAATCTATGGGCTTAACCCATAAACTGCATTTGAAACTGTTCTTCTTGAGTATCGGAGAGGCAGGCGGAATTCCTAGTGTAGCGGTGAAATGCGTAGATATTAGGAGGAACACCAGTGGCGAAGGCGGCCTGCTGGACGACAACTGACGCTGAGGCGCGAAAGCGTGGGGAGCAAACAGGATTAGATACCCTAGTAGTC
>LST003_13590
CCTACGGGGGGCAGCAGTAGGGAATTTTGCGCAATGGGGGAAACCCTGACGCAGCAACGCCGCGTGTGTGATGAAGCCCTTCGGGGTGTAAAACACTGTCAGTAGGGACGAAGTTTGACGGTACCTACAGAGGAAGCACCGGCTAACTCCGTGCCAGCAGCCGCGGTAATACGGAGGGTGCAAGCGTTGTCCGGAATCATTGGGCGTAAAGAGTTCGTAGGCGGCATGTTAAGTCTGGTGTTAAAGCCTGAGGCTCAACTTCAGTTCAGCACTGGATACTGGCAAGCTAGAATGCGGTAGAGGTAAAGGGAATTCCTGGTGTAGCGGTGAAATGCGTAGATATCAGGAAGAACACCGGTGGCGTAAGCGCTTTACTGGGCCGTTATTGACGCTGAGGAACGAAAGCCGGGGGAGCGAATGGGATTAGATACCCCGGTAGTC
>LST003_4541
CCTACGGGACGCAGCAGTGAGGAATATTGGTCAATGGACGCAAGTCTGAACCAGCCATGCCGCGTGCAGGAAGACGGCTCTATGAGTTGTAAACTGCTTTTGTACGAGGGTAAACCCGGGTACGCGTACCCGGCTGAAAGTATCGTACGAATAAGGATCGGCTAACTCCGTGCCAGCAGCCGCGGTAATACGGAGGATCCAAGCGTTATCCGGATTTATTGGGTTTAAAGGGTGCGTAGGCGGTTTGATAAGTTAGAGGTGAAATCCCGGGGCTTAACTCCGGAATTGCCTCTGATACTGTTGGACTAGAGAGTAGTTGCGGTAGGCGGAATGTATGGTGTAGCGGTGAAATGCTTAGAGATCATACAGAACACCGATTGCGAAGGCAGCTTACCAAACTATATCTGACGTTGAGGCACGAAAGCGTGGGGAGCAAACAGGATTAGATACCCCTGTAGTC
>LST003_2279
CCTACGGGGGGCAGCAGTGGGGAATATTGGGCAATGGGCGAAAGCCTTACCCAGCAATACCGCGTGAGGGAAGGAGGTCTTCGGATTGTAAACCTCTTTGATCAGGGACGAAGCAAGTGACGGTACCTGAAGAACAAGCGCCGGCTAACTACGTGCCAGCAGCCGCGGTAATACGTAGGGGGCGAGCGTTGTCCGGAATGACTGGGCGGAAAGGGTGCGTAGGCGGGTTGGCAAGTTAGAAGTGAAATACCTAGGGCTTAACTCAGGTGCTGCTTTTAAGACTGCCGGGCTGGAGTGCAGGAGAGGTTAATGGAATTCCTAGTGTAGCGGTGGAATGCGTAGATATTAGGAGGAACACCAGAGGCGAAGGCGATTAACTGGACTGTAACTGACGCTGAGGCACGAAAGCGTGGGGAGCAAACAGGATTAGATACCCGCGTAGTC
>LST003_31652
CCTACGGGGGGCAGCAGTGGGGGATATTGCACAATGGGGGAAACCCTGATGCAGCGACGCCGCGTGAGTGAAGAAGTATTTCGGTATGTAAAGCTCTATCAGCAGGGAAGAGAATGACGGTACCTGAGTAAGAAGCCCCGGCTAACTACGTGCCAGCAGCCGCGGTAATACGTAGGGGGCAAGCGTTATCCGGATTTACTGGGTGTAAAGGGAGCGTAGACGGCAAAGCAAGTCTGAAGTGAAAGCCCGGGGCTCAACCCCGGGACTGCTTTGGAAACTGTTCTGCTAGAGTGCTGGAGAGTTAAGCGGAATTCCTAGTGTAGCGGTGAAATGCGTAGATATTAGGCGGAACATCAGTGGCGAAGGCGGCTTACTGGACAGTAACTGACGTTGAGGCTCGAAGGCGTGGGGAGCAAACAGGATTAGATACCCGTGT
>LST003_18107
CCTACGGGTGGCAGCAGTGGGGAATATTGGGCAATGGGCGCAAGCCTGACCCAGCAACGCCGCGTGAGGGAAGAAGGTTTTCGGATTGTAAACCTCTGTCGCAGGGGACGAGGAGAAGACGGTACCCTGTGAGGAAGCCCCGGCTAACTACGTGCCAGCAGCCGCGGTAATACGTAGGGGGCGAGCGTTGTCCGGAATGACTGGGCGTAAAGGGCGCGTAGGTGGTCAGGTAAGTTTGGAGTGAAAGTCCTATTTTCAAGGTAGGAACTGCTTTGAAAACTGCCTGACTGGAGTGATGGAGAGGATAGCGGAATTCCCGGTGTAGCGGTGAAATGCGTAGAGATCGGGAGGAACACCAGTGGCGAAGGCGGCCTACTGGGCACTAACTGACGCTGAGGCTCGAAAGCATGGGTAGCAAACAGGATTAGATACCCGAGTAGTC
>LST003_11330
CCTACGGGCTGCAGCAGTGGGGAATATTGGGCAATGGGCGAAAGCCTTACCCAGCAATACCGCGTGAGGGAAGGAGGTCTTCGGATTGTAAACCTCTTTGATCAGGGACGAAGAAAGTGACGGTACCTGAAGAACAAGCCCCGGCTAACTACGTGCCAGCAGCCGCGGTAATACGTAGGGGGCGAGCGTTGTCCGGAATGACTGGGCGTAAAGGGTGCGTAGGCGGCCACGCAAGTTAGAAGTGAAATACCTAGGGCTTAACTCAGGTGCTGCTTTTAAAACTGTGAGGCTGGAGTGCAGGAGAGGTTAATGGAATTCCTAGTGTAGCGGTGGAATGCGTAGATATTAGGAGGAACACCAGAGGCGAAGGCGATTAACTGGACTGTAACTGACGCTGAGGCACGAAAGTGTGGGGAGCAAACAGGATTAGATACCCTAGTAGTC
>LST003_9066
CCTACGGGGTGCAGCAGTGGGGAATATTGCACAATGGGGGAAACCCTGATGCAGCGACGCCGCGTGGAGGAAGAAGGTCTTCGGATTGTAAACTCCTGTTGTTGGGGAAAAGAAGGATGGTACCCAACAAGGAAGTGACGGCTAACTACGTGCCAGCAGCCGCGGTAAAACGTAGGTCACGAGCGTTGTCCGGAATTACTGGGTGTAAAGGGAGCGCAGGCGGGTATGCAAGTTGGGAGTGAAATACATGGGCTCAACCCATGAACTGCTCTCAAAACTGTGTATCTTGAGTAGTGCAGAGGTAGGCGGAATTCCCGGTGTAGCGGTGGAATGCGTAGATATCGGGAGGAACACCAGTGGCGAAGGCGGCTTACTGGGCACCAACTGACGCTGAGGCTCGAAAGCATGGGTAGCAAACAGGATTAGATACCCCTGTAGTC
>LST003_29396
CCTACGGGATGCAGCAGTGGGGAATATTGCACAATGGGGGGAACCCTGATGCAGCGACGCCGCGTGAGTGAAGAAGTACTTCGGTATGTAAAGCTCTATCAGCAGGGAAGAAAATGACGGTACCTGACTAAGAAGCTCCGGCTAAATACGTGCCAGCAGCCGCGGTAATACGTATGGAGCAAGCGTTATCCGGATTTACTGGGTGTAAAGGGTGCGTAGGCGGCACAGCAAGTCAGATGTGAAAGACCGGGGCTCAACCCCGGGGCTGCATTTGAAACTGCCGAGCTTGAGTCCGGGAGAGGCAGGCGGAATTCCTAGTGTAGCGGTGAAATGCGTAGATATTAGGAGGAACACCAGAGGCGAAGGCGATTAACTGGACTGTAACTGACGCTGAGGCACGAAAGTGTGGGGAGCAAACAGGATTAGATACCCGCGTAGTC
>LST003_13591
CCTACGGGTGGCAGCAGTGGGGAATATTGGGCAATGGGGGAAACCCTGACCCAGCAACGCCGCGTGAAGGAAGAAGGCCTTCGGGTTGTAAACTTCTTTTACCAGGGACGAAGGACGTGACGGTACCTGGAGAAAAAGCAACGGCTAACTACGTGCCAGCAGCCGCGGTAATACGTAGGTTGCAAGCGTTGTCCGGATTTACTGGGTGTAAAGGGCGTGTAGGCGGAGCTGCAAGTCAGATGTGAAATCCCGGGGCTCAACCCCGGAACTGCATTTGAAACTGTAGCCCTTGAGTATCGGAGAGGCAAGCGGAATTCCTAGTGTAGCGGTGAAATGCGTAGATATTAGGAGGAACACCAGTGGCGAAGGCGGCTTGCTGGACGACAACTGACGCTGAGGCGCGAAAGCGTGGGGAGCAAACAGGATTAGATACCCCAGTAGTC
>LST003_20365
CCTACGGGGCGCAGCAGTAGGGAATTTTCGTCAATGGGGGGAACCCTGAACGAGCAATGCCGCGTGAGTGAAGAAGGTCTTCGGATCGTAAAGCTCTGTTGTAAGAGAAAAACGGGCTCCATAGGGAATGATGGAGAAGTGATGGTATCTTACCAGAAAGCCACGGCTAACTACGTGCCAGCAGCCGCGGTAATACGTAGGTGGCGAGCGTTATCCGGAATCATTGGGCGTAAAGGGTGCGTAGGTGGCACGATAAGTCTGTAGTAAAAGGCAGCGGCTCAACCGCTGTTGGCTATGGAAACTGTCGAGCTGGAGTGCAGAAGAGGGCGATGGAATTCCATGTGTAGCGGTAAAATGCGTAGATATATGGAGGAACACCAGTGGCGAAGGCGGCCGCCTGGTCTGCAACTGACACTGAAGCACGAAAGCGTGGGGAGCAAATAGGATTAGATACCCGCGTAGTC
>LST003_33915
CCTACGGGGGGCAGCAGTGGGGGATATTGCACAATGGGGGAAACCCTGATGCAGCGACGCCGCGTGAGTGAAGAAGTCATTCGTGATGTAAAGCTCTATCAGCAGGGAAGAAGAAGACGGTACCTGAGTAAGAAGCCCCGGCTAACTACGTGCCAGCAGCCGCGGTAATACGTAGGGGGCAAGCGTTATCCGGATTTACTGGGTGTAAAGGGAGCGTAGACGGCGCGGCAAGTCTGAAGTGAAAGCCCGGGGCTTAACCCCGGGACTGCTTTTGAAACTGCCATGCTGTAGTGCTGGAGAGGTAAGTGGAATTCCTAGTGTAGCGGTGAAATGCGTAGATATTGGGTAGAACATCGGAGGCGAAGGCGATTGTCTGGGCTATAACTGACGCTAAGATACGAAAGCGTGGGGATCAAACAGGATTAGATACCCGCGTAGTC
>LST003_18108
CCTACGGGGGGCAGCAGTGAGGAATATTGGTCAATGGGCGAGAGCCTGAACCAGCCAAGTAGCGTGAAGGATGACTGCCCTATGGGTTGTAAACTTCTTTTATACGGGAATAACACCTTCCACGTGTGGAGGGCTGCATATACCGTATGAATAAGCATCGGCTAACTCCGTGCCAGCAGCCGCGGTAATACGGAGGATGCGAGCGTTATCCGGATTTATTGGGTTTAAAGGGAGCGTAGACGGGATGTTAAGTCAGCTGTGAAAGTTTGGGGCTCAACCTTAAAATTGCAGTTGAAACTGGCGTTCTTGAGTGCGGTATAGGCAGGCGGAATTCGTGGTGTAGCGGTGAAATGCTTAGATATCACGAAGAACTCCGATTGCGAAGGCAGCTTGCTGGAGCGTAACTGACGTTGATGCTCGAAAGTGTGGGTATCAAACAGGATTAGATACCCGTGTAGTC
>LST003_5
CCTACGGGCTGCAGCAGTGGGGAATATTGCACAATGGGGGAAACCCTGATGCAGCGACGCCGCGTGAGCGAAGAAGTATTTCGGTATGTAAAGCTCTATCAGCAGGGAAGAAACTGACGGTACCTGACTAAGAAGCACCGGCTAAATACGTGCCAGCAGCCGCGGTAATACGTATGGTGCAAGCGTTATCCGGATTTACTGGGTGTAAAGGGAGCGTAGACGGATAGGCAAGTCTGGAGTGAAAGCCCGGGGCTCAACCCCGGGACTGCTTTGGAAACTGTAGGTCTAGAGTGCTGGAGAGGTAAGTGGAATTCCTAGTGTAGCGGTGAAATGCGTAGATATTAGGAGGAACACCAGTGGCGAAGGCGGTCTGCTGGACAGCAACTGACGCTGAGGCGCGAAAGCGTGGGTAGCAAACAGGATTAGATACCCCAGTAGTC
>LST003_2280
CCTACGGGGGGCAGCAGTCGGGAATATTGCGCAATGGAGGAAACTCTGACGCAGTGACGCCGCGTGCAGGAAGAAGGTTTTCGGATTGTAAACTGCTTTAGACAGGAAAGAAAAAGGACAGTACCTGTAGAATAAGCTCCGGCTAACTACGTGCCAGCAGCCGCGGTAATACGTAGGGAGCAAGCGTTATCCGGATTTATTGGGTGTAAAGGGTGCGTAGACGGGAAGACAAGTTAGTTGTGAAATCCCTCGGCTCAACTGAGGAACTGCAACTAAAACTATCTTTCTTGAGTGCTGGAGAGGAAAGTGGAATTCCTAGTGTAGCGGTGAAATGCGTAGATATTAGGAGGAACACCAGTGGCGAAGGCGACTTTCTGGACAGTAACTGACGTTGAGGCACGAAAGTGTGGGGAGCAAACAGGATTAGATACCCTGGTAGTC
>LST003_24880
CCTACGGGATGCAGCAGTGGGGAATATTGCACAATGGGGGAAACCCTGATGCAGCGACGCCGCGTGAGCGAAGAAGTATTTCGGTATGTAAAGCTCTATCAGCAGGGAAGAAACTGACGGTACCTGACTAAGAAGCACCGGCTAAATACGTGCCAGCAGCCGCGGTAATACGTATGGTGCAAGCGTTATCCGGATTTACTGGGTGTAAAGGGAGCGTAGACGGATAGGCAAGTCTGAAGTGAAAGCCCGGGGCTCAACCCCGGGACTGCTTTGGAAACTGTTTATCTAGAGTGCTGGAGAGGCAAGTGGAATTCCTAGTGTAGCGGTGAAATGCGTAGATATTAGGAGGAACACCAGTGGCGAAGGCGGCTTGCTGGACAGTAACTGACGCTGAGGCACGAAAGTGTGGGGAGCAAACAGGATTAGATACCCTGGTAGTC
>LST003_6811
CCTACGGGGGGCAGCAGTGGGGAATATTGGGCAATGGGCGAAAGCCTTACCCAGCAATACCGCGTGAGGGAAGGAGGTCTTCGGATTGTAAACCTCTTTGATCAGGGACGAAGCAAGTGACGGTACCTGAAGAACAAGCCCCGGCTAACTACGTGCCAGCAGCCGCGGTAATACGTAGGGGGCGAGCGTTGTCCGGAATGACTGGGCGTAAAGGGTGCGTAGGCGGCTTGGCAAGTTAGAAGTGAAATACCTAGGGCTTAACTCAGGTGCTGCTTTTAAGACTGCCGGGCTGGAGTGCAGGAGAGGTTAATGGAATTCCTAGTGTAGCGGTGGAATGCGTAGATATTAGGAGGAACACCAGAGGCGAAGGCGATTAACTGGACTGTAACTGACGCTGAGGCACGAAAGTGTGGGGAGCAAACAGGATTAGATACCCCTGTAGTC
>LST003_4542
CCTACGGGCTGCAGCAGTAGGGAATATTGCTCAATGGGGGAAACCCTGATGCAGCGACGCCGCGTGGAGGAAGAAGGTTTTCGGATTGTAAACTCCTGTCTTCGGGGACGATAATGACGGTACCCGAGGAGGAAGCCACGGCTAACTACGTGCCAGCAGCCGCGGTAATACGTAGGGGGCGAGCGTTGTCCGGAATGACTGGGCGTAAAGGGTGCGTAGGCGGCTTGGCAAGTTAGAAGTGAAATACCTAGGGCTTAACTCAGGTGCTGCTTTTAAGACTGCCGGGCTGGAGTGCAGGAGAGGTTAATGGAATTCCTAGTGTAGCGGTGGAATGCGTAGATATTAGGAGGAACACCAGAGGCGAAGGCGATTAACTGGACTGTAACTGACGCTGAGGCACGAAAGTGTGGGGAGCAAACAGGATTAGATACCCTAGTAGTC
>LST003_22627
CCTACGGGCGGCAGCAGTGGGGAATATTGGGCAATGGGCGAAAGCCTTACCCAGCAATACCGCGTGAGGGAAGGAGGTCTTCGGATTGTAAACCTCTTTGATCAGGGACGAAGCAAGTGACGGTACCTGAAGAACAAGCCCCGGCTAACTACGTGCCAGCAGCCGCGGTAATACGTAGGGGGCGAGCGTTGTCCGGAATGACTGGGCGTAAAGGGTGCGTAGGCGGCTTGGCAAGTTAGAAGTGAAATACCTAGGGCTTAACTCAGGTGCTGCTTTTAAGACTGCCGGGCTGGAGTGCAGGAGAGGTTAATGGAATTCCTAGTGTAGCGGTGGAATGCGTAGATATTAGGAGGAACACCAGAGGCGAAGGCGATTAACTGGACTGTAACTGACGCTGAGGCACGAAAGTGTGGGGAGCAAACAGGATTAGATACCCGAGTAGTC
>LST003_11331
CCTACGGGCCGCAGCAGTGGGGAATATTGGGCAATGGGCGCAAGCCTGACCCAGCAACGCCGCGTGAAGGATGAAGGCTTTCGGGTTGTAAACTTCTTTTACCAGGGACGAAGGACGTGACGGTACCTGGAGAAAAAGCCACGGCTAACTACGTGCCAGCAGCCGCGGTAATACGTAGGTGGCAAGCGTTGTCCGGATTTACTGGGTGTAAAGGGCGTGTAGGCGGGAGAGCAAGTCAGATGTGAAATCTATGGGCTTAACCCATAAACTGCATTTGAAACTGTTTTTCTTGAGTATCGGAGAGGCAGGCGGAATTCCTAGTGTAGCGGTGAAATGCGTAGATATTAGGAGGAACACCAGTGGCGAAGGCGGCCTGCTGGACGACAACTGACGCTGAGGCGCGAAAGCGTGGGGAGCAAACAGGATTAGATACCCTGGTAGTC
>LST003_18109
CCTACGGGCGGCAGCAGTGAGGAATATTGGTCAATGGACGCAAGTCTGAACCAGCCATGCCGCGTGCAGGAAGACGGCTCTATGAGTTGTAAACTGCTTTTGTACGAGGGTAAACTCAGATACGTGTATCTGACTGAAAATACCGTACGAATAAGGATCGGCTAACTCCGTGCCAGCAGCCGCGGTAATACGGAGGATCCAAGCGTTATCCGGATTTATTGGGTTTAAAGGGTGCGTAGGCGGTTTGATAAGTTAGAGGTGAAATACCGGGGCTTAACTCCGGAACTGCCTCTGATACTGTTGAGCTAGAGAGTAGTTGCGGTAGGCGGAATGTATGGTGTAGCGGTGAAATGCTTAGAGATCATACAGAACACCGATTGCGAAGGCAGCTTACCAAACTATATCTGACGTTGAGGCACGAAAGCGTGGGGAGCAAACAGGATTAGATACCCCCGTAGTC
>LST003_6812
CCTACGGGTTGCAGCAGTGAGGAATATTGGTCAATGGACGCAAGTCTGAACCAGCCATGCCGCGTGCAGGAAGACGGCTCTATGATTTTTAAACTCCTTTTGTACGAGGGTAAACCCGGGTACGCGTACCCGGCTGAAAGTATCGTACGAATAAGGCTCGGCTAACTCCGTTCCAGCAGCCGCGGTAATACGGAGGATCCAAGCGTTATCCGGATTTATTGGGTTTAAAGGGTGCGTAGGCGGTTTGATAAGTTAGAGGTGAAATCCCGGGGCTTAACTCCGGAATTGCCTCTGATACTGTTGGACTAGAGAGTAGTTGCGGTAGGCGGAATGTATGGTGTAGCGGTGAAATGCTTAGAGATCATACAGAACACCGATTGCGAAGGCAGCTTACCAAACTATATCTGACGTTGAGGCACGAAAGCGTGGGGAGCAAACAGGATTAGATACCCCAGTAGTC
>LST003_6
CCTACGGGGTGCAGCAGTGGGGAATATTGCACAATGGGGGAAACCCTGATGCAGCGACGCCGCGTGGAGGAAGAAGGTCTTCGGATTGTAAACTCCTGTTGTTGGGGAAAAGAAGGATGGTACCCAACAAGGAAGTGACGGCTAACTACGTGCCAGCAGCCGCGGTAAAACGTAGGTCACGAGCGTTGTCCGGAATTACTGGGTGTAAAGGGAGCGCAGGCGGGTATGCAAGTTGGGAGTGAAATACATGGGCTCAACCCATGAACTGCTCTCAAAACTGTGTATCTTGAGTAGTGCAGAGGTAGGCGGAATTCCCGGTGTAGCGGTGGAATGCGTAGATATCGGGAGGAACACCAGTGGCGAAGGCGGCCTGCTGGGCACCAACTGACGCTGAGGCTCGAAAGTGTGGGTAGCAAACAGGATTAGATACCCTTGTAGTC
>LST003_13592
CCTACGGGTTGCAGCAGTGGGGAATATTGGGCAATGGGCGAAAGCCTTACCCAGCAATACCGCGTGAGGGAAGGAGGTCTTCGGATTGTAAACCTCTTTGATCAGGGACGAAGAAAGTGACGGTACCTGAAGAACAAGCCCCGGCTAACTACGTGCCAGCAGCCGCGGTAATACGTAGGGGGCGAGCGTTGTCCGGAATGACTGGGCGTAAAGGGTGCGTAGGCGGCTTGGCAAGTTAGAAGTGAAATACCTAGGGCTTAACTCAGGTGCTGCTTTTAAAACTGCTGGGCTGGAGTGCAGGAGAGGTTAATGGAATTCCTAGTGTAGCGGTGGAATGCGTAGATATTAGGAGGAACACCAGAGGCGAAGGCGATTAACTGGACTGTAACTGACGCTGAGGCACGAAAGTGTGGGGAGCAAACAGGATTAGATACCCCTGTAGTC
>LST003_9067
CCTACGGGACGCAGCAGTGGGGGATATTGCACAATGGGGGAAACCCTGATGCAGCGACGCCGCGTGAGTGAAGAAGTATTTCGGTATGTAAAGCTCTATCAGCAGGGACGATAATGACGGTACCTGAGTAAGAAGCCCCGGCTAACTACGTGCCAGCAGCCGCGGTAATACGTAGGGGGCAAGCGTTATCCGGATTTACTGGGTGTAAAGGGAGCGTAGACGGCGAAGCAAGTCTGAAGTGAAAGCCCGGGGCTCAACCGCGGGACTGCTTTGGAAACTGTTTTGCTGGAGTGCTGGAGAGGCAGGCGGAATTCCTAGTGTAGCGGTGAAATGCGTAGATATTAGGAGGAACACCAGTGGCGAAGGCGGCCTGCTGGACAGTAACTGACGTTGAGGCTCGAAAGCGTGGGGAGCAAACAGGATTAGATACCCCCGTAGTC
>LST003_29397
CCTACGGGGGGCAGCAGTAGGGAATATTGCGCAATGGGGGAAACCCTGACGCAGCAACGCCGCGTGGAGGATGACACTTTTCGGAGCGTAAACTCCTTTTCTTAGGGAAGAATTCTGACGGTACCTAAGGAATAAGCACCGGCTAACTCCGTGCCAGCAGCCGCGGTAATACGGAGGGTGCAAGCGTTACTCGGAATAACTGGGCGTAAAGGGCGCGTAGGCGGATTATCAAGTCTCTTGTGAAATCTAATGGCTTAACCATTAAACTGCTTGGGAAACTGATAGTCTAGAGTGAGGGAGAGGCAGATGGAATTGGTGGTGTAGGGGTAAAATCCGTAGATATCACCAAGAATACCCATTGCGAAGGCGATCTGCTGGAACTCAACTGACGCTAAGGCGCGAAAGCGTGGGGAGCAAACAGGATTAGATACCCGTGTAGTC
>LST003_22628
CCTACGGGGTGCAGCAGTGAGGAATATTGGTCAATGGGCGAGAGCCTGAACCAGCCAAGTAGCGTGAAGGATGACTGCCCTATGGGTTGTAAACTTCTTTTATACGGGAATAACACGCGGCACGTGTGCCGCTCTGCATGTACCGTATGAATAAGCATCGGCTAACTCCGTGCCAGCAGCCGCGGTAATACGGAGGATGCGAGCGTTATCCGGATTTATTGGGTTTAAAGGGAGCGTAGACGGGTCCTTAAGTCAGTTGTGAAAGTTTGCGGCTCAACCGTAAAATTGCAGTTGATACTGGGGACCTTGAGTGCGGCAGAGGCAGGCGGAATTCGTGGTGTAGCGGTGAAATGCTTAGATATCACGAAGAACTCCGATTGCGAAGGCAGCTTGCTGGACCGTAACTGACGTTGATGCTCGAAAGTGCGGGTATCAAACAGGATTAGATACCCCGGTAGTC
>LST003_24881
CCTACGGGTGGCAGCAGTAGGGAATTTTGCGCAATGGGGGAAACCCTGACGCAGCAACGCCGCGTGTGTGATGAAGCCCTTCGGGGTGTAAAACACTGTCAGTAGGGACGAAATTTGACGGTACCTACAGAGGAAGCACCGGCTAACTCCGTGCCAGCAGCCGCGGTAATACGGAGGGTGCAAGCGTTGTCCGGAATCATTGGGCGTAAAGAGTTCGTAGGCGGCATGTTAAGTCTGGTGTTAAAGCCTGAGGCTCAACTTCAGTTCAGCACTGGATACTGGCAAGCTAGAATGCGGTAGAGGTAAAGGGAATTCCTGGTGTAGCGGTGAAATGCGTAGATATCAGGAAGAACACCGGTGGCGTAAGCGCTTTACTGGGCCGTTATTGACGCTGAGGAACGAAAGCCGGGGGAGCGAATGGGATTAGATATCCGGGTAGTC
>LST003_11332
CCTACGGGGCGCAGCAGGCGCGCAAACTTTACAATGCGAGCAATCGTGATAAGGAAACCCTGAGTGCCTGTCGATGCAGGCTGTTCATCTGTTTAAATTGCAGGTGAAGAAAGGGCAGGGCAAGACCGGTGCCAGCCGCCGCGGTAATACCGGCTGCTCGAGTGATGGCCACTATTACTGGGTTTAAAGCGTCCGTAGCTTGATTCTTAGGTCTCTTGGGAAATCTTAACGCTTAACGTTAAGGCGTCTAAGAGATACCGGGAATCTTGGAACTGGGAGAGGTAAGCCGTACTTCGGGGGTAGGAGTGAAATCTTGTAATCCTCGAGGGACGACCTATGGCGAAGGCAGCTTACCAGAACAGCTTCGACAGTGAGGGACGAAAGCTGGGGGAGCAAACGGGATTAGATACCCCCGTAGTC
>LST003_20366
CCTACGGGATGCAGCAGTGGGGAATATTGGGCAATGGGGGCAACCCTGACCCAGCAACGCCGCGTGAAGGAAGAAGGCTTTCGGGTTGTAAACTTCTTTTACCAGGGACGAAGGACGTGACGGTACCTGGAGAAAAAGCCACGGCTAACTACGTGCCAGCAGCCGCGGTAATACGTAGGTGGCAAGCGTTGTCCGGATTTACTGGGTGTAAAGGGCGTGTAGGCGGGAGAGCAAGTCAGATGTGAAATCTATGGGCTTAACCCATAAACTGCATTTGAAACTGTTCTTCTTGAGTATCGGAGAGGCAGGCGGAATTCCTAGTGTAGCGGTGAAATGCGTAGATATTAGGAGGAACACCAGTGGCGAAGGCGGCCTGCTGGACGACAACTGACGCTGAGGCGCGAAAGCGTGGGGAGCAAACAGGATTAGATACCCTAGTAGTC
>LST003_6813
CCTACGGGGGGCAGCAGTGAGGAATATTGGTCAATGGGCGAGAGCCTGAACCAGCCAAGTAGCGTGAAGGATGACTGCCCTACGGGTTGTAAACTTCTTTTATAAGGGAATAAAGTTCTCTACGTGTAGAGTTTTGTATGTACCTTATGAATAAGCATCGGCTAACTCCGTGCCAGCAGCCGCGGTAATACGGAGGATGCGAGCGTTATCCGGATTTATTGGGTTTAAAGGGAGCGTAGACGGCGGTTTAAGTCAGCTGTGAAATGGTGCGGCTCAACCGTAGCACTGCAGTTGAAACTGGACGGCTTGAGTGCAGTTGAGGCAGGCGGAATTCGTGGTGTAGCGGTGAAATGCTTAGATATCACGAAGAACCCCGATTGCGAAGGCAGCCTGCTAAGCTGCAACTGACGTTGAGGCTCGAAAGTGTGGGTATCAAACAGGATTAGATACCCGCGTAGTC
>LST003_18110
CCTACGGGTGGCAGCAGTGAGGAATATTGGTCAATGGGCGAGAGCCTGAACCAGCCAAGTAGCGTGAAGGATGACTGCCCTACGGGTTGTAAACTTCTTTTATAAGGGAATAAAGTATTCTACGTGTAGAGTTTTGTATATACCTTATGAATAAGCATCGGCTAACTCCGTGCCAGCAGCCGCGGTAATACGGAGGATGCGAGCGTTATCCGGATTTATTGGGTTTAAAGGGAGCGTAGACGGCCGTTTAAGTCAGCTGTGAAATGGTGCGGCTCAACCGTAGCACTGCAGTTGAAACTGGACGGCTTGAGTGCAGTTGAGGCAGGCGGAATTCGTGGTGTAGCGGTGAAATGCTTAGATATCACGAAGAACCCCGATTGCGAAGGCAGCCTGCTAAGCTGCAACTGACGTTGAGGCTCGAAAGTGTGGGTATCAAACAGGATTAGATACCCTGGTAGTC
>LST003_4543
CCTACGGGGTGCAGCAGTAGGGAATATTGCTCAATGGGGGAAACCCTGAAGCAGCAACGCCGCGTGGAGGATGAAGGTTTTCGGATTGTAAACTCCTTTTGTTAGAGAAGATAATGACGGTATCTAACGAATAAGCACCGGCTAACTCCGTGCCAGCAGCCGCGGTAATACGGAGGGTGCAAGCGTTACTCGGAATCACTGGGCGTAAAGAGCGCGTAGGCGGGGTAGTAAGTCAGATGTGAAATCCTATGGCTTAACCATAGAACTGCATTTGAAACTACTACTCTAGAGTATGGGAGAGGTAGGTGGAATTCTTGGTGTAGGGGTAAAATCCGTAGAGATCAAGAGGAATACTCATTGCGAAGGCGACCTGCTGGAACATTACTGACGCTGATGCGCGAAAGCGTGGGGAGCAAACAGGATTAGATACCCGAGTAGTC
>LST003_22629
CCTACGGGTGGCAGCAGTGAGGAATATTGGTCAATGGGCGAGAGCCTGAACCAGCCAAGTAGCGTGAAGGATGACTGCCCTACGGGTTGTAAACTTCTTTTATAAGGGAATAAAGTTCTCTACGTGTAGAGTTTTGTATGTACCTTATGAATAAGCATCGGCTAACTCCGTGCCAGCAGCCGCGGTAATACGGAGGATGCGAGCGTTATCCGGATTTATTGGGTTTAAAGGGAGCGTAGACGGCGGTTTAAGTCAGCTGTGAAATGGTGCGGCTCAACCGTAGCACTGCAGTTGAAACTGGACGGCTTGAGTGCAGTTGAGGCAGGCGGAATTCGTGGTGTAGCGGTGAAATGCTTAGATATCACGAAGAACCCCGATTGCGAAGGCAGCCTGCTAAGCTGCAACTGACGTTGAGGCTCGAAAGTGTGGGTATCAAACAGGATTAGATACCCTCGTAGTC
>LST003_9068
CCTACGGGCCGCAGCAGTGGGGAATATTGGGCAATGGGGGCAACCCTGACCCAGCAACGCCGCGTGAAGGAAGAAGGCTTTCGGGTTGTAAACTTCTTTTACCAGGGACGAAGGCCGTGACGGTACCTGGAGAAAAAGCCACGGCTCACTACGTGCCAGCAGCCGCGGTAATACGTAGGTGGCAAGCGTTGTCCGGATTTACTGGGTGTAAAGGGCGCGTAGGCGGAAAGACAAGTCAGATGTGAAATCTATGGGCTTAACCCATAAACTGCATTTGAAACTATCTCTCTTGAGTGATGGAGATGCAAGCGGAATTCCTAGTGTAGCGGTGAAAGGCGTAGATATTAGGAGGAACACCAGTGGCGAAGGCGGCTTGCTGGACATTAACTGACGCTGAGGCGCGAAAGCGTGGGGAGCAAACAGGATTAGATACCCCAGTAGTC
>LST003_2282
CCTACGGGACGCAGCAGTGGGGAATATTGCACAATGGGGGAAACCCTGATGCAGCGACGCCGCGTGAGCGATGAAGTATTTCGGTATGTAAAGCTCTATCAGCAGGGAAGAAACTGACGGTACCTGACTAAGAAGCACCGGCTAAATACGTGCCAGCAGCCGCGGTAATACGTATGGTGCAAGCGTTATCCGGATTTACTGGGTGTAAAGGGAGCGTAGACGGACTTGCAAGTCTGAAGTGAAAGCCCGGGGCTCAACCCCGGGACTGCTTTGGAAACTGTAGGTCTAGAGTGCTGGAGAGGTAAGTGGNATNCCTAGTGTAGCGGTGANATGCGTAGATATTAGGAGGAACACCAGTGGCGAAGGCGGCTTACTGGACAGTAACTGACGTTGAGGCTCGAAAGCGTGGGGAGCAAACAGGATTAGATACCCCTGTAGTC
>LST003_31654
CCTACGGGCCGCAGCAGTAGGGAATATTGCTCAATGGGGGAAACCCTGAAGCAGCAACGCCGCGTGGAGGATGAAGGTTTTCGGATTGTAAACTCCTTTTGTTAGAGAAGATAATGACGGTATCTAACGAATAAGCACCGGCTAACTCCGTGCCAGCAGCCGCGGTAATACGGAGGGTGCAAGCGTTACTCGGAATCACTGGGCGTAAAGAGCGCGTAGGCGGGGTAGTAAGTCAGATGTGAAATCCTATGGCTTAACCATAGAACTGCATTTGAAACTACTACTCTAGAGTATGGGAGAGGTAGGTGGAATTCTTGGTGTAGGGGTAAAATCCGTAGAGATCAAGAGGAATATTCATTGCGAAGGCGACCTGCTGGAACATTACTGACGCTGATGCGCGAAAGCGTGGGGAGCAAACAGGATTAGATACCCTTGTAGTC
>LST003_15848
CCTACGGGTGGCAGCAGTGGGGAATATTGGGCAATGGACGCAAGTCTGACCCAGCAACGCCGCGTGAAGGAAGAAGGCTTTCGGGTTGTAAACTTCTTTTGTCAGGGAACAGTAGAAGAGGGTACCTGACGAATAAGCCACGGCTAACTACGTGCCAGCAGCCGCGGTAATACGTAGGTGGCAAGCGTTGTCCGGATTTACTGGGTGTAAAGGGCGTGCAGCCGGGCCGGCAAGTCAGATGTGAAATCTGGAGGCTTAACCTCCAAACTGCATTTGAAACTGTTGGTCTTGAGTACCGGAGAGGTTATCGGAATTCCTTGTGTAGCGGTGAAATGCGTAGATATAAGGAAGAACACCAGTGGCGAAGGCGGATAACTGGACGGCAACTGACGGTGAGGCGCGAAAGCGTGGGGAGCAAACAGGATTAGATACCCGTGTAGTC
>LST003_29398
CCTACGGGATGCAGCAGTGAGGAATATTGGTCAATGGACGCAAGTCTGAACCAGCCATGCCGCGTGCAGGAAGACGGCTCTATGAGTTGTCAACTGCTTTTGTACGAGGGTAAACTCAGATACGTGTATCTGACTGAAAGTATCGTACGAATAAGGATCGGCTAACTCCGTGCCAGCAGCCGCGGTAATACGGAGGATCCAAGCGTTATCCGGATTTATTGGGTTTAAAGGGTGCGTAGGCGGTTTGATAAGTTAGAGGTGAAATCCCGGGGCTTAACTCCGGCACTGCCTCTGATACTGTTGGACTAGAGAGTAGTTGCGGTAGGCGGAATGTATGGTGTAGCGGTGAAATGCTTAGAGATCATACAGAACACCGATTGCGAAGGCAGCTTACCAAACTATATCTGACGTTGAGGCACGAAAGCGTGGGGAGCAAACAGGATTAGATACCCTCGTAGTC
>LST003_24882
CCTACGGGTGGCAGCAGTGGGGAATATTGGGCAATGGGGGCAACCCTGACCCAGCAACGCCGCGTGAAGGAAGAAGGCTTTCGGGTTGTAAACTTCTTTTACCAGGGACGAAGGACGTGACGGTACCTGGAGAAAAAGCCACGGCTAACTACGTGCCAGCAGCCGCGGTAATACGTAGGTGGCAAGCGTTGTCCGGATTTACTGGGTGTAAAGGGCGTGTAGGCGGGAGAGCAAGTCAGATGTGAAATCTATGGGCTTAACCCATAAACTGCATTTGAAACTGTTCTTCTTGAGTATCGGAGAGGCAGGCGGAATTCCTAGTGTAGCGGTGAAATGCGTAGATATTAGGAGGAACACCAGTGGCGAAGGCGGCCTGCTGGACGACAACTGACGCTGAGGCGCGAAAGCGTGGGGAGCAAACAGGATTAGATACCCGAGTAGTC
>LST003_6814
CCTACGGGCGGCAGCAGTCGGGAATATTGCGCAATGGAGGAAACTCTGACGCAGTGACGCCGCGTGCAGGAAGAAGGTTTTCGGATTGTAAACTGCTTTAGACAGGGAAGAAAAAGGACAGTACCTGTAGAATAAGCTCCGGCTAACTACGTGCCAGCAGCCGCGGTAATACGTAGGGAGCAAGCGTTATCCGGATTTATTGGGTGTAAAGGGTGCGTAGACGGGAAGGCAAGTTAGTTGTGAAATCCCTCGGCTTAACTGAGGAACTGCAACTAAAACTATCTTTCTTGAGTGCTGGAGAGGGAAGTGGAATTCCTAGTGTAGCGGTGAAATGCGTAGATATTAGGAGGAACACCAGTGGCGAAGGCGACTTTCTGGACAGTAACTGACGTTGAGGCACGAAAGTGTGGGGAGCAAACAGGATTAGATACCCTGGTAGTC
>LST003_8
CCTACGGGCGGCAGCAGTGGGGAATATTGGGCAATGGGCGCAAGCCTGACCCAGCAACGCCGCGTGAAGGAAGAAGGCTTTCGGGTTGTAAACTTCTTTTCTCAGGGACGAAGAAAATGACGGTACCTGAGGAATAAGCCACGGCTAACTACGTGCCAGCAGCCGCGGTAATACGTAGGTGGCAAGCGTTATCCGGATTTACTGGGTGTAAAGGGCGTGTAGGCGGGATTGCAAGTCAGAAGTGAAAACTATGGGCTCAACCCATAGCCTGCGTTTGAAACTGTAGTTCTTGAGTGCTGGAGAGGCAATCGGAATTCCGTGTGTAGCGGTGAAATGCGTAGATATACGGAGGAACACCAGTGGCGAAGGCGGAGTGCTGGACAGTAACTGACGCTGAGGCGCGAAAGCGTGGGGAGCAAACAGGATTAGATACCCTCGTAGTC
>LST003_33917
CCTACGGGGGGCAGCAGTGGGGAATATTGGGCAATGGGGGCAACCCTGACCCAGCAACGCCGCGTGAAGGAAGAAGGCTTTAGGGTTGTAAACTTCTTTTACCAGGGACGAAGGACGTGACGGTACCTGGAGAAAAAGCCACGGCTAACTACGTGCAAGCAGCCGCGGTAATACGTAGGTGGCAAGCGTTGTCCGGATTTACTGGGTGTAAAGGGCGTGTAGGCGGGAGAGCAAGTCAGATGTGAAATCTATGGGCTTAACCCATAAACTGCATTTGAAACTGTTCTTCTTGAGTATCGGAGAGGCAGGCGGAATTCCTAGGGTAGCGGTGAAATGCGTAGATATTAGGAGGAACACCAGTGGCGAAGGCGGCTTGCTGGGCTTTAACTGACGCTGAGGCTCGAAAGCGTGGGTAGCAAACAGGATTAGATACCCGGTAGTC
>LST003_20367
CCTACGGGACGCAGCAGTGAGGAATATTGGTCAATGGGCGAGAGCCTGAACCAGCCAAGTAGCGTGAAGGATGACTGCCCTACGGGTTGTAAACTTCTTTTATAAGGGAATAAAGTTCTCTACGTGTAGAGTTTTGTATGTACCTTATGAATAAGCATCGGCTAACTCCGTGCCAGCAGCCGCGGTAATACGGAGGATGCGAGCGTTATCCGGATTTATTGGGTTTAAAGGGAGCGTAGACGGCGGTTTAAGTCAGCTGTGAAATGGTGCGGCTCAACCGTAGCACTGCAGTTGAAACTGGACGGCTTGAGTGCAGTTGAGGCAGGCGGAATTCGTGGTGTAGCGGTGAAATGCTTAGATATCACGAAGAACCCCGATTGCGAAGGCAGCCTGCTAAGCTGCAACTGACGTTGAGGCTCGAAAGTGTGGGTATCAAACAGGATTAGATACCCCAGTAGTC
>LST003_4544
CCTACGGGACGCAGCAGTGGGGAATATTGGGCAATGGGCGCAAGCCTGACCCAGCAACGCCGCGTGAAGGATGAAGGCTTTCGGGTTGTAAACTTCTTTTGTCAGGGACGAAACAAATGACGGTACCTGACGAATAAGCCACGGCTAACTACGTGCCAGCAGCCGCGGTAATACGTAGGTGGCAAGCGTTATCCGGATTTACTGGGTGTAAAGGGCGTGTAGGCGGGATTGCAAGTCAGATGTGAAAACCAGGGGCTCAACCTCTGGCCTGCATTTGAAACTGTAGTTCTTGAGTGCTGGAGAGGCAATCGGAATTCCGTGTGTAGCGGTGAAATGCGTAGATATACGGAGGAACACCAGTGGCGAAGGCGGATTGCTGGACAGTAACTGACGCTGAGGCGCGAAAGCGTGGGGAGCAAACAGGATTAGATACCCCAGTAGTC
>LST003_18112
CCTACGGGAGGCAGCAGTGGGGAATATTGCACAATGGAGGAAACTCTGATGCAGCGACGCCGCGTGAAGGAAGAAGGTCTTCGGATTGTAAACTTCTGTTGTCAGGGACGATAATGACGGTACCTGACGAGAAAGCCACGGCTAACTACGTGCCAGCAGCCGCGGTAAAACGTAGGTGGCAAGCGTTGTCCGGAATTACTGGGTGTAAAGGGAGCGCAGGCGGATTGACAAGTTGGAGGTGAAATTCATGGGCTCAACCCATGACCTGCCTTCAAAACTGTCAATCTTGAGTGGTGTAGAGGTAGGCGGAATTCCCGGTGTAGCGGTGGAATGCGTAGATATCGGGAGGAACACCAGTGGCGAAGGCGGCCTACTGGGCACTAACTGACGCTGAGGCTCGAAAGCATGGGTAGCAAACAGGATTAGATACCCCGGTAGTC
>LST003_22631
CCTACGGGAGGCAGCAGTGAGGAATATTGGTCAATGGGCGAGAGCCTGAACCAGCCAAGTAGCGTGAAGGATGACTGCCCTACGGGTTGTAAACTTCTTTTATAAGGGAATAAAGTATTCTACGTGTAGAGTTTTGTATGTACCTTATGAATAAGCATCGGCTAACTCCGTGCCAGCAGCCGCGGTAATACGGAGGATGCGAGCGTTATCCGGATTTATTGGGTTTAAAGGGAGCGTAGACGGCGGTTTAAGTCAGCTGTGAAATGGTGCGGCTCAACCGTAGCACTGCAGTTGAAACTGGACGGCTTGAGTGCAGTTGAGGCAGGCGGAATTCGTGGTGTAGCGGTGAAATGCTTAGATATCACGAAGAACCCCGATTGCGAAGGCAGCCTGCTAAGCTGCAACTGACGTTGAGGCTCGAAAGTGTGGGTATCAAACAGGATTAGATACCCGGGTAGTC
>LST003_27142
CCTACGGGGGGCAGCAGTGAGGAATATTGGTCAATGGGCGAGAGCCTGAACCAGCCAAGTAGCGTGAAGGATGACTGCCCTACGGGTTGTAAACTTCTTTTATAAGGGAATAAAGTTCTCTACGTGTAGAGTTTTGTATGTACCTTATGAATAAGCATCGGCTAACTCCGTGCCAGCAGCCGCGGTAATACGGAGGATGCGAGCGTTATCCGGATTTATTGGGTTTAAAGGGAGCGTAGACGGCCGTTTAAGTCAGCTGTGAAATGGTGCGGCTCAACCGTAGCACTGCAGTTGAAACTGGACGGCTTGAGTGCAGTTGAGGCAGGCGGAATTCGTGGTGTAGCGGTGAAATGCTTAGATATCACGAAGAACCCCGATTGCGAAGGCAGCCTGCTAAGCTGCAACTGACGTTGAGGCTCGAAAGTGTGGGTATCAAACAGGATTAGATACCCCCGTAGTC
>LST003_2284
CCTACGGGGGGCAGCAGTGGGGAATATTGGGCAATGGGCGAAAGCCTTACCCAGCAATACCGCGTGAGGGAAGGAGGTCTTCGGATTGTAAACCTCTTTGATCAGGGACGAAGCAAGTGACGGTACCTGAAGAACAAGCCCCGGCTAACTACGTGCCAGCAGCCGCGGTAATACGTAGGGAGCAAGCGTTATCCGGATTTACTGGGTGTAAAGGGCGTGTAGGCGGGATTGTAAGTCAGATGTGAAAACCAGGGGCTCAACCTCTGGCCTGCATTTGAAACTACTACTCTAGAGTATGGGAGAGGTAGGTGGNATNCTTGGTTTAGGGGTAANATCCGTAGAGATCAAGAGGAATACTCATTGCGAAGGCGACCTGCTGGAACATTACTGACGCTGATGCGCGAAAGCGTGGGGAGCAAACAGGATTAGATACCCTGGTAGTC
>LST003_9
CCTACGGGAGGCAGCAGTGGGGAATATTGGGCAATGGAGGCAACTCTGACCCAGCAATGCCGCGTGAGTGATGAAGGTCTTTTGATTGTAAAGCTCTTTTCTTGGGAACGAAGTTCTGACGGTACCCAAGGAATAAGCCCCGGCTAACTACGTGCCAGCAGCCGCGGTAATACGTAGGGGGCAAGCGTTGTCCGGAATGACTGGGCGTAAAGGGTGTGTAGGCGGTTAGGCAAGTTAGAAGTGTAATACCCAGGGCTTAACTCGGGTGCTGCTTCTAAAACTGCTTGACTTGAGTGCTGGAGAGGATAGTGGAATTCCTAGTGTAGCGGTGGAATGCGTAGATATTAGGAGGAACATCAGTGGCGAAGGCGACTATCTGGACAGTAACTGACGCTGAGGCACGAAAGCGTGGGGAGCAAACAGGATTAGATACCCGTGTAG
>LST003_6815
CCTACGGGTTGCAGCAGTGGGGAATATTGCACAATGGGGGAAACCCTGATGCAGCGACGCCGCGTGAGCGAAGAAGTATTTCGGTATGTAAAGCTCTATCAGCAGGGAAGAAACTGACGGTACCTGACTAAGAAGCACCGGCTAAATACGTGCCAGCAGCCGCGGTAATACGTATGGTGCAAGCGTTATCCGGATTTACTGGGTGTAAAGGGAGCGTAGACGGATAGGCAAGTCTGGAGTGAAAGCCCGGGGCTCAACCCCGGGACTGCTTTGGAAACTGTTTATCTAGAGTGCTGGAGAGGTAAGTGGAATTCCTAGGGTAGCGGTGAAATGCGTAGATATTAGGAGGAACACCAGTGGCGAAGGCGGCTTACTGGACAGTAACTGACGTTGAGGCTCGAAAGCGTGGGGAGCAAACAGGATTAGATACCCCGGTAGTC
>LST003_29399
CCTACGGGACGCAGCAGTAGGGAATATTGCTCAATGGGGGAAACCCTGAAGCAGCAACGCCGCGTGGAGGATGAAGGTTTTCGGATTGTAAACTCCTTTTGTTAGAGAAGATAATGACGGTATCTAACGAATAAGCACCGGCTAACTCCGTGCCAGCAGCCGCGGTAATACGGAGGGTGCAAGCGTTACTCGGAATCACTGGGCGTAAAGAGCGCGTAGGCGGGGTAGTAAGTCAGATGTGAAATCCTATGGCTTAACCATAGAACTGCATTTGAAACTACTACTCTAGAGTATGGGAGAGGTAGGTGGAATTCTTGGTGTAGGGGTAAAATCCGTAGAGATCAAGAGGAATACTCATTGCGAAGGCGACCTGCTGGAACATTACTGACGCTGATGCGCGAAAGCGTGGGGAGCAAACAGGATTAGATACCCGTGTAGTC
>LST003_9070
CCTACGGGGGGCAGCAGTGGGGGATATTGCGCAATGGGGGAAACCCTGACGCAGCAACGCCGCGTGAAGGACGAAGGTTTTCGGATTGTAAACTTCTTTTGTTAGGGACGAAGAAATGACGGTACCTGACGAATAAGCTCCGGCTAACTACGTGCCAGCAGCCGCGGTAATACGTAGGGAGCGAGCGTTATCCGGATTTACTGGGTGTAAAGGGCGTGTAGGCGGGACTGCAAGTCAGGTGTGAAAACCACGGGCTCAACCTGTGGCCTGCATTTGAAACTGTAGTTCTTGAGTGCTGGAGAGGCAATCGGAATTCCGTGTGTAGCGGTGAAATGCGTAGATATACGGAGGAACACCAGTGGCGAAGGCGGATTGCTGGACAGTAACTGACGCTGAGGCGCGAAAGCGTGGGGAGCAAACAGGATTAGATACCCCTGTAGTC
>LST003_20368
CCTACGGGATGCAGCAGTGAGGAATATTGGTCAATGGGCGAGAGCCTGAACCAGCCAAGTAGCGTGAAGGATGACTGCCCTACGGGTTGTAAACTTCTTTTATAAGGGAATAAAGTATTCTACGTGTAGAGTTTTGTATGTACCTTATGAATAAGCATCGGCTAACTCCGTGCCAGCAGCCGCGGTAATACGGAGGATGCGAGCGTTATCCGGATTTATTGGGTTTAAAGGGAGCGTAGACGGCCGTTTAAGTCAGCTGTGAAATGGTGCGGCTCAACCGTAGCACTGCAGTTGAAACTGGACGGCTTGAGTGTAGGTGAGGCAGGCGGAATTCGTGGTGTAGCGGTGAAATGCTTAGATATCACGAAGAACCCCGATTGCGAAGGCAGCCTGCTAAGCTGCAACTGACGTTGAGGCGCGAAAGTGTGGGTATCAAACAGGATTAGATACCCCGGTAGTC
>LST003_33918
CCTACGGGGCGCAGCAGTGGGGAATATTGGGCAATGGGCGAAAGCCTTACCCAGCAATACCGCGTGAGGGAAGGAGGTCTTCGGATTGTAAACCTCTTTGATCAGGGACGAAGCAAGTGACGGTATCTGAAGAACAAGCCCCGGCTAAATACGTGCCAGCAGCCGCGGTAAAACGTAGGTTGCAAGCGTTGTCAGGATTTACTGGGTGTAAAGGGCGTTTAGGCGGAGCTGCAAGTCAGATGTGAAATCCCGGGGCTCAACCCCGGAACTGCATTTGAAACTGTAGCCCTTGAGTATCGGAGAGGCAAGCGGAATTCCTAGTGTAGCGGTTAAATGCGTAGATATTAGGAGGAACATCAGTGGCGAAGGCGGCTTGCTGGACGACAACTGACGCTGAGGCGCGAAAGCGTGGGGAGCAAACAGGATTAGATACCCCGGTAGTC
>LST003_15849
CCTACGGGATGCAGCAGTGGGGAATATTGGGCAATGGGCGCAAGCCTGACCCAGCAACGCCGCGTGAGGGAAGAAGGTCTTCGGATTGTAAACCTCTGTCGCAAGGGACGAAGGCGTGACGGTACCTTGTGAGGAAGCCCCGGCTAACTACGTGCCAGCAGCCGCGGTAATACGTAGGGGGCGAGCGTTGTCCGGAATGACTGGGCGTAAAGGGTGCGTAGGCGGCTTGGCAAGTTAGAAGTGAAATACCTAGGGCTTAACTCAGGTGCTGCTTTTAAGACTGTCGGGCTGGAGTGCAGGAGAGGTTAATGGAATTCCTAGTGTAGCGGTGGAATGCGTAGATATTAGGAGGAACACCAGATGCGAAGGCGATTAACTGGACTGTAACTGACGCTGAGGCACGAAAGTGTGGGGAGCAAACAGGATTAGATACCCGGGTAGTC
>LST003_11334
CCTACGGGCCGCAGCAGTGGGGAATATTGCACAATGGGGGAAACCCTGATGCAGCGACGCCGCGTGAGCGAAGAAGTATTTCGGTATGTAAAGCTCTATCAGCAGGGAAGAAACTGACGGTACCTGACTAAGAAGCACCGGCTAAATACGTGCCAGCAGCCGCGGTAATACGTATGGTGCAAGCGTTATCCGGATTTACTGGGTGTAAAGGGAGCGTAGACGGATAGGCAAGTCTGGAGTGAAAGCCCGGGGCTCAACCCCGGGACTGCTTTGGAAACTGTTTATCTAGAGTGCTGGAGAGGTAAGTGGAATTCCTAGTGTAGCGGTGAAATGCGTAGATATTAGGAGGAACACCAGTGGCGAAGGCGGCTTACTGGACAGTAACTGACGTTGAGGCTCGAAAGCGTGGGGAGCAAACAGGATTAGATACCCTGGTAGTC
>LST003_22632
CCTACGGGAGGCAGCAGTGGGGAATATTGGGCAATGGGCGCAAGCCTGACCCAGCAACGCCGCGTGAAGGAAGAAGGCCCTCGGGTTGTAAACTTCTTTTGACAGGGACGAAGAAAATGACGGTACCTGTCGAATAAGCCACGGCTAACTACGTGCCAGCAGCCGCGGTAATACGTAGGTGGCAAGCGTTATCCGGATTTACTGGGTGTAAAGGGCGTGTAGGCGGGCTGGCAAGTCAGATGTGAAAACCATGGGCTCAACCCATGGCCTGCATTTGAAACTGTTGGTCTTGAGTGCTGGAGAGGCAATCGGAATTCCTGGTGTAGCGGTGAAATGCGTAGATATACGGAGGAACACCAGTGGCGAAGGCGGATTGCTGGACAGTAACTGACGCTGAGGCGCGAAAGCGTGGGGAGCAAACAGGATTAGATACCCGGGTAGTC
>LST003_18113
CCTACGGGGCGCAGCAGTGGGGAATATTGGGCAATGGGCGCAAGCCTGACCCAGCAACGCCGCGTGAAGGAAGAAGGCCCTCGGGTTGTAAACTTCTTTTGACAGGGACGAAACAAATGACGGTACCTGTCGAATAAGCCACGGCTAACTACGTGCCAGCAGCCGCGGTAATACGTAGGTGGCAAGCGTTATCCGGATTTACTGGGTGTAAAGGGCGTGTAGGCGGGCTGGCAAGTCAGATGTGAAAACCATGGGCTCAACCCATGGCCTGCATTTGAAACTGTTGGTCTTGAGTGCTGGAGAGGCAATCGGAATTCCGTGTGTAGCGGTGAAATGCGTAGATATACGGAGGAACACCAGTGGCGAAGGCGGATTGCTGGACAGTAACTGACGCTGAGGCGCGAAAGCGTGGGGAGCAAACAGGATTAGATACCCCTGTAGTC
>LST003_2285
CCTACGGGATGCAGCAGTGAGGAATATTGGTCAATGGGCGATAGCCTGAACCAGCCAAGTCGCGTGAGGGATGAAGGCCCTACGGGTCGTAAACCTCTTTTATAAGGGAATAAAGTTCGCCACGTGTGGTGTTTTGTATGTACCTTATGAATAAGCATCGGCTAACTCCGTGCCAGCAGCCGCGGTAATACGGAGGATGCGAGCGTTATCCGGATTTATTGGGTTTAAAGGGTGCGTAGGTGGCCCCGTCAGTCAGTGGTGAAAGTCCGTGGCTCAACCATGGAATCGCCATTGAAACCACGGGGCTTGAGTATGATTGAGGTAGGCGGNACNCGTGGTGTAGCGGTGANATGCATAGATATCACGCAGAACCCCGATTGCGAAGGCAGCTTACCAAGCCATGACTGACACTGAGGCACGAAAGCGTGGGTATCGAACAGGATTAGATACCCGCGTAGTC
>LST003_6816
CCTATGGGCGGCAGCAGTGAGGAATATTGGTCAATGGACGCAAGTCTGAACCAGCCATGCCGCGTGCAGGAAGACGGCTCTATGAGTTGTAAACTGCTTTTGTACGAGGGTAAACTCAGATACGTGTATCTGACTGAAAGTACCGTACGAATAAGGATCGGCTAACTCCGTGCCAGCAGCCGCGGTAATACGGAGGATCCAAGCGTTATCCGGATTTATTGGGTTTAAAGGGTGCGTAGGCGGTTTGATAAGTTAGAGGTGAAATACCGGGGCTTAACTCCGGAACTGCCTCTGATACTGTTGAGCTAGAGAGTAGTTGCGGTAGGCGGAATGTATGGTGTAGCGGTGAAATGCTTAGAGATCATACAGAACACCGATTGCGAAGGCAGCTTACCAAACTATATCTGACGTTGAGGCACGAAAGCGTGGGGAGCAAACAGGATTAGATACCCCAGTAGTC
>LST003_10
CCTACGGGATGCAGCAGTGGGGAATATTGGGCAATGGGGGAAACCCTGACCCAGCGACGCCGCGTGAAGGAAGAAGGTCTTCGGATTGTAAACTTTAGTCAACAGGGACGAAAAAGATGACGGTACCTGTGGAGGAAGCCACGGCTAACTACGTGCCAGCAGCCGCGGTAATACGTAGGTGGCGAGCGTTATCCGGATTTACTGGGCGTAAAGGGTGAGTAGGCGGGATGGCAAGTCAGAAGTGAAAATTATGGGCTTAACCCATAACCTGCTTTTGAAACTGTCATTCTTGAGAGTGGGAGAGGTAAACGGAATTCCCGGTGTAGCGGTGAAATGCGTAGATATCGGGATGAACATCAGTGGCGAAGGCGGTTTACTGGACCACAACTGACGCTGAGGCACGAAAGCGTGGGGAGCAAACAGGATTAGATACCCCTGTAGTC
>LST003_9071
CCTACGGGCCGCAGCAGTGGGGAATATTGGGCAATGGGCGCAAGCCTGACCCAGCAACGCCGCGTGAAGGAAGAAGGCTCTCGGGTTGTAAACTTCTTTTGACAGGGACGAAGAAAATGACGGTACCTGTCGAATAAGCTCCGGCTAACTACGTGCCAGCAGCCGCGGTAATACGTAGGGAGCAAGCGTTATCCGGATTTACTGGGTGTAAAGGGCGTGTAGGCGGGCTGGCAAGTCAGATGTGAAAACCATGGGCTCAACCCATAAACTGCATTTGAAACTGTTTTTCTTGAGTATCGGAGAGGCAGGCGGAATTCCTAGTGTAGCGGTGAAATGCGTAGATATTAGGAGGAACACCAGTGGCGAAGGCGGCTTGCTGGACGACAACTGACGCTGAGGCGCGAAAGCGTGGGGAGCAAACAGGATTAGATACCCTGGTAGTC
>LST003_18114
CCTACGGGCTGCAGCAGTTAGGAATATTGGACAATGGGGGAAACCCTGATCCAGCCATGCCGCGTGAGTGAAGAAGGCCTTCGGGTTGTAAAGCTCTTTTAGATGGGAAGATGATGACGGTACCATCAGAATAAGCACCAGCAAACTTCGTGCCAGCAGCCGCGGTAATACGAAGGGTGCAAGCGTTGTTCGGAATTACTGGGCGTAAAGGGTAAGTAGGCGGATATATCAGTCAGGAGTGAAATGCCGGGGCTCAACCTCGGAACTGCTTTTGAGACGGTATATCTAGAGGATAGCAGGGGACAATGGAATACCCAGTGTAGAGGTGAAATTCGTAGATATTGGGTAGAACACCGGAGGCGAAGGCGATTGTCTGGGCTATAACTGACGCTAAGATACGAAAGCGTGGGGATCAAACAGGATTAGATACCCGTGTAGTC
>LST003_22633
CCTACGGGCTGCAGCAGTGGGGAATATTGGGCAATGGGGGCAACCCTGACCCAGCAACGCCGCGTGAAGGAAGAAGGCTTTCGGGTTGTAAACTTCTTTTACCAGGGACGAAGGACGTGACGGTACCTGGAGAAAAAGCCACGGCTAACTACGTGCCAGCAGCCGCGGTAATACGTAGGTGGCAAGCGTTGTCCGGATTTACTGGGTGTAAAGGGCGTGTAGGCGGGAGAGCAAGTCAGATGTGAAATCTATGGGCTTAACCCATAAACTGCATTTGAAACTGTTCTTCTTGAGTATCGGAGAGGCAGGCGGAATTCCTAGTGTAGCGGTGAAATGCTTAGATATCACGAAGAACCCCGATTGCGAAGGCAGCCTGCTAAGCTGCAACTGACGTTGAGGCTCGAAAGTGTGGGTATCAAACAGGATTAGATACCCCGGTAGTC
>LST003_31656
CCTACGGGCCGCAGCAGTGAGGAATATTGGTCAATGGACGAGAGTCTGAACCAGCCAAGTAGCGTGAAGGATGACTGCCCTATGGGTTGTAAACTTCTTTTATAAGGGAATAAAGTGAGGTACGCGTACCTTTTTGTATGTACCTTATGAATAAGCATCGGCTAACTCCGTTCCAGCAGCCGCGGTAATACGGAGGATGCGAGCGTTATCCGGATTTATTGGGTTTAAAGGGAGCGTAGACGGGTTGTTAAGTCAGTTGTGAAAGTTTGCGGCTTAACCGTAAAATTGCAGTTGATACTGGCGACCTTGAGTGCGGCAGAGGAAGGCGTAATTCGTGGTGTAGCGGTGAAATGCTTAGATATCACGAAGAACTTCGATTGCGAAGGCAGCTTGCTGGAGCGTAACTGACGTTGATGCTCGAAAGTGTGGGTATCAAACAGGATTAGATACCCTGGTAGTC
>LST003_33919
CCTACGGGCCGCAGCAGTGGGGAATATTGGGCAATGGGCGCAAGCCTGACCCAGCAACGCCGCGTGAAGGATGAAGGCTTTCGGGTTGTAAACTTCTTTTATCAGGGACGAAACAAATGACGGTACCTGATGAATAAGCCACGGCTAACTACGTGCCAGCAGCCGCGGTAATACGTAGGTGGCAAGCGTTATCCGGATTTACTGGGTGTAAAGGGCGTGTAGGCGGGACTGCAAGTCAGATGTGAAAACTATGGGCTCAACCCATAGCCTGCATTTGAAACTGTAGTTCTTGAGTGCTGGAGAGGCAATCGGAATTCCGTGTGTAGCGGTGAAATGCATAGATATACGGAGGAACATCAGTGGCGAAGGCGGATTGCTGGACAGTAACTGACGCTGAGGCGCGAAAGCGTGGGGAGCAAACAGGATTAGATACCCCGGTAGAC
>LST003_27143
CCTACGGGCTGCAGCAGTGGGGAATATTGCACAATGGGGGAAACCCTGATGCAGCAACGCCGCGTGAAGGATGAAGGTCTTCGGATTGTAAACTTTTGTCCTATGGGAAGAAGAAAGTGACGGTACCATAGGAGGAAGCTCCGGCTAACTACGTGCCAGCAGCCGCGGTAATACGTAGGTGGCGAGCGTTGTCCGGAATTACTGGGTGTAAAGGGAGCGTAGGCGGGAAGACAAGTTGGACGTTAAATTTATCGGCTTAACCGGTAACCGCGTTCAAAACTGTTTTTCTTGAGTGAAGTAGAGGTTGGCGGAATTCCTAGTGTAGCGGTGAAATGCGTAGATATCGGGAGGAACACCAGTGGCGAAGGCGGCCTACTGGGCACCAACTGACGCTGAGGCACGAAAGCGTGGGGAGCAAACAGGATTAGATACCCCGGTAGTC
>LST003_29400
CCTACGGGCCGCAGCAGTGGGGAATATTGGGCAATGGAGGAAACTCTGACCCAGCAACGCCGCGTGAATGATGAAGGTCTTCGGATTGTAAAGTTCTTTTCTAAGGGACGAAGAAAGTGACGGTACCTTAGGAATAAGCCTCGGCTAACTACGTGCCAGCAGCCGCGGTAATACGTAGGAGGCAAGCGTTATCCGGAATGACTGGGCGTAAAGGGTGCGTAGGTGGTTCAGCAAGTTGGCAGCGTAACTCCGGGGCTCAACCTCGGCACTACTGCCAAAACTGTCGAACTTGAGTGCAGGAGGGGCAATCGGAATTCCTAGTGTAGCGGTGGAATGCGTAGATATTAGGAGGAACACCAGTGGCGAAGGCGGATTGCTGGACTGTAACTGACACTGAGGCACGAAAGCGTGGGGAGCAAACAGGATTAGATACCCTAGTAGTC
>LST003_6817
CCTACGGGACGCAGCAGTGGGGAATATTGGGCAATGGGCGCAAGCCTGACCCAGCAACGCCGCGTGAAGGAAGAAGGCTCTCGGGTTGTAAACTTCTTTTATCAGGGACGAAGCAAGTGACGGTACCTGATGAATAAGCCACGGCTAACTACGTGCCAGCAGCCGCGGTAATACGTAGGTGGCAAGCGTTATCCGGATTTACTGGGTGTAAAGGGCGTGTAGGCGGGATTGCAAGTCAGATGTGAAAACCACGGGCTCAACCTGTGGCCTGCATTTGAAACTGTAGTTCTTGAGTGATGGAGAGGCAGGCGGAATTCCGTGTGTAGCGGTGAAATGCGTAGATATACGGAGGAACACCAGTGGCGAAGGCGGCCTGCTGGACATTAACTGACGCTGAGGCGCGAAAGCGTGGGGAGCAAACAGGATTAGATACCCGTGTAGTC
>LST003_2286
CCTACGGGCTGCAGCAGTGAGGAATATTGGTCAATGGGCGAGAGCCTGAACCAGCCAAGTAGCGTGAAGGATGACTGCCCTACGGGTTGTAAACTTCTTTTATAAGGGAATAAAGTATTCTACGTGTAGAGTTTTGTATGTACCTTATGAATAAGCATCGGCTAACTCCGTGCCAGCAGCCGCGGTAATACGGAGGATGCGAGCGTTATCCGGATTTATTGGGTTTAAAGGGAGCGTAGACGGCGGTTTAAGTCAGCTGTGAAATGGTGCGGCTCAACCGTAGCACTGCAGTTGAAACTGGACGGCTTGAGTGCAGTTGAGGCAGGCGGNATNCGTGGTGTAGCGGTGANATGCTTAGATATCACGAAGAACCCCGATTGCGAAGGCAGCCTGCTAAGCTGCAACTGACGTTGAGGCTCGAAAGTGTGGGTATCAAACAGGATTAGATACCCGTGTAGTC
>LST003_15850
CCTACGGGACGCAGCAGTCGGGAATATTGCGCAATGGAGGAAACTCTGACGCAGCGACGCCGCGTGCAGGAAGAAGGTTTTCGGATTGTAAACTGCTTTAGACAGGGAAGAAACAAGACAGTATCTGTAGAATAAGCTCCGGCTAACTACGTGCCAGCAGCCGCGGTAATACGTAGGGAGCAAGCGTTATCCGGATTTATTGGGTGTAAAGGGTGCGTAGACGGGAAGTCAAGTTAGTTGTGAAATCCCTCGGCTCAACTGAGGAACTGCAACTAAAACTAACTTTCTTGAGTGCTGGAGAGGAAAGTGGAATTCCTAGTGTAGCGGTGAAATGCGTAGATATTAGGAGGAACACCAGTGGCGAAGGCGACTTTCTGGACAGTAACTGACGTTGAGGCACGAAAGTGTGGGGAGCAAACAGGATTAGATACCCCCGTAGTC
>LST003_9072
CCTACGGGAGGCAGCAGTGGGGAATATTGGGCAATGGGGGAAACCCTGACCCAGCAACGCCGCGTGAAGGAAGAAGGCCTTCGGGTTGTAAACTTCTTTTACCAGGGACGAAGGACGTGACGGTACCTGGAGAAAAAGCAACGGCTAACTACGTGCCAGCAGCCGCGGTAATACGTAGGTTGCAAGCGTTGTCCGGATTTACTGGGTGTAAAGGGCGTGTAGGCGGAGCTGCAAGTCAGATGTGAAATCCCGGGGCTCAACCCCGGAACTGCATTTGAAACTGTAGCCCTTGAGTATCGGAGAGGCAAGCGGAATTCCTAGTGTAGCGGTGAAATGCGTAGATATTAGGAGGAACACCAGTGGCGAAGGCGGCTTGCTGGACGACAACTGACGCTGAGGCGCGAAAGCGTGGGGAGCAAACAGGATTAGATACCCTAGTAGTC
>LST003_22634
CCTACGGGTGGCAGCAGTGGGGAATATTGGGCAATGGGCGAAAGCCTTACCCAGCAATACCGCGTGAGGGAAGGAGGTCTTCGGATTGTAAACCTCTTTGATCAGGGACGAAGCAAGTGACGGTACCTGAAGAACAAGCCCCGGCTAACTACGTGCCAGCAGCCGCGGTAATACGTAGGGGGCGAGCGTTGTCCGGAATGACTGGGCGTAAAGGGTGCGTAGGCGGCTTGGCAAGTTAGAAGTGAAATACCTAGGGCTTAACTCAGGTGCTGCTTTTAAGACTGCCGGGCTGGAGTGCAGGAGAGGTTAATGGAATTCCTAGTGTAGCGGTGGAATGCTTAGATATTAGGAGGAACACCAGAGGCGAAGGCGATTAACTGGACTGTAACTGACGCTGAGGCACGAAAGTGTGGGGAGCAAACAGGATTAGATACCCCAGTAGTC
>LST003_18115
CCTACGGGCCGCAGCAGTGGGGAATATTGGGCAATGGAGGCAACTCTGACCCAGCAATGCCGCGTGAGTGATGAAGGTCTTTTGATTGTAAAGCTCTTTTCTTGGGAACGAAGATCTGACGGTACCCAAGGAATAAGCCCCGGCTAACTACGTGCCAGCAGCCGCGGTAATACGTAGGGGGCAAGCGTTGTCCGGAATGACTGGGCGTAAAGGGTGTGTAGGCGGTTAGGTAAGTTAGATGTGTAATACCCAGGGCTTAACTCGGGTGCTGCATCTAAAACTGCCTGACTTGAGTGCTGGAGAGGATAGTGGAATTCCTAGTGTAGCGGTGGAATGCGTAGATATTAGGAGGAACATCAGTGGCGAAGGCGACTATCTGGACAGTAACTGACGCTGAGGCACGAAAGCGTGGGGAGCAAACAGGATTAGATACCCGAGTAGTC
>LST003_4546
CCTACGGGACGCAGCAGTGGGGAATATTGCACAATGGGGGAAACCCTGATGCAGCGACGCCGCGTGAGCGAAGAAGTATCTCGGTATGTAAAGCTCTATCAGCAGGGAAGAAGATGACGGTACCTGACTAAGAAGCACCGGCTAAATACGTGCCAGCAGCCGCGGTAAAACGTAGGTCACGAGCGTTGTCCGGAATTACTGGGTGTAAAGGGAGCGCAGGCGGGTATGCAAGTTGGGAGTGAAATGCATGGGCTCAACCCATGAACTGCTCTCAAAACTGTGTATCTTGAGTAGTGCAGAGGTAGGCGGAATTCCCGGTGTAGCGGTGGAATGCGTAGATATCGGGAGGAACACCAGTGGCGAAGGCGGCCTACTGGGCACCAACTGACGCTGAGGCTCGAAAGTGTGGGTAGCAAACAGGATTAGATACCCGGGTAGTC
>LST003_24885
CCTACGGGGTGCAGCAGTCGGGAATATTGCGCAATGGAGGAAACTCTGACGCAGTGACGCCGCGTGCAGGAAGAAGGTTTTCGGATTGTAAACTGCTTTAGACAGGGAAGATAATGACAGTACCTGTAGAATAAGCTCCGGCTAACTACGTGCCAGCAGCCGCGGTAATACGTAGGGAGCAAGCGTTATCCGGATTTATTGGGTGTAAAGGGTGCGTAGACGGGAGAACAAGTTGGTTGTGAAATCCCTCGGCTTAACTGAGGAACTGCAACCAAAACTATTCTTCTTGAGTGCTGGAGAGGAAAGTGGAATTCCTAGTGTAGCGGTGAAATGCGTATATATTAGGAGGAACACCAGTGGCGAAGGCGACTTTCTGGACAGTAACTGACGTTGAGGCACGAAAGTGTGGGGAGCAAACAGGATTAGATACCCCGGTAGTC
>LST003_20370
CCTACGGGATGCAGCAGTGGGGAATATTGCACAATGGGGGAAACCCTGATGCAGCGACGCCGCGTGGAGGAAGAAGGTCTTCGGATTGTAAACTCCTGTTGTTGAGGAAAAAGAGGATGGTACCCAACAAGGAAGTGACGGCTAACTACGTGCCAGCAGCCGCGGTAAAACGTAGGTCACAAGCGTTGTCCGGAATTACTGGGTGTAAAGGGAGCGCAGGCGGGTATGCAAGTTGGGAGTGAAATACATGGGCTCAACCCATGACCTGCCTTCAAAACTGTCAATCTTGAGTGGTGTAGAGGTAGGCGGAATTCCCGGTGTAGCGGTGGAATGCGTAGATATCGGGAGGAACACCAGTGGCGAAGGCGGCCTACTGGGCACTAACTGACGCTGAGGCTCGAAAGCATGGGTAGCAAACAGGATTAGATACCCGAGTAGTC
>LST003_33920
CCTACGGGCGGCAGCAGTGGGGAATATTGGGCAATGCGCGAAAGCCTTACCCAGCAATACCGCGTGAGGGACGGAGGTCTTCGGATTGTAAACCTCTTTGATCAGGGACGAAGCAAGTGACGGTACCTGAAGAACAAGCCCCGGCTAACTACGTGCCAGCAGCCGCGGAAATACGTAGGGGGAGAGCGTTGTCCGGAATGACTGGGCGTAAAGGGTGCGTAGGCGGCTTGGCAAGTTAGAAGTGAAATACCTAGGGCTTAACTCAGGTGCTGCTTTTAAAACTGCTGGGCTGGAGTGCAGGAGAGGTTAATGGAATTCCTAGTGTAGCGGTGGAATGCGTAGATATTAGGAGGAACACCATAGGCGAAGGCGATTAACTGTACTGTAACTTACGCTGAGGCACGAAAGTGTGGGTAGCAAACAGGATTAGATACCCCTGTAGTC
>LST003_12
CCTACGGGTCGCAGCAGTGGGGAATATTGGGCAATGGAGGCAACTCTGACCCAGCAATGCCGCGTGAGTGATGAAGGTCTTTTGATTGTAAAGCTCTTTTCTTGGGAACGAAGTTCTGACGGTACCCAAGGAATAAGCCCCGGCTAACTACGTGCCAGCAGCCGCGGTAATACGTAGGGGGCAAGCGTTGTCCGGAATGACTGGGCGTAAAGGGTGTGTAGGTGGTTAGGCAAGTTAGAAGTGTAATACCCAGGGCTTAACTCGGGTGCTGCTTCTAAAACTGCTTGACTTGAGTGCTGGAGAGGATAGTGGAATGCCTAGTGTAGCGGTGGAATGCGTAGATATTAGGAGGAACATCAGTGGCGAAGGCGACTATCTGGACAGTAACTGACGCTGAGGCACGAAAGCGTGGGGAGCAAACAGGATTAGATACCCGGGTAGTC
>LST003_22635
CCTACGGGCGGCAGCAGTCGGGAATATTGCGCAATGGAGGAAACTCTGACGCAGTGACGCCGCGTATAGGAAGAAGGTTTTCGGATTGTAAACTATTGTCGTTAGGGAAGAAAAAAGACAGTACCTAAGGAGGAAGCTCCGGCTAACTACGTGCCAGCAGCCGCGGTAATACGTAGGGAGCGAGCGTTATCCGGATTTATTGGGTGTAAAGGGTGCGTAGATGGGTCTACAAGTTAGTTGTGAAATCCCTCGGCTTAACTGAGGAACTGCAGCTAAAACTATAGATCTTGAGTGCAGGAGAGGTAAGTGGAATTCCTAGTGTAGCGGTGAAATGCGTAGATATTAGGAGGAACACCAGTGGCGAAGGCGACTTACTGGACTGTAACTGACATTGAGGCACGAAAGTGTGGGGAGCAAACAGGATTAGATACCCCTGTAGTC
>LST003_13596
CCTACGGGGTGCAGCAGTTAGGAATATTGGACAATGGGGGAAACCCTGATCCAGCCATGCCGCGTGAGTGAAGAAGGCCTTCGGGTTGTAAAGCTCTTTTAGATGGGAAGATGATGACGGTACCATCAGAATAAGCACCGGCAAACTTCGTGCCAGCAGACGCGGTAATACGAAGGGTGCAAGCGTTGTTCGGAATTACTGGGCGTAAAGGGTAAGTAGGCGGATATATCAGTCAGGAGTGAAATGCCGGGGCTCAACCTCGGAACTGCTTTTGAGACGGTATATCTAGAGGATAGCAGGGGACAATGGAATACCCAGTGTAGAGGTGAAATTCGTAGATATTGTGTAGAACACCGGAGGCGAAGGCGATTGTCTGGGCTATAACTGACGCTAAGATACGAAAGCGTGGGGATCAAACAGGATTAGATACCCGTGTAGTC
>LST003_18116
CCTACGGGCTGCAGCAGTGGGGGATATTGCACAATGGGGGAAACCCTGATGCAGCAACGCCGCGTGAAGGATGAAGGTCTTCGGATTGTAAACTTTTGTCCTATGGGAAGAAGAAAGTGACGGTACCATAGGAGGAAGCTCCGGCTAACTACGTGCCAGCAGCCGCGGTAATACGTAGGGAGCAAGCGTTGTCCGGATTTACTGGGTGTAAAGGGTGCGTAGGCGGAAGAGCAAGTCAGTAGTGAAATCTGGGGGCTTAACCCCCAAACTGCTATTGAAACTGTTCTTCTTGAGTGGAGTAGAGGTAGGCGGAATTCCCGGTGTAGCGGTGAAATGCGTAGAGATCGGGAGGAACACCAGTGGCGAAGGCGGCCTACTGGGCTCTAACTGACGCTGAGGCACGAAAGTGTGGGTAGCAAACAGGATTAGATACCCTTGTAGTC
>LST003_13
CCTACGGGATGCAGCAGTGGGGAATATTGGGCAATGGGCGAAAGCCTTACCCAGCAATACCGCGTGAGGGAAGGAGGTCTTCGGATTGTAAACCTCTTTGATCAGGGACGAAGCAAGTGACGGTACCTGAAGAACAAGCCCCGGCTAACTACGTGCCAGCAGCCGCGGTAATACGTAGGGGGCGAGCGTTGTCCGGAATGACTGGGCGTAAAGGGTGCGTAGGCGGCTTGGCAAGTTAGAAGTGAAATACCTAGGGCTTAACTCAGGTGCTGCTTTTAAGACTGCCGGGCTGGAGTGCAGGAGAGGTTAATGGAATTCCTAGTGTAGCGGTGGAATGCGTAGATATTAGGAGGAACACCAGAGGCGAAGGCGATTAACTGGACTGTAACTGACGCTGAGGCACGAAAGTGTGGGGAGCAAACAGGATTAGATACCCGGGTAGTC
>LST003_20371
CCTACGGGCGGCAGCAGTGGGGAATATTGGGCAATGGGGGCAACCCTGACCCAGCAACGCCGCGTGAAGGAAGAAGGCTTTCGGGTTGTAAACTTCTTTTACCAGGGACGAAGGACGTGACGGTACCTGGAGAAAAAGCCACGGCTAACTACGTGCCAGCAGCCGCGGTAATACGTAGGTGGCAAGCGTTGTCCGGATTTACTGGGTGTAAAGGGCGTGTAGGCGGGAGAGCAAGTCAGATGTGAAATCTATGGGCTTAACCCATAAACTGCATTTGAAACTGTTTTTCTTGAGTATCGGAGAGGCAGGCGGAATTCCTAGGGTAGCGGTGAAATGCGTAGATATCACGAAGAACCCCGATTGCGAAGGCAGCCTGCTAAGCTGCAACTGACGTTGAGGCTCGAAAGTGTGGGTATCAAACAGGATTAGATACCCTTGTAGTC
>LST003_31658
CCTACGGGGCGCAGCAGTGGGGAATATTGGGCAATGGGCGAAAGCCTTACCCAGCAATACCGCGTGAGGGAAGGAGGTCTTCGGATTGTAAACCTCTTTGATCAGGGACGAAGCAAGTGACGGTACCTGAAGAACAAGCCCCGGCTAACTACGTGCCAGCAGCCGCGGTAATACGTAGGGGGCGAGCGTTGTCCGGAATGACTGGGCGTAAAGGGTGCGTAGGCGGCTTGGCAAGTTAGAAGTGAAATACCTAGGGCTTAACTCAGGTGCTGCTTTTAAGACTGCCGGGCTGGAGTGCAGGAGAGGTTAATGGAATTCCTAGTTTAGCGGTGGAATGCGTAGATATTAGGAGGAACATCAGAGGCGAAGGCGATTAACTGGACTGTAACTGACGCTGAGGCACGAAAGTGTGGGGAGCAAACAGGATTAGATACCCTAGTAGTC
>LST003_6819
CCTACGGGAGGCAGCAGTGGGGAATCTTGCGCAATGGGCGAAAGCCTGACGCAGCGACGCCGCGTGCGGGATGAAGGCCTTCGGGTCGTAAACCGCTTTCAGCAGGGACGAGGCCGCGAGGTGACGGTACCTGCAGAAGAAGCCCCGGCTAACTACGTGCCAGCAGCCGCGGTAATACGTAGGGGGCGAGCGTTATCCGGATTCATTGGGCGTAAAGCGCTCGTAGGCGGTCCGTTAGGTCGGGAGTCAAATCCGGGGGCTCAACCCCCGCCCGCTCCCGATACCGGCGGACTTGAGTTTGGTAGGGGAAGGCGGAATTCCAAGTGTAGCGGTGGAATGCGCAGATATTTGGAAGAACACCGGTGGCGAAGGCGGCCTTCTGGGCCACAACTGACGCTGAGGAGCGAAAGCTAGGGGAGCGAACAGGATTAGATACCCGAGTAGTC
>LST003_4547
CCTACGGGTCGCAGCAGTGGGGAATATTGGGCAATGGGCGAAAGCCTTACCCAGCAATACCGCGTGAGGGAAGGAGGTCTTCGGATTGTAAACCTCTTTGATCAGGGACGAAGCAAGTGACGGTACCTGAAGAACAAGCCCCGGCTAACTACGTGCCAGCAGCCGCGGTAATACGTAGGGGGCGAGCGTTGTCCGGACTGACTGGGCGTAAAGGGTGCGTAGGCGGCTTGGCAAGTTAGAAGTGAAATACCTAGGGCTTAACTCAGGTGCTGCTTTTAAGACTGCCGGGCTGGAGTGCAGGAGAGGTTAATGGAATTCCTAGTGTAGCGGTAGAATGCGTAGATATTAGGAGGAACACCAGAGGCTAAGGCGATTAACTGAACTGTAACTGACGCTGAGGCACGAAAGTGTGGGGAGCAAACAGGATTAGATACCCGTGTAGTC
>LST003_2288
CCTACGGGAGGCAGCAGTGGGGAATATTGGGCAATGGGCGCAAGCCTGACCCAGCAACGCCGCGTGAAGGAAGAAGGCTTTCGGGTTGTAAACTTCTTTTGTCAGGGACGAAGCAAGTGACGGTACCTGATGAATAAGCCACGGCTAACTACGTGCCAGCAGCCGCGGTAATACGTAGGTGGCAAGCGTTATCCGGATTTACTGGGTGTAAAGGGCGTGTAGGCGGGATTGCAAGTCAGATGTGAAAACCACGGGCTCAACCTGTGGCCTGCATTTGAAACTGTAGTTCTTGAGTGATGGAGAGGCAGGCGGNATNCCGTGTGTAGCGGTGANATGCGTAGATATACGGAGGAACACCAGTTGCGAAGGCGGCCTGCTTGACATTAACTGACGCTGAGGCGCGAAAGCGTGGGGAGCAAACAGGATTAGATACCCTTGTAGTC
>LST003_33921
CCTACGGGTCGCAGCAGTGGGGAATATTGGGCAATGGGGGCAACCCTGACCCAGCAACGCCGCGTGAGGGAAGACGGCTTTCGGGTTGTAAACTTCTTTTACCAGGGACGAAGGAAGTGACGGTACCTGGCGAAAAAGCCACGGCTAACTACGTGCAAGCAGCCGCGGTAATACGTAGGTGGCAAGCGTTGTCCGGATTTACTGGGTGTAAAGGGCGTGTAGGCGGGAGAGCAAGTCAGATGTGAAATCTATGGGCTTAACCCATAAACTGCATTTGAAACTGTTCTTCTTGAGTATCGGAGAGGCAGGCGGAATTCCTGGTGTAGCGGTGAAAGGCGTAGATATTAGGAGGAACACCAGTGGCGAAGGCGGCCTGCTGGACGACAACTGACGCTGAGGCGCGAAAGCGTGGGGAGCAAACAGGATTAGATACCCTCGTAGTC
>LST003_9074
CCTACGGGTTGCAGCAGTCGGGAATATTGCGCAATGGAGGAAACTCTGACGCAGTGACGCCGCGTATGGGAAGAAGGTTTTCGGATTGTAAACTGCTTTAGACAGGGAAGAAACAAGACAGTACCTGTAAAATAAGCTCCGGCTAACTACGTGCCAGCAGCCGCGGTAATACGTAGGGAGCAAGCGTTATCCGGATTTATTGGGTGTAAAGGGTGCGTAGACGGGAGAGCAAGTTAGTTGTGAAATCCCTCGGCTTAACTGAGGAACTGCAACTAAAACTATTCTTCTTGAGTGCTGGAGAGGAAAGTGGAATTCCTAGTGTAGCGGTGAAATGCGGAGATATTAGGAGGAACACCAGTGGCGAAGGCGACTTTCTGGACAGTAACTGACGTTGAGGCACGAAAGTGTGGGGAGCAAACAGGATTAGATACCCTCGTAGTC
>LST003_24886
CCTACGGGCTGCAGCAGTGGGGAATATTGCACAATGGGGGAAACCCTGATGCAGCGACGCCGCGTGGAGGAAGAAGGTCTTCGGATTGTAAACTCCTGTTGTTGGGGAAAATAAGGATGGTACCCAACAAGGAAGTGACGGCTAACTACGTGCCAGCAGCCGCGGTAAAACGTAGGTCACGAGCGTTGTCCGGAATTACTGGGTGTAAAGGGAGCGCAGGCGGGTATGCAAGTTGGGAGTGAAATACATGGGCTCAACCCATGAACTGCTCTCAAAACTGTGTATCTTGAGTAGTGCAGAGGTAGGAGGAATTCCCGGTGTAGCGGTGGAATGCGTAGATATCGGGAGGAACACCAGTGGCGAAGGCGGCCTACTGGGCACCAACTGACGCTGAGGCTCTAAAGTGTGGGTAGCAAACAGGATTAGATACCCTCGTAGTC
>LST003_22636
CCTACGGGAGGCAGCAGTGGGGAATATTGGGCAATGGGCGAAAGCCTTACCCAGCAATACCGCGTGAGGGAAGGAGGTCTTCGGATTGTAAACCTCTTTGATCAGGGACGAAGCAAGTGACGGTACCTGAAGAACAAGCCCCGGCTAACTACGTGCCAGCAGCCGCGGTAATACGTAGGGGGCGAGCGTTGTCCGGAATGACTGGGCGTAAAGGGTGCGTAGGCGGCTTGGCAAGTTAGAAGTGAAATACCTAGGGCTTAACTCAGGTGCTGCTTTTAAGACTGCCGGGCTGGAGGGCAGGAGAGGTTAATGGAATTCCTAGTGTAGCGGTGGAAGGCGTAGATATTAGGAGGAACACCAGAGGCGAAGGCGATTAACTGGACTGTAACTGACGCTGAGGCACGAAAGTGTGGGGAGCAAACAGGATTAGATACCCTAGTAGTC
>LST003_11337
CCTACGGGGGGCAGCAGTGGGGAATATTGGGCAATGGGCGCAAGCCTGACCCAGCAACGCCGCGTGAAGGAAGAAGGCCCTCGGGTTGTAAACTTCTTTTGTCAGGGACGAAGCAAGTGACGGTACCTGACGAATAAGCCACGGCTAACTACGTGCCAGCAGCCGCGGTAATACGTAGGTGGCAAGCGTTATCCGGATTTACTGGGTGTAAAGGGCGTGTAGGCGGGATGGCAAGTCAGATGTGAAAACCATGGGCTCAACCCATGGCCTGCATTTGAAACTGTCGTTCTTGAGTACTGGAGAGGCAGACGGAATTCCTAGTGTAGCGGTGAAATGCGTAGATATTAGGAGGAACACCAGTGGCGAAGGCGGTCTGCTGGACAGCAACTGACGCTGAGGCGCGAAAGCGTGGGGAGCAAACAGGATTAGATACCCGCG
>LST003_18117
CCTACGGGACGCAGCAGTGGGGAATATTGGGCAATGGGCGAAAGCCTTACCCAGCAATACCGCGTGAGGGAAGGAGGTCTTCGGATTGTAAACCTCTTTGATCAGGGACGAAGAAAGTGACGGTACCTGAAGAACAAGCCCCGGCTAACTACGTGCCAGCAGCCGCGGTAATACGTAGGGGGCGAGCGTTGTCCGGAATGACTGGGCGTAAAGGGTGCGTAGGCGGCTAAGCAAGTTAGAAGTGAAATACCTAGGGCTTAACTCAGGTGCTGCTTTTAAAACTGTTTGGCTGGAGTGCAGGAGAGGTTAATGGAATTCCGAGTGTAGCGGTGGAATGCGTAGATATTAGGAGGAACACCAGAGGCGAAGGCGATTAACTGGACTGTAACTGACGCTGAGGCACGAAAGTGTGGGGAGCAAACAGGATTAGATACCCCAGTAGTC
>LST003_15851
CCTACGGGCTGCAGCAGTAGGGAATATTGCTCAATGGGGGAAACCCTGAAGCAGCAACGCCGCGTGGAGGATGAAGGTTTTCGGATTGTAAACTCCTTTTGTTAGAGAAGATAATGACGGTATCTAACGAATAAGCACCGGCTAACTCCGTGCCAGCAGCCGCGGTAATACGGAGGGTGCAAGCGTTACTCGGAATCACTGGGCGTAAAGAGCGCGTAGGCGGGGTAGTAAGTCAGATGTGAAATCCTATGGCTTAACCATAGAACTGCATTTGAAACTACTACTCTAGAGTATGGGAGAGGTAGGTGGAATTCTTGGTGTAGGGGTAAAATCCGTAGAGATCAAGAGGAATACTCATTGCGAAGGCGACCTGCTGGAACATTACTGACGCTGATGCGCGAAAGCGTGGGGAGCAAACAGGATTAGATACCCGGGTAGTC
>LST003_6820
CCTACGGGTGGCAGCAGTGAGGAATATTGGTCAATGGACGCAAGTCTGAACCAGCCATGCCGCGTGCAGGAAGACGGCTCTATGAGTTGTAAACTGCTTTTGTACGAGGGTAAACTCAGATACGTGTATCTGACTGAAAGTACCGTACGAATAAGGATCGGCTAACTCCGTGCCAGCAGCCGCGGTAATACGGAGGATCCAAGCGTTATCCGGATTTATTGGGTTTAAAGGGTGCGTAGGCGGTTTGATAAGTTAGAGGTGAAATACCGGGGCTTAACTCCGGAACTGCCTCTTATACTGTTGAGCTAGAGAGTAGTTGCGGTAGGCGGAATGTATGGTGTAGCGGTGAAATGCGTAGAGATCATACAGAACACCTATTGCGAAGGCAGCTTACCAAACTATATCTGACGTTGAGGCACGAAAGCGTGGGGAGCAAACAGGATTAGATACCCC
>LST003_2289
CCTACGGGGGGCAGCAGTGGGGAATATTGCGCAATGGGGGCAACCCTGACGCAGCAACGCCGCGTGATTGAAGAAGGCCTTAGGGTTGTAAAGATCTTTAATCAGGGACGAAAAATGACGGTAGCTGAAGAATAAGCTCCGGCTAACTACGTGCCAGCAGCCGCGGTAATACGTAGGGAGCAAGCGTTATCCGGATTTACTGGGTGTAAAGGGCGCGCAGGCGGGCCGGTAAGTTGGGAGTGAAATCCTGTGGCTTAACCCCCGAACTGCTTTCAAAACTGCTGGTCTTGAGTGATGGAGAGGCGGGCGGNATNCCTGGTGTAGCGGTGANATGCGTAGATATACGGAGGAACACCAGTGGCGAAGGCGGCCTGCTGGACATTAACTGACACTGAGGCTCGAAAGTGTGGGTAGCAAACAGGATTAGATACCCCGGTAGTC
>LST003_4548
CCTACGGGTTGCAGCAGTGGGGAATTTTGGGCAATGGGCGCAAGCCTGACCCAGCAACGCCGCGTGAAGGAAGAAGGATCTCGGGTTGTAAACTTCTTTTATCAGGGACGCAGCAAGTGCCAGTACCTGATGAATAAGCCACGGTTAACTACGTGCCAGCAGCCGCGGTAATACGTAGGTGGCAAGAGTTGTCCGGATTTACTGGGTGTAAAGGGCGTGTAGGCGGGAGAGCAAGTCAGATGTGAAATCTATGGGCTTAACCCATAAACTGCATTTGAAACTGTTCTTCTTGAGTATCGGAGAGGCAGGCGGAATTCCTAGTGTAGCGGTGAAATGCGTAGATATTAGGAGGAACACCAGTGGCGAAGGCGGCTTACTGGAAAGTAACTGACGTTGAGGCTCGAAAGCGTGGGGAGCAAACAGGATTAGATACCCGTGTAGTC
>LST003_24887
CCTACGGGAGGCAGCAGTGGGGAATATTGCACAATGGGGGAAACCCTGATGCAGCGACGCCGCGTGGAGGAAGAAGGTCTTCGGATTGTAAACTCCTGTTGTTGGGGAAAAGAAGGATGGTACCCAACAAGGAAGTGACGGCTAACTACGTGCCAGCAGCCGCGGTAAAACGTAGGTCACGAGCGTTGTCCGGAATTACTGGGTGTAAAGGGAGCGCAGGCGGGTATGCAAGTTGGGAGTGAAATACATGGGCTCAACCCATGAACTGCTCTCAAAACTGTGTATCTTGAGTAGTGCAGAGGTAGGCGGAATTCCCGGTGTAGCGGTGGAATGCGTAGATATCGGGAGGAACACCAGTGGCGAAGGCGGCCTACTGGGCACCAACTGACGCTAAGGCTCGAAAGTGTGGGTAGCAAACAGGATTAGATACCCCGGTAGTC
>LST003_11338
CCTACGGGCGGCAGCAGTAGGGAATATTGCTCAATGGGGGAAACCCTGAAGCAGCAACGCCGCGTGGAGGATGAAGGTTTTCGGATTGTAAACTCCTTTTGTTAGAGAAGATAATGACGGTATCTAACGAATAAGCACCGGCTAACTCCGTGCCAGCAGCCGCGGTAATACGGAGGGTGCAAGCGTTACTCGGAATCACTGGGCGTAAAGAGCGCGTAGGCGGGGTAGTAAGTCAGATGTGAAATCCTATGGCTTAACCATAGAACTGCATTTGAAACTACTACTCTAGAGTATGGGAGAGGTAGGTGGAATTCTTGGTGTAGGGGTAAAATCCGTAGAGATCAAGAGGAATACTCATTGCGAAGGCGACCTGCTGGAACATTACTGACGCTGATGCGCGAAAGCGTGGGGAGCAAACAGGATTAGATACCCGAGTAGTC
>LST003_13598
CCTACGGGACGCAGCAGTCGAGAATCATTCACAATGGGGGAAACCCTGATGGTGCGACGCCGCGTGGGGGAGGAAGGTCTTCGGATTGTAAACCCCTGTCATGCAGGAGCAAAGCGCAAGCCTGATAGTACTGCAAGAGGAAGAGACGGCAAACTCTGTGCCAGCAGCCGCGGTAATACAGAGGTCTCAAGCGTTGTTCGGAATCACTGGGCGTAAAGGGTACGTAGGCTGCACCATAAGTCGTGCGTGAAAGGCAGGGGCTCAACCTCTGGAGTGCGCGTGATACTGTGGTGCTGGAGTAATGGAGGGGGAACCGGAATTCTTGGTGTAGCAGTGAAATGCGTAGATATCAAGAAGAAGACTCGTGGCGAAGGCGGGTTCCTGGACATTAACTGACGCTGAGGTACGAAGGCTAGGGTAGCGAAAGGGATTAGATACCCCCGTAGTC
>LST003_18118
CCTACGGGGTGCAGCAGTGGGGAATATTGGGCAATGGGCGAAAGCCTTACCCAGCAATACCGCGTGAGGGAAGGAGGTCTTCGGATTGTAAACCTCTTTGATCAGGGACGAAGCAAGTGACGGTACCTGAAGAACAAGCCCCGGCTAACTACGTGCCAGCAGCCGCGGTAATACGTAGGGGGCAAGCGTTGTCCGGAATGACTGGGCGTAAAGGGTGTGTAGGCGGTTTGTCAAGTTAGGAGTGAAATACCCGGGCGTAACTCGGGTGCTGCTTTTAAGACTGGCAGACTTGAGTACAGGAGAGGCTATCGGAATTCCTAGTGTAGCGGTAGAATGCGTAGATATTAGGAAGAACACCGGAGGCGAAGGCGGATAGCTGGCCTGTAACTGACGCTGAGACACGAAAGTGTGGGGAGCAAACAGGATTAGATACCCCTGTAGTC
>LST003_6821
CCTACGGGTGGCAGCAGTGAGGAATATTGGTCAATGGTCGAGAGACTGAACCAGCCAAGTCGCGTGAGGGAAGACGGGTCCATGACCTGTAAACCTCTTTTTCCCGGGAAGAACAAGTCGCACGAGTGCGACCCTGCCAGTACCGGGCGAATAAGCATCGGCTAACTCCGTGCCAGCAGCCGCGGTAATACGGGGGATGCGAGCGTTATCCGGATTTATTGGGTTTAAAGGGCGCGTAGGCGGGGCGTCAAGTCAGCGGTAAAAGCCTGCAGCTAAACTGTAGCACGCCGTTGAAACTGCCGTCCTAGAGACGTGACGAGGGAGGCGGAACAAGTGAAGTAGCGGTGAAATGCATAGATATCACTTGGAACCCCGATAGCGAAGGCAGCTTCCCAGGCTCGTTCTGACGCTGATGCGCGAGAGCGTGGGTAGCGAACAGGATTAGATACCCGTGTAGTC
>LST003_29402
CCTACGGGCGCAGCAGTGAGGAATATTGGTCAATGGGCGAGAGCCTGAACCAGCCAAGTAGCGTGAAGGATGACTGCCCTACGGGTTGTAAACTTCTTTTATAAGGGAATAAAGTTCTCTACGTGTAGAGTTTTGTATGTACCTTATGAATAAGCATCGGCTAACTCCGTGCCAGCAGCCGCGGTAATACGGAGGATGCGAGCGTTATCCGGATTTATTGGGTTTAAAGGGAGCGTAGACGGCCGTTTAAGTCAGCTGTGAAATGGTGCGGCTCAACCGTAGCACTGCAGTTGAAACTGGTCGGCTTGAGTGCAGTTGAGGCAGGAGGAATTCGTGGTGTAGCGGTGAAATGCTTAGATATCACGAAGAACCCCGATTGCGAAGTCAGCCTGCTAAGCTGCAACTGACGTTGAGGCTCGAAAGTGTGGGTATCAAACAGGATTAGATACCCGCGTAGTC
>LST003_31659
CCTACGGGGTGCAGCAGTGAGGAATATTGGTCAATGGGCGAGAGCCTGAACCAGCCAAGTAGCGTGAAGGATGACTGCCCTACGGGTTGTAAACTTCTTTTATAAGGGAATAAAGTATTCTACGTGTAGAGTTTTGTATGTACCTTATGAATAAGCATCGGCTAACTCCGTGCCAGCAGCCGCGGTAATACGGAGGATGCGAGCGTTATCCGGATTTATTGGGTTTAAAGGGAGCGTAGACGGCGGTTTAAGTCAGCTGTGAAATGGTGCGGCTCAACCGTAGCACTGCAGTTGAAACTGGACGGCTTGAGTGCAGTTGAGGCAGGCGGAATTCGTGGTGTAGCGGTGAAATGCTTAGATATCACGAAGAACCTCGATTGCGAAGGCAGCCTGCTAAGCTGCAACTGACGTTGAGGCTCGAAAGTGTGGGTATCAAACAGGATTAGATACCCTTGTAGTC
>LST003_27145
CCTACGGGGGGCAGCAGTGAGGAATATTGGTCAATGGGCGAGAGCCTGAACCAGCCAAGTAGCGTGAAGGATGACTGCCCTACGGGTTGTAAACTTCTTTTATAAGGGAATAAAGTATTCTACGTGTAGCGTTTTGTATGTACCTTATGAATAAGCATCGGCTAACTCCGTGCCAGCAGCCGCGGTAATACGGAGGATGCGAGCGTTATCCGGATTTATTGGGTTTAAAGGGAGCGTAGACGGCGGTTTAAGTCAGCTGTGAAATGGTGCGGCTCAACCGTAGCACTGCAGTTGAAACTGGACGGCTTGAGTGAAGTTGAGGCATGCGGAATTCGGTGTGTAGCGGTGAAATGCTTAGATATCACGAAGAACCCCGATTGCGAAGGCAGCCTGCTAAGCTGCAAATGACGTTGAGGCTCGAAAGTGTGGGTATCAAACAGGATTAGATACCCCTGTAG
>LST003_22638
CCTACGGGGTGCAGCAGTGGGGAATATTGGGCAATGGGCGAAAGCCTTACCCAGCAATACCGCGTGAGGGAAGGAGGTCTTCGGATTGTAAACCTCTTTGATCAGGGACGAAGCAAGTGACGGTACCTGAAGAACAAGCCCCGGCTAACTACGTGCCAGCAGCCGCGGTAATACGTAGGGGGCGAGCGTTGTCCGGAATGACTGGGCGTAAAGGGTGCGTAGGCGGCTTGGCAAGTTAGAAGTGAAATACCTAGGGCTTAACTCGGGTGCTGCTTCTAAAACTACCTGACTTGAGTGTCGGAGAGGAAAATGGAATTCCCAGTGTAGCGGTAGAATGCACAGATATTGGGAGGAACACCGGAGGCGAAAGCGATTTTCTGGACGACAACTGACGCTGAGGCGCGAAAGCGTGGGGAGCAAACAGGATTAGATACCCTTGTAGTC
>LST003_20372
CCTACGGGCCGCAGCAGTGAGGAATATTGGTCAATGGACGCAAGTCTGAACCAGCCATGCCGCGTGCAGGAAGACGGCTCTATGAGTTGTAAACTGCTTTTGTACGAGGGTAAACCCGGGTACGCGTACCCGGCTGAAAGTATCGTACGAATAAGGATCGGCTAACTCCGTGCCAGCAGCCGCGGTAATACGGAGGATCCAAGCGTTATCCGGATTTATTGGGTTTAAAGGGTGCGTAGGCGGTTTGATAAGTTAGAGGTGAAATCCCGGGGCTTAACTCCGGAATTGCCTCTGATACTGTTGGACTAGAGAGTAGTTGCGGTAGGCGGAATGTATGGTGTAGCGGTGAAATGCTTAGAGATCATACAGAACACCGATTGCGAAGGCAGCTTACCAAACTATATCTGACGTTGAGGCACGAAAGCGTGGGGAGCAAACAGGATTAGATACCCCCGTAGTC
>LST003_2290
CCTACGGGCTGCAGCAGTGGGGAATATTGCGCAATGGGCGAAAGCCTGACGCAGCGACGCCGCGTGAGGGATGAAGGTCCTCGGATCGTAAACCTCTGTCAGAAGGGAAGAAGTTATGCTGTTCTAATCAGCGGCATATTGACGGTACCTTCAAAGGAAGCACCGGCTAACTCCGTGCCAGCAGCCGCGGTAATACGGAGGGTGCGAGCGTTAATCGGAATTACTGGGCGTAAAGCGCACGTAGGCTGTATGTCAAGTCAAGGGTGAAATCCCACGGCTCAACCGTGGAACTGCCTTTGAAACTGGCAAACTGGAGTATGTGAGAGGGTGGCGGNATNCCTGGTGTAGGAGTGANATCCGTAGATATCAGGAGGAACATCAGTGGCGAAGGCGGCCACCTGGCACACCACTGACGCTGAGGTGCGAAAGCGTGGGTAGCAAACAGGATTAGATACCCCTGTAGTC
>LST003_15852
CCTACGGGGTGCAGCAGTGGGGAATATTGCACAATGGGGGAAACCCTGATGCAGCGACGCCGCGTGAAGGAAGAAGTATTTCGGTATGTAAACTTCTATCAGCAGGGAAGAAAATGACGGTACCTGACTAAGAAGCCCCGGCTAACTACGTGCCAGCAGCCGCGGTAATACGTAGGGGGCAAGCGTTATCCGGATTTACTGGGTGTAAAGGGAGCGTATGCGGTCTGACAAGTCAGAAGTGAAAGCCCGGGGCTCAACCCCGGGACTGCTTTGGAAACTGTAGATCTAGAGTGCGTGAGAGGTAAGTGGAATTCCTAGTGTAGCGGTGAAATGCGTAGATATTAGGAGGAACACCAGTGGCGAAGGCGGCTTACTGGACAGTAACTGACGTTGAGGCTCGAAAGCGTGGGGAGCAAACAGGATTAGATACCCGAGTAGTC
>LST003_33922
CCTACGGGGTGCAGCAGTGGGGAATATTGCACAATGGGGGAAACCCTGATGCAGCGACGCCGCGTGAGCGATGAATTATTTCGGTATGTAAAGCTCTATCAGCAGGGAAGAAACTGACGGTACCTGACTCAGAAGCACCGGCTAAATACGTGCCAGCAGCCGCGGTAATACGTATGGTGCAAGCGTTATCCGGATTTACTGGGTGTAAAGGGAGCGTAGACGGATAGGCAAGTCTGAAGTGAAAGCCCGGGGCTCAACCCCGGGACTGCTCTGGAAACTGTTTATCTAGAGTGCTGGAGAGGTAAGTGGAAGTCCGAGTGTAGCGGTGAAATGCGTAGATATTAGGAGGAACACCAGTGGCGAAGGCGGCTTACTGGACAGTAACTGACGTTGAGGCTCGAAAGCGTGGGGAGCAAACAGGATTAGATACCCCCGTAGTC
>LST003_9076
CCTACGGGGCGCAGCAGTGGGGAATATTGGGCAATGGGCGCAAGCCTGACCCAGCAACGCCGCGTGAAGGAAGAAGGCTTTCGGGTTGTAAACTTCTTTTATTCGGGACGAAGAAATGACGGTACCGAATGAATAAGCCACGGCTAACTACGTGCCAGCAGCCGCGGTAATACGTAGGTGGCAAGCGTTATCCGGATTTATTGGGTGTAAAGGGCGTGTAGGCGGGACTGCAAGTCAGATGTGAAAACCACGGGCTCAACCTGTGGCCTGCATTTGAAACTGTAGTTCTTGAGTGTCGGAGAGGCAATCGGAATTCCGTGTGTAGCGGTGAAATGCGTAGATATACGGAGGAACACCAGTGGCGAAGGCGGATTGCTGGACGATAACTGACGCTGAGGCGCGAAAGCGTGGGGAGCAAACAGGATTAGATACCCCAGTAGTC
>LST003_4549
CCTACGGGACGCAGCAGTGAGGGATATTGGGCAATGGGGGAAACCCTGACCCAGCAACGCCGCGTGAGGGAAGAAGGTCTTCGGATTGTAAACCTAAGTAGTCAGGGACGAAGGAATGACGGTACCTGAAGAGTAAGCTCCGGCTAACTACGTGCCAGCAGCCGCGGTAATACGTAGGGAGCGAGCGTTGTCCGGAATTACTGGGTGTAAAGGGTGCGTAGGCGGGCTGTCAAGTCAGATGTGAAATACCGGGGCTTAACTCCGGGGCTGCATTTGAAACTGATGGTCTTGAGTGAAGTAGAGGCAGGCGGAATTCCTAGTGTAGCGGTGAAATGCGTAGATATTAGGAGGAACACCAGTGGCGAAGGCGGCCTGCTGGGCTTTAACTGACGCTGAGGCACGAAAGCATGGGGAGCAAACAGGATTAGATACCCGGGTAGTC
>LST003_18119
CCTACGGGATGCAGCAGTGGGGAATATTGGGCAATGGGCGCAAGCCTGACCCAGCAATGCCGCGTGAAGGAAGAAGGCTTTCGGGTTGTAAACTTCTTTGACGAGGGAAGAGTAGAAGACGGTACCTCGAAAACAAGCCCCGGCTAACTACGTGCCAGCAGCCGCGGTAATACGTAGGTGGCGAGCGTTGTCCGGATTTACTGGGTGTAAAGGGCGTGTAGCCGGGAGTACAAGTCAGATGTGAAATGCCGAGGCTCAACCTCGGAGCTGCATTTGAAACTGTATTTCTTGAGTACTGGAGAGGCAGACGGAATTCCTAGTGTAGCGGTGAAATGCGTAGATATTAGGAGGAACACCAGTGGCGAAGGCGGTCTGCTGGACAGCAACTGACGGTGAGGCGCGAAAGCGTGGGGAGCAAACAGGATTAGATACCCGGGTAGTC
>LST003_22639
CCTACGGGACGCAGCAGTGAGGAATATTGGTCAATGGGCGAGAGCCTGAACCAGCCAAGTAGCGTGAAGGATGAAGGTTCTATGGATTGTAAACTTCTTTTATAAGGGAATAAAGTGCTTTACGTGTAGAGTTTTGTATGTACCTTATGAATAAGCATCGGCTAACTCCGTGCCAGCAGCCGCGGTAATACGGAGGATGCGAGCGTTATCCGGATTTATTGGGTTTAAAGGGAGCGTAGACGGGATGTTAAGTCAGCTGTGAAAGTTTGGGGCTCAACCTTAAAATTGCAGTTGAAACTGGCGTTCTTGAGTGCGGTATAGGCAGGCGGAATTCGTGGTGTAGCGGTGAAATGCTTAGATATCACGAAGAACTCCGATTGCGAAGGCAGCTTTCTGGAGCGTAACTGACGTTGATGCTCGAAAGTGTGGGTATCAAACAGGATTAGATACCCCGGTAGTC
>LST003_16
CCTACGGGGGGCAGCAGTGAGGAATATTGGTCAATGGACGCAAGTCTGAACCAGCCATGCCGCGTGCAGGAAGACGGCTCTATGAGTTGTAAACTGCTTTTGTATGAGGGTAAACCCGGGTACGAGTACCCGGCTGAAAGTATCATACGAATAAGGATCGGCTAACTCCGTGCCAGCAGCCGCGGTAATACGGAGGATCCAAGCGTTATCCGGATTTATTGGGTTTAAAGGGTGCGTAGGCGGTTTGATAAGTTAGAGGTGAAATCCCGGGGCTTAACTCCGGAATTGCCTCTGATACTGTTGGACTAGAGAGTAGTTGCGGTAGGCGGAATGTATGGTGTAGCGGTGAAATGCTTAGAGATCATACAGAACACCGATTGCGAAGGCAGCTTACCAAACTATATCTGACGTTGAGGCACGAAAGCGTGGGGAGCAAACAGGATTAGATACCCCTGTAGTC
>LST003_6822
CCTACGGGCTGCAGCAGTGGGGAATATTGGGCAATGGGCGCAAGCCTGACCCAGCAACGCCGCGTGAAGGAAGAAGGCCCTCGGGTTGTAAACTTCTTTTGTCAGGGACGAAGCAAGTGACGGTACCTGACGAATAAGCCACGGCTAACTACGTGCCAGCAGCCGCGGTAATACGTAGGTGGCAAGCGTTATCCGGATTTACTGGGTGTAAAGGGCGTGTAGGCGGGATTGCAAGTCAGATGTGAAAACCACGGGCTCAACCTGTGGCCTGCATTTGAAACTGCAGTTCTTGAGTACTGGAGAGGCAGACGGAATTCCTAGTGTAGCGGTGAAATGCGTAGATATTAGGAGGAACACCAGTGGCGAAGGCGGTCTGCTGGACTGTAACTGACGCTGAGGCACGAAAGTGTGGGGAGCAAACAGGATTAGATACCCGTGTAGTC
>LST003_29403
CCTACGGGACGCAGCAGTGGGGAATATTGGGCAATGGGGGCAACCCTGACCCAGCAACGCAGCGTGAAGGAAGAAGGCCTTCGGGTTGTAAACTTCTTTTACCAGGGACGAAGGACGTGACGGTACCTGGAGAAAAAGCAACGGCTAACTACGTGCCAGCAGCCGCGGGAATACGTAGGTTGCAAGCGTTGTCCGGATTTACTGGGTGTAAAGGGCGTGTAGGCGGAGCTGCAAGTCAGATGTGAAATCTCGGGGCTCAACCCCGGAACTGCATTTGAAACTGTAGCCCTTGAGTATCGGAGAGGCAAGCGGAATTCCTAGTGTAGCGGTGAAATGCATAGATATTAGGAGGAACACCAGTGGCGAAGGCGGCTTGCTGGACGACAACTGACGCTGAGGCGCGAAAGCGTGGGGAGCAAACAGGATTAGATACCCTCGTAGTC
>LST003_9077
CCTACGGGTTGCAGCAGTGGGGAATATTGGGCAATGGGCGCAAGCCTGACCCAGCAACGCCGCGTGAAGGAAGAAGGCTTTCGGGTTGTAAACTTCTTTTATTCGGGACGAAGAAATGACGGTACCGAATGAATAAGCCACGGCTAACTACGTGCCAGCAGCCGCGGTAATACGTAGGTGGCAAGCGTTATCCGGATTTATTGGGTGTAAAGGGCGTGTAGGCGGGACTGCAAGTCAGATGTGAAAACCACGGGCTCAACCTGTGGCCTGCATTTGAAACTGTAGTTCTTGAGTGTCGGATAGGCAATCGGAATTCCGTGTGTAGCGGTGAAATGCGTAGATATACGGAGGAACACCAGTGGCGAAGGCGGATTGCTGGACGATAACTGACGCTGAGGCGCGAAAGCGTGGGGAGCAAACAGGATTAGATACCCTTGTAGTC
>LST003_13600
CCTACGGGGTGCAGCAGTGGGGAATATTGGGCAATGGGCGCAAGCCTGACCCAGCAACGCCGCGTGAAGGAAGAAGGCTTTCGGGTTGTAAACTTCTTTTGTCAGGGACGAAGCAAGTGACGGTACCTGACGAATAAGCCACGGCTAACTACGTGCCAGCAGCCGCGGTAATACGTAGGTGGCAAGCGTTATCCGGATTTATTGGGTGTAAAGGGCGTGTAGGCGGGACTGCAAGTCAGATGTGAAAACCACGGGCTCAACCTGTGGCCTGCATTTGAAACTGTAGTTCTTGAGTGTCGGAGAGGCAATCGGAATTCCGTGTGTAGCGGTGAAATGCGTAGATATACGGAGGAACACCAGTGGCGAAGGCGGATTGCTGGACGATAACTGACGCTGAGGCGCGAAAGCGTGGGGAGCAAACAGGATTAGATACCCCTGTAGTC
>LST003_18120
CCTACGGGCGGCAGCAGTGGGGAATATTGGGCAATGGGCGAAAGCCTGACCCAGCAACGCCGCGTGAAGGAAGAAGGCCCTCGGGTTGTAAACTTCTTTGACAGGGGACGATAATGACGGTACCCTGAAAACAAGCTCCAGCTAACTACGTGCCAGCAGCCGCGGTAATACGTAGGGAGCGAGCGTTATCCGGATTTACTGGGTGTAAAGGGCGCGTAGGCGGGATAGCAAGTCAGATGTGAAATACCGAGGCTCAACTTCGGGGCTGCATTTGAAACTGTTATTCTTGAGTGATGGAGAGGTAGGCGGAATTCCCGGTGTAGCGGTGAAATGCGTAGATATCGGGAGGAACACCAGTGGCGAAGGCGGTCTACTGGACATTAACTGACGCTGAGGCGCGAAAGCGTGGGGAGCAAACAGGATTAGATACCCCGGTAGTC
>LST003_11340
CCTACGGGTTGCAGCAGTAGGGAATCTTCCACAATGGACGCAAGTCTGATGGAGCAACGCCGCGTGAGTGAAGAAGGTCTTCGGATCGTAAAACTCTGTTGTTAGAGAAGAACACGAGTGAGAGTAACTGTTCATTCGATGACGGTATCTAACCAGCAAGTCACGGCTAACTACGTGCCAGCAGCCGCGGTAATACGTAGGTGGCAAGCGTTGTCCGGATTTATTGGGCGTAAAGGGAACGCAGGCGGTCTTTTAAGTCTGATGTGAAAGCCTTCGGCTTAACCGGAGTAGTGCATTGGAAACTGGAAGACTTGAGTGCAGAAGAGGAGAGTGGAACTCCATGTGTAGCGGTGAAATGCGTAGATATATGGAAGAACACCAGTGGCGAAAGCGGCTCTCTGGTCTGTAACTGACGCTGAGGTTCGAAAGCGTGGGTAGCAAACAGGATTAGATACCCTCGTAGTC
>LST003_17
CCTACGGGATGCAGCAGTGGGGAATATTGGGCAATGGGGGAAACCCTGACCCAGCAACGCCGCGTGAAGGAAGAAGGCCTTCGGGTTGTAAACTTCTTTTACCAGGGACGAAGGACGTGACGGTACCGTACGAATAAGGATCGGCTAACTCCGTGCCAGCAGCCGCGGTAATACGGAGGATCCAAGCGTTATCCGGATTTATTGGGTTTAAAGGGTGCGTAGGCGGTTTGATAAGTTAGAGGTGAAATCCCGGGGCTTAACTCCGGAATTGCCTCTGATACTGTTGGACTAGAGAGTAGTTGCGGTAGGCGGAATGTATGGTGTAGCGGTGAAATTCTTAGAGATCATACAGAACACCGATTGCGAAGGCAGCTTACCAAACTATATCTGACGTTGAGGCACGAAAGCGTGGGGAGCAAACAGGATTAGATACCCCGG
>LST003_22640
CCTACGGGGCGCAGCAGTGGGGAATATTGGGCAATGGGCGCAAGCCTGACCCAGCAACGCCGCGTGAAGGAAGAAGGCTTTCGGGTTGTAAACTTCTTTTATTCGGGACGAAGAAATGACGGTACCGAATGAATAAGCCACGGCTAACTACGTGCCAGCAGCCGCGGTAATACGTAGGTGGCAAGCGTTATCCGGATTTATTGGGTGTAAAGGGCGTGTAGGCGGGACTGCAAGTCAGATGTGAAAACCACGGGCTCAACCTGTGGCCTGCATTTGAAACTGTAGTTCTTGAGTGTCGGAGAGGCAATCGGAATTCCGTGTGTAGCGGTGAAATGCGTAGATATACGGAGGAACACCAGTGGCGAAGGCGGATTGCTGGACGATAACTGACGCTGAGGCGCGAAAGCGTGGGGAGCAAACAGGATTAGATACCCTGGTAGTC
>LST003_15853
CCTACGGGATGCAGCAGTGGGGAATATTGGGCAATGGGGGAAACCCTGACCCAGCAACGCCGCGTGAAGGAAGAAGGCCTTCGGGTTGTAAACTTCTTTTACCAGGGACGAAGGACGTGACGGTACCTGGAGAAAAAGCAACGGCTAACTACGTGCCAGCAGCCGCGGTAATACGTAGGTTGCAAGCGTTGTCCGGATTTACTGGGTGTAAAGGGCGTGTAGGCGGAGCTGCAAGTCAGATGTGAAATCCCGGGGCTCAACCCCGGAACTGCATTTGAAACTGTAGCCCTTGAGTATCGGAGAGGCAAGCGGAATTCCTAGTGTAGCGGTGAAATGCGTAGATATTAGGAGGAACACCAGTGGCGAAGGCGGCTTGCTGGACGACAACTGACGCTGAGGCGCGAAAGCGTGGGGAGCAAACAGGATTAGATACCCCGGTAGTC
>LST003_4550
CCTACGGGTCGCAGCAGTAGGGAATATTGCTCAATGGGGGAAACCCTGAAGCAGCAACGCCGCGTATAGGAAGAAGGTTTTCGGATTGTAAACTATTGTCGTTAGGGAAGATACAAGACAGTACCTAAGGAGGAAGCTCCGGCTAACTATGTGCCAGCAGCCGCGGTAATACATAGGGAGCAAGCGTTATCCGGATTTATTGGGTGTAAAGGGTGCGTAGACGGGAGAGCAAGTTAGTTGTGAAATCCCTCGGCTTAACTGAGGAACTGCAACTAAAACTATTCTTCTTGAGTGCTGGAGAGGAAAGTGGAATTCCTAGTGTAGCGGTGAAATGCGTAGATATTAGGAGGAACACCAGTGGCGAAGGCGACTTTCTGGACAGTAACTGACGTTGAGGCACGAAAGTGTGGGGAGCAAACAGGATTAGATACCCCCGTAGTC
>LST003_33923
CCTACGGGGGCAGCAGTGGGGAATATTGCACAATGGGGGAAACCCTGATGCAGCGACGCCGCGTGAGGGAAGACGGTCTTCGGATTGTAAACCTCTGTCTTTGGGGACGAAAAAGGACGGTACCCAAGGAGGAAGCTCCGGCTAACTACGTGCCAGCAGCCGCGGTAATACGTAGGGAGCGAGCGTTGTCCGGAATTACTGGGTGTAAAGGGAGCGTAGGCGGGAAGGCAAGTTGGATGTGAAAACTGTGGGCTCAACCTACAGACTGCATTCAAAACTGTTTTTCTTGAGTGAAGTAGAGGCAAGCGTAATTCCTCGTGTCGCGGTGAAATGCGTAGATATTAGGAGTAACACCAGTGGCGAAGGCGGCTTGCTGGGCTTTTACTGACGCTGAGGCTCGAAAGTGTGGGGAGCAAACAGGATTAGATACCCGCGTAGTC
>LST003_2292
CCTACGGGGCGCAGCAGTGGGGAATCTTGCGCAATGGGCGAAAGCCTGACGCAGCGACGCCGCGTGCGGGACGAAGGCCTTCGGGTCGTAAACCGCTTTCAGCAGGGACGAGGCCGCGAGGTGACGGTACCTGCAGAAGAAGCCCCGGCTAACTACGTGCCAGCAGCCGCGGTAATACGTAGGGGGCGAGCGTTATCCGGATTCATTGGGCGTAAAGCGCTCGTAGGCGGTCCGTTAGGTCGGGAGTCAAATCCGGGGGCTCAACCCCCGCACGCTCCCGATACCGGCGGACTTGAGTTTGGTAGGTGAAGGCGGNATNCCAAGTGTAGCGGTGGNATGCGCAGATATTTGGAAGAACACCGGTGGCGAAGGCGGCCTTCTGGGCCACAACTGACGCTGAGGAGCGAAAGCTAGGGGAGCGAACAGGATTAGATACCCCTGTAGTC
>LST003_6823
CCTACGGGACGCAGCAGTGGGGAATCTTGCACAATGGGGGAAACCCTGATGCAGCGACGCCGCGTGAGCGAAGAAGTATTTCGGTATGTAAAGCTCTATCAGCAGGGAAGAAACTGACGGTAACTGGAGAAACAGCACAGGCTAAATACGTGCCAGCAGCCGCGGTAATACGTATGGTGCAAGCGTTATCCGGATTTACTGGGTGTAAAGGGAGCGTAGACGGACTTGCAAGTCTGAAGTGAAAGCCCGGGGCTCAACCCCGGGACTGCTTTGGAAACTGTAGGTCTAGAGTGCTGGAGAGGTAAGTGGAATTCCTAGTGTAGCGGTGAAATGCGTAGATATTAGGAGGAACACCAGTGGCGAAGGCGGCTTACTGGACAGTAACTGACGTTGAGGCTCGAAAGCGTGGGGAGCAAACAGGATTAGATACCCGCGTAGTC
>LST003_20374
CCTACGGGAGGCAGCAGTGGGGAATATTGCACAATGGGGGAAACCCTGATGCAGCGACGCCGCGTGGAGGAAGAAGGTCTTCGGATTGTAAACTCCTGTTGTTGGGGAAAAGAAGGATGGTACCCAACAAGGAAGTGACGGCTAACTACGTGCCAGCAGCCGCGGTAAAACGTAGGTCACGAGCGTTGTCCGGAATTACTGGGTGTAAAGGGAGCGCAGGCGGGTATGCAAGTTGGGAGTGAAATACATGGGCTCAACCCATGAACTGCTCTCAAAACTGTGTATCTTGAGTAGTGCAGAGGTAGGCGGAATTCCCGGTGTAGCGGTGGAATGCGTAGATATCGGGAGGAACACCAGTGGCGAAGGCGGCCTACTGGGCACCAACTGACGCTGAGGCTCGAAAGTGTGGGTAGCAAACAGGATTAGATACCCGAGTAGTC
>LST003_13601
CCTACGGGTTGCAGCAGTGAGGAATATTGGTCAATGGGCGAGAGCCTGAACCAGCCAAGTAGCGTGAAGGATGACTGCCCTACGGGTTGTAAACTTCTTTTATAAGGGAATAAAGTATTCTACGTGTAGAGTTTTGTATGTACCTTATGAATAAGCATCGGCTAACTCCGTGCCAGCAGCCGCGGTAATACGGAGGATGCGAGCGTTATCCGGATTTATTGGGTTTAAAGGGAGCGTAGACGGCGGTTTAAGTCAGCTGTGAAATGGTGCGGCTCAACCGTAGCACTGCAGTTGAAACTGGACGGCTTGAGTGCAGTTGAGGCAGGCGGAATTCGTGGTGTAGCGGTGAAATGCTTAGATATCACGAAGAACCCCGATTGCGAAGGCAGCCTGCTAAGCTGCAACTGACGTTGAGGCTCGAAAGTGCGGGTATCAAACAGGATTAGATACCCCCGTAGTC
>LST003_31661
CCTACGGGGCGCAGCAGTGGGGAATATTGGGCAATGGGCGAAAGCCTTACCCAGCAATACCGCGTGAGGGAAGGAGGTCTTCGGATTGTAAACCTCTTTGATCAGGGACGAAGAAAGTGACGGTACCTGAAGAACAAGCCCCGGCTAACTACGTGCCAGCAGCCGCGGTAATACGTAGGGGGCGAGCGTTGTCCGGAATGACTGGGCGTAAAGGGTGCGTAGGCGGCTAAGCAAGTTAGAAGTGAAATACCTAGGGCTTAACTCAGGTGCTGCTTTTAAAACTGTTTGGCTGGAGTGCAGGAGAGGTTAATGGAATTCCTAGTGTAGCGGTGGAATGCGTAGATATTAGGAGGAACATCAGAGGCGAAGGCGATTAACTGGACTGTAACTGACGCTGAGGCACGAAAGTGTGGGGAGCAAACAGGATTAGATACCCCCGTAGTC
>LST003_9078
CCTACGGGGGGCAGCAGTGGGGAATATTGCACAATGGGGGAAACCCTGATGCAGCGACGCCGCGTGAAGGATGAAGTATTTCGGTATGTAAAGCTCTATCAGCAGGGAAGAAACTGACGGTACCTGACTAAGAAGCACCGGCTAAATACGTGCCAGCAGCCGCGGTAATACGTATGGTGCAAGCGTTATCCGGATTTACTGGGTGTAAAGGGAGCGTAGACGGATAGGCAAGTCTGGAGTGAAAGCCCGGGGCTCAACCCCGGGACTGCTTTGGAAACTGGTTATCTAGAGTGCTGGAGAGGTAAGTGGAATTCCTAGTGTAGCGGTGAAATGCGTAGATATTAGGAGGAACACCAGTGGCGAAGGCGGCTTACTGGACAGTAACTGACGTTGAGGCTCGAAAGCGTGGGGAGCAAACAGGATTAGATACCCCGGTAGTC
>LST003_18
CCTACGGGTCGCAGCAGTGGGGAATATTGCACAATGGGGGAAACCCTGATGCAGCGACGCCGCGTGAGCGAAGAAGTATCTCGGTATGTAAAGCTCTATCAGCAGGGAAGAAGATGACGGTACCTGACTAAGAAGCACCGGCTAAATACGTGCCAGCAGCCGCGGTAATACGTATGGTGCAAGCGTTATCCGGATTTACTGGGTGTAAAGGGAGCGTAGACGGAAAAGCAAGTCTGGAGTGAAAGCCCGGGGCTCAACCCCGGGACTGCTTTGGAAACTGTTATTCTTGAGTGCCGGAGAGGTAAGTGGAATTCCTAGTGTAGCGGTGAAATGCGTAGAGATTAGGAGGAACACCAGTGGCGAAGGCGGCTTACTGGACGGTAACTGACGTTGAGGCTCGAAAGCGTGGGGAGCAAACAGGATTAGATACCCGTTAGTC
>LST003_22641
CCTACGGGGTGCAGCAGTGGGGAATATTGGGCAATGGGGGCAACCCTGACCCAGCAACGCCGCGTGAAGGAAGAAGGCTTTCGGGTTGTAAACTTCTTTTACCAGGGACGAAGACGTGACGGTACCTGACGAATAAGCCACGGCTAACTACGTGCCAGCAGCCGCGGTAATACGTAGGTGGCAAGCGTTATCCGGATTTATTGGGTGTAAAGGGCGTGTAGGCGGGACTGCAAGTCAGATGTGAAAACCACGGGCTCAACCTGTGGCCTGCATTTGAAACTGTAGTTCTTGAGTGTCGGAGAGGCAATCGGAATTCCGGGTGTAGCGGTGAAATGCGTAGATATTAGGAGGAACACCAGTGGCGAAGGCGGCCTGCTGGACGACAACTGACGCTGAGGCGCGAAAGCGTGGGGAGCAAACAGGATTAGATACCCCTGTAGTC
>LST003_2293
CCTACGAGGTGCAGCAGTGGGGAATATTGCACAATGGGGGAAACCCTGATGCAGCGACGCCGCGTGAGCGATGAAGTATTTCGGTATGTAAAGCTCTATCAGCAGGGAAGAAACTGACGGTACCTGACTAAGAAGCACCGGCTAAATACGTGCCAGCAGCCGCGGTAATACGTATGGTGCAAGCGTTATCCGGATTTACTGGGTGTAAAGGGAGCGTAGACGGATTTGCAAGTCTGAAGTGAAAGCCCGGGGCTCAACCCCGGGACTGCTTTGGAAACTGTTTATCTAGAGTGCTGGAGAGGCAAGTGGNATNCCTAGTGTAGCGGTGANATGCGTAGATATTAGGAGGAACACCAGTGGCGAAGGCGGCTTGCTGGACAGTGACTGACGTTGAGGCTCGAAAGCGTGGGGAGCAAACAGGATTAGATACCCTCGTAGTC
>LST003_15854
CCTACGGGGCGCAGCAGTGGGGAATATTGGGCAATGGGCGAAAGCCTGACCCAGCAACGCCGCGTGAAGGAAGAAGGCTTTCGGGTTGTAAACTTCTTTTATCAGGGACGAAGGATGTGACGGTACCTGATGAATAAGCCACGGCTAACTACGTGCCAGCAGCCGCGGTAATACGTAGGTGGCAAGCGTTGTCCGGATTTACTGGGTGTAAAGGGCGCGTAGGCGGAGAGACAAGTCAGATGTGAAATCTATGGGCTTAACCCATAAACTGCATTTGAAACTATCTCCCTTGAGTGATGGAGAGGCAAGCGGAATTCCTAGTGTAGCGGTGAAATGCGTAGATATTAGGAGGAACACCAGTGGCGAAGGCGGCTTGCTGGACATTAACTGACGCTGAGGCGCGAAAGCGTGGGGAGCAAACAGGATTAGATACCCGTGTAGTC
>LST003_9079
CCTACGGGATGCAGCAGTGAGGAATATTGGTCAATGGGCGAGAGCCTGAACCAGCCAAGTAGCGTGAAGGATGACTGCCCTACGGGTTGTAAACTTCTTTTATAAGGGAATAAAGTTCTCTACGTGTAGAGTTTTGTATGTACCTTATGAATAAGCATCGGCTAACTCCGTGCCAGCAGCCGCGGTAATACGGAGGATGCGAGCGTTATCCGGATTTATTGGGTTTAAAGGGAGCGTAGACGGCCGTTTAAGTCAGCTGTGAAATGGTGCGGCTCAACCGTAGCACTGCAGTTGAAACTGGTCGGCTTGAGTGCAGTTGAGGCAGGCGGAATTCGTGGTGTAGCGGTGAAATGCTTAGATATCACGAAGAACCCCGATTGCGAAGGCAGCCTGCTAAGCTGCAACTGACGTTGAGGCTCGAAAGTGTGGGTATCAAACAGGATTAGATACCCCTGTAGTC
>LST003_18122
CCTACGGGGTGCAGCAGTGAGGAATATTGGTCAATGGGCGAGAGCCTGAACCAGCCAAGTCGCGTGAGGGAAGAATGGTCTATGGCCTGTAAACCTCTTTTGTCAGGGAAGAATAAGGATGACGAGTCATTCGATGCCAATACTTGACGAATAAGCATCGGCTAACTCCGTGCCAGCAGCCGCGGTAATACGGGGGATGCGAGCGTTATCCGGATTTATTGGGTTTAAAGGGCGCGTAGGCGGGACGTCAAGTCAGCGGTAAAAGACTGCAGCTAAACTGTAGCACGCCGTTGAAACTGGCGCCCTGGAGACGAGACGAGGGAGGCGGAACAAGTGAAGTAGCGGTGAAATGCATAGATATCACTTGGAACCACGATAGCGAAGGCAGCTTCCCAGGCTCGTTCTGACGCTGATGCGCGAGAGCGTGGGTAGCGAACAGGATTAGATACCCTCGTAGTC
>LST003_27147
CCTACGGGACGCAGCAGTGGGGAATATTGGGCAATGGGCGCAAGCCTGACCCAGCAACGCCGCGTGAAGGAAGAAGGCTCTCGGGTTGTAAACTTCTTTTATCAGGGACGAAGCAAGTGACGGTACCTGATGAATAAGCCACGGCTAACTACGTGCCAGCAGCCGCGGTAATACGTAGGTGGCAAGCGTTATCCGGATTTACTGGGTGTAAAGGGCGTGTAGGCGGGATTGCAAGTCAGATGTGAAAACCACGGGCTCAACCTGTGGCCTGCATTTGAAACTGTAGTTCTTGAGTGATGGAGAGGCAGGCGGAATTCCGTGTGTAGCGGTGAAATGCGTAGATATACGGAGGAACACCAGTGGCGAAGGCGGCCTGCTGGACATTAACTGACGCTGAGGCGCGAAAGCGTGGGGAGCAAACAGGATTAGATACCCTTGTAGTC
>LST003_33924
CCTACGGGTCGCAGCAGTGGGGAATATTGCACAATGGGGGAAACCCTGATGCAGCGACGCCGCGTGAGGGAAGAAGGTTTTCGGATTGTAAACCTCTGTCCTTGGTGACGATAATGACGGTAGCTAAGGAGGAAGCCACGGCTAACTACGTGCCAGCAGCCGCGGTAATACGTAGGTGGCAAGCGTTGTCCGGAATTACTGGGTGTAAAGGGAGCGTAGGCGGGGAAGCAAGTTGAATGTTAAATCTATGGGCTCAACCCATAGCAGCGTTCAAAACTGTTTTTCTTGAGTGAAGTAGAGGCAAGGTGAATTCCTAGTGTAGCGGTGAAATGCGTAAATATTAGGAGGAACACCAGTGGCGAAGGCGGCTTGCTGGGCGTTAACTGACGCTGAGGCTCGAAAGCGTGGGTAGCAAACAGGATTAGATACCCGTGTAGTC
>LST003_22642
CCTACGGGGGGCAGCAGTCGAGAATCATTCACAATGGGGGAAACCCTGATGGTGCGACGCCGCGTGGGGGAGGAAGGTCTTCGGATTGTAAACCCCTGTCATGCAGGAGCAAAGCGCAAGCCTGATAGTACTGCAAGAGGAAGAGACGGCAAACTCTGTGCCAGCAGCCGCGGTAATACAGAGGTCTCAAGCGTTGTTCGGAATCACTGGGCGTAAAGGGTACGTAGGCTGCACCATAAGTCGTGCGTGAAAGGCAGGGGCTCAACCTCTGGAGTGCGCGTGATACTGTGGTGCTGGAGTAATGGAGGGGGAACCGGAATTCTTGGTGTAGCAGTGAAATGCGTAGATATCAAGAAGAAGACTCGTGGCGAAGGCGGGTTCCTGGACATTAACTGACGCTGAGGTACGAAGGCTAGGGTAGCGAAAGGGATTAGATACCCGGGTAGTC
>LST003_13602
CCTACGGGCTGCAGCAGTGGGGAATATTGGGCAATGGGCGAAAGCCTTACCCAGCAATACCGCGTGAGGGAAGGAGGTCTTCGGATTGTAAACCTCTTTGATCAGGGACGAAGCAAGTGACGGTACCTGAAGAACAAGCCCCGGCTAACTACGTGCCAGCAGCCGCGGTAATACGTAGGGGGCGAGCGTTGTCCGGAATGACTGGGCGTAAAGGGTGCGTAGGCGGCTTGGCAAGTTAGAAGTGAAATACCTAGGGCTTAACTCAGGTGCTGCTTTTAAGACTGCCGGGCTGGAGTGCAGGAGAGGTTAATGGAATTCCTAGTGTAGCGGTGGAATGCGTAGATATTAGGAGGAACACCAGAGGCGAAGGCGATTAACTGGACTGTAACTGACGCTGAGGCACGAAAGTGTGGGGAGCAAACAGGATTAGATACCCCTGTAGTC
>LST003_31662
CCTACGGGGTGCAGCAGTGGGGAATATTGGGCAATGGGCGAAAGCCTGACCCAGCAACGCCGCGTGAGGGAAGAAGGTCTTCGGATTGTAAACCTCTGTCGCAAGGGACGAAGGCGTGACGGTACCTTGTGAGGAAGCCCCGGCTAACTACGTGCCAGCAGCCGCGGTAATACGTAGGGGGCGAGCGTTGTCCGGAATTACTGGGCGTAAAGGGTGCGTAGGCGGTTGCTTAAGTTGGATGTGAAATACCCGGGCTTAACTTGGGGGGTGCATTCAAAACTGGGCGACTAGAGTTCAGGAGAGGGAAGCGGAATTCCTAGTGTAGCGGTGAAATGCGTAGATATTAGGAGGAACATCAGTGGCGAAGGCGGCTTTCTGGACTGACACTGACGCTGAGGCACGAAAGCGTGGGGAGCAAACAGGATTAGATACCCGCGTAGTC
>LST003_24890
CCTACGGGGTGCAGCAGTGGGGAATATTGGGCAATGGGCGAAAGCCTTACCCAGCAATACCGCGTGAGGGAAGGAGGTCTTCGGATTGTAAACCTCTTTGATCAGGGACGAAGCAAGTGACGGTACCTGAAGAACAAGCCCCGGCTAACTACGTGCCAGCAGCCGCGGTAATACGTAGGGGGCGAGCGTTGTCCGGAATGACTGGGCGTAAAGGGTGCGTAGGCGGCTTGGCAAGTTAGAAGTGAAATACCTAGGGCTTAACTCAGGTGCTGCTTTTAAGACTGCCGGGCTGGAGTGCAGGAGAGGTTAATGGAATTCCTAGTGTAGCGGTGGAATGCGTAGATATTAGGAGGAACACCAGAGGCGAAGGCGATTAACTGGCCTGTAACTGACGCTGAGGCACGAAAGTGTGGGGAGCAAACAGGATTAGATACCCGAGTAGTC
>LST003_29405
CCTACGGGCTGCAGCAGTAGGGAATATTGCTCAATGGGGGAAACCCTGAAGCAGCAACGCCGCGTGGAGGATGAAGGTTTTCGGATTGTAAACTCCTTTTGTTAGAGAAGATAATGACGGTATCTAACGAATAAGCACCGGCTAACTCCGTGCCAGAAGCCGCGGTAATACGGAGGGTGCAAGCGTTACTCGGAATCACTGGGCGTAAAGAGCGCGTAGGCGGGGTAGTAAGTCAGATGTGAAATCCTATGGCTTAACCATAGAACTGCATTTGAAACTACTACTCTAGAGTATGGGAGAGGTAGGTGGAATTCTTGGTGTAGGGGTAAAATCCGTAGAGATCAAGAGGAATACTCATTGCGAAGGCGACCTGCTGGAACATGACGGACGCTGATGCGCGAAAGCGTGGGGATCAAACAGTATTAGATACCCGAGTAGTC
>LST003_2294
CCTACGGGCCGCAGCAGTGAGGAATATTGGTCAATGGACGCAAGTCTGAACCAGCCATGCCGCGTGCAGGAAGACGGCTCTATGAGTTGTAAACTGCTTTTGTACGAGGGTAAACTCAGATACGTGTATCTGACTGAAAGTACCGTACGAATAAGGATCGGCTAACTCCGTGCCAGCAGCCGCGGTAATACGGAGGATCCAAGCGTTATCCGGATTTATTGGGTTTAAAGGGTGCGTAGGCGGTTTGATAAGTTAGAGGTGAAATCCCGGGGCTTAACTCCGGCACTGCCTCTGATACTGTTGGACTAGATAGTAGTTGCGGTAGGCGANAGNTATGGTGTAGCGGTGANATGCTTAGAGATCATACAGAACACCGATTGCGAAGGCAGCTTACCAAACTATATCTGACGTTGAGGCACGAAAGCGTGGGGAGCAAACAGGATTAGATACCCCCGTAGTC
>LST003_9080
CCTACGGGCCGCAGCAGTGGGGAATATTGGGCAATGGGCGAAAGCCTTACCCAGCAATACCGCGTGAGGGAAGGAGGTCTTCGGATTGTAAACCTCTTTGATCAGGGACGAAGCAAGTGACGGTACCTGAAGAACAAGCCCCGGCTAACTACGTGCCAGCAGCGGCGGTAATACGTAGGGGGGGAGCGTTGTCCGGAATGACTGGGCGTGAAGGGTGCGTAGGCGGCTTGGCAAGTTAGAAGGGAAATACCTAGGGCTTAACTCAGGTGCTGCTTTTAAAACTGTTTGGCTGGAGTGCAGGAGAGGTTAATGGAATTCCTAGTGTAGCGGTGGAATGCGTAGATATTAGGAGGAACACCAGAGGCGAAGGCGATTAACTGGACTGTAACTGACGCTGAGGCACGAAAGTGTGGGGAGCAAACAGGATTAGATACCCTTGTAGTC
>LST003_18123
CCTACGGGAGGCAGCAGTGGGGAATATTGGGCAATGGGCGAAAGCCTTACCCAGCAATACCGCGTGAGGGAAGGAGGTCTTCGGATTGTAAACCTCTTTGATCAGGGACGAAGAAAGTGACGGTACCTGAAGAACAAGCCCCGGCTAACTACGTGCCAGCAGCCGCGGTAATACGTAGGGGGCGAGCGTTGTCCGGAATGACTGGGCGTAAAGGGTGCGTAGGCGGCTTGGCAAGTTAGAAGTGAAATACCTAGGGCTTAACTCAGGTGCTGCTTTTAAAACTGTGAGGCTGGAGTGCAGGAGAGGTTAATGGAATTCCTAGTGTAGCGGTGGAATGCGTAGATATTAGGAGGAACACCAGAGGCGAAGGCGAGTAACTGGACTGTAACTGACGCTGAGGCACGAAAGTGTGGGGAGCAAACAGGATTAGATGCCCCGGTAGTC
>LST003_11342
CCTACGGGGGGCAGCAGTGGGGAATATTGGGCAATGGGGGCAACCCTGACCCAGCAACGCCGCGTGAAGGAAGAAGGCTTTCGGGTTGTAAACTTCTTTTACCAGGGACGAAGGACGTGACGGTACCTGGAGAAAAAGCCACGGCTAACTACGTGCCAGCAGCCGCGGTAATACGTAGGTGGCAAGCGTTGTCCGGATTTACTGGGTGTAAAGGGCGTGTAGGCGGGAGAGCAAGTCAGATGTGAAATCTATGGGCTTAACCCATAAACTGCATTTGAAACTGTTCTTCTTGAGTATCGGAGAGGCAGGCGGAATTCCTAGTGTAGCGGTGAAATGCGTAGATATTAGGAGGAACACCAGTGGCGAAGGCGGCCTGCTGGACGACAACTGACGCTGAGGCGCGAAAGCGTGGGGAGCAAACAGGATTAGATACCCCCGTAGTC
>LST003_22643
CCTACGGGCGGCAGCAGTAGGGAATATTGCTCAATGGGGGAAACCCTGATGCAGCAACGCCGCGTGGAGGATGAAGGTTTTCGGATTGTAAACTCCTATTGTCAGAGAAGATAATGACGGTATCTGACGAATAAGCACCGGCTAACTCCGTGCCAGCAGCCGCGGTAATACGGAGGGTGCAAGCGTTACTCGGAATCACTGGGCGTAAAGAGCGCGTAGGCGGGGTAGTAAGTCAGATGTGAAATCCTATGGCTTAACCATAGAACTGCATTTGAAACTACTACTCTAGAGTATGGGAGAGGTAGGTGGAATTCTTGGTGTAGGGGTAAAATCCGTAGATATCAAGAGGAACACTCATTGCGAAGGCGACCTGCTGGAAGATTACTGACGCTGAGGCGCGAAAGCGTGGGGAGCAAACAGGATTAGATACCCCAGTAGTC
>LST003_15855
CCTACGGGTCGCAGCAGTAGGGAATATTGCTCAATGGGGGAAACCCTGAAGCAGCAACGCCGCGTGGAGGATGAAGGTTTTCGGATTGTAAACTCCTTTTGTTAGAGAAGATAATGACGGTATCTAACGAATAAGCACCGGCTAACTCCGTGCAAGCAGCCGGGGTAATACGGAGGGTGCAAGCGTTACTCGGAATCACTGGGCGTAAAGAGCGGGTAGGCGGGGTAGTAAGTCAGATGTGAAATCCTATGGCTTAACCATAGAACTGCATTTGAAACTACTACTCTAGAGTATGGGAGAGGTAGGTGGAATTCTTGGTGTAGGGGTAAAATCCGTAGAGATCAAGAGGAATACTCATTGCGAAGGCGACCTGCTGGAACATTACTGACGCTGATGCGCGAAAGCGTGGGGAGCAAACAGGATTAGATACCCCTGTAGTC
>LST003_6825
CCTACGGGATGCAGCAGTGAGGAATATTGGTCAATGGACGGGAGTCTGAACCAGCCAAGTCGCGTGAAGGATGACGGCCCTACGGGTTGTAAACTTCTTTAGTGCGGGAACAAATAAAGGCACGCGTGCCATGTTGAGTGTACCGCAAGAATAAGCATCGGCTAACTCCGTGCCAGCAGCCGCGGTAATACGGAGGATGCGAGCGTTATCCGGATTTATTGGGTTTAAAGGGTGCGCAGGCTGTCGTGCAAGTCAGCGGTCAAATGTCGGGGCTCAACCCCGGCCTGCCGTTGAAACTGCATGGCTGGCGTGAGTGTGAGGTAGGCGGAATGCGTTGTGTAGCGGTGAAATGCATAGATATGACGCAGAACTCCGATTGCGAAGGCAGCTTAACAACACTTTACGGACGCTGAGGCACGAAAGCGTGGGTATCGAACAGGATTAGATACCCGGGTAGTC
>LST003_33925
CCTACGGGGTGCAGCAGTGAGGAATATTGGTCAATGGGCGAGAGCCTGAACCAGCCAAGTAGCGTGACGGATAACTGCCCTATGGGTTGTAAACTTCTTTTATACGGGAATAACACCTTCCACGTGTGGAGGGCTGCATGAACCGTATGAATAAGCATCGGCTAACTCCGTGCCAGCAGCCGCGGTAATCCGGAGGATGCGAGCGTTATCCGGATTTATTGGGTTTAAAGGTAGCGCAGACGGGTCTTTAAGTCAGTTGTGAAAGTTTGCGGCTCAACCGTAAAATTGCAGTTGATACTGGAGACATTGAGTGCGGTATAGGCAGGCGGAATTCGTGGTGTAGCGGTGAAATGCTTAGATATCACGAAGAACTCCGATTGCGAAGGCAGCTTGCTGGACCGTAACTGACGTTGAGGCTCGAAAGTGCGGGTATCAAACAGGATTAGATACCCGGGTAGTC
>LST003_20
CCTACGGGTGGCAGCAGTGGGGAATATTGGGCAATGGGCGAAAGCCTTACCCAGCAATACCGCGTGAGGGAAGGAGGTCTTCGGATTGTAAACCTCTTTGATCAGGGACGAAGCAAGTGACGGTACCTGAAGAACAAGCCCCGGCTAACTACGTGCCAGCAGCCGCGGTAATACGTAGGGGGCGAGCGTTGTCCGGAATGACTGGGCGTAAAGGGTGCGTAGGCGGCTTGGCAAGTTAGAAGTGAAATACCTAGGGCTTAACTCAGGTGCTGCTTTTAAGACTGCCGGGCTGGAGTGCAGGAGAGGTTAATGGAATTCCTAGTGTAGCGGTTGAATGCGTAGATATTAGGAGGAACACCAGAGGCGAAGGCGATTAACTGGACTGTAACTGACGCTGAGGCACGAAAGTGTGGGGAGCAAACAGGATTAGATACCCGAGTAGTC
>LST003_4552
CCTACGGGACGCAGCAGTGGGGAATATTGGGCAATGGGCGAAAGCCTGACCCAGCAACGCCGCGTGAAGGAAGAAGGCCCTCGGGTTGTAAACTTCTTTTGTCAGGGACGAAGCGAGTGACGGTACCTGACGAATAAGCCACGGCTAACTACGTGCCAGCAGCCGCGGTAATACGTAGGTGGCAAGCGTTATCCGGATTTACTGGGTGTAAAGGGCGTGTAGGCGGGACTGCAAGTCAGGCGTGAAAACTGGGGGCTCAACCTCCAGCCTGCGTTTGAAACTGTAGTTCTTGAGTACTGGAGAGGCAGACGGAATTCCTAGTGTAGCGGTGAAATGCGTAGATATTAGGAGGAACACCAGTGGCGAAGGCGGTCTGCTGGACAGCAACTGACGCTGAGGCGCGAAAGCGTGGGGAGCAAACAGGATTAGATACCCGGTAGTC
>LST003_20376
CCTACGGGCGGCAGCAGTGGGGAATATTGCGCAATGGGGGCAACCCTGACGCAGCAACGCCGCGTGATTGAAGAAGGCCTTCGGGTTGTAAAGATCTTTAATCAGGGACGAAAAATGACGGTACCTGAAGAATAAGCTCCGGCTAACTACGTGCCAGCAGCCGCGGTAATACGTAGGGAGCAAGCGTTATCCGGATTTACTGGGTGTAAAGGGCGCGCAGGCGGGCCGGTAAGTTGGGAGTGAAATCCGGGGGCTTAACCCCCGAACTGCTTTCAAAACTGCTGGTCTTGAGTGATGGAGAGGCAGGCGGAATTCCGTGTGTAGCGGTGAAATGCGTAGATATACGGAGGAACACCAGTGGCGAAGGCGGCCTGCTGGACATTAACTGACGCTGAAGCGCGAAAGCGTGGGGAGCAAACAGGATTAGATACCCCGGTAGTC
>LST003_27148
CCTACGGGCTGCAGCAGTGGGGAATATTGGGCAATGGGGGAAACCCTGACCCAGCAACGCCGCGTGAAGGAAGAAGGCCTTCGGGTTGTAAACTTCTTTTACCAGGGACGAAGGACGTGACGGTACCTGGAGAAAAAGCAACGGCTAACTACGTGCCAGCAGCCGCGGTAATACGTAGGTTGCAAGCGTTGTCCGGATTTACTGGGTGTAAAGGGCGTGTAGGCGGAGCTGCAAGTCAGATGTGAAATCCCGGGGCTCAACCCCGGAACTGCATTTGAAACTGTAGCCCTTGAGTATCGGAGAGGCAAGCGGAATTCCTAGTGTAGCGGTGAAATGCGTAGATATTAGGAGGAACACCAGTGGCGAAGGCGGCTTGCTGGACGACAACTGACGCTGAGGCGCGAAAGCGTGGGGAGCAAACAGGATTAGATACCCCAGTAGTC
>LST003_6826
CCTACGGGCGGCAGCAGTGAGGAATATTGGTCAATGGGCGAGAGCCTGAACCAGCCAAGTAGCGTGAAGGATGACTGCCCTACGGGTTGTAAACTTCTTTTATAAGGGAATAAAGTTCTCTACGTGTAGAGTTTTGTATGTACCTTATGAATAAGCATCGGCTAACTCCGTGCCAGCAGCCGCGGTAATACGGAGGATGCGAGCGTTATCCGGATTTATTGGGTTTAAAGGGAGCGTAGACGGCCGTTTAAGTCAGCTGTGAAATGGTGCGGCTCAACCGTAGCACTGCAGTTGAAACTGGACGGCTTGAGTGCAGTTGAGGCAGGCGGAATTCGTGGTGTAGCGGTGAAATGCTTAGATATCACGAAGAACCCCGATTGCGAAGGCAGCCTGCTAAGCTGCAACTGACGTTGAGGCTCGAAAGTGTGGGTATCAAACAGGATTAGATACCCGTGTAGTC
>LST003_22644
CCTACGGGACGCAGCAGTAGGGAATATTGCTCAATGGGGGAAACCCTGAAGCAGCAACGCCGCGTGGAGGATGAAGGTTTTCGGATTGTAAACTCATTTTGTTAGAGAAGATAATGACGGTATCTAACGAATAAGCACCGGCTAACTCCGTGCCAGCAGCCGCGGTAATACGGAGGGTGCAAGCGTTACTCGGAATCACTGGGCGTAAAGAGCGCGTAGGCGGGGTAGTAAGTCAGATGTGAAATCCTATGGCTTAACCATAGAACTGCATTTGAAACTACTACTCTAGAGTATGGGAGAGGTAGGTGGAATTCTTGGTGTAGGGGTAAAATCCGTAGAGATCAAGAGGAATACTCATTGCGAAGGCGACCTGCTGGAACATTACTGACGCTGATGTGCGAAAGCGTGGGGAGCAAACAGGATTAGATACCCTCGTAGTC
>LST003_11343
CCTACGGGCGGCAGCAGTGAGGAATATTGGTCAATGGACGCAAGTCTGAACCAGCCATGCCGCGTGCAGGAAGACGGCCCTATGAGTTGTAAACTGCTTTTGTACGGGGGTAAACTCGGATACGTGTAACTGACTGAAAGTACCGTACGAATAAGGATCGGCTAACTCCGTGCCAGCAGCCGCGGTAATACGGAGGATCCAAGCGTTATCCGGATTTATTGGGTTTAAAGGGTGCGTAGGCGGCTTGATAAGTTAGAGGTGAAATACCGGGGCTTAACTCCGGAACTGCCTCTGATACTGTTGAGCTAGAGAGTAGTTGCGGTAGGCGGAATGTATGGTGTAGCGGTGAAATGCTTAGAGATCATGCAGAACACCGATTGCGAAGGCAGCTTACCAAGCTATATCTGACGTTGAGGCACGAAAGCGTGGGGAGCAAACAGGATTAGATACCCGAGTAGTC
>LST003_18124
CCTACGGGCCGCAGCAGTGGGGGATATTGCACAATGGGGGAAACCCTGATGCAGCAACGCCGCGTGTGGGAAGAAGGTTTTCGGATTGTAAACCACTGTCCTCAGGGAAGATAATGACGGTACCTGAGGAGGAAGCTCCAGCTAACTACGTGCCAGCAGCCGCGGTAATACGTAGGGAGCAAGCGTTGTCCGGAATTACTGGGTGTAAAGGGTGCGTAGGCGGCTCTGCAAGTCAGGCGTGAAATCCCGGGGCTTAACCCCGCGGACTGCGCTTGAAACTGTGGAGCTTGAGTGAAGTAGAGGTAGGCGGAATTCCCGGTGTAGCGGTGGAATGCGTAGAGATCGGGAGGAACACCAGTGGCGAAGGCGGCCTACTGGGCTTTAACTGACGCTGAGGCACGAAAGTATGGGGAGCAAACAGGATTAGATACCCTGGTAGTC
>LST003_13604
CCTACGGGCGGCAGCAGTGGGGAATATTGGGCAATGGGCGAAAGCCTTACCCAGCAATACCGCGTGAGGGAAGGAGGTCTTCGGATTGTAAACCTCTTTGATCAGGGACGAAGCAAGTGACGGTACCTGAAGAACAAGCCCCGGCTAACTACGTGCCAGCAGCCGCGGTAATACGTAGGGGGCGAGCGTTGTCCGGATTGACTGGGCGTAAAGGGTGCGTAGGCGGCTTGGCAGGTTAGAAGTGAAATACCTAGGGCTTAACTCAGGTGCTGTTTTTAAGACTGCCGGGCTGGAGTGCAGGAGAGGTTAATGGAATTCCTAGTGTAGCGGTGGAATGCGTAGATATTAGGAGGAACACCAGAGGCGAAGGCGATTAACTGGACTGTAACTGACGCTGAGGCACGAAAGTGTGGGGAGCAAACAGGATTAGATACCCTCGTAGTC
>LST003_9081
CCTACGGGGTGCAGCAGTTAGGAATATTGGACAATGGGGGAAACCCTGATCCAGCCATGCCGCGTGAGTGAAGAAGGCCTTCGGGTTGTAAAGCTCTTTTAGATGGGAAGATGATGACGGTACCATCAGAATAAGCACCGGCAAACTTCGTGCCAGCAGCCGCGGTAATACGAAGGGTGCAAGCGTTGTTCGGAATTACTGGGCGTAAAGGGTAAGTAGGCGGATATATCAGTCAGGAGTGAAATGCCGGGGCTCAACCTCGGAACTGCTTTTGAGACGGTATATCTAGAGGATAGCAGGGGACAATGGAATACCCAGTGTAGAGGTGAAATTCGTAGATATTGGGTAGAACACCGGAGGCGAAGGCGATTGTCTGGGCTATAACTGACGCTAAGATACGAAAGCGTGGGGATCAAACAGGATTAGATACCCGGGTAGTC
>LST003_29406
CCTACGGGGTGCAGCAGTGGGGAATATTGGGCAATGGGCGAAAGCCTGACCCAGCAACGCCGCGTGAAGGAAGAAGGCTTTCGGGTTGTAAACTTCTTTTCTCAGGGACGAAGAAAATGACGGTACCTGAGGAATAAGCCACGGCTAACTACGTGCCAGCAGCCGCGGTAATACGTAGGTGGCGAGCGTTATCCGGATTTACTGGGTGTAAAGGGCGTGTAGGCGGGATTGCAAGTCAGACGTGAAAACTATGGGCTCAACCCATAGCCTGCGTTTGAAACTGTAGTTCTTGAGTGCTGGAGAGGCAATCGGAATTCCGTGTGTAGCGGTGAAATGCGTAGATATACGGAGGAACACCAGTGGCGAAGGCGGATTGCTGGACAGTAACTGACGCTGAGGCGCGAAAGCGTGGGGAGCAAACAGGATTAGATACCCGCGTAGTC
>LST003_20377
CCTACGGGGTGCAGCAGTGAGGAATATTGGTCAATGGGCGAGAGCCTGAACCAGCCAAGTAGCGTGAAGGATGACTGCCCTACGGGTTGTAAACTTCTTTTATAAGGGAATAAAGTATTCTACGTGTAGAGTTTTGTATGTACCTTATGAATAAGCATCGGCTAACTCCGTGCCAGCAGCCGCGGTAATACGGAGGATGCGAGCGTTATCCGGATTTATTGGGTTTAAAGGGAGCGTAGACGGCCGTTTAAGTCAGCTGTGAAATGGTGCGGCTCAACCGTAGCACTGCAGTTGAAACTGGACGGCTTGAGTGCAGTTGAGGCAGGCGGAATTCGTGGTGTAGCGGTGAAATGCTTAGATATCACGAAGAACCCCGATTGCGAAGGCAGCCTGCTAAGCTGCAACTGACGTTGAGGCTCGAAAGTGTGGGTATCAAACAGGATTAGATACCCGCGTAGTC
>LST003_22645
CCTACGGGCGCAGCAGTCGAGAATCATTCACAATGGGGGAAACCCTGATGGTGCGACGCCGCGTGGGGGAGGAAGGTCTTCGGATTGTAAACCCCTGTCATGCAGGAGCAAAGCGCAAGCCTGATAGTACTGCAAGAGGAAGAGACGGCAAACTCTGTGCCAGCAGCCGCGGTAATACAGAGGTCTCAAGCGTTGTTCGGAATCACTGGGCGTAAAGGGTACGTAGGCTGCACCATAAGTCGTGCGTGAAAGGCAGGGGCTCAACCTCTGGAGTGCGCGTGATACTGTGGTGCTGGAGTAATGGAGGGGGAACCGGAATTCTTGGTGTAGCAGTGAAATGCGTAGATATCAAGAAGAAGACTCGTGGCGAAGGCGGGTTCCTGGACATTAACTGACGCTGAGGTACGAAGGCTAGGGTAGCGAAAGTGATTAGATACCCCTCGTAGTC
>LST003_6827
CCTACGGGTCGCAGCAGTGAGGAATATTGGTCAATGGACGCAAGTCTGAACCAGCCATGCCGCGTGCAGGAAGACGGCTCTATGAGTTGTAAACTGCTTTTGTACGAGGGTAAACCCGGGTACGCGTACCCGGCTGAAAGTATCGTACGAATAAGGATCGGCTAACTCCGTGCCAGCAGCCGCGGTAATACGGAGGATCCAAGCGTTATCCGGATTTATTGGGTTTAAAGGGTGCGTAGGCGGTTGATAAGTTAGAGGTGAAATCCCGGGGCTTAACTCCGGAATGGCCTCTGATACTGTTGGACTAGAGAGTAGTTGCGGTAGGCGGAATGTATGGTGTAGCGGTGAAATGCTTAGAGATCATACAGAACACCGATTGCGAAGGCAGCTTACCAAACTATATCTGACGTTGAGGCACGAAAGCGTGGGGAGCAAACAGGATTAGATACCCCCGTAGTC
>LST003_22
CCTACGGGTTGCAGCAGTGAGGAATATTGGTCAATGGGCGAGAGCCTGAACCAGCCAAGTAGCGTGAAGGATGACTGCCCTACGGGTTGTAAACTTCTTTTATAAGGGAATAAAGTTCTCTACGTGTAGAGTTTTGTATGTACCTTATGAATAAGCATCGGCTAACTCCGTGCCAGCAGCCGCGGTAATACGGAGGATGCGAGCGTTATCCGGATTTATTGGGTTTAAAGGGAGCGTAGACGGCCGTTTAAGTCAGCTGTGAAATGGTGCGGCTCAACCGTAGCACTGCAGTTGAAACTGGTCGGCTTGAGTGCAGTTGAGGCAGGCGGAATTCGTGGTGTAGCGGTGAAATGCTTAGATATCACGAAGAACCCCGATTGCGAAGGCAGCCTGCTAAGCTGCAACTGACGTTGAGGCTCGAAAGTGTGGGTATCAAACAGGATTAGATACCCGTGTAGTC
>LST003_13605
CCTACGGGGGGCAGCAGTTAGGAATATTGGACAATGGGGGAAACCCTGATCCAGCCATGCCGCGTGAGTGAAGAAGGCCTTCGGGTTGTAAAGCTCTTTTAGATGGGAAGATGATGACGGTACCATCAGAATAAGCACCGGCAAACTTCGTGCCAGCAGCCGCGGTAATACGAAGGGTGCAAGCGTTGTTCGGAATTACTGGGCGTAAAGGGTAAGTAGGCGGATATATCAGTCAGGAGTGAAATGCCGGGGCTCAACCTCGGAACTGCTTTTGAGACGGTATATCTAGAGGATAGCAGGGGACAATGGAATACCCAGTGTAGAGGTGAAATTCGTAGATATTGGGTAGAACACCGGAGGCGAAGGCGATTGTCTGGGCTATAACTGACGCTAAGATACGAAAGCGTGGGGATCAAACAGGATTAGATACCCGAGTAGTC
>LST003_11344
CCTACGGGGTGCAGCAGTGGGGAATATTGGGCAATGGGCGCAAGCCTGACCCAGCAACGCCGCGTGAAGGAAGAAGGCTTTCGGGTTGTAAACTTCTTTTATCAGGGACGAAGGATGTGACGGTACCTGATGAATAAGCCACGGCTAACTACGTGCCAGCAGCCGCGGTAATACGTAGGTGGCAAGCGTTGTCCGGATTTACTGGGTGTAAAGGGAGCGTAGACGGCGGTTTAAGTCAGCTGTGAAATGGTGCGGCTCAACCGTAGCACTGCAGTTGAAACTGGATGGCTTGAGTGCAGTTGAGGCAGGCGGAATTCGTGGTGTAGCGGTGAAATGCTTAGATATCACGAAGAACCCCGATTGCGAAGGCAGCCTGCTAAGCTGCAACTGACGTTGAGGCTCGAAAGTGTGGGTATCAAACAGGATTAGATACCCTGGTAGTC
>LST003_31664
CCTACGGGATGCAGCAGTGGGGAATATTGCACAATGGGGGAAACCCTGATGCAGCGACGCCGCGTGGAGGAAGAAGGTCTTCGGATTGTAAACTCCTGTTGTTGAGGAAGAAAAGGACGGTACTCAACAAGGAAGTGACGGCTAACTACGTGCCAGCAGCCGCGGTAAAACGTAGGTCACGAGCGTTGTCCGGAATTACTGGGTGTAAAGGGAGCGCAGGCGGGTAGACAAGTTGGGAGTGAAATGCATGGGCTCAACCCATGAACTGCTCTCAAAACTGTAGATCTTGAGTAGTGCAGAGGTAGGCGGAATTCCCGGTGTAGCGGTGGAATGCGTAGATATCGGGAGGAACATCAGTGGCGAAGGCGGCCTACTGGGCACCAACTGACGCTGAGGCTCGAAAGTGTGGGTAGCAAACAGGATTAGATACCCGCGTAGTC
>LST003_33927
CCTACGGGGGGCAGCAGTAGGGAATCTTCCACAATGGACGCAAGTCTGATGGAGCAACGCCGCGTGAGTGAAGAAGGTCTTCGGATCGTAAAACTCTGTTGTTAGAGAAGAATACGAGTGAGAGTAACTGTTCATTCGATGACGGTATCTAACCAGCAAGTCACGGCTAACTACGTGCCAGCAGCCGCGGTAATACGTAGGTGGCAAGCGTTGTCCGGATTTATTGGGCGTAAAGGGAACGCAGGCGGTATTTTAAGTCTGATGTGAAAGCCTTCGGCTTAACCGGAGTAGTGCATTGGAAACTGGAAGACTTGAGTGCAGAAGAGGAGAGTGGAACTCCATGTGTAGCGGTGAAATGCGTAGATATATGGAAGAACACCAGTGGCGAAAGCGGCTCTCTGGTCTGTAACTGACGCTGAGGTTCGAAAGCGTGGGTAGCAAACAGGATTAGATACCCGCGTAGTC
>LST003_22646
CCTACGGGGTGCAGCAGTGAGGAATATTGGTCAATGGGCGAGAGCCTGAACCAGCCAAGTAGCGTGAAGGATGACTGCCCTATGGGTTGTAAACTTCTTTTATACGGGAATAACACCTTCCACGTGTGGAGGGCTGCATGTACCGTATGAATAAGCATCGGCTAACTCCGTGCCAGCAGCCGCGGTAATACGGAGGATGCGAGCGTTATCCGGATTTATTGGGTTTAAAGGGAGCGCAGACGGGTCTTTAAGTCAGTTGTGAAAGTTTGCGGCTCAACCGTAAAATTGCAGATGATACTGGAGACCTTGAGTGCGGTATAGGCAGGCGGAATTCGTGGTGTAGCGGTGAAATGCTTAGATATCACGAAGAACTCCGATTGCGAAGGCAGCTTGCTGGATCGTAACTGACGTTGAGGCTCGAAAGTGCGGGTATCAAACAGGATTAGATACCCCAGTAGTC
>LST003_18125
CCTACGGGATGCAGCAGTGGGGAATATTGGGCAATGGGGGCAACCCTGACCCAGCAACGCCGCGTGAAGGAAGAAGGCTTTCGGGTTGTAAACTTCTTTTACCAGGGACGAAGGACGTGACGGTACCTGGAGAAAAAGCCACGGCTAACTACGTGCCAGCAGCCGCGGTAATACGTAGGTGGCAAGCGTTGTCCGGATTTACTGGGTGTAAAGGGCGTGTAGGCGGGAGAGCAAGTCAGATGTGAAATCTATGGGCTTAACCCATAAACTGCATTTGAAACTGTTTTTCTTGAGTATCGGAGAGGCAGGCGGAATTCCTAGTGTAGCGGTGAAATGCGTAGATATTAGGAGGAACACCAGTGGCGAAGGCGGCCTGCTGGACGACAACTGACGCTGAGGCGCGAAAGCGTGGGGAGCAAACAGGATTAGATACCCGGGTAGTC
>LST003_13606
CCTACGGGCGGCAGCAGTCGCGAAAACTTCGCAATGGGGGAAACCCCGACGAGGGAATTCCAAGTGCCAGCATTTAATGTTGGCTGTTCTTTTGTCTAAAAAACACGAGAAGTAAGGGGCGGGTAAGACGGGTGCCAGCCGCCGCGGTAATACCCGCGCCCCAAGTGGTGGTCGATATTATTGAGCCTAAAACGTCCGTAGCCGGTTTTCTAAATCCTTGGGTAAATCGGGCAGCTTAACTGTCCGAATTCCGGGGAGACTGGGAGACTTGGGACCGGGAGAGGTCAGAGGTACTTCTGGGGTAGGGGTAAAATCCTGTAATCCTGGAAGGACCACCGGTGGCGAAGGCGTCTGACTAGAACGGATCCGACGGTGAGGGACGAAGCCCTGGGGCGCAAACGGGATTAGATACCCGGGTAGTC
>LST003_15857
CCTACGGGACGCAGCAGTGGGGAATATTGGGCAATGGGGGCAACCCTGACCCAGCAACGCCGCGTGAAGGAAGAAGGCTTTCGGGTTGTAAACTTCTTTTACCAGGGACGAAGGACGTGACGGTACCTGGAGAAAAAGCCACGGCTAACTACGTGCCAGCAGCCGCGGTAATACGTAGGTGGCAAGCGTTGTCCGGATTTACTGGGTGTAAAGGGCGTGTAGGCGGGAGAGCAAGTCAGATGTGAAATCTATGGGCTTAACCCATAAACTGCATTTGAAACTGTTCTTCTTGAGTATCGGAGAGGCAGGCGGAATTCCTAGTGTAGCGGTGAAATGCGTAGATATTAGGAGGAACACAAGTGGCGAAGGCGGCCTGCTGGACGACAACTGACGCTGAGGCGCGAAAGCGTGGGGAGCAAACAGGATTAGATACCCCCGTAGTC
>LST003_29407
CCTACGGGCCGCAGCAGTGGGGAATATTGGGCAATGGGCGAAAGCCTTACCCAGCAATACCGCGTGAGGGAAGGAGGTCTTCGGATTGTAAACCTCTTTGATCAGGGACGAAGCAAGTGACGGTACATGAAGAACAAGCCCCGGCTAACTACGTGCCAGCAGCCGCGGTAATACGTAGGGGGCGAGCGTTGTCCGGAATGACTGGGCGTAAAGGGTGCGTAGGCGGCTTGGCAAGTTAGAAGTGAAATACCTAGGGCTTAACTCAGGTGCTGCTTTTAAGACTGCCGGGCTGGAGTGCAGGAGAGTTTAATGGAATTCCTAGTGTAGCGGTGAAATGCGTAGATATTAGGAGGAACACCAGAGGCGAAGGCGATTAACTGGACTGTAACTGACGCTGAGGCTCGAAAGCGTGGGGAGCAAACAGGATTAGATACCCGGGTAGTC
>LST003_23
CCTACGGGACGCAGCAGTGGGGAATATTGGGCAATGGGGGCAACCCTGACCCAGCAACGCCGCGTGAAGGAAGAAGGCTTTCGGGTTGTAAACTTCTTTTACCAGGGACGAAGACGTGACGGTACCTGGAGAAAAAGCCACGGCTAACTACGTGCCAGCAGCCGCGGTAATACGTAGGTGGCAAGCGTTGTCCGGATTTACTGGGTGTAAAGGGCGTGTAGGCGGGAGAGCAAGTCAGATGTGAAATCTATGGGCTTAACCCATAAACTGCATTTGAAACTGTTCTTCTTGAGTATCGGAGAGGCAGGCGGAATTCCTAGTGTAGCGGTGAAATGCGTAGATATTAGGAGGAACACCAGTGGCGAAGGCGGCTTGCTGGACATTAACTGACGCTGAGGCGCGAAAGCGTGGGGAGCAAACAGGATTAGATACCCTGGTAGTC
>LST003_24893
CCTACGGGTCGCAGCAGTGGGGAATATTGGGCAATGGGCGCAAGCCTGACCCAGCAACGCCGCGTGAAGGAAGAAGGCTTTCGGGTTGTAAACTTCTTTTATTCGGGACGAAGAAATGACGGTACCGAATGAATAAGCCACGGCTAACTACGTGCCAGCAGCCGCGGTAATACGTAGGTGGCAAGCGTTATCCGGATTTACTGGGTGTAAAGGGCGAGTAGGCGGGAAACCAAGTCAGATGTGAAATCTGGGGGCTTAACTCCCAAACTGCATTTGAAACTGGTTTTCTTGAGTGATGGAGAGGCAGGCGGAATTCCCAGTGTAGCGGTGAAATGCGTAGATATACGGAGGAACACCAGTGGCGAAGGCGGATTGCTGGACAGTAACTGACGCTGAGGCGCGAAAGCGTGGGGAGCAAACAGGATTAGATACCCTTGTAGTC
>LST003_22647
CTACGGGGTGCAGCAGTGAGGAATATTGGTCAATGGGCGAGAGCCTGAACCAGCCAAGTAGCGTGAAGGATGACTGACCTATGGGTTGTAAACTTCTTTTATACGGGAATAACACCTTCCACGTGTGGAGGGCTGCATGTACCGTATGAATAAGCATCGGCTAACTCCGTGCCAGCAGCCGCGGTAATACGGAGGATGCTAGCGTTATCCGGATTTCTTGGGTTTAAAGGGAGCGCAGACGGGTCTTTAAGTCAGTTGTGAAAGTTTGCGGCTCAACCGTAAAATTGCAGATGATACGGGAGACCTGGAGTGCGGTATAGGCAGGCGGAATTTGGGGTGTAGCGGTGAAATGATTAGATATCACGAAGAACTCCGATTGCGAAGGCAGCTTGCTGGATCGTAACTGACGTTGAGGCTCGAAAGTGCGGGTATCAAACAGGATTAGATACCCCAGTAGTC
>LST003_2296
CCTACGGGTCGCAGCAGTGGGGAATATTGCACAATGGGGGAAACCCTGATGCAGCGACGCCGCGTGAGCGATGAAGTATTTCGGTATGTAAAGCTCTATCAGCAGGGAAGAAACTGACGGTACCTGACTAAGAAGCACCGGCTAAATACGTGCCAGCAGCCGCGGTAATACGTATGGTGCAAGCGTTATCCGGATTTACTGGGTGTAAAGGGAGCGTAGACGGACTTGCAAGTCTGAAGTGAAAGCCCGGGGCTCAACCCCGGGACTGCTTTGGAAACTGTAGGTCTAGAGTGCTGGAGAGGTAAGTGGNATNCCTAGTGTAGCGGTGANATGCGTAGATATTAGGAGGAACACCAGTGGCGAAGGCGGCTTACTGGACAGTAACTGACGTTGAGGCTCGAAAGCGTGGGGAGCAAACAGGATTAGATACCCGGGTAGTC
>LST003_13607
CCTACGGGTCGCAGCAGTGAGGAATATTGGTCAATGGGCGAGAGCCTGAACCAGCCAAGTAGCGTGAAGGATGACTGCCCTATGGGTTGTAAACTTCTTTTATACGGGAATAACACCTTCCACGTGTGGAGGGCTGCATGTACCGTATGAATAAGCATCGGCTAACTCCGTGCCAGCAGCCGCGGTAATACGGAGGATGCGAGCGTTATCCGGATTTATTGGGTTTAAAGGGAGCGTAGACGGCGGTTTAAGTCAGCTGTGAAATGGTGCGGCTCAACCGTAGCACTGCAGTTGAAACTGGACGGCTTGAGTGCAGTTGAGGCAGGCGGAATTCGTGGTGTAGCGGTGAAATGCGTAGATATCACGAAGAACCCCGATTGCGAAGGCAGCCTGCTAAGCTGCAACTGACGTTGAGGCTCGAAAGTGTGGGTATCAAACAGGATTAGATACCCTGGTAGTC
>LST003_31665
CCTACGGGTGGCAGCAGTTAGGAATATTGGACAATGGGGGAAACCCTGATCCAGCCATGCCGCGTGAGTGAAGAAGGCCTTCGGGTTGTAAAGCTCTTTTAGATGGGAAGATGATGACGGTACCATCAGAATAAGCACCGGCAAACTTCGTGCCAGCAGCCGCGGTAATACGAAGGGTGCAAGCGTTGTTCGGAATTACTGGGCGTAAAGGGTAAGTAGGCGGATATATCAGTCAGGAGTGAAATGCCGGGGCTCAACCTCGGAACTGCTTTTGAGACGGTATATCTAGAGGATAGCAGGGGACAATGGAATACCCAGTGTAGAGGTGAAATTCGTAGATATTGGGTAGAACATCGGAGGCGAAGGCGATTGTCTGGGCTATAACTGACGCTAAGATACGAAAGCGTGGGGATCAAACAGGATTAGATACCCCAGTAGTC
>LST003_33928
CCTACGGGGGGCAGCAGTGGGGAATATTGGGCAATGGGCGCAAGCCTGACCCAGCAACGCCGCGTGAAGGAAGACGGCTTTCGGGTTGTAAACTTCTTTTGTCAGGGACGAAGCAAGTGACGGTACCTGCCTATTAAGCCACGGCTAACTACGTGCCAGCAGCCGCGGTAATCCGTAGGTGGCAAGCGTTATCCGGATTTATTGGGTGTAAAGTGCGTGTAGGCGGGACTGCAAGTCAGATGTGAAACCCACGGGCTCAACCTGTGGCCTGCATTTGAAACTGTAGTTCTTGAGTGTCGGAGAGGCAATCGGAATTCCGGGTGTAGCGGTGAAATGCGTAGATATAAGGAGGAACACCAGTGGCGAAGGCGGATTGCTGGACGATAACTGACGCTGAGGCGCGAAAGCGTGGGGAGCAAACAGGATTAGATACCCCGGTAGTC
>LST003_22648
CCTACGGGTGGCAGCAGTGAGGAATATTGGTCAATGGACGCAAGTCTGAACCAGCCATGCCGCGTGCAGGAAGACGGCTCTATGAGTTGTAAACTGATTTTGTACGAGGGTAAACCCGGGTACGCGTACCCGGCTGAAAGTATCGTACGAATAAGGATCGGCCAACTCCGTGACAGCAGCCGCGGTAATACGGAGGATCCAATCGTTATCCGGATTTATTGGGTTTAAAGGGGGCGTAGGCGGTTTGATAAGTTAGCGGTGAAATCCCGGGGCTTAACTCCGGAATTGCCTCTGATACTGTTGGACTAGAGCGTAGGTGCGGTAGGCGGAATGTATGGTGTAGCGGTGAAATGCTTAGAGATCATACAGAACACCGATTGCGAAGGCAGCTTACCAAACTATATCTGACGTTGAGGCACGAAAGCGTGGGGAGCAAACAGGATTAGATACCCTGGTAGTC
>LST003_15858
CCTACGGGTCGCAGCAGTGAGGAATATTGGTCAATGGGCGAGAGCCTGAACCAGCCAAGTAGCGTGAAGGATGACTGCCCTACGGGTTGTAAACTTCTTTTATAAGGGAATAAAGTATTCTACGTGTAGAGTTTTGTATGTACCTTATGAATAAGCATCGGCTAACTCCGTGCCAGCAGCCGCGGTAATACGGAGGATGCGAGCGTTATCCGGATTTATTGGGTTTAAAGGGAGCGTAGACGGCCGTTTAAGTCAGCTGTGAAATGGTGCGGCTCAACCGTAGCACTGCAGTTGAAACTGGACGGCTTGAGTGCAGTTGAGGCAGGCGGAATTCGTGGTGTAGCGGTGAAATGCTTAGATATCACGAAGAACCCCGATTGCGAAGGCAGCCTGCTAAGCTGCAACTGACGTTGAGGCTCGAAAGTGTGGGTATCAAACAGGATTAGATACCCCCGTAGTC
>LST003_20379
CCTACGGGCTGCAGCAGTGAGGAATATTGGTCAATGGGCGAGAGCCTGAACCAGCCAAGTAGCGTGAAGGATGACTGCCCTATGGGTTGTAAACTTCTTTTATACGGGAATAACAAGCGGCACGTGTGCCGCTCTGCATGTACCGTATGAATAAGCATCGGCTAACTCCGTGCCAGCAGCCGCGGTAATACGGAGGATGCGAGCGTTATCCGGATTTATTGGGTTTAAAGGGAGCGTAGACGGCGGTTTAAGTCAGCTGTGAAATGGTGCGGCTCAACCGTAGCACTGCAGTTGAAACTGGACGGCTTGAGTGCAGTTGAGGCAGGCGGAATTCGTGGTGTAGCGGTGAAATGCTTAGATATCACGAAGAACCCCGATTGCGAAGGCAGCCTGCTAAGCTGCAACTGACGTTGAGGCTCGAAAGTGTGGGTATCAAACAGGATTAGATACCCCGGTAGTC
>LST003_24
CCTACGGGATGCAGCAGTAGGGAATCTTCCACAATGGACGCAAGTCTGATGGAGCAACGCCGCGTGAGTGAAGAAGGTTTTCGGATCGTAAAGCTCTGTTGTTGGTGAAGAAGGATAGAGGTAGTAACTGGCCTTTATTTGACGGTAATCAACCAGAAAGTCACGGCTAACTACGTGCCAGCAGCCGCGGTAATACGTAGGTGGCAAGCGTTGTCCGGATTTATTGGGCGTAAAGCGAGCGCAGGCGGAAGAATAAGTCTGATGTGAAAGCCCTCGGCTTAACCGAGGAACTGCATCGGAAACTGTTTTTCTTGAGTGCAGAAGAGGAGAGTGGAACTCCATGTGTAGCGGTGGAATGCGTAGATATATGGAAGAACACCAGTGGCGAAGGCGGCTCTCTGGTCTGCAACTGACGCTGAGGCTCGAAAGCATGGGTAGCGAACAGGATTAGATACCCTGGTAGTC
>LST003_9083
CCTACGGGAGGCAGCAGTGAGGAATATTGGTCAATGGACGCAAGTCTGAACCAGCCATGCCGCGTGCAGGAAGACGGCTCTATGAGTTGTAAACTGCTTTTGTACGAGGGTAAACCCGGGTACGCGTACCCGGCTGAACGTATCGTACGAATAAGGATCGGCTAACTCCGTGCCAGCAGCCGCGGTAATACGGAGGATCCAAGCGTTATCCGGATTTATTGGGTTTAAAGGGTGCGTAGGCGGTTTGATAAGTTAGAGGTGAAATCCCGGGGCTTAACTCCGGAATTGCCTCTGATACTGTTGGACTAGAGAGTAGTTGCGGTAGGCGGAATGTATGGTGTAGCGGTGAAATGCTTAGAGATCATACAGAACACCGATTGCGAAGGCAGCTTACCAAACTATATCTGACGTTGAGGCACGAAAGCGTGGGGAGCAAACAGGATTAGATACCCGAGTAGTC
>LST003_27150
CCTACGGGAGGCAGCAGTGGGGAATATTGCACAATGGGGGGAACCCTGATGCAGCAACGCCGCGTGAGTGAAGAAGTATTTCGGTATGTAAAGCTCTATCAGCAGGGAAGATAATGACGGTACCTGACTAAGAAGCTCCGGCTAACTACGTGCCAGCAGCCGCGGTAAAACGTAGGGTGCAAGCGTTGTCCGGAATTACTGGGTGTAAAGGGAGCGCAGGCGGACCGGCAAGTTGGAAGTGAAATCTATGGGCTCAACCCATAAATTGCTTTCAAAACTGCTGGCCTTGAGTAGTGCAGAGGTAGGTGGAATTCCCGGTGTAGCGGTGGAATGCGTAGATATCGGGAGGAACACCAGTGGCGAAGGCGACCTACTGGGCACCAACTGACGCTGAGGCTCGAAAGCATGGGTAGCAAACAGGATTAGATACCCTCGTAGTC
>LST003_24894
CCTACGGGTTGCAGCAGTGAGGAATATTGGTCAATGGACGCAAGTCTGAACCAGCCATGCCGCGTGCAGGAAGACGGCTCTATGAGTTGTAAACTGCTTTTGTACGAGGGTAAACCCGGGTACGCGTACCCGGCTGAAAGTATCGTACGAATAAGGATCGGCTAACTCCGTGCCAGCAGCCGCGGTAATACGGAGGATCCAAGCGTTATCCGGATTTATTGGGTTTAAAGGGTGCGTAGGCGGTGTGATAAGTTAGAGGTGAAATCCCGGGGCTTAACTCCGGAATTGCCTCTGATACTGTTGGACTAGAGAGTAGTTGCGGTAGGCGGAATGTATGGTGTAGCGGTGAAATGCTTAGAGATCATACAGAACACCGATTGCGAAGGCAGCTTACCAAACTATATCTGACGTTGAGGCACGAAAGCGTGGGGAGCAAACAGGATTAGATACCCTAGTAGTC
>LST003_29408
CCTACGGGTGGCAGCAGTGGGGAATATTGGGCAATGGGCGAAAGCCTTACCCAGCAATACCGCGTGAGGGAAGGAGGTCTTCGGATTGTAAACCTCTTTGATCAGGGACGAAGCAAGTGACGGTACCTGAAGAACAAGCCCCGGCTAACTACGTGCCAGCAGCCGCGGTAATACGTAGGGGGCGAGCGTTGTCCGGAATGACTGGGCGTAAAGGGTGCGTAGGCGGCTTGGCAAGTTAGAAGTGAAATACCTAGGGCTTAACTCAGGTGCTGCTTTTAAGACTGCCGGGCTGGAGTGCAGGAGAGGTTAATGGAATTCCTATTGTAGCGGTGTAATGCGTAGATATTAGGAGGAACACCAGAGGCGAAGGCGATTAACTGGACTGTAACTGACGCTGAGGCACGAAAGTGTGGGGAGCAAACAGGATTAGATACCCCGGTAGTC
>LST003_13608
CCTACGGGGTGCAGCAGTGGGGAATATTGGGCAATGGGCGAAAGCCTTACCCAGCAATACCGCGTGAGGGAAGGAGGTCTTCGGATTGTAAACCTCTTTGATCAGGGACGAAGCAAGTGACGGTACCTGAAGAACAAGCCCCGGCTAACTACGTGCCAGCAGCCGCGGTAATACGTAGGGGGCGAGCGTTGTCCGGAATGACTGGGCGTAAAGGGTGCGTAGGCGGCTTGGCAAGTTAGAAGTGAAATACCTAGGGCTTAACTCAGGTGCTGCTTTTAAGACTGCCGGGCTGGAGTGCAGGAGAGGTTAATGGAATTCCTAGTGTAGCGGTGGAATGCGTAGATATTAGGAGGAACACCAGAGGCGAAGGCGATTAACTGGACTGTAACTGACGCTGAGGCACGAAAGTGTGGGGAGCAAACAGGATTAGATACCCCGGTAGTC
>LST003_4556
CCTACGGGGGGCAGCAGTAGGGAATCTTCCACAATGGGCGCAAGCCTGATGGAGCAACGCCGCGTGAATGAAGAAGGTCTTCGGATCGTAAAATTCTGTTGTTAGAGAAGAATATGAGTAATAGTAACTGATTATTCACTGACGGTATCTAACCAGCAAGTCACGGCTAACTACGTGCCAGCAGCCGCGGTAATACGTAGGTGGCAAGCGTTGTCCGGATTTATTGGGCGTAAAGGGAACGCAGGCGGTTTTTTAAGTCTGATGTGAAAGCCTTCGGCTTAACCGGAGATGTGCATTGGAAACTGGAAGACTTGAGTGCAGAAGAGGAGAGTGGAACTCCATGTGTAGCGGTGAAATGCGTAGATATATGGAAGAACACCAGTGGCGAAAGCGGCTCTCTAGTCTGTAACTGACGCTGAGGTTCGAAAGCATGGGTAGCGAACAGGATTAGATACCCCAGTAGTA
>LST003_25
CCTACGGGGGGCAGCAGTGAGGAATATTGGTCAATGGGCGAGAGCCTGAACCAGCCAAGTAGCGTGAAGGATGACTGCCCTACGGGTTGTAAACTTCTTTTATAAGGGAATAAAGTATTCTACGTGTAGAGTTTTGTATGTACCTTATGAATAAGCATCGGCTAACTCCGTGCCAGCAGCCGCGGTAATACGGAGGATGCGAGCGTTATCCGGATTTATTGGGTTTAAAGGGAGCGTAGACGGCCGTTTAAGTCAGCTGTGAAATGGTGCGGCTCAACCGTAGCACTGCAGTTGAAACTGGACGGCTTGAGTGCAGTTGAGGCAGGCGGAATTCGTGGTGTAGCGGTGAAATGCTTAGATATCACGAAGAACCCCGATTGCGAAGGCAGCCTGCTAAGCTGCAACTGACGTTGAGGCTCGAAAGTGTGGGTATCAAACAGGATTAGATACCCGCGTAGTC
>LST003_9084
CCTACGGGGGGCAGCAGTGAGGAATATTGGTCAATGGGCGAGAGCCTGAACCAGCCAAGTAGCGTGAAGGATGAAGGTTCTATGGATTGTAAACTTCTTTTATAAGGGAATAAAGTGCTTTACGTGTAGAGTTTTGTATGTACCTTATGAATAAGCATCGGCTAACTCCGTGCCAGCAGCCGCGGTAATACGGAGGATGCGAGCGTTATCCGGATTTATTGGGTTTAAAGGGAGCGTAGACGGGATGTTAAGTCAGCTGTGAAAGTTTGGGGCTCAACCTTAAAATTGCAGTTGAAACTGGCGTTCTTGAGTGCGGTATAGGCAGGCGGAATTCGTGGTGTAGCGGTGAAATGCTTAGATATCACGAAGAACTCCGATTGCGAAGGCAGCTTGCTGGAGCGTAACTGACGTTGATGCTCGAAAGTGTGGGTATCAAACAGGATTAGATACCCTCGTAG
>LST003_33929
CCTACGGTACGCAGCAGTGGGGAATATTGCACCATGGGGGAAACCCTGATGCAGCGACGCCGCGTGAGCGAAGAAGTCTTTCGGTATGTAAAGCTCTATCAGCCGGGAAGATGATGACGGTACCTGACTAAGAAGCCCCGGCTAACTACGTGCCAGCCGCCGCGGTAATCCGTAGTGGGCAAGCGTTATCCGGATTTACTGGGTGTAACGGGAGCGTAGACGGCGAAGCAAGTCTGGTGTGAAAACCCGGGGCTCAACCCCGGGCCTGCATTGGAAACTGTTTTGCTCGAGTGCCGGAGAGGTAAGCGGAATTCCTAGTGGAGCGGTGAAATGCGTAGATAGTAGGAGGAACACCAGTGGCGAAGGCGGCTTACTGGACGGTAACGGACGTTGAGGCTCGAAAGCGGGGGGAGCAAACAGGATTAGATACCCCCGTAGTC
>LST003_27151
CCTACGGGATGCAGCAGTGAGGAATATTGGTCAATGGTCGAGAGACTGAACCAGCCAAGTCGCGTGAGGGAAGACGGGTCCATGACCTGTAAACCTCTTTTTCCCGGGAAGAACAAGTCGCACGAGTGCGACCCTGCCAGTACCGGGCGAATAAGCATCGGCTAACTCCGTGCCAGCAGCCGCGGTAATACGGGGGATGCGAGCGTTATCCGGATTTATTGGGTTTAAAGGGCGCGTAGGCGGGGCGTCAAGTCAGCGGTAAAAGCCTGCAGCTAAACTGTAGCACGCCGTTGAAACTGCCGTCCTAGAGACGAGACGAGGGAGGCGGAACAAGTGAAGTAGCGGTGAAATGCATAGATATCACTTGGAACCCCGATAGCGAAGGCAGCTTCCCAGGCTCGTTCTGACGCTGATGCGCGAGAGCGTGGGTAGCGAACAGGATTAGATACCCCGGTAGTC
>LST003_20380
CCTACGGGGTGCAGCAGTAGGGAATCTTCCACAATGGACGCAAGTCTGATGGAGCAACGCCGCGTGAGTGAAGAAGGTCTTCGGATCGTAAAACTCTGTTGTTAGAGAAGAACACGAGTGAGAGTAACTGTTCATTCGATGACGGTATCTAACCAGCAAGTCACGGCTAACTACGTGCCAGCAGCCGCGGTAATACGTAGGTGGCAAGCGTTGTCCGGATTTATTGGGCGTAAAGGGAACGCAGGCGGTCTTTTAAGTCTGATGTGAAAGCCTTCGGCTTAACCGGAGTAGTGCATTGGAAACTGGAAGACTTGAGTGCAGAAGAGGAGAGTGGAACTCCATGTGTAGCAGTGAAATGCGTAGATATATGGAAGAACACCAGTGGCGAAAGCGGCTCTCTGGTCTGTAACTGACGCTGAGGTTCGAAAGCGTGGGTAGCAAACAGGATTAGATACCCCAGTAGTC
>LST003_15859
CCTACGGGCCGCAGCAGTGGGGAATATTGGGCAATGGGCGAAAGCCTTACCCAGCAATACCGCGTGAGGGAAGGAGGTCTTCGGATTGTAAACCTCTTTGATCAGGGACGAAGCAAGTGACGGTACCTGAAGAACAAGCCCCGGCTAACTACGTGCCAGCAGCCGCGGTAATACGTAGGGGGCGAGCGTTGTCCGGAATGACTGGGCGTAAAGGGTGCGTAGGCGGACTTGCAAGTCTGAAGTGAAAGCCCGGGGCTCAACCCCGGGACTGCTTTGGAAACTGTAGGTCTAGAGTGCTGGAGAGGTAAGTGGAATTCCCGGTGTAGCGGTGAAATGCGTAGAGATCGGGAGGAACACCAGTGGCGAAGGCGGCCTACTGGGCTTTAACTGACGCTGAGGCACGAAAGTGTGGGTAGCAAACAGGATTAGATACCCCGGTAGTC
>LST003_11347
CCTACGGGAGGCAGCAGTGAGGAATATTGGTCAATGGGCGAGAGCCTGAACCAGCCAAGTAGCGTGAAGGATGACTGCCCTACGGGTTGTAAACTTCTTTTATAAGGGAATAAAGTTCTCTACGTGTAGAGTTTTGTATGTACCTTATGAATAAGCATCGGCTAACTCCGTGCCAGCAGCCGCGGTAATACGGAGGATGCGAGCGTTATCCGGATTTATTGGGTTTAAAGGGAGCGTAGACGGCGGTTTAAGTCAGCTGTGAAATGGTGCGGCTCAACCGTAGCACTGCAGTTGAAACTGGACGGCTTGAGTGCAGTTGAGGCAGGCGGAATTCGTGGTGTAGCGGTGAAATGCTTAGATATCACGAAGAACCCCGATTGCGAAGGCAGCCTGCTAAGCTGCAACTGACGTTGAGGCTCGAAAGTGTGGGTATCAAACAGGATTAGATACCCCGGTAGTC
>LST003_24895
CCTACGGGAGGCAGCAGTGGGGGATATTGCACAATGGAGGGAACTCTGATGCAGCGACGCCGCGTGAGGGAAGACGGTCCTCTGGATTGTAAACCTCTGTCGGAAGGGACGAAGACGTGACGGTACCTTCCGAGGAAGCTCCGGCTAACTACGTGCCAGCAGCCGCGGTAATACGTAGGGAGCGAGCGTTGTCCGGAATTACTGGGTGTAAAGGGAGCGTAGGCGGGATCGCAAGTTGGATGTCTAATCTATCGGCTCAACTGGTAGTCGCATTCAAAACTGTGATTCTTGAGTGGAGTAGAGGCAGGCGGAATTCCTAGTGTAGCGGTGAAATGCGTAGATATTAGGAGGAACACCAGTGGCGAAGGCGGCCTGCTGGACGACAACTGACGCTGAGGCGCGAAAGCGTGGGGAGCAAACAGGATTAGATACCCCTGTAGTC
>LST003_29409
CCTACGGGATGCAGCAGTCGAGAATCATTCACAATGGGGGAAACCCTGATGGTGCGACGCCGCGTGGGGGAGGAAGGTCTTCGGATTGTAAACCCCTGTCATGCAGGAGCAAAGCGCAAGCCTGATAGTACTGCAAGAGGAAGAGACGGCAAACTCTGTGCCAGCAGCCGCGGTAAAACGTAGGTCACGAGCGTTGTCCGGAATTACTGGGTGTAAAGGGAGCGCAGGCGGGTATGCAAGTTGGGAGTGAAATACATGGGCTCAACCCATGAACTGCTCTCAAAACTGTGTATCTTGAGTAGTGCAGAGGTAGGCGGAATTCCCGGTGTAGCGGTGGAATGCGTAGATATCGGGAGGAACACCAGTGGCGAAGGCGGCCTACTGGGCACCAACTGACGCTGAGGCTCGAAAGTGTGGGTAGCAAACAGGATTAGATACCCCGGTAGTC
>LST003_4557
CCTACGGGATGCAGCAGTAGGGAATATTGCTCAATGGGGGAAACCCTGAAGCAGCAACGCCGCGTGGAGGATGAAGGTTTTCGGATTGTAAACTCCTTTTGTTAGAGAAGATAATGACGGTATCTAACGAATAAGCACCGGCTAACTCCGTGCCAGCAGCCGCGGTAATACGGAGGGTGCAAGCGTTACTCGGAATCACTGGGCGTAAAGAGCGCGTAGGCGGGGTAGTAAGTCAGATGTGAAATCCTATGGCTTAACCATAGAACTGCATTTGAAACTACTACTCTAGAGTATGGGAGAGGTAGGTGGAATTCTTGGTGTAGGGGTAAAATCCGTAGAGATCAAGAGGAATACTCATTGCGAAGGCGACCTGCTGGAACATTACTGACGCTGATGCGCGAAAGCGTGGGGAGCAAACAGGATTAGATACCCTCGTAGTC
>LST003_26
CCTACGGGTGGCAGCAGTGGGGGATATTGCACAATGGGGGAAACCCTGATGCAGCGACGCCGCGTGGAGGAAGAAGGTTTTCGGATTGTAAACTCCTGTCGTTAGGGACGAACTTTGACGGTACCTAACAAGAAAGCACCGGCTAACTACGTGCCAGCAGCCGCGGTAAAACGTAGGGTGCAAGCGTTGTCCGGAATTACTGGGTGTAAAGGGAGCGCAGGCGGACCGGCAAGTTGGAAGTGAAATCTATGGGCTCAACCCATAAATTGCTTTCAAAACTGCTGGCCTTGAGTAGTGCAGAGGTAGGTGGAATTCCCGGTGTAGCGGTGGAATGCGTAGATATCGGGAGGAACACCAGTGGCGAAGGCGACCTACTGGGCACCAACTGACGCTGAGGCTCGAAAGCATGGGTAGCAAACAGGATTAGATACCCTGGTAGTC
>LST003_9085
CCTACGGGCTGCAGCAGTGGGGAATATTGGGCAATGGGCGAAAGCCTTACCCAGCAATACCGCGTGAGGGAAGGAGGTCTTCGGATTGTAAACCTCTTTGATCAGGGACGAAGCAAGTGACGGTACCTGAAGAACAAGCCCCGGCTAACTACGTGCCAGCAGCCGCGGTAATACGTAGGGGGCGAGCGTTGTCCGGAATGACTGGGCGTAAAGGGTGCGTAGGCGGCTTGGCAAGTTAGAAGTGAAATACCTAGGGCTTAACTCAGGTGCTGCTTTTAAGACTGCCGGGCTGGAGTGCAGGAGAGGTTAATGGAATTCCTAGTGTAGCGGTGGAATGCGTAGATATTAGGAGGAACACCAGAGGCGAAGGCGATTAACTGGACTGTAACTGACGCTGAGGCACGAAAGTGTGGGGAGCAAACAGGATTAGATACCCCGGTAGTC
>LST003_22650
CTACGGGGGGCAGCAGTGGGGAATATTGGGCAATGGGCGAAAGCCTTACCCAGCAATACCGCGTGAGGGAAGGAGGTCTTCGGATTGTAAACCTCTTTGATCAGGGACGAAGCAAGTGACGGTACCTGAAGAACAAGCCCCGGCTAACTACGTGCCAGCAGCCGCGGTAATACGTAGGGGGCGAGCGTTGTCCGGAATGACTGGGTGTAAAGGGCGTGTAGGCGGGATTGCAAGTCAGATGTGAAAACTATGGGCTCAACCCATAGCCTGCATTTGAAACTGTAGTTCTTGAGTGCTGGAGAGGCAAGCGGAATTCCGTGTGTAGCGGTGAAATGCATAGATATACGGAGGAACACCAGTGGCGAAGGCGGATTGCTGGACAGTAACTGACGCTGAGGCGCGAAAGCGTGGGGAGCAAACAGGATTAGATACCCCCGTAGTC
>LST003_2298
CCTACGGGTGGCAGCAGTAGGGAATATTGCTCAATGGGGGAAACCCTGAAGCAGCAACGCCGCGTGGAGGATGAAGGTTTTCGGATTGTAAACTCCTTTTGTTAGAGAAGATAATGACGGTATCTAACGAATAAGCACCGGCTAACTCCGTGCCAGCAGCCGCGGTAATACGGAGGGTGCAAGCGTTACTCGGAATCACTGGGCGTAAAGAGCGCGTAGGCGGGGTAGTAAGTCAGATGTGAAATCCTATGGCTTAACCATAGAACTGCATTTGAAACTACTACTCTAGAGTATGGGAGAGGTAGGTGGNATNCTTGGTGTAGGGGTAANATCCGTAGAGATCAAGAGGAATACTCATTGCGAAGGCGACCTGCTGGAACAGTACTGACGCTGATGCGCGAAAGCGTGGGGAGCAAACAGGATTAGATACCCTGGTAGTC
>LST003_13610
CCTACGGGATGCAGCAGTAGGGAATTTTGCGCAATGGGGGAAACCCTGACGCAGCAACGCCGCGTGTGTGATGAAGCCCTTCGGGGTGTAAAACACTGTCAGTAGGGACGAAATTTGACGGTACCTACAGAGGAAGCACCGGCTAACTCCGTGCCAGCAGCCGCGGTAATACGGAGGGTGCAAGCGTTGTTCGGAATCATTGGGCGTAAAGAGTTCGTAGGCGGCATGTTAAGTCTGGTGTTAAAGCCTGAGGCTCAACTTCAGTTCAGCACTGGATACTGGCAAGCTAGAATGCGGTAGAGGTAAAGGGAATTCCTGGTGTAGCGGTGAAATGCGTAGATATCAGGAAGAACACCGGTGGCGTAAGCGCTTTACTGGGCCGTTATTGACGCTGAGGAACGAAAGCCGGGGGAGCGAATGGGATTAGATACCCCGGTAGTC
>LST003_24896
CCTACGGGATGCAGCAGTCGAGAATCATTCACAATGGGGGAAACCCTGATGGTGCGACGCCGCGTGGGGGAGGAAGGTCTTCGGATTGTAAACCCCTGTCATGCAGGAGCAAAGCGCAAGCCTGATAGTACTGCAAGAGGAAGAGACGGCAAACTCTGTGCCAGCAGCCGCGGTAATACAGAGGTCTCAAGCGTTGTTCGGAATCACTGGGCGTAAAGGGTACGTAGGCTGCACCATAAGTCGTGCGTGAAAGGCAGGGGCTCAACCTCTGGAGTGCGCGTGATACTGTGGTGCTGGAGTAATGGAGGGGGAACCGGAATTCTTGGTGTAGCAGTGAAATGCGTAGATATCAAGAAGAAGACTCGTGGCGAAGGCGGGTTCCTGGACATTAACTGACGCTGAGGTACGAAGGCTAGGGTAGCGAAAGGGATTAGATACCCTTGTAGTC
>LST003_27
CCTACGGGGGGCAGCAGGCGCGCAAACTTTACAATGCGAGCAATCGTGATAAGGAAACCCTGAGTGCCTGTCGATGCAGGCTGTTCATCTGTTTAAATTGCAGGTGAAGAAAGGGCAGGGCAAGACCGGTGCCAGCCGCCGCGGTAATACCGGCTGCTCGAGTGATGGCCACTATTACTGGGTTTAAAGCGTCCGTAGCTTGATTCTTAGGTCTCTTGGGAAATCTTAACGCTTAACGTTAAGGCGTCTAAGGGATACCGGGAATCTTGGAACTGGGAGAGGTAAGCCGTACTTCGGGGGTAGGAGTGAAATCTTGTAATCCTCGAGGGACGACCTATGGCGAAGGCAGCTTACCAGAACAGCTTCGACAGTGAGGGACGAAAGCTGGGGGAGCAAACGGGATTAGATACCCCGGTAGTC
>LST003_33930
CCTACGGGGGGCAGCAGTGAGGAATATTGGTCAATGGACGCAAGTCTGAACCAGCCATGCCGCGTGCAGGAAGACGGCTCTATGAGTTGTAAACTGCTTTTTTACGAGGGTAAACTCATCTACGAGTAGGTGACTGAAAGTATCGTAAGAATAAGGATCGGCTAACTCCGTGCCAGCAGCCGCGGTAATACGGAGGATCCAAGCGTTCTCCGGATTTATTGGGTTTAAAGGGTGCGTAGGCGGTTTGATAAGTTAGAGGTGAAATCCCGGGGCTTAACTTCGGAATTGCCTCTAATACTGTTGGACTAGAGAGTAGTTGCGGTAGGCGGAATGTATGGTGTAGCGGTGAAATGCTTAGAGATCATACAGAACACCGATTGCGAAGGCAGCTTACCAAACTATATCTGACGTTGAGGCACGAAAGCGTGGGGAGCAAACAGGATTAGATACCCGGGTAGTC
>LST003_20381
CCTACGGGATGCAGCAGTGAGGAATATTGGTCAATGGACGCAAGTCTGAACCAGCCATGCCGCGTGCAGGAAGACGGCTCTATGAGTTGTAAACTGCTTTTGTACGAGGGTAAACCCGGGTACGCGTACCCGGCTGAAAGTATCGTACGAATAAGGATCGGCTAACTCCGTGCCAGCAGCCGCGGTAATACGGAGGATCCAAGCGTTATCCGGATTTATTGGGTTTAAAGGGTGCGTAGGCGGTTTGATAAGTTAGAGGTGAAATCCCGGGGCTTAACTCCGGAATTGCCTCTGATACTGTTGGACTAGAGAGTAGTTGCGGTAGGCGGAATGTATGGTGTAGCGGTGAAATGCTTAGAGATCATACAGAACACCGATTGCGAAGGCAGCTTACCAAACTATATCTGACGTTGAGGCACGAAAGCGTGGGGAGCAAACAGGATTAGATACCCGCGTAGTC
>LST003_11348
CTACGGGCTGCAGCAGTGGGGAATATTGGGCAATGGGCGCAAGCCTGACCCAGCAACGCCGCGTGAGGGAAGAAGGTCTTCGGATTGTAAACCTCTGTCGCAAGGGACGAAGGCGTGACGGTACCTTGTGAGGAAGCCCCGGCTAACTACGTGCCAGCAGCCGCGGTAATACGTAGGGGGCGAGCGTTGTCCGGAATTACTGGGCGTAAAGGGTGCGTAGGCGGTTGCTTAAGTTGGATGTGAAATACCCGGGCTTAACTTGGGGGGTGCATTCAAAACTGGGCGACTAGAGTTCAGGAGAGGGAAGCGGAATTCCTAGTGTAGCGGTGAAATGCGTAGATATTAGGAGGAACACCAGTGGCGAAGGCGGCTTTCTGGACTGACACTGACGCTGAGGCACGAAAGCGTGGGGAGCAAACAGGATTAGATACCCCAGTAGTC
>LST003_4558
CCTACGGGGTGCAGCAGTGGGGAATATTGGGCAATGGGCGAAAGCCTTACCCAGCAATACCGCGTGAGGGAAGGAGGTCTTCGGATTGTAAACCTCTTTGATCAGGGACGAAGAAAGTGACGGTACCTGAAGAACAAGCCCCGGCTAACTACGTGCCAGCAGCCGCGGTAATACGTAGGCGGCGAGCGTTGTCCGGAATGACTGGGCGTAAAGGGTGCGTAGGCGGCTAAGCAAGTTAGAAGTGAAATACCTAGGGCTTAAATCAGGTGCTGCTTTTAAAACTGTTTGGCTGGAGTGCAGGAGAGGTTAATGGAATTCCTGGTGTAGCGGTGGAATGCGTAGATATTAGGAGGAACACCAGAGGCGAAGGCGATTAGCTGGACTGTAACTGACGCTGAGGCACGAAAGTGTGGGGAGCAAACAGGATTAGATACCCGGGTAGTC
>LST003_6831
CCTACGGGACGCAGCAGTGGGGAATATTGGGCAATGGGGGCAACCCTGACCCAGCAACGCCGCGTGAAGGAAGAAGGCTTTCGGGTTGTAAACTTCTTTTACCAGGGACGAAGGAAGTGACGGTACCTGGAGATAAAGCCCCGGCTAACTACGTGCAAGCAGCCGCGGTAATACGTAGGTGGCAAGCGTTGTCCGGATTTACTGGGTGTAAAGGGCGTGTAGGCGGGAGAGCAAGTCAGATGTGAAATCTATGGGCTTAACCCATAAACTGCATTTGAAACTGTAGCCCTTGAGTATCGGAGAGGCAAGCGGAATTCCTAGTGTAGCGGTGAAATGCGTAGATATTAGGAGGAACACCAGTGGCGAAGGCGGCTTGCTGGACGACAACTGACGCTGAGGCGCGAAAGCATGGGGAGCAAACAGGATTAGATACCCTGGTAGTC
>LST003_27152
CCTACGGGCCGCAGCAGTGGGGAATATTGGGCAATGGGCGAAAGCCTGACCCAGCAACGCCGCGTGAGGGAAGAAGGCCTTCGGGTCGTAAACCTCTGTCCTATGGGACGAAGGAAGTGACGGTACCATAGGAGGAAGCCCCGGCTAACTACGTGCCAGCAGCCGCGGTAATACGTAGGGGGCGAGCGTTGTCCGGAATGACTGGGCGTAAAGGGTGCGTAGGCGGCTTGGCAAGTTAGAAGTGAAATACCTAGGGCTTAACTCAGGTGCTGCTTTTAAGACTGCCGGGCTGGAGTGCAGGAGAGGTTAATGGAATTCCTAGTGTAGCGGTGGAATGCGTAGATATTAGGAGGAACACCAGAGGCGAAGGCGATTAACTGGACTGTAACTGACGCTGAGGCACGAAAGTGTGGGGAGCAAACAGGATTAGATACCCGTGTATC
>LST003_9086
CCTACGGGTGGCAGCAGTGGGGAATATTGGGCAATGGGCGCAAGCCTGACCCAGCAACGCCGCGTGAAGGAAGAAGGCCCTCGGGTTGTAAACTTCTTTTGACAGGGACGAAGAAAATGACGGTACCTGTCGAATAAGCCACGGCTAACTACGTGCCAGCAGCCGCGGTAATACGTAGGTGGCAAGCGTTATCCGGATTTACTGGGTGTAAAGGGCGTGTAGGCGGGCTGGCAAGTCAGATGTGAAAACCATGGGCTCAACCCATGGCCTGCATTTGAAACTGTTGGTCTTGAGTGCTGGAGAGGCAATCGGAATTCCGTGTGTAGCGGTGAAATGCGTAGATATACGGAGGAACACCAGTGGCGAAGGCGGATTGCTGGACAGTAACTGACGCTGAGGCGCGAAAGCGTGGGGAGCAAACAGGATTAGATACCCCAGTAGTC
>LST003_24897
CCTACGGGCGGCAGCAGTGAGGAATATTGGTCACTGGGCGAGAGCCTGAACCAGCCAAGTCGCGTGAGGGATGAATGGTCTATGGCCTGTAAACCTCTTTTGTCAAGGAAGAATAAATCGCACGGGTGCGATCTTGCCAGTACTTGACGAATAAGCATCGGCTAACTCCGTGCCAGCAGCCGCGGTAATACGGGGGATGCGAGCGTTATCCGAATTTATTGGGTTTAAAGGGCGCGTAGGCGGGACGTCAAGTCAGCGGTAAAAGACTGCAGCTAAACTGTAGCACGCCGTTGAAACTGGCGCCCTCGAGACGAGACGAGGGAGGCGGAACAAGTGAAGTAGCGGTGAAATGCATAGATATCACTTGGAACCCCGATAGCGAAGGCAGCTTCCCAGGCTCGATCTGACGCTGATGCGCGAGAGCGTGGGTAGCGAACAGGATTAGATACCCGAGTAGTC
>LST003_13611
CCTACGGGGCGCAGCAGTGGGGAATATTGCACAATGGGGGAAACCCTGATGCAGCGACGCCGCGTGAGCGAAGAAGTATTTCGGTATGTAAAGCTCTATCAGCAGGGAAGAAAATGACGGTACCTGACTAAGAAGCACCGGCTAAATACGTGCCAGCAGCCGCGGTAATACGTATGGTGCAAGCGTTATCCGGATTTACTGGGTGTAAAGGGAGCGTAGACGGTTCGGCAAGTCTGATGTGAAAGCCCGGGGCTCAACCCCGGGACTGCATTGGAAACTGTTGATCTAGAGTGCCGGAGAGGCAAGTGGAATTCCTAGTGTAGCGGTGAAATGCGTAGATATTAGGAGGAACACCAGTGGCGAAGGCGGCTTACTGGACAGTGACTGACGTTGAGGCTCGAAAGCGTGGGGAGCAAACAGGATTAGATACCCGAGTAGTC
>LST003_2299
CCTACGGGGTGCAGCAGTGGGGAATATTGGGCAATGGGCGAAAGCCTTACCCAGCAATACCGCGTGAGGGAAGGAGGTCTTCGGATTGTAAACCTCTTTGATCAGGGACGAAGCAAGTGACGGTACCTGAAGAACAAGCCCCGGCTAACTACGTGCCAGCAGCCGCGGTAATACGTAGGGGGCGAGCGTTGTCCGGAATGACTGGGCGTAAAGGGTGCGTAGGCGGCTTGGCAAGTTAGAAGTGAAATACCTAGGGCTTAACTCAGGTGCTGCTTTTAAGACTGCCGGGCTGGAGTGCAGGAGAGGTTAATGGNATNCCTAGTGTAGCGGTGGNATGCGTAGATATTAGGAGGAACACCAGAGGCGAAGGCGATTAACTGGACTGTAACTGACGCTGAGGCACGAAAGTGTGGGGAGCAAACAGGATTAGATACCCGAGTAGTC
>LST003_31668
CCTACGGGGGGCAGCAGTGAGGAATATTGGTCAATGGGCGAGAGCCTGAACCAGCCAAGTAGCGTGAAGGATGACTGCCCTACGGGTTGTAAACTTCTTTTATAAGGGAATAAAGTTCTCTACGTGTAGAGTTTTGTATGTACCTTATGAATAAGCATCGGCTAACTCCGTGCCAGCAGCCGCGGTAATACGGAGGATGCGAGCGTTATCCGGATTTATTGGGTTTAAAGGGAGCGTAGACGGCGGTTTAAGTCAGCTGTGAAATGTTGCGGCTCAACCGTAGCACTGCAGTTGAAACTGGACGGCTTGAGTGCAGTAGAGGCAGGCGGAATTCGTGGTGTAGCGGTGAAATGCTTAGATATCACGAAGAACCTCGATTGCGAAGGCAGCCTGCTAGGGTACAACGGACGTTGAGGCTCGAAAGTGTGGGTATCAAACAGGATTAGATACCCTTGTAGTC
>LST003_11349
CCTACGGGGTGCAGCAGTAGGGAATATTGCTCAATGGGGGAAACCCTGAAGCAGCAACGCCGCGTGGAGGATGAAGGTTTTCGGATTGTAAACTCCTTTTGTTAGAGAAGATAATGACGGTATCTAACGAATAAGCACCGGCTAACTCCGTGCCAGCAGCCGCGGTAATACGGAGGGTGCAAGCGTTACTCGGAATCACTGGGCGTAAAGAGCGCGTAGGCGGGGTAGTAAGTCAGATGTGAAATCCTATGGCTTAACCATAGAACTGCATTTGAAACTACTACTCTAGAGTATGGGAGAGGTAGGTGGAATTCTTGGTGTAGGGGTAAAATCCGTAGAGATCAAGAGGAATACTCATTGCGAAGGCGACCTGCTGGAACATTACTGACGCTGATGCGCGAAAGCGTGGGGAGCAAACAGGATTAGATACCCTCGTAGTC
>LST003_22652
CCTACGGGGGGCAGCAGTGAGGAATATTGGTCAATGGGCGAGAGCCTGAACCAGCCAAGTAGCGTGAAGGATGACTGCCCTACGGGTTGTAAACTTCTTTTATAAGGGAATAATGTATTCTACGTGTAGAGTTTTGTATGTACCTTATGAATAAGCATCGGCTAACGCTTTGCCAGCAGCCGCGGTAATACGGAGGATGCGAGCGTTATCCGGCTTTATTGGGTTTAAAGGGAGCGTAGACGGCCGTTTAAGTAAGCTGTGAAATGGGGCTGCTCAACCGTAGCACTGAAGTTGAAACTGGACTGCTTGAGTGCAGTTGAGTCAGGCGGAATTCGTGGTGTAGCGGTGAAATGCTTAGATATCACGAAGAACCCCGATTGCGAAGGCAGCCTGCTAAGCTGCAACTGACGTTGAGGCTCGAAAGTGTGGGTATCAAACAGGATTAGATACCCGGGTAGTC
>LST003_15861
CCTACGGGACGCAGCAGTGAGGAATATTGGTCAATGGGCGATAGCCTGAACCAGCCAAGTCGCGTGAGGGATGAAGGCCCTACGGGTCGTAAACCTCTTTTATAAGGGAATAAAGTTCGCCACGTGTGGTGTTTTGTATGTACCTTATGAATAAGCATCGGCTAACTCCGTGCCAGCAGCCGCGGTAATACGGAGGATGCGAGCGTTATCCGGATTTATTGGGTTTAAAGGGTGCGTAGGTGGCCCCGTCAGTCAGTGGTGAAAGTCCGTGGCTCAACCATGGAATCGCCATTGAAACCACGGGGCTTGAGTATGATTGAGGTAGGCGGAACGCGTGGTGTAGCGGTGAAATGCATAGATATCACGCAGAACCCCGATTGCGAAGGCAGCTTACCAAGCCATGACTGACACTGAGGCACGAAAGCGTGGGTATCGAACAGGATTAGATACCCCAGTAGTC
>LST003_4559
CCTACGGGTGGCAGCAGTGGGGAATATTGCACAATGGGGGAAACCCTGATGCAGCGACGCCGCGTGGAGGAAGAAGGTCTTCGGGTTGTAAACTCCTGTTGTTGAGGAAAAAACGGATGGTACTCAACAAGGAAGTGACGGCTAACTACGTGCCAGCAGCCGCGGTAAAACGTAGGTCACAAGCGTTGTCCGGAATTACTGGGTGTAAAGGGAGCGCAGGCGGGTATGCAAGTTGGGAGTGAAATACATGGGCTCAACCCATGAACTGCTTTCAAAACTGTGTATCTTGAGTAGTGCAGAGGTAGGCGGAATTCCCGGTGTAGCGGTGGAATGCGTAGATATCGGGAGGAACACCAGTGGCGAAGGCGGCCTACTGGGAACCAACTGACGCTGAGGCTCGAAAGTGTGGGTAGCAAACAGGATTAGATACCCTGGTAGTC
>LST003_6832
CCTACGGGACGCAGCAGTGGGGAATATTGCACAATGGAGGAAACTCTGATGCAGCGACGCCGCGTGAAGGAAGAAGGTCTTCGGATTGTAAACTTCTGTTGTCAGGGACGATAATGACGGTACCTGACGAGAAAGCCACGGCTAACTACGTGCCAGCAGCCGCGGTAAAACGTAGGTGGCAAGCGTTGTCCGGAATTACTGGGTGTAAAGGGAGCGCAGGCGGATTGACAAGTTGGAGGTGAAATTCATGGGCTCAACCCATGACCTGCCTTCAAAACTGTCAATCTTGAGTGGTGTAGAGGTAGGCGGAATTCCCGGTGTAGCGGTGGAATGCGTAGATATCGGGAGGAACACCAGTGGCGAAGGCGGCCTACTGGGCACTAACTGACGCTGAGGCTCGAAAGCATGGGTAGCAAACAGGATTAGATACCCCGGTAGTC
>LST003_9087
CCTACGGGTGGCAGCAGTGGGGAATATTGCACAATGGGGGAAACCCTGATGCAGCGACGCCGCGTGAAGGAAGAAGGCCTTCGGGTTGTAAACTTCTGTCGTAAGGGACGATAATGACGGTACCTTACAAGAAAGCCACGGCTAACTACGTGCCAGCAGCCGCGGTAAAACGTAGGTGGCAAGCGTTGTCCGGAATTACTGGGTGTAAAGGGAGCGCAGGCGGGGAGGCAAGTTGGAAGTGAAAAGCGTGGGCTCAACCCACGACCTGCTTTCAAAACTGTCTCTCTTGAGTAGTGCAGAGGTAAGCGGAATTCCCGGTGTAGCGGTGGAATGCGTAGATATCGGGAGGAACACCAGTGGCGAAGGCGGCTTACTGGGCACCAACTGACGCTGAGGCTCGAAAGCATGGGTAGCAAACAGGATTAGATACCCGTGTAGTC
>LST003_18130
CCTACGGGGGGCAGCAGTGAGGAATATTGGTCAATGGGCGAGAGCCTGAACCAGCCAAGTAGCGTGAAGGATGACTGCCCTACGGGTTGTAAACTTCTTTTATAAGGGAATAAAGTTCTCTACGTGTAGAGTTTTGTATATACCTTATGAATAAGCATCGGCTAACTCCGTGCCAGCAGCCGCGGTAATACGGAGGATGCGAGCGTTATCCGGATTTATTGGGTTTAAAGGGAGCGTAGACGGCGGTTTAAGTCAGCTGTGAAATGGTGCGGCTCAACCGTAGCACTGCAGTTGAAACTGGACGGCTTGAGTGCAGTTGAGGCAGGCGGAATTCGTGGTGTAGCGGTGAAATGCTTAGATATCACGAAGAACCCCGATTGCGAAGGCAGCCTGCTAAGCTGCAACTGACGTTGAGGCTCGAAAGTGTGGGTATCAAACAGGATTAGATACCCGGGTAGTC
>LST003_13612
CCTACGGGCTGCAGCAGTTAGGAATATTGGACAATGGGGGAAACCCTGATCCAGCCATGCCGCGTGAGTGAAGAAGGCCTTCGGGTTGTAAAGCTCTTTTAGATGGGAAGATGATGACGGTACCATCAGAATAAGCACCGGCAAACTTCGTGCCAGCAGCCGCGGTAATACGAAGGGTGCAAGCGTTGTTCGGATTTACTGGGTGTAAAGGGAGCGTAGACGGCGAAGCAAGTCTGAAGTGAAAGCCCGGGGCTCAACCGCGGGACTGCTTTGGAAACTGTTTTGCTGGAGTGCTGGAGAGGCAGGCGGAATTCCTAGTGTAGCGGTGAAATGCGTAGATATTAGGAGGAACACCAGTGGCGAAGGCGGCCTGCTGGACAGTAACTGACGTTGAGGCTCGAAAGCGTGGGGAGCAAACAGGATTAGATACCCGAGTAGTC
>LST003_27153
CCTACGGGCTGCAGCAGTGGGGAATATTGGGCAATGGGCGCAAGCCTGACCCAGCAACGCCGCGTGAAGGAAGAAGGCCCTCGGGTTGTAAACTTCTTTTGTCAGGGACGAAGCAAGTGACGGTACCTGACGAATAAGCCACGGCTAACTACGGGCCAGCAGCCGCGGTAATACGTAGGTGGCAAGCGTTATCCGGATTTACTGGGTGTAAAGGGCGTGTAGGCGGGATTGCAAGTCAGATGTGAAAACTATGGGCTCAACCCATGGCCTGCGTTTGAAACTGTAGTTCTTGAGTGCTGGAGAGGCAATCGGAATTCCGTGTGTAGCGGTGAAATGCGTAGATATACGGAGGAACACCAGTGGCGAAGGCGGATTGCTGGACAGTAACTGACGCTGAGGCGCGAAAGCGTGGGGAGCAAACAGGATTAGATACCCCGGTAGTC
>LST003_24898
CCTACGGGGGGCAGCAGTAGGGAATTTTGCGCAATGGGGGAAACCCTGACGCAGCAACGCCGCGTGTGTGATGAAGCCCTTCGGGGTGTAAAACACTGTCAGTAGGGACGAAATTTGACGGTACCTACAGAGGAAGCACCGGCTAACTCCGTGCCAGCAGCCGCGGTAATACGGAGGGTGCAAGCGTTGTCCGGAATCATTGGGCGTAAAGAGTTCGTAGGCGGCATGTTAAGTCTGGTGTTAAAGCCTGAGGCTCAACTTCAGTTCAGCACTGGATACTGGCAAGCTAGAATGCGGTAGAGGTAAAGGGAATTCCTGGTGTAGCGGTGAAATGCGTAGATATCAGGAAGAACACCGGTGGCGTAAGCGCTTTACTGGGCCGTTATTGACGCTGAGGAACGAAAGCCGGGGGAGCGAATGGGATTAGATACCCCCGTAGTC
>LST003_31669
CCTACGGGTGGCAGCAGTGAGGAATATTGGTCAATGGACGCAAGTCTGAACCAGCCATGCCGCGTGCAGGAAGACGGCTCTATGAGTTGTAAACTGCTTTTGTACGAGGGTAAACCCGGGTACGCGTACCCGGCTGAAAGTATCGTACGAATAAGGATCGGCTAACTCCGTGCCAGCAGCCGCGGTAATACGGAGGATCCAAGCGTTATCCGGATTTATTGGGTTTAAAGGGTGCGTAGGCGGTTTGATAAGTTAGAGGTGAAATCCCGGGGCTTAACTCCGGAATTGCCTCTGATACTGTTGGACTAGAGAGTAGTTGCGGTAGGCGGAATGTATGGTGTAGCGGTGAACTGCTTAGAGATCATACAGAACATCGATTGCGAAGGCAGCTTACCAAACTATATCTGACGTTGAGGCACGAAAGCGTGGGGAGCAAACAGGATTAGATACCCGTGTAGTC
>LST003_22653
CCTACGGGATGCAGCAGTTAGGAATATTGGACAATGGGGGAAACCCTGATCCAGCCATGCCGCGTGAGTGAAGAAGGCCTTCGGGTTGTAAAGCTCTTTTAGATGGGAAGATGATGACGGTACCATCAGAATAAGCACCGGCAAACTTCGTGCCAGCAGCCGCGGTAATACGAAGGGTGCAAGCGTTGTTCGGAATTACTGGGCGTAAAGGGTAAGTAGGCGGATATATCAGTCAGGAGTGAAATGCCGGGGCTCAACCTCGGAACTGCTTTTGAGACGGTATATCTAGAGGATAGCAGGGGACAATGGAATACCCAGTGTAGAGGTGAAATTCGTAGATATTGGGTAGAACACCGGAGGCGAAGGCGATTGTCTGGGCTATAACTGACGCTAAGATACGAAAGCGTGGGGATCAAACAGGATTAGATACCCCTGTAGTC
>LST003_2300
CCTACGGGCGGCAGCAGTGGGGAATATTGGGCAATGGGGGAAACCCTGACCCAGCAACGCCGCGTGAAGGAAGAAGGCCTTCGGGTTGTAAAGCTCTTTTAGATGGGAAGATGATGACGGTACCATCAGAATAAGCACCGGCAAACTTCGTGCCAGCAGCCGCGGTAATACGAAGGGTGCAAGCGTTGTTCGGAATTACTGGGCGTAAAGGGTACGTAGGCTGCACCATAAGTCGTGCGTGAAAGGCAGGGGCTCAACCTCTGGAGTGCGCGTGATACTGTGGTGCTGGAGTAATGGAGGGTGAACCGGNATNCTTGGTGTAGCAGTGANATGCGTAGATATCACGAAGAACCCCGATTGCGAAGGCAGCCTGCTAAGCTGCAACTGACGTTGAGGCTCGAAAGTGTGGGTATCAAACAGGATTAGATACCCCGGTAGTC
>LST003_11350
CCTACGGGATGCAGCAGTGAGGAATATTGGTCAATGGGCGAGAGCCTGAACCAGCCAAGTAGCGTGAAGGATGACTGCCCTACGGGTTGTAAACTTCTTTTATAAGGGAATAAAGTTCTCTACGTGTAGAGTTTTGTATGTACCTTATGAATAAGCATCGGCTAACTCCGTGCCAGCAGCCGCGGTAATACGGAGGATGCGAGCGTTATCCGGATTTATTGGGTTTAAAGGGAGCGTAGACGGCCGTTTAAGTCAGCTGTGAAATGGTGCGGCTCAACCGTAGCACTGCAGTTGAAACTGGACGGCTTGAGTGCAGTTGAGGCAGGCGGAATTCGTGGTGTAGCGGTGAAATGCTTAGATATCACGAAGAACCCCGATTGCGAAGGCAGCCTGCTAAGCTGCAACTGACGTTGAGGCACGAAAGCGTGGGGAGCAAACAGGATTAGATACCCTCGTAGTC
>LST003_20383
CCTACGGGCTGCAGCAGTGGGGAATATTGCACAATGGGGGAAACCCTGATGGTGCGACGCCGCGTGGGGGAGGAAGGTCTTCGGATTGTAAACCCCTGTCATGCAGGAGCAAAGCGCAAGCCTGATAGTACTGCAAGAGGAAGAGACGGCAAACTCTGTGCCAGCAGCCGCGGTAATACAGAGGTCTCAAGCGTTGTTCGGAATCACTGGGCGTAAAGGGTACGTAGGCTGCACCATAAGTCGTGCGTGAAAGGCAGGGGCTCAACCTCTGGAGTGCGCGTGATACTGTGGTGCTGGAGTAATGGAGGGGGAACCGGAATTCTTGGTGTAGCAGTGAAATGCGTAGATATCAAGAAGAAGACTCGTGGCGAAGGCGGGTTCCTGGACATTAACTGACGCTGAGGTACGAAGGCTAGGGTAGCGAAAGGGATTAGATACCCTTGTAGTC
>LST003_6833
CCTACGGGTGGCAGCAGTAGGGAATATTGCTCAATGGGGGAAACCCTGAAGCAGCAACGCCGCGTGGAGGATGAAGGTTTTCGGATTGTAAACTCCTTTTGTTAGAGAAGATAATGACGGTATCTAACGAATAAGCACCGGCTAACTCCGTGCCAGCAGCCGCGGTAATACGGAGGGTGCAAGCGTTACTCGGAATCACTGGGCGTAAAGAGCGCGTAGGCGGGGTAGTAAGTCAGATGTGAAATCCTATGGCTTAACCATAGAACTGCATTTGAAACTACTACTCTAGAGTATGGGAGAGGTAGGTGGAATTCTTGGTGTAGGGGTAAAATCCGTAGAGATCAAGAGGAATACTCATTGCGAAGGCGACCTGCTGGAACATTACTGACGCTGATGCGCGAAAGCGTGGGGAGCAAACAGGATTAGATACCCTCGTAGTC
>LST003_30
CCTACGGGATGCAGCAGTGGGGAATATTGGGCAATGGAGGAAACTCTGATGCAGCGACGCCGCGTGAGGGAAGAAGGTCTTCGGATTGTAAACCTCTGTTGTCAGGGACGATGATGACGGTACCTGACGAGGAATCCACGGCTAACTACGTGCCAGCAGCCGCGGTAAAACGTAGGTGGCAAGCGTTGTCCGGAATTACTGGGTGTAAAGGGAGAGCAGGCGGGAGAGCAAGTTGGGAGTGAAATCTGTGGGCTCAACCCACAAATTGCTTTCAAAACTGTTTTTCTTGAGTGGTGTAGAGGTAGGCGGAATTCCCGGTGTAGCGGTGGAATGCGTAGATATCGGGAGGAACACCAGTGGCGAAGGCGGCCTACTGGGCACTAACTGACGCTGAGGCTCGAAAGCATGGGTAGCAAACAGGATTAGATACCCTCGTAGTC
>LST003_15862
CCTACGGGCTGCAGCAGTGGGGAATATTGAGCAATGGGCGAAAGCCTTACCCAGCAACGCCGCGTGAGGGAAGAAGGTCTTCGGATTGTAAACCTCTGTCGCAAGGGACGAAGGCGTGACGGTACCTTGTGAGGAAGCCCCGGCTAACTACGTGCCAGCAGCCGCGGTAATACGTAGGGGGCGAGCGTTGTCCGGAATTACTGGGCGTAAAGGGTGCGTAGGCGGTTGCTTAAGTTGGATGTGAAATACCCGGGCTTAACTTGGGGGGTGCATTCAAAACTGGGCGACTAGAGTTCAGGAGAGGGAAGCGGAATTCCTAGTGTAGCGGTGAAATGCGTAGATATTAGGAGGAACACCAGTGGCGAAGGCGGCTTTCTGGACTGACACTGACGCTGAGGCACGAAAGCGTGGGGAGCAAACAGGATTAGATACCCCGGTAGTC
>LST003_22654
CCTACGGGTGGCAGCAGTGAGGAATATTGGTCAATGGACGCAAGTCTGAACCAGCCATGCCGCGTGCAGGAAGACGGCTCTATGAGTTGTAAACTGCTTTTGTATGAGGGTAAACCCGGGTACGAGTACCCGGCTGAAAGTATCATACGAATAAGGATCGGCTAAATCCGTGCCAGCAGCCGCGGTAATACGGAGGATCCAAGCGTTATCCGGATTTATTGGGTTTAAAGGGTGCGTAGGCGGTTTGATAAGTTAGAGGTGAAATGTTAGGGCTTAACCCTGAAACTGCCTCTAATACTGTTGAGCTAGAGAGTAGTTGCGGTAGGCGGAATGTATGGTGTAGCGGTGAAATGCTTAGAGATCATACAGAACACCGATTGCGAAGGCAGCTTACCAAACTATATCTGACGTTGAGGCACGAAAGCGTGGGGAGCAAACAGGATTAGATACCCTCGTAGTC
>LST003_13613
CCTACGGGAGGCAGCAGTGGGGAATATTGGGCAATGGGGGCAACCCTGACCCAGCAACGCCGCGTGAAGGAAGAAGGCTTTCGGGTTGTAAACTTCTTTTACCAGGGACGAAGGACGTGACGGTACCTGGAGAAAAAGCCACGGCTAACTACGTGCCAGCAGCCGCGGTAATACGTAGGTGGCAAGCGTTGTCCGGATTTACTGGGTGTAAAGGGCGTGTAGGCGGGAGAGCAAGTCAGATGTGAAATCTATGGGCTTAACCCATAAACTGCATTTGAAACTGTTCTTCTTGAGTATCGGAGAGGCAGGCGGAATTCCTAGTGTAGCGGTGAAATGCGTAGATATTAGGAGGAACACCAGTGGCGAAGGCGGCCTGCTGGACGACAACTGACGCTGAGGCGCGAAAGCGTGGGGAGCAAACAGGATTAGATACCCTGGTAGTC
>LST003_9088
CCTACGGGGCGCAGCAGTGGGGAATATTGGGCAATGGGCGCAAGCCTGACCCAGCAACGCCGCGTGAAGGAAGAAGGCTTTCGGGTTGTAAACTTCTTTTGTCAGGGACGAAGCAAGTGACGGTACCTGACGAATAAGCCACGGCTAACTACGTGCCAGCAGCCGCGGTAATACGTAGGTGGCAAGCGTTATCCGGATTTATTGGGTGTAAAGGGCGTGTAGGCGGGACTGCAAGTCAGATGTGAAAACCACGGGCTCAACCTGTGGCCTGCATTTGAAACTGTAGTTCTTGAGTGTCGGAGAGGCAATCGGAATTCCGTGTGTAGCGGTGAAATGCGTAGATATACGGAGGAACACCAGTGGCGAAGGCGGATTGCTGGACGATAACTGACGCTGAGGCGCGAAAGCGTGGGGAGCAAACAGGATTAGATACCCTGGTAGTC
>LST003_24899
CCTACGGGCCGCAGCAGTGGGGAATATTGGGCAATGGGCGAAAGCCTTACCCAGCAATACCGCGTGAGGGAAGGAGGTCTTCGGATTGTAAACCTCTTTGATCAGGGACGAAGAAAGTGACGGTACCTGAAGAACAAGCCCCGGCTAACTACGTGCCAGCAGCCGCGGTAATACGTAGGGGGCGAGCGTTGTCCGGAATGACTGGGCGTAAAGGGTGCGTAGGCGGCTAAGCAAGTTAGAAGTGAAATACCTAGGGCTTAACTCAGGTGCTGCTTTTAAAACTGTTTGGCTGGAGTGCAGGAGAGGTTAATGGAATTCCTAGTGTAGCGGTGGAATGCGTAGATATTAGGAGGAACACCAGAGGCGAAGGCGATTAACTGGACTGTAACTGACGCTGAGGCACGAAAGTGTGGGGAGCAAACAGGATTAGATACCCTAGTAGTC
>LST003_31670
CCTACGGGTGGCAGCAGTGGGGAATATTGGGCAATGGGCGAAAGCCTTACCCAGCAATACCGCGTGAGGGAAGGAGGTCTTCGGATTGGAAACCTCTTTGTTCAGGGACGAAGCAAGTGACGGTACCTGAAGAACAAGCCCCGGCTAACTACGTGCCAGCAGCCGCGGTAATACGTAGGGGGCGAGCGTTGTCCGGAATGACTGGGCGTAAAGGGTGCGTAGGCGGCTTGGCAAGTTAGAAGTGAAATACCTAGGGCTTAACTCAGGTGCTGCTTTTAAGACTGCCGGGCTGGAGTGCAGGAGAGGTTAATGGAATTCCTAGTGTAGCGGTGGAATGCGTAGATATTAGGAGGAACATCAGAGGCGAAGGCGATTAACTGGACTGTAACTGACGCTGAGGCACGAAAGTGTGGGGAGCAAACAGGATTAGATACCCGTGTAGTC
>LST003_22655
CCTACGGGCTGCAGCAGGCGCGCAAACTTTACAATGCGAGCAATCGTGATAAGGAAACCCTGAGTGCCTGTCGATGCAGGCTGTTCATCTGTTTAAATTGCAGGTGAAGAAAGGGCAGGGCAAGACCGGTGCCAGCCGCCGCGGTAATACCGGCTGCTCGAGTGATGGCCACTATTACTGGGTTTAAAGCGTCCGTAGCTTGATTCTTAGGTCTCTTGGGAAATCTTAACGCTTAACGTTAAGGCGTCTAAGAGATACCGGGAATCTTGGAACTGGGAGAGGTAAGCCGTACTTCGGTGGTAGGAGTGAAATCTTGTAATCCTCGAGGGACGACCTATGGCGAAGGCAGCTTACCAGAACAGCTTCGACAGTGAGGGACGAAAGCTGGGGGAGCAAACAGGATTAGATACCCGGGTAGTC
>LST003_29412
CCTACGGGCGGCAGCAGTGGGGAATATTGGGCAATGGGGGCAACCCTGACCCAGCAACGCCGCGTGAAGGAAGAAGGCTTTCGGGTTGTAAACTTCTTTTACCAGGGACGAAGGACGTGACGGTACCTGGAGAAAAAGCCACGGCTAACTACGTGCCAGCAGCCGCGGTAATACGTAGGTGGCAAGCGTTGTCCGGATTTACTGGGTGTAAAGGGCGTGTAGGCGGGAGTGCAAGTCAGATGTGAAATCTATGGGCTTAACCCATAAACTGCATTTGAAACTGTTCTTCTTGAGTATCGGAGAGGCAGGCGGAATTCCTAGTGTAGCGGTGAAATGCGTAGATATTAGGAGGAACACCAGTGGCGAAGGCGGCCTGCTGGACGACAACTGACGCTGAGGCGCGAAAGCGTGGGGAGCAAACAGTATTAGATACCCGTGTAGTC
>LST003_33933
CCTACGGGAGGCAGCAGTAGGGAATATTGCTCAATGGGGGAAACCCTGAAGCAGCAACGCCGCGTGGCGGATGAAGGTTTTCGGATTGTAAACTCCTTTTGTTAGAGAAGATAATGACGGTATCTAACGAATAAGCACCGGCTAACTCCGTGCCAGCAGCCGCGGTAATACGGAGGGTGCAAGCGTTACTCGGAATCACTGGGCGTAAAGAGCGCGTAGGCGGGGTAGTAAGTCAGATGTGAAATCCTATGGCTTAACCATAGAACTGCATTTGAAACTACTACTATAGAGTATGGGAGAGGTAGGTGGAATTCTTGGTGTAGGGGTAAAATCCGTAGAGATCAAGAGGAATACTCATTGCGAAGGCGACCTGCTGGAACATTACTGACGCTGATGCGCGAAAGCGTGGGGAGCAAACAGGATTAGATACCCGCGTAGTC
>LST003_2301
CCTACGGGCGGCAGCAGTGGGGAATATTGCACAATGGGGGAAACCCTGATGCAGCGACGCCGCATGAGCGAAGAAGTATTTCGGTATGTAAAGCTCTATCAGCAGGGAAGAAACTGACGGTACCTGACTAAGAAGCACCGGCTAAATACGTGCCAGCAGCCGCGGTAATACGTATGGTGCAAGCGTTATCCGGATTTACTGGGTGTAAAGGGAGCGTAGACGGATAGGCAAGTCTGGAGTGAAAGCCCGGGGCTCAACCCCGGGACTGCTTTGGAAACTGTTTATCTAGAGTGCTGGAGAGGTAAGTGNAANTCCTAGTGTAGCGGTGNAATGCGTAGATATTAGGAGGAACACCAGTGGCGAAGGCGGCTTACTGGACAGTAACTGACGTTGAGGCTCGAAAGCGTGGGGAGCAAACAGGATTAGATACCCCAGTAGT
>LST003_13614
CCTACGGGATGCAGCAGTGAGGAATATTGGTCAATGGACGCAAGTCTGAACCAGCCATGCCGCGTGCATGAAGACGGCTCTATGAGTTGTAAACTGCTTTTGTATGAGGGTAAACCCGGGTACGAGTACCCGGCTGAAAGTATCATACGAATAAGGATCGGCAACTCAGTGCCAGCAGCCGCGGTAATACGGAGGATCCAAGCGTTATCCGGATTTAATGGGTTTAAAGGGTGCGTAGGCGGTTTGATAAGTTAGAGGTGAAATGTTAGGGCTTAACCCTGAAACTGCCTCTAATACTGTTGAGCTAGAGAGTAGTTGCGGTAGACGGAATGTATGGTGTAGCGGTGAAATGCTTAGATATCATACAGAACACCGATTGCGAAGGCAGCTTACCAAACTATATCTGACGTTGAGGCACGAAAGCGTGGGGAGCAAACAGGATTAGATACCCGTGTAGTC
>LST003_11351
CCTACGGGAGGCAGCAGTGGGGAATATTGGGCAATGGGCGCAAGCCTGACCCAGCAACGCCGCGTGAAGGATGAAGGCTTTCGGGTTGTAAACTTCTTTTATCAGGGACGAAACAAATGACGGTACCTGATGAATAAGCCACGGCTAACTACGTGCCAGCAGCCGCGGTAATACGTAGGTGGCAAGCGTTATCCGGATTTACTGGGTGTAAAGGGCGTGTAGGCGGGACTGCAAGTCAGATGTGAAATGGTGCGGCTCAACCGTAGCACTGCAGTTGAAACTGGACGGCTTGAGTGCAGTTGAGGCAGGCGGAATTCGTGGTGTAGCGGTGAAATGCGTAGATATTAGGAGGAACACCAGTGGCGAAGGCGGCCTGCTGGACGACAACTGACGCTGAGGCGCGAAAGCGTGGGGAGCAAACAGGATTAGATACCCCCGTAGTC
>LST003_6834
CCTACGGGCGGCAGCAGTGAGGAATATTGGTCAATGGGCGAGAGCCTGAACCAGCCAAGTAGCGTGAAGGATGACTGCCCTACGGGTTGTAAACTTCTTTTATAAGGGAATAAAGTATTCTACGTGTAGAGTTTTGTATGTACCTTATGAATAAGCATCGGCTAACTCCGTGCCAGCAGCCGCGGTAATACGGAGGATGCGAGCGTTATCCGGATTTATTGGGTTTAAAGGGAGCGTAGACGGCCGTTTAAGTCAGCTGTGAAATGGTGCGGCTCAACCGTAGCACTGCAGTTGAAACTGGACGGCTTGAGTGCAGTTGAGGCAGGCGGAATTCGTGGTGTAGCGGTGAAATGCTTAGATATCACGAAGAACCCCGATTGCGAAGGCAGCCTGCTAAGCTGCAACTGACGTTGAGGCTCGAAAGTGTGGGTATCAAACAGGATTAGATACCCGTGTAGTC
>LST003_31
CCTACGGGGGGCAGCAGTGGGGAATATTGGGCAATGGGCGCAAGCCTGACCCAGCAACGCCGCGTGAAGGAAGAAGGCCCTCGGGTTGTAAACTTCTTTTGACAGGGACGAAGAAAATGACGGTACCTGTCGAATAAGCCACGGCTAACTACGTGCCAGCAGCCGCGGTAATACGTAGGTGGCAAGCGTTATCCGGATTTACTGGGTGTAACGGGCGTGTAGGCGGGCTGGCAAGTCAGATGTGAAAACCATGGGCTCAACCCATGGCCTGCATTTGAAACTGTTGGTCTTGAGTGCTGGAGAGGCAATCGGAATTCCGGGGGTAGCGGTGAAATGCGTAGATATACGGAGGAACACCAGTGGCGAAGGCGGATTGCTGGACAGTAACTGACGCTGAGGCGCGAAAGCGTGGGGAGCAAACAGGATTAGATACCCGTGTAGTC
>LST003_4561
CCTACGGGGTGCAGCAGTGGGGAATATTGGGCAATGGGCGAAAGCCTGACCCAGCAACGCCGCGTGAGGGATGAATGTTTTCGGATTGTAAACCTCTGTCCTCAGGGACGAAGGAAGTGACGGTACCTGAGGAGGAAGCCCCGGCTAACTACGTGCCAGCAGCCGCGGTAATACGTAGGGGGCGAGCGTTGTCCGGAATGACTGGGCGTAAAGGGCGCGTAGGCGGCTGTGTAAGTCTGGAGTGAAAGTCCTGCTTTTAAGGTGGGAATTGCTTTGGAGACTGCATGGCTTGAGTGCGGAAGAGGCAAGTGGAATTCCCAGTGTAGCGGTGAAATGCGTAGAGATTGGGAAGAACACCAGTGGCGAAGGCGACTTGCTGGGCCGTAACTGACGCTGAGGCGCGAAAGCGTGGGGAGCGAACAGGATTAGATACCCTGGTAGTC
>LST003_22656
CCTACGGGTGGCAGCAGTAGGGAATTTTGCGCAATGGGCGAAAGCCTGACGCAGCAACGCCGCGTGAATGTTAAGCCCTTCGGGGTGTAAAGTTCTGTCAGTGGGGACGAAACTTGACGGTACCCACAGAGGAAGCACCGGCTAACTCCGTGCCAGCAGCCGCGGTAATACGGAGGGTGCAAGCGTTGTCCGGAATCATTGGGCGTAAAGAGTTCGTAGGTGGCATGTTAAGTCTGGTGTTAAAGCCTGAGGCTCAACCTCAGTTCGGCACTGGATACTGGCAAGCTTGAATGCGGTAGAGGTAAAGGGAATTCCTGGTGTAGCGGTGAAATGCGTAGATATCAGGAGGAACATCGGTGGCGTAAGCGCTTTACTGGGCCGTAATTGACACTGAGGAACGAAAGCCGGGGTAGCAAATGGGATTAGATACCCGGGTAGTC
>LST003_9089
CCTACGGGAGGCAGCAGTAGGGAATTTTCGTCAATGGGCGAAAGCCTGACCGAGCAACGCCGCGTGAAGGAAGAAGTCATTCGTGATGTAAACTTCTGTTATGAAGGAAGAACGGCAGATGGAGGGAATGCCATGTTCGTGACGGTACTTCATGAGGAAGCCACGGCTAACTACGTGCCAGCAGCCGCGGTAATACGTAGGTGGCGAGCGTTATCCGGAATCATTGGGCGTAAAGAGGGAGCAGGCGGCAGTGCAGGTCTGCGGTGAAAGACCGGAGCTAAACTTCGGTAAGCCGTGGAAACCGCACAGCTAGAGAGCATCAGAGGAGCGCGGAATTCCATGTGTAGCGGTGAAATGCGTAGATATATGGAGGAACACCAGTGGCGAAGGCGGCGGTCTGGGGTGCAGCTGACGCTCAGTCCCGAAAGCGTGGGGAGCAAACAGGATTAGATACCCCTGTAGTC
>LST003_15863
CCTACGGGATGCAGCAGTGGGGAATATTGCACAATGGGGGAAACCCTGATGCAGCGACGCCGCGTGAGCGAAGAAGTATTTCGGTATGTAAAGCTCTATCAGCAGGGAAGAAAATGACGGTACCTGACTAAGAAGCACCGGCTAAATACGTGCCAGCAGCCGCGGTAATACGTATGGTGCAAGCGTTATCCGGATTTACTGGGTGTAAAGGGAGCGTAGACGGATAGGCAAGTCTGAAGTGAAAGCCCGGGGCTCAACCCCGGGACTGCTTTGGAAACTGTTTATCTAGAGTGCTGGAGAGGTAAGTGGAATTCCTAGTGTAGCGGTGAAATGCGTAGATATTAGGAGGAACACCAGTGGCGAAGGCGGCTTACTGGACAGTAACTGACGTTGAGGCTCGAAAGCGTGGGGAGCAAACAGGATTAGATACCCCAGTAGTC
>LST003_13615
CCTACGGGGCGCAGCAGTTAGGAATATTGGACAATGGGGGAAACCCTGATCCAGCCATGCCGCGTGAGTGAAGAAGGCCTTCGGGTTGTAAAGCTCTTTTAGATGGGAAGATGATGACGGTACCATCAGAATAAGCACCGGCAAACTTCGTGCCAGCAGCCGCGGTAATACGAAGGGTGCAAGCGTTGTTCGGAATTACTGGGCGTAAAGGGTAAGTAGGCGGATATATCAGTCAGGAGTGAAATGCCGGGGCTCAACCTCGGAACTGCTTTTGAGACGGTATATCTAGAGGATAGCAGGGGACAATGGAATACCCAGTGTAGAGGTGAAATTCGTAGATATTGGGTAGAACACCGGAGGCGAAGGCGATTGTCTGGGCTATAACTGACGCTAAGATACGAAAGCGTGGGGATCAAACAGGATTAGATACCCCCGTAGTC
>LST003_31671
CCTACGGGGCGCAGCAGTGGGGAATATTGGGCAATGGGCGCAAGCCTGACCCAGCAACGCCGCGTGAAGGAAGAAGGCTTTCGGGTTGTAAACTTCTTTTGTCAGGGACGAAGCAAGTGACGGTACCTGACGAATAAGCCACGGCTAACTACGTGCCAGCAGCCGCGGTAATACGTAGGTGGCAAGCGTTATCCGGATTTATTGGGTGTAAAGGGCGTGTAGGCGGGACTGCAAGTCAGATGTGAAAACCACGGGCTCAACCTGTGGCCTGCATTTGAAACTGTAGTTCTTGAGTGTCGGAGAGGCAATCGGAATTCCGTGTGTAGCGGTGAAATGCGTAGATATACGGAGGAACATCAGTGGCGAAGGCGGATTGCTGGACGATAACTGACGCTGAGGCGCGAAAGCGTGGGGAGCAAACAGGATTAGATACCCGCGCAGTC
>LST003_18133
CCTACGGGCCGCAGCAGTGGGGAATATTGCGCAATGGGCGAAAGCCTGACGCAGCGACGCCGCGTGAGGGATGAAGGTCTTCGGATCGTAAACCTCTGTCAGAAGGGAAGAAACTAGGGTGCTCTAATCATCATCCTACTGACGGTACCTTCAAAGGAAGCACCGGCTAACTCCGTGCCAGCAGCCGCGGTAATACGGAGGGTGCAAGCGTTAATCGGAATCACTGGGCGTAAAGCGCACGTAGGCTGTTATGTAAGTCAGGGGTGAAATCCCACGGCTCAACCGTGGAACTGCCCTTGATACTGCACGACTTGAATCCGGGATAGGGTGGCGGAATTCCAGGTGTAGGAGTGAAATCCGTAGATATCTGGAGGAACATCAGTGGCGAAGGCGGCCACCTGGACCGGTATTGACGCTGAGGTGCGAAAGCGTGGGGAGCAAACAGGATTAGATACCCCGGTAGTC
>LST003_29413
CCTACGGGACGCAGCAGTGGGGAATATTGCACAATGGGGGAAACCCTGATGCAGCGACGCCGCGTGAGTGAAGAAGTATTTCGGTATGTAAAGCTCTATCAGCAGGGAAGAAAATGACGGTACCTGACTAAGAAGCACCGGCTAAATACGTGCCAGCAGCCGCGGTAATACGTATGGTGCAAGCGTTATCCGGATTTACTGGGTGTAAAGGGAGCGTAGACGGATAGGCAAGTCTGGAGTGAAAACCCGGGGCTCAACCCCGGGACTGCTTTGGAAACTGTTTATCTAGAGTGCTGGAGAGGTAAGTGGAATTCCTAGTGTAGCGGTGAAATGCGTAGATATTAGGAGGAACACCAGTAGCGAAGGCGGCTTACTGGACAGTAACTGACGTTGAGGCTCGAAAGCATGGGTAGCAAACAGGATTAGATACCCCCGTAGTC
>LST003_27155
CCTACGGGTGGCAGCAGTGGGGAATATTGCACAATGGGGGAAACCCTGATGCAGCGACGCCGCGTGAGTGAAGAAGTATTTCGGTATGTAAAGCTCTATCAGCAGGGAAGAAAATGACGGTACCTGACTAAGAAGCACCGGCTAAATACGTGCCAGCAGCCGCGGTAATACGTATGGTGCAAGCGTTATCCGGATTTACTGGGTGTAAAGGGAGCGTAGACGGATAGGCAAGTCTGGAGTGAAAACCCGGGGCTCAACCCCGGGACTGCTTTGGAAACTGTTTATCTAGAGTGCTGGAGAGGTAAGTGGAATTCCTAGTGTAGCGGTGGAATGCGTAGATATTAGGAGGAACATCGGTGGCGAAGGCGACTTTCTGGGCTGTAACTGACGCTGAGGCACGAAAGTGTGGGGAGCAAACAGGATTAGATACCCCGGTAGTC
>LST003_20385
CCTACGGGGTGCAGCAGTGGGGAATATTGCACAATGGGGGAAACCCTGATGCAGCGACGCCGCGTATAGGAAGAAGGTCTTCGGATTGTAAACTATTGTCGTTAGGGAAGAAAAAGGACAGTACCTAAGGAGGAAGCTCCGGCTAACTACGTGCCAGCAGCCGCGGTAATACGTAGGGAGCGAGCGTTATCCGGATTTATTGGGTGTAAAGGGTGCGTAGACGGGTTAGCAAGTTAGTTGTGAAATCCCTCGGCTCAACTGAGGAACTGCAACTAAAACTGTTAATCTTGAGTGCAGGAGAGGAAAGCGGAATTCCTAGTGTAGCGGTGAAATGCGTAGATATTAGGAGGAACACCAGTGGCGAAGGCGGCTTTCTGGACTGTAACTGACGTTGAGGCACGAAAGTGTGGGGAGCAAACAGGATTAGATACCCTGGTAGTC
>LST003_33934
CCTACGGGAGGCAGCAGTGGGGAATATTGGGCAATGGGCGCAAGCCTGACCCAGCAACGCCGCGTGAAGGAAGAAGGCCCTCGGGTTGTAAACTTCTTTTGACAGGGACGAAACAAATGACGGTACCTGTCGAATAAGCCACGGCTAACTACGTGCCAGCAGCCGCGGTAATACGTAGGTGGCAAGCGTTATCCGGATTTACTGGGTGTAAAGGGCGTGTAGGCGGGCTGGCAAGTCAGATGTGAAAACCATGGGCTCAACCCATGGCCTGCATTTGAAACTGTTGGTCTTGAGTGCTGGAGAGGCAATCGGAATTCCGTGTGTAGCGGTGAAATGCGTAGATATACGGAGGAACACCAGTGGCGAAGGCGGATTGCTGGACAGTAACTGACGCTGAGGCGCGAAAGCGTGGGGAGCAAACAGGATTAGATACCCCTGTAGTC
>LST003_6835
CCTACGGGGTGCAGCAGTGGGGAATATTGGGCAATGGGCGAAAGCCTTACCCAGCAATACCGCGTGAGGGAAGGAGGTCTTCGGATTGTAAACCTCTTTGATCAGGGACGAAGCAAGTGACGGTACCTGAAGAACAAGCCCCGGCTAACTACGTGCCAGCAGCCGCGGTAATACGTAGGGGGCGAGCGTTGTCCGGAATGACTGGGCGTAAAGGGTGCGTAGGCGGCTTGGCAAGTTAGAAGTGAAATACCTAGGGCTTAACTCAGGTGCTGCTTTTAAGACTGCCGGGCTGGAGTGCAGGAGAGGTTAATGGAATTCCTAGTGTAGCGGTGGAATGCGTAGATATTAGGAGGAACACCAGAGGCGAAGGCGATTAACTGGACTGTAACTGACGCTGAGGCACGAAAGTGTGGGGAGCAAACAGGATTAGATACCCGGGTAGTC
>LST003_2302
CCTACGGGCCGCAGCAGTGGGGAATATTGCACAATGGGGGAAACCCTGATGCAGCGACGCCGCGTGAGCGAAGAAGTATCTCGGTATGTAAAGCTCTATCAGCAGGGAAGAAAATGACGGTACCTGACTAAGAAGCACCGGCTAAATACGTGCCAGCAGCCGCGGTAATACGTATGGTGCAAGCGTTATCCGGATTTACTGGGTGTAAAGGGAGCGTAGACGGAGAAGCAAGTCTGGAGTGAAAGCCCGGGGCTCAACCCCGGGACTGCTTTGGAAACTGTTTTTCTTGAGTGCCGGAGAGGTAAGCGGNATNCCTAGTGTAGCGGTGANATGCGTAGATATTAGGAGGAACACCAGTGGCGAAGGCGGCTTACTGGACGGTAACTGACGTTGAGGCTCGAAAGCGTGGGGAGCAAACAGGATTAGATACCCGGGTAGTC
>LST003_11352
GAGGCAGCAGTGGGGAATATTGGGCAATGGGCGAAAGCCTGACCCAGCAACGCCGCGTGAAGGAAGAAGGCCTTCGGGTTGTAAACTTCTTTTACCAGGGACGAAGGACGTGACGGTACCTGGAGAAAAAGCCACGGCTAACTACGTGCCAGCAGCCGCGGTAATACGTAGGTGGCAAGCGTTGTCCGGATTTACTGGGTGTAAAGGGCGTGTAGGCGGAGCTGCAAGTCAGATGTGAAATCTCTGGGCTCAACCCAGAAACTGCATTTGAAACTGTAGCCCTTGAGTATCGGAGAGGCAAGCGGAATTCCTAGTGTAGCGGTGAAATGCGTAGATATTAGGAGGAACACCAGTGGCGAAGGCGGCTTGCTGGACGACAACTGACGCTGAGGCGCGAAAGCGTGGGGAGCAAACAGGATTAGATACCCCTGTAGTC
>LST003_4562
CCTACGGGTGGCAGCAGTGGGGAATATTGCACAATGGGGGAAACCCTGATGCAGCGACGCCGCGTGGAGGAAGAAGGTCTTCGGGTTGTAAACTCCTGTTGTTGAGGAAAAAACGGATGGTACTCAACAAGGAAGTGACGGCTAACTACGTGCCAGCAGCCGCGGTAAAACGTAGGTCACAAGCGTTGTCCGGAATTACTGGGTGTAAAGGGAGCGCAGGCGGGTATGCAAGTTGGGAGTGAAATACATGGGCTCAACCCATGAACTGCTTTCAAAACTGTGTATCTTGAGTAGTGCAGAGGTAGGCGGAATTCCCGGTGTAGCGGTGGAATGCGTAGATATCGGGAGGAACACCAGTGGCGAAGGCGGCCTACTGGGCACCAACTGACGCTGAGGCTCGAAAGTGTGGGTAGCAAACAGGATTAGATACCCTGGTAGTC
>LST003_9090
CCTACGGGAGGCAGCAGTGGGGGATATTGCACAATGGGGGAAACCCTGATGCAGCAACGCCGCGTGAAGGATGAAGGTCTTCGGATTGTAAACTTTTGTCCTATGGGAAGAAGAAAGTGACGGTACCATAGGAGGAAGCTCCGGCTAACTACGTGCCAGCAGCCGCGGTAATACGTAGGGAGCAAGCGTTGTCCGGCTTTACTGGGTGTAAAGGGTGCGTAGGCGGAAGAGCAAGTCAGTAGTGAAATCTGGGGGCTTAACCCCCAAACTGCGATTGAAACTGTTTTTCTTGAGTGAAGTAGAGGTAGGCGGAATTCCCGGTGTAGCGGTGAAATGCGTAGAGATCGGGAGGAACACCAGTGGCGAAGGCGGCCTACTGGGCTTTAACTGACGCTGAGGCACGAAAGTGTGGGTAGCAAACAGGATTAGATACCCTAGTAGTC
>LST003_33
CCTACGGGACGCAGCAGTGAGGAATATTGGTCAATGGGCGAGAGCCTGAACCAGCCAAGTAGCGTGAAGGATGACTGCCCTATGGGTTGTAAACTTCTTTTATACGGGAATAACATCATCCACGTGTGGGTGTCTGCATGTACCGTATGAATAAGCATCGGCTAACTCCGTGCCAGCAGCCGCGGTAATACGGAGGATGCGAGCGTTATCCGGATTTATTGGGTTTAAAGGGAGCGTAGACGGGTCCTTAAGTCAGTTGTGAAAGTTTGCGGCTCAACCGTAAAATTGCAGTTGATACTGGGGACCTTGAGTGCGGCAGAGGCAGGCGGAATTCGTGGTGTAGCGGTGAAATGCTTAGATATCACGAAGAACTCCGATTGCGAAGGCAGCTTGCTGGACCGTAACTGACGTTGATGCTCGAAAGTGCGGGTATCAAACAGGATTAGATACCCGAGTAGTC
>LST003_29414
CCTACGGGGTGCAGCAGTGAGGAATATTGGTCAATGGGCGAGAGCCTGAACCAGCCAAGTAGCGTGAAGGATGACTGCCCTACGGGTTGTAAACTTCTTTTATAAGGGAATAAAGTATTCTACGTGTAGAGTTTTGTATGTACCTTATGAATAAGCATCGGCTAACTCCGTGCCAGCAGCCGCGGTAATACGGAGGATGCGAGCGTTATCCGGATTTATTGGGTTTAAAGGGAGCGTAGACGGCCGTTTAAGTCAGCTGTGAAATGGTGCGGCTCAACCGTAGCACTGCAGTTGAAACTGGACGGCTTGAGTGCAGTTGAGGCAGGCGGAATTCGTGGTGTAGCGGTGAAATGCTTAGATATCACGAAGAACCCCGATTGCGAAGGCAGCCTGCTAAGCTGCAACTGACGTTGAGGCTCGAAAGTGTGGGTATCAAACAGGATTAGATACCCGAGTAGTC
>LST003_31672
CCTACGGGGTGCAGCAGTGGGGAATATTGGGCAATGGGCGAAAGCCTTACCCAGCAATACCGCGTGAGGGAAGGAGGTCTTCGGATTGTAAACCTCTTTGATCAGGGACGAAGCAAGTGACGGTACCTGAAGAACAAGCCCCGGCTAACTACGTGCCAGCAGCCGCGGTAATACGTAGGGGGCGAGCGTTGTGCGGAATGACGTGGCGTAAAGGGTGCGGAGGCGGCTTGGCAAGGTAGAAGTGAAATACCTAGGGCTTAACTCAGGTGCTGCTTTTAAGACTGCCGGGCTGGAGTGCAGGAGAGGTTAACGGAATTCCTGGTGTAGCGGTGGAATGCGTAGATATTAGGAGGAACATCAGAGGCGAAGGCGATTAACTGGACTGTAACTGACGCTGAGGCACGAAAGTGTGGGGAGCAAACAGGATTAGATACCCGAGTAGTC
>LST003_15864
CCTACGGGAGGCAGCAGTGGGGAATATTGGGCAATGGGCGAAAGCCTTACCCAGCAATACCGCGTGAGGGAAGGAGGTCTTCGGATTGTAAACCTCTTTGATCAGGGACGAAGCAAGTGACGGTACCTGAAGAACAAGCCCCGGCTAACTACGTGCCAGCAGCCGCGGTAATACGTAGGTGGCAAGCGTTATCCGGATTTACTGGGTGTAAAGGGCGTGTAGGCGGGACTGCAAGTCAGGTGTGAAAACCACGGGCTCAACCTGTGGCCTGCATTTGAAACTGTAGTTCTTGAGTGCTGGAGAGGCAATCGGAATTCCGTGTGTAGCGGTGAAATGCGTAGATATACGGAGGAACACCAGTGGCGAAGGCGGATTGCTGGACAGTAACTGACGCTGAGGCGCGAAAGCGTGGGGAGCAAACAGGATTAGATACCCGAGTAGTC
>LST003_33935
CCTACGGGGTGCAGCAGTGAGGAATATTGGTCAATGGGCGAGAGCCTGAACCAGCCAAGTAGCGTGAAGGATGACTGCCCTACGGGTTGTAAACTTCTTTTATAAGGGAATAAAGTATTCTACGTGTAGAGTTTTGTATGTACCTTATGAATAAGCATCGGCTAACTCCGTGCCAGCAGCCGCGGTAATACGGAGGATGCGAGCGTTATCCGGATTTATTGGGTTTAAAGGGAGCGTAGACGGCCGTTTAAGTCAGCTGTGAAATGGTGCGGCTCAACCGTAGCACTGCAGTTGAAACTGGACGGCTTGAGTGCAGTTGAGGCAGGCGGAATTCGTGGTGTAGCGGTGAAATGCTTAGATATCACGAAGAACCCCGATTGCGAAGGCAGCCTGCTAAGCTGCAACTGACGTTGAGGCTCGAAAGTGTGGGTATCAAACAGGATTAGATACCCTAGTAGTC
>LST003_11353
CCTACGGGTGGCAGCAGTGAGGAATATTGGTCAATGGACGCAAGCCTGAACCAGCCATGCCGCGTGCAGGAAGACGGCTCTATGAGTTGTAAACTGCTTTTGTACGAGGGTAAACCCGGGTACGCGTACCCGGCTGAAAGTATCGTACGAATAAGGATCGGCTAACTCCGTGCCAGCAGCCGCGGTAATACGGAGGATCCAAGCGTTATCCGGATTTATTGGGTTTAAAGGGTGCGTAGGCGGTTTTATAAGTTAGAGGTGAAATCCCGGGGCTTAACTCCGGAATTGCCTCTGAAACTGTTGGACTAGAGAATAGTTGCGGTAGGCGGAATGTATGGTGTAGCGGTGAAATGCTTAGAGATCATACAGAACACCGATTGCGAAGGCAGCTTACCAAACTATATCTGACGCTGAGGCACGAAAGCGTGGGGAGCAAACAGGATTAGATACCCTCGTAGTC
>LST003_22658
CCTACGGGGGGCAGCAGTGGGGAATATTGGGCAATGGGCGCAAGCCTGACCCAGCAACGCCGCGTGAAGGATGAAGGCTTTCGGGTTGTAAACTTCTTTTATTCGGGACGAAACAAATGACGGTACCTGATGAATAAGCCACGGCTAACTACGTGCCAGCAGCCGCGGTAATACGTAGGTGGCAAGCGTTATCCGGATTTACTGGGTGTAAAGGGCGTGTAGGCGGGATTGCAAGTCAGATGTGAAAACTATGGGCTCAACCCATAGCCTGCATTTGAAACTGTAGTTCTTGAGTGCTGGAGAGGCAATCGGAATTCCGTGTGTAGCGGTGAAATGCATAGATATACGGAGGAACACCAGTGGCGAAGGCGGATTGCTGGACAGTAACTGACGCTGAGGCGCGAAAGCGTGGGGAGCAAACAGGATTAGATACCCCTGTAGTC
>LST003_20386
CCTACGGGTGGCAGCAGTGGGGAATATTGGGCAATGGGGGAAACCCTGACCCAGCAACGCCGCGTGAAGGAAGAAGGCCTTCGGGTTGTAAACTTCTTTTACCAGGGACGAAGGACGTGACGGTACCTGGAGAAAAAGCAACGGCTAACTACGTGCCAGCAGCCGCGGTAATACGTAGGTTGCAAGCGTTGTCCGGATTTACTGGGTGTAAAGGGCGTGTAGGCGGAGCTGCAAGTCAGATGTGAAATCCCGGGGCTCAACCCCGGAACTGCATTTGAAACTGTAGCCCTTGAGTATCGGAGAGGCAAGCGGAATTCCTAGTGTAGCGGTGAAATGCGTAGATATTAGGAGGAACACCAGTGGCGAAGGCGGCTTGCTGGACGACAACTGACGCTGAGGCGCGAAAGCGTGGGGAGCAAACAGGATTAGATACCCGTGTAGTC
>LST003_18135
CCTACGGGATGCAGCAGTGAGGAATATTGGTCAATGGGCGATAGCCTGAACCAGCCAAGTCGCGTGAGGGATGAAGGCCCTACGGGTCGTAAACCTCTTTTATAAGGGAATAAAGTTCGCCACGTGTGGTGTTTTGTATATACCTTATGAATAAGCATCGGCTAACTCCGTGCCAGCAGCCGCGGTAATACGGAGGATGCGAGCGTTATCCGGATTTATTGGGTTTAAAGGGTGCGTAGGTGGCCCCGTCAGTCAGTGGTGAAAGTCCGTGGCTCAACCATGGAATCGCCATTAAAACCACGGGGCTTGAGTATGATTGAGGTAGGCGGAACGCGTGGTGTAGCGGTGAAATGCATAGATATCACGCAGAACCCCGATTGCGAAGGCAGCTTACCAAGCCATGACTGACACTGAGGCACGAAAGCGTGGGTATCGAACAGGATTAGATACCCGAGTAGTC
>LST003_34
CCTACGGGGGGCAGCAGTAGGGAATTTTGCGCAATGGGGGAAACCCTGACGCAGCAACGCCGCGTGAACGATTAAGCCCTTCGGGGTGTAAAGTTCTGTCAGTAGGGACGAAACTTGACGGTACCTACAGAGGAAGCACCGGCTAACTCCGTGCCAGCAGCCGCGGTAATACGGAGGGTGCGAGCGTTGTCCGGAATCATTGGGCGTAAAGAGTTCGTAGGTGGCATGTAAAGTCTGGTGTTAAATGCAGAAGCTCAACTTCTGTTCGGCACTGGATACTTGCAAGCTAGAATTCGGTAGAGGTAAAGGGAATTCCTGGTGTAGCGGTGAAATGCGTAGATATCAGGAGGAACATCGGTGGCGTAAGCGCTTTACTGGGCCGAGATTGACACTGAGGAACGAAAGCCGGGGTAGCAAATGGGATTAGATACCCCGGTAGTC
>LST003_9091
CCTACGGGCGGCAGCAGTCGAGAATCATTCACAATGGGGGAAACCCTGATGGTGCGACGCCGCGTGGGGGAGGAAGGTCTTCGGATTGTAAACCCCTGTCATGCAGGAGCAAAGCGCAAGCCTGATAGTACTGCAAGAGGAAGAGACGGCAAACTCTGTGCCAGCAGCCGCGGTAATACAGAGGTCTCAAGCGTTGTTCGGAATCACTGGGCGTAAAGGGTACGTAGGCTGCACCATAAGTCGTGCGTGAAAGGCAGGGGCTCAACCTCTGGAGTGCGCGTGATACTGTGGTGCTGGAGTAATGGAGGGGGAACCGGAATTCTTGGTGTAGCAGTGAAATGCGTAGATATCAAGAAGAAGACTCGTGGCGAAGGCGGGTTCCTGGACATTAACTGACGCTGAGGTACGAAGGCCAGGGTAGCGAAAGGGATTAGATACCCGCGTAGTC
>LST003_22659
CCTACGGGGCGCAGCAGGCGCGCAAACTTTACAATGCGAGCAATCGTGATAAGGAAACCCTGAGTGCCTGTCGATGCAGGCTGTTCATCTGTTTAAATTGCAGGTGAAGAAAGGGCAGGGCAAGACCGGTGCCAGCCGCCGCGGTAATACCGGCTGCTCGAGTGATGGCCACTATTACTGGGTTTAAAGCGTCCGTAGCTTGATTCTTAGGTCTCTTGGGAAATCTTAACGCTTAACGTTAAGGCGTCTAAGAGATACCGGGAATCTTGGAACTGGGAGAGGTAAGCCGTACTTCGGGGGTAGGAGTGAAATCTTGTAATCCTCGAGGGACGACCTATGGCGAAGGCAGCTTACCAGAACAGCTTCGACAGTGAGGGACGAAAGCTGGGGGAGCAAACGGGATTAGATACCCCAGTAGTC
>LST003_31673
CCTACGGGGGGCAGCAGTGAGGAATATTGGTCAATGGACGCAAGTCTGAACCAGCCATGCCGCGTGCAGGAAGACGGCTCTATGAGTTGTAAACTGCTTTTGTACGAGGGTAAACCCGGGTACGCGTACCCGGCTGAAAGTATCGTACGAATAAGGATCGGCTAACTCCGTGCCAGCAGCCGCGGTAATACGGAGGATCCAAGCGTTATCCGGATTTATTGGGTTTAAAGGGTGCGTAGGCGGTTTGATAAGTTAGAGGTGAAATCCCGGGGCTTAACTCCGGAATTGCCTCTGATACTGTTGGACTAGAGAGTAGTTGCGGTAGGCGGAATGTATGGTGTAGCGGTGAAATGCTTAGAGATCATACAGAACATCGATTGCGAAGGCAGCTTACCAAACTATATCTGACGTTGAGGCACGAAAGCGTGGGGAGCAAACAGGATTAGATACCCGGGTAGTC
>LST003_29415
CCTACGGGATGCAGCAGTGAGGAATATTGGTCAATGGACGCAAGTCTGAACCAGCCATGCCGCGTGCAGGAAGACGGCTCTATGAGTTGTAAACTGCTTTTGTACGAGGGTAAACCCGGGTACGCGTACCCGGCTGAAAGTATCGTACGAATAAGGATCGGCTAACTCCGTGCCAGCAGCCGCGGTAATACGGAGGATCCAAGCGTTATCCGGATTTATTGGGTTTAAAGGGTGCGTAGGCGGTTTGATAAGTTAGAGGTGAAATGTTAGGGCTTAACCCTGAAACTGCCTCTAATACTGTTGAGCTAGAGAGTAGTTGCGGTAGGCGGAATGTATGGTGTAGCGGTGAAATGCTTAGAGATCATACAGAACACCGATTGCGAAGGCAGCTTACCAAACTATATCTGACGTTGAGGCACGAAAGCGTGGGGAGCAAACAGGATTAGATACCCCAGTAGTC
>LST003_24902
CCTACGGGAGGCAGCAGTGGGGAATATTGGGCAATGGGCGCAAGCCTGACCCAGCAACGCCGCGTGAAGGAAGAAGGCTTTCGGGTTGTAAACTTCTTTTGTCAGGGAACAGTAGAAGAGGGTACCTGACGAATAAGCTCCGGCTAACTACGTGCCAGCAGCTGCGGTAATACGTAGGGAGCGAGCGTTGTCCGGATTTACTGGGTGTAAAGGGCGTGTAGGCGGGATTGCAAGTCAGATGTGAAATTCCGGGGCTCAACCCCGGAACTGCATTTGAAACTGTAGTTCTTGAGTACTGGAGAGGCAGGCGGAATTCCTAGTGTAGCGGTGAAATGCGTAGATATTAGGAGGAACACCAGTGGCGAAGGCGGCCTGCTGGACAGCAACTGACGCTGAGGCGCGAAAGCGTGGGGAGCAAACAGGATTAGATACCCTGGTAGTC
>LST003_15865
CCTACGGGGTGCAGCAGTGAGGAATATTGGTCAATGGACGCAAGTCTGAACCAGCCATGCCGCGTGCAGGAAGACGGCTCTATGAGTTGTAAACTGCTTTTGTATGAGGGTAAACCCGGGTACGAGTACCCGGCTGAAAGTATCATACGAATAAGGATCGGCTAACTCCGTGCCAGCAGCCGCGGTAATACGGAGGATCCAAGCGTTATCCGGATTTATTGGGTTTAAAGGGTGCGTAGGCGGTTTGATAAGTTAGAGGTGAAATGTTAGGGCTTAACCCTGAAACTGCCTCTAATACTGTTGAGCTAGAGAGTAGTTGCGGTAGGCGGAATGTTTGGTGTAGCGGTGAAATGCTTAGAGATCATACAGAACACCGATTGCGAAGGCAGCTTACCAAACTATATCTGACGTTGAGGCACGAAAGCGTGGGGAGCAAACAGGATTAGATACCCCAGTAGTC
>LST003_33936
CCTACGGGATGCAGCAGTGGGGAATATTGGGCAATGGGCGCAAGCCTGACCCAGCAACGCCGCGTGAAGGAAGAAGGCCCTCGGGTTGTAAACTTCTTTTGTCAGGGACGAAGCAAGTGACGGTACCTGACGAATAAGCCACGGCTAACTACGTGCCAGAAGCCGCGGTAATACGTAGGTGGCAAGCGTTATCCGGATTTACTGGGTGTAAAGGGCGTGTAGGCGGGATTGCAAGTCAGATGTGAAAACCACGGGCTCAACCTGTGGACTGCATTTGAAACTGCAGTTCTTGAGTACTGGAGAGGCAGACGGAATTCCTAGTGTAGCGGTGAAATGCGTAGATATTAGGAGGAACACCAGTGGCGAAGGCGGTCTGCTGGACAGCAACTGACGCTGAGGCGCGAAAGCGTGGGGAGCAAACAGGATTAGATACCCCCGTAGTC
>LST003_6837
CCTACGGGACGCAGCAGTGGGGAATATTGGGCAATGGGCGAAAGCCTTACCCAGCAATGCCGCGTGAGCGAAGAAGGTCTTCGGATTGTAAAGCTCTTTGATTGGGGACGAGTATAAGACGGTACCCAAGGAACAAGCCCCGGCTAACTACGTGCCAGCAGCCGCGGTAATACGTAGGGGGCGAGCGTTGTCCGGAATGACTGGGCGTAAAGGGTGCGTAGGCGGCCACGCAAGTTAGAAGTGAAATACCTAGGGCTTAACTCAGGTGCTGCTTTTAAAACTGTGTGGCTGGAGTGCAGGAGAGGTTAATGGAATTCCTAGTGTAGCGGTGGAATGCGTAGATATTAGGAGGAACACCAGAGGCGAAGGCGATTAACTGGACTGTAACTGACGCTGAGGCACGAAAGTGTGGGGAGCAAACAGGATTAGATACCCGAGTAGTC
>LST003_13618
CCTACGGGTGGCAGCAGTAGGGAATATTGCTCAATGGGGGAAACCCTGAAGCAGCAACGCCGCGTGGAGGATGAAGGTTTTCGGATTGTAAACTCCTTTTGTTAGAGAAGATAATGACGGTATCTAACGAATAAGCACCGGCAAACTTCGTGCCAGCAGCCGCGGTAATACGTAGGTGGCAAGCGTTGTCCGGAATTACTGGGTGTAAAGGGAGCGTAGGCGGGAAGGCAAGTCGATTGTCTAAACTATGGGCTCAACCCATAGTCGCGATCGAAACTGTCTTTCTTGAGTGAAGTAGAGGTAAGCGGAATTCCTAGTGTAGCGGTGAAATGCGTAAATATTAGGAGGAACACCAGTGGCGAAGGCGATTAACTGGACTGTAACTGACGCTGAGGCACGAAAGTGTGGGGAGCAAACAGGATTAGATACCCGGGTAGTC
>LST003_9092
CCTACGGGCGGCAGCAGTCGAGAATCCTTCACAATGGGGGAAAACCTGATGGTGCGACGCCGCGTGGGGGAGGAAGGTCTTCGGATTGTAAACCCCTGTCATGCAGGAGCAAAGCGCAAGCCTGATAGTACTGCAAGAGGAAGAGACGGCAAACTCTGTGCCAGCAGCCGCGGTAATACAGAGGTCTCAAGCGTTGTTCGGAATCACTGGGCGGAAAGGGTACGTAGGCTGCACCATAAGTCGTGCGTGAACGGCAGGGGATCAACCTCTGGAGTGCGCGTGATACTGGGGTGATGGAGTAATGGAGGGGGAACCGGAATTCTTGGTGGAGCAGTGAAATGCGTAGATATCAAGAAGAAGACTCGTGGCGAAGGCGGGTTCCTGGACATTAACTGACGCTGAGGTACGAAGGCCAGGGTAGCGAAAGGGATTAGATACCCGCGTAGTC
>LST003_20387
CCTACGGGCTGCAGCAGTGGGGAATATTGCACAATGGGGGAAACCCTGATGCAGCGACGCCGCGTGAGTGAAGAAGTATTTCGGTATGTAAAGCTCTATCAGCAGGGAAGAAGATGACGGTACCTGACTAAGAAGCCCCGGCTAACTACGTGCCAGCAGCCGCGGTAATACGTAGGGGGCAAGCGTTATCCGGATTTACTGGGTGTAAAGGGAGCGTAGACGGCAGAGCAAGTCTGAAGTGAAAGCCCGCGGCTCAACTGCGGGACTGCTTTGGAAACTGTTAAGCTAGAGTGCTGGAGAGGTAAGCGGAATTCCTAGTGTAGCGGTGAAATGCGTAGATATTAGGAAGAACACCAGTGGCGAAGGCGGCTTACTGGACAGTAACTGACGTTGAGGCTCGAAAGCGTGGGGAGCAAACAGGATTAGATACCCCTGTAGTC
>LST003_22660
CCTACGGGCTGCAGCAGTGGGGAATATTGGGCAATGGGCGCAAGCCTGACCCAGCAACGCCGCGTGAAGGAAGAAGGCCCTCGGGTTGTAAACTTCTTTTGACAGGGACGAAACAAATGACGGTACCTGTCGAATAAGCCACGGCTAACTACGTGCCAGCAGCCGCGGTAATACGTAGGTGGCAAGCGTTATCCGGATTTACTGGGTGTAAAGGGCGTGTAGGCGGGCTGGCAAGTCAGATGTGAAAACCATGGGCTCAACCCATGGCCTGCATTTGAAACTGTTGGTCTTGAGGGCTGGAGAGGCAATCGGAATTCCGTGTGTAGCGGTGAAATGCGTAGATATACGGAGGAACACCAGTGGCGAAGGCGGATTGCTGGACAGTAACTGACGCTGAGGCGCGAAAGCGTGGGGAGCAAACAGGATTAGATACCCGCGTAGTC
>LST003_4564
CCTACGGGATGCAGCAGTGGGGAATATTGGGCAATGGGCGAAAGCCTTACCCAGCAATACCGCGTGAGGGAAGGAGGTCTTCGGATTGTAAACCTCTTTGATCAGGGACGAAGAAAGTGACGGTACCTGAAGAACAAGCCCCGGCTAACTACGTGCCAGCAGCCGCGGTAATACGTAGGGGGCGAGCGTTGTCCGGAATGACTGGGCGTAAAGGGTGCGTAGGCGGCTTGGCAAGTTAGAAGTGAAATACCTAGGGCTTAACTCAGGTGCTGCTTTTAAAACTGCTGGGCTGGAGTGCAGGAGAGGTTAATGGAATTCCTAGTGTAGCGGTGGAATGCGTAGATATTAGGAGGAACACCAGAGGCGAAGGCGATTAACTGGACTGTAACTGACGCTGAGGCACGAAAGTGTGGGGAGCAAACAGGATTAGATACCCTTGTAGTC
>LST003_31674
CCTACGGGCTGCAGCAGTGGGGAATATTGGGCAATGGGCGAAAGCCTTACCCAGCAATACCGCGTGAGGGAAGGAGGTCTTCGGATTGTAAACCTCTTTGATCAGGGACGAAGCAAGTGACGGTACCTGAAGAACAAGCCCCGGCTAACTACGTGCCAGCAGCCGCGGTAATACGTAGGGGGCGAGCGTTGTCCGGAATGACTGGGCGTAAAGGGTGCGTAGGCGGCTTGGCAAGTTAGAAGTGAAATACCTAGGGCTTAACTCAGGTGCTGCTTTTAAGACTGCCGGGCTGGAGTGCAGGAGAGGTTGATGGAATTCCTAGTGTAGCGGTGGAATGCGTAGATATTAGGAGGAACATCAGAGGCGAAGGCGATTAACTGGACTGTAACTGACGCTGAGGCACGAAAGTGTGGGGAGCAAACAGGATTAGATACCCCAGTAGTC
>LST003_15866
CCTACGGGGGGCAGCAGTGAGGAATATTGGTCAATGGGCGAGAGCCTGAACCAGCCAAGTAGCGTGAAGAATGACTGCCCTACGGGTTGTAAACTTCTTTTATAAGGGAATAAAGTTCTCTACGTGTAGAGTTTTGTATGTACCTTATGAATAAGCATCGGCTAACTCCGTGCCAGCAGCCGCGGTAATACGGAGGATGCGAGCGTTATCCGGATTTATTGGGTTTAAAGGGAGCGTAGACGGCGGTTTAAGTCAGCTGTGAAATGGTGCGGCTCAACCGTAGCACTGCAGTTGAAACTGGACGGCTTGAGTGCAGTTGAGGCAGGCGGAATTCGTGGTGTAGCGGTGAAATGCTTAGATATCACGAAGAACCCCGATTGCGAAGGCAGCCTGCTAAGCTGCAACTGACGTTGAGGCTCGAAAGTGTGGGTATCAAACAGGATTAGATACCCCCGTAGTC
>LST003_36
CCTACGGGGGGCAGCAGTCGAGAATCATTCACAATGGGGGAAACCCTGATGGTGCGACGCCGCGTGGGGGAGGAAGGTCTTCGGATTGTAAACCCCTGTCATGCAGGAGCAAAGCGCAAGCCTGATAGTACTGCAAGAGGAAGAGACGGCAAACTCTGTGCCAGCAGCCGCGGTAATACAGAGGTCTCAAGCGTTGTTCGGAATCACTGGGCGTAAAGGGTACGTAGGCTGCACCATAAGTCGTGCGTGAAAGGCAGGGGCTCAACCTCTGGAGTGCGCGTGATACTGTGGTGCTGGAGTAATGGATGGGGAACCGGAATTCTTGGTGTAGCAGTGAAATGCGTAGATATCAAGAAGAAGACTCGTGGCGAAGGCGGGTTCCTGGACATTAACTGACGCTGAGGTACGAAGGCTAGGGTAGCGAAAGGGATTAGATACCCTTGTAGTC
>LST003_29416
CCTACGGGCTGCAGCAGTGGGGAATATTGGGCAATGGGCGAAAGCCTTACCCAGCAATACCGCGTGAGGGAAGGAGGTCTTCGGATTGTTAACCTCTTTGATCAGGGACGAAGCAAGTGACGGTACCTGAAGAACAAGCCCCGGCTAACTACGTGCCAGCAGCCGCGGTAATACGTAGGGGGCGAGCGTTGTCCGGAATGACGGGGCGTAAAGGGTCCCTAGGCGGCTTGGCTAGTTAGAAGTGAAATACCTTGGGCTTAACTCAGGTGCTGCTTTTAAGACTGCCGGGCTGGAGTGCAGGTTAGGTTAATGGAATTCCTAGTGTAGCGGTGAAATGCGTAGATATTAGGAGGAACACCAGAGGCGAAGGCGATTAGCTAGACTGTAACTGACGCTGAGGCACGAAAGTGTGGGGATCAAACAGGATTAGATACCCCTGTAGTC
>LST003_24903
CCTACGGGCGGCAGCAGTGGGGGATATTGCACAATGGGGGGAACCCTGATGCAGCGACGCCGCGTGAGGGAAGACGGTCTTCGGATTGTAAACCTCTGTCTTTAGGGACGAAAAAATGACGGTACCTAAGGAGGAAGCCACGGCTAACTACGTGCCAGCAGCCGCGGTAATACGTAGGTGGCAAGCGTTGTCCGGAATTACTGGGTGTAAAGGGAGCGTAGGCGGGGAGACAAGTTGAATGTTTAAACTATCGGCTCAACTGATAGTCGCGTTCAAAACTATCACTCTTGAGTGCAGTAGAGGTAGGCGGAATTCCTAGTGTAGCGGTGAAATGCGTAGATATTAGGAGGAACACCAGTGGCGAAGGCGGCCTACTGGGCTGTAACTGACGCTGAGGCTCGAAAGCGTGGGTAGCAAACAGGATTAGATACCCTGGTAGTC
>LST003_9093
CCTACGGGATGCAGCAGTAGGGAATATTGCGCAATGGGGGAAACCCTGACGCAGCAACGCCGCGTGGAGGATGACACTTTTCGGAGCGTAAACTCCTTTTCTTAGGGAAGAATTCTGACGGTACCTAAGGAATAAGCACCGGCTAACTCCGTGCCAGCAGCCGCGGTAATACGGAGGGTGCAAGCGTTACTCGGAATCACTGGGCGTAAAGGGCGCGTAGGCGGATTATCAAGTCTCTTGTGAAATATAATGGCTTAACCATTAAACTGCTTGGGAAACTGATAGTCTAGAGTGAGGGAGAGGCAGATGGAATTGGTGGTGTAGGGGTAAAATCCGTAGATATCACCAAGAATACCCATTGCGAAGGCGATCTGCTGGAACTCAACTGACGCTAAGGCGCGAAAGCGTGGGGAGCAAACAGGATTAGATACCCCGGTAGTC
>LST003_22661
CCTACGGGGTGCAGCAGTGGGGAATATTGGGCAATGGGCGAAAGCCTGACCCAGCAACGCCGCGTGAGGGAAGAAGGCCTTCGGGTCGTAAACCTCTGTCCTATGGGACGAAGGAAGTGACGGTACCATAGGAGGAAGCCCCGGCTAACTACGTGCCAGCAGCCGCGGTAATACGTAGGGGGCGAGCGTTGTCCGGAATGACTGGGCGTAAAGGGTGCGTAGGCGGCTAAGCAAGTTAGAAGTGAAATACCTAGGGCTTAACTCAGGTGCTGCTTTTAAAACTGTTTGGCTGGAGTGCAGGAGAGGTTAATGGAATTCCTAGTGTAGCGGTGGAATGCGTAGATATTAGGAGGAACACCAGAGGCGAAGGCGATTAACTGGACTGTAACTGACGCTGAGGCACGAAAGTGTGGGGAGCAAACAGGATTAGATACCCGAGTAGTC
>LST003_27158
CCTACGGGAGGCAGCAGTGGGGAATATTGGGCAATGGGGGCAACCCTGACCCAGCAACGCCGCGTGAAGGAAGAAGGCTTTCGGGTTGTAAACTTCTTTTACCAGGGACGAAGGACGTTACGGTACCTGGAGAAAAAGCCACGGCTAACTACGTGCCAGCAGCCGCGGTAATACGTAGGTGGCAAGCGTTGTCCGGATTTACTGGGTGTAAAGGGCGTGTAGGCGGGAGAGCAAGTCAGATGTGAAATCTATGGGCTTAACCCATAAACTGCATTTGAAACTGTTCTTCTTGAGTATCGGAGAGGCAGGCGGAATTCGTGGTGTAGCGGTGAAATGCGTAGATATTAGGAGGAACACCAGTGGCGAAGGCGGCTTGCTGGACGACAACTGACTCTGAGGCGCGAAAGCGTGGGGAGCAAACAGGATTAGATACCCCTGTAGTC
>LST003_37
CCTACGGGTTGCAGCAGTGAGGAATATTGGTCAATGGGCGAGAGCCTGAACCAGCCAAGTAGCGTGAAGGATGACTGCCCTACGGGTTGTAAACTTCTTTTATAAGGGAATAAAGTATTCTACGTGTAGAGTTTTGTATGTACCTTATGAATAAGCATCGGCTAACTCCGTGCCAGCAGCCGCGGTAATACGGAGGATGCGAGCGTTATCCGGATTTATTGGGTTTAAAGGGAGCGTAGACGGCCGTTTAAGTCAGCTGTGAAATGGTGCGGCTCAACCGTAGCACTGCAGTTGAAACTGGTCGGCTTGAGTGCAGTTGAGGCAGGCGGAATTCGTGGTGTAGCGGTGAAATGCTTAGATATCACGAAGAACCCCGATTGCGAAGGCAGCCTGCTAAGCTGCAACTGACGTTGAGGCTCGAAAGTGTGGGTATCAAACAGGATTAGATACCCGGGTAGTC
>LST003_18138
CCTACGGGGGGCAGCAGTGAGGAATATTGGTCAATGGGCGAGAGCCTGAACCAGCCAAGTAGCGTGAAGGATGACTGCCCTACGGGTTGTAAACTTCTTTTATAAGGGAATAAAGTATTCTACGTGTAGAGTTTTGTATATACCTTATGAATAAGCATCGGCTAACTCCGTGCCAGCAGCCGCGGTAATACGGAGGATGCGAGCGTTATCCGGATTTATTGGGTTTAAAGGGAGCGTAGACGGCCGTTTAAGTCAGCTGTGAAATGGTGCGGCTCAACCGTAGCACTGCAGTTGAAACTGGACGGCTTGAGTGCAGTTGAGGCAGGCGGAATTCGTGGTGTAGCGGTGAAATGCTTAGATATCACGAAGAACCCCGATTGCGAAGGCAGCCTGCTAAGCTGCAACTGACGTTGAGGCTCGAAAGTGTGGGTATCAAACAGGATTAGATACCCCAGTAGTC
>LST003_20388
CCTCGGGAGGCAGCAGTGGGGAATATTGCGCAATGGGGGCAACCCTGACGCAGCAACGCCGCGTGATTGAAGAAGGCCTTCGGGTTGTAAAGATCTTTAATCAGGGACGAAAAATGACGGTACCTGAAGAATAAGCTCCGGCTAACTACGTGCCAGCAGCCGCGGTAATACGTAGGGAGCAAGCGTTATCCGGATTTACTGGGTGTAAAGGGCGCGCAGGCGGGCCGGTAAGTTGGGAGTGAAATCCGGGGGCTTAACCCCCGAGCTGCTTTCAAAACTGCTGGTCTTGAGTGATGGAGAGGCAGGCGGAATTCCGTGTGTAGCGGTGAAATGCGTAGATATACGGAGGAACACCAGTGGCGAAGGCGGCCTGCTGGACATTAACTGACGCTGAGGCGCGAAAGCGTGGGGAGCAAACAGGATTAGATACCCCTATAGTC
>LST003_4565
CCTACGGGTGGCAGCAGTGGGGAATATTGGGCAATGGGCGAAAGCCTTACCCAGCAATACCGCGTGAGGGAAGGAGGTCTTCGGATTGTAAACCTCTTTGATCAGGGACGAAGCAAGTGACGGTACCTGAAGAACAAGCCCCGGCTAACTACGTGCCAGCAGCCGCGGTAATACGTAGGGGGCGAGCGTTGTCCGGAATGACTGGGCGTAAAGGGTGCGTAGGCGGCTTGGCAAGTTAGAAGTGAAATACCTAGGGCTTAACTCAGGTGCTGCTTTTAAGACTGCCGGGCTGGAGTGCAGGAGAGGTTAATGGAATTCCTAGTGTAGCGGTGGAATGCGTAGATATTAGGAGGAACACCAGAGGCGAAGGCGATTAACTGGACTGTAACTGACGCTGAGGCACGAAAGTGTGGGGAGCAAACAGGATTAGATACCCTGGTAGTC
>LST003_2305
CCTACGGGGCGCAGCAGTGAGGAATATTGGTCAATGGGCGAGAGCCTGAACCAGCCAAGTAGCGTGAAGGATGACTGCCCTACGGGTTGTAAACTTCTTTTATAAGGGAATAAAGTATTCTACGTGTAGAGTTTTGTATGTACCTTATGAATAAGCATCGGCTAACTCCGTGCCAGCAGCCGCGGTAATACGGAGGATGCGAGCGTTATCCGGATTTATTGGGTTTAAAGGGAGCGTAGACGGCGGTTTAAGTCAGCTGTGAAATGGTGCGGCTCAACCGTAGCACTGCAGTTGAAACTGGACGGCTTGAGTGCAGTTGAGGCAGGCGGNATNCGTGGTGTAGCGGTGANATGCTTAGATATCACGAAGAACCCCGATTGCGAAGGCAGCCTGCTAAGCTGCAACTGACGTTGAGGCTCGAAAGTGTGGGTATCAAACAGGATTAGATACCCCGGTAGTC
>LST003_29417
CCTACGGGCCGCAGCAGTCGGGAATATTGCGCAATGGAGGAAACTCTGACGCAGTGACGCCGCGTGCAGGAAGAAGGTTTTCGGATTGTAAACTGCTTTAGACAGGGAAGAAACAAGACAGTACCTGTAGAATAAGCTCCGGCTAACTACGTGCCAGCAGCCGCGGTAATACGTAGGGAGCGAGCGTTATCCGGATTTATTGGGTGTAAAGGGTGCGTAGACGGGAGAATAAGTTAGTTGTGAAATCCCTCGGCTTAACTGAGGAACTGCAACTAAAACTGTTTTTCTTGAGTATCGGAGAGGAAAGTGGAATTCCTAGTGTCGCGGTGAAATGCGTAGAGATTAGGAGGAACACCAGTGGCGAAGGCGACTTTCTGGACGATAACTGACGTTGAGGCACGAAAGTGTGGGGAGCAAACAGGATTAGATACCCCCGTAGTC
>LST003_24904
CCTACGGGCGGCAGCAGTAGGGAATTTTGCGCAATGGGGGAAACCCTGACGCAGCAACGCCGCGTGTGTGATGAAGCCCTTCGGGGTGTAAAACACTGTCAGTAGGGACGAAATTTGACGGTACCTACAGAGGAAGCACCGGCTAACTCCGTGCCAGCAGCCGCGGTAATACGGAGGGTGCAAGCGTTGTCCGGAATCATTGGGCGTAAAGAGTTCGTAGGCGGCATGTTAAGTCTGGTGTTAAAGCCTGAGGCTCAACTTCAGTTCAGCACTGGATACTGGCAAGCTAGAATGCGGTAGAGGTAAAGGGAATTCCTGGTGTAGCGGTGAAATGCGTAGATATCAGGAAGAACACCGGTGGCGTAAGCGCTTTACTGGGCCGTTATTGACGCTGAGGAACGAAAGCCGGGGGAGCGAATGGGATTAGATACCCCTGTAGTC
>LST003_33938
CCTACGGGTGGCAGCAGTGAGGAATATTGGTCAATGGGCGAGAGCCTGAACCAGCCAAGTAGCGTGAAGGATGACTGCCCTACGGGTTGTAAACTTCTTTTATAAGGGAATACAGTATTCTACGTGTAGAGTTTTTTATGTACCTTATGAATAAGCCTCGGCTCACTCCGTGCCAGCAGCCGCGGTCATACGGAGGATGCGAGCGTTATCCGGATTTATTGGGTTTAAAGGGAGCGTAGACGGCGGTTTAAGTCAGCTGTGAAATGGTGCGGCTCAACCGTAGCACTGCAGTTGAAACTGGACGGCTTGAGTGCAGTTGAGGCAGGCGGAATTCGTGGTGTAGCGGTGAAATGCTTAGATATCACGAAGAACCCAGATTGCGAAGGCAGCCTGCTAAGCTGCAACTGACGTTAAGGCTCGAAAGTGTGGGGAGCAAACAGGATTAGATACCCC
>LST003_6839
CCTACGGGTTGCAGCAGTGAGGAATATTGGTCAATGGGCGAGAGCCTGAACCAGCCAAGTAGCGTGAAGGATGACTGCCCTACGGGTTGTAAACTTCTTTTATAAGGGAATAAAGTATTCTACGTGTAGAGTTTTGTATGTACCTTATGAATAAGCATCGGCTAACTCCGTGCCAGCAGCCGCGGTAATACGGAGGATGCGAGCGTTATCCGGATTTATTGGGTTTAAAGGGAGCGTAGACGGCCGTTTAAGTCAGCTGTGAAATGGTGCGGCTCAACCGTAGCACTGCAGTTGAAACTGGACGGCTTGAGTGCAGTTGAGGCAGGCGGAATTCGTGGTGTAGCGGTGAAATGCTTAGATATCACGAAGAACCCCGATTGCGAAGGCAGCCTGCTAAGCTGCAACTGACGTTGAGGCTCGAAAGTGTGGGTATCAAACAGGATTAGATACCCTCGTAGTC
>LST003_13621
CCTACGGGGCGCAGCAGTGAGGAATATTGGTCAATGGTCGAGAGACTGAACCAGCCAAGTCGCGTGAGGGAAGACGGGTCCATGACCTGTAAACCTCTTTTTCCCGGGAAGAACAAGTCGCACGAGTGCGACCCTGCCAGTACCGGGCGAATAAGCATCGGCTAACTCCGTGCCAGCAGCCGCGGTAATACGGGGGATGCGAGCGTTATCCGGATTTATTGGGTTTAAAGGGCGCGTAGGCGGGGCGTCAAGTCAGCGGTAAAAGCCTGCAGCTAAACTGTAGCACGCCGTTGAAACTGCCGTCCTAGAGACGAGACGAGGGAGGCGGAACAAGTGAAGTAGCGGTGAAATGCATAGATATCACTTGGAACCCCGATAGCGAAGGCAGCTTCCCAGGCTCGATCTGACGCTGATGCGCGAGAGCGTGGGTAGCGAACAGGATTAGATACCCGGGTAGTC
>LST003_11356
CCTACGGGGGGCAGCAGTAGGGAATCTTCCACAATGGGCGCAAGCCTGATGGAGCAACGCCGCGTGAGTGAAGAAGGTCTTCGGATCGTAAAACTCTGTTGTTAGAGAAGAACATGCGAGAGAGTAACTGTTCTTGTATTGACGGTATCTAACTAGAAAGCCACGGCTAACTACGTGCCAGCAGCCGCGGTAATACGTAGGTGGCAAGCGTTGTCCGGATTTATTGGGCGTAAAGGGAACGCAGGCGGTCCTTTAAGTCTGATGTGAAAGCCTTCGGCTTAACCGAAGAATTGCATTGGAAACTGGAGGACTTGAGTGCAGAAGAGGAGAGTGGAACTCCATGTGTAGCGGTGAAATGCGTAGATATATGGAAGAACACCAGTGGCGAAAGCGGCTCTCTGGTCTGTAACTGACGCTGAGGTTCGAAAGTGTGGGTAGCAAACAGGATTAGATACCCCTGTAGTC
>LST003_38
CCTACTGGGGGCAGCAGTGGGGAATATTGGGCAATGGGCGCAAGCCTGACCCAGCAACGCCGCGTGAAGGAAGAAGGCTTTCGGGTTGTAAACTTCTTTTGTCAGGGAAGAGCAGAAGACGGTACCTGACGAATAAGCTCCGGCTAACTACGTGCCAGCAGCCGCGGTAATACGTAGGGAGCGAGCGTTGTCCGGATTTACTGGGTGTAAAGGGCGTGTAGGCGGGATTGCAAGTCAGATGTGAAATTCCGGGGCTCAACCCCGGAACTGCATTTGAAACTGTAGTTCTTGAGTACTGGAGAGGCAGGCGGAATTCCTAGTGTAGCGGTGAAATGCGTAGATATTAGGAGGAACACCAGTGGCGAAGGCGGCCTGCTGGACAGCAACTGACGCTGAGGCGCGAAAGCGTGGGGAGCAAACAGGATTAGATACCCTGGTAGTC
>LST003_18139
CCTACGGGATGCAGCAGTGGGGAATATTGGGCAATGGGGGAAACCCTGACCCAGCAACGCCGCGTGAAGGACGAAGGTTTTCGGATCGTAAACTTCTATCCTTGGTGAAAATAATGATGGTAGCCAAGAAGGAAGCCCCAGCTAACTACGTGCCAGCAGCCGCGGTAATACGTAGGGGGCAAGCGTTGTCCGGAATGATTGGGCGTAAAGGGCGCGTAGGCGGCATGATAAGTTTGAAGTGAAAGTCATTCTTTTAAGGAGGGAACTGCTTTGAAAACTGTCGGGCTTGAGTGCAGGAGAGGTAAGCGGAATTCCCGGTGTAGCGGTGAAATGCTTAGAGATCGCGAGGAACACCAGTGGCGAAGGCGGCTTACTGGACTGTTACTGACGCTGAGGCGCGAAAGTGTGGGGAGCAAACAGGATTAGATACCCCAGTAGTC
>LST003_27159
CCTACGGGATGCAGCAGTAGGGAATATTGCTCAATGGGGGAAACCCTGAAGCAGCAACGCCGCGTGGAGGATGAAGGTTTTCGGATTGTAAACTCCTTTTGTTAGAGAAGATAATGACGGTATCTAACGAATAAGCACCGGCTAACTCCGTGCCAGCAGCCGCGGTAATACGGAGGGTGCAAGCGTTACTCGGAATCACTGGGCGTAAAGAGCGCGTAGGCGGGGTAGTAAGTCAGATGTGAAATCCTATGGCTTAACCATAGAACTGCATTTGAAACTACTACTCTAGAGTATGGGAGAGGTAGGTGGAATGCTTGGTGTAGGGGTAAAATCCGTAGAGATCAAGAGGAATACTCATTGCGAAGGCGACCTGCTGGAACATTACTGACGCTGATGCGCGAAAGCGTGGGGAGCAAACAGGATTAGATACCCCCGTAGTC
>LST003_2306
CTACGGGCCGCAGCCGTGGGGAATATTGGGCAATGGGCGAAAGCCTTACCCAGCAATACCGCGTGAGGGAAGGAGGTCTTCGGATTGTAAACCTCTTTGATCAGGGACGAAGCAAGTGACGGTACCTGAAGAACAAGCCCCGGCTAACTACGTGCCAGCAGCCGCGGTAATACGTAGGGGGCGAGCGTTGTCCGGAATGACTGGGTGTAAAGGGTGCGTAGGCGGCTTGGCAAGTTAGAAGTGAAATACCTAGGGCTTAACTCAGGTGCTGCTTTTAAGACTGCCGGGCTGGAGTGCAGGAGAGGTTAATGGNATNCCGAGTGTAGCGGATGNATGCGTAGATATTAGGAGGAACACCAGAGGCTAAGGCGATTAACTGGACTGTAACTGACGCTGAGGCACGAAAGTGTGGGGAGCAAACAGGATTAGATACCCTGGTAGTC
>LST003_4566
CCTACGGGGTGCAGCAGTGGGGAATATTGGGCAATGGGCGAAAGCCTTACCCAGCAATACCGCGTGAGGGAAGGAGGTCTTCGGATTGTAAACCTCTTTGATCAGGGACGAAGAAAGTGACGGTACCTGAAGAACAAGCCCCGGCTAACTACGTGCCAGCAGCCGCGGTAATACGTAGGGGGCGAGCGTTGTCCGGAATGACTGGGCGTAAAGGGTGCGTAGGCGGCTAAGCAAGTTAGAAGTGAAATACCTAGGGCTTAACTCAGGTGCTGCTTTTAAAACTGTTTGGCTGGAGTGCAGGAGAGGTTAATGGAATTCCTAGTGTAGCGGTGGAATGCGTAGATATTAGGAGGAACACCAGAGGCGAAGGCGATTAACTGGACTGTAACTGACGCTGAGGCACGAAAGTGTGGGGAGCAAACAGGATTAGATACCCCCGTAGTC
>LST003_33939
CCTACGGGTTGCAGCAGTGAGGAATATTGGTCAATGGGCGAGAGCCTGAACCAGCCAAGTAGCGTGAAGGATGACTGCCCTACGGGTTGTAAACTTCTTTTATAAGGGAATAAAGTTCTCTACGTGTAGAGTTTTGTATGTACCTTATGAATAAGCATCGGCTAACTCCGTGCCAGCAGCAGCGGTAATACGGAGGATGCGAGCGTTATCCGGATTTATTGGGTTTAAAGGGAGCGTAGACGGCGGTTTAAGTCAGCTGTGAACTGGTGCGGCTCAACCGGAGCACTGCAGTTGAAACTGGACGGCTGGAGTGCAGTTGAGGTAGGCGGAATTCGTGGTGTATCGGTGAAATGCTTAGATATCACGAAGAACCCCGATTGCGAAGGCAGCCTGCTAAGCTGCAACTGACGTTGAGGCTCGAAAGTGTGGGTATCAAACAGGATTAGATACCCGCGTAGTC
>LST003_31676
CCTACGGGTGGCAGCAGTGAGGAATATTGGTCAATGGGCGAGAGCCTGAACCAGCCAAGTAGCGTGAAGGATGACTGCCCTACGGGTTGTCAACTTCTTTTATAAGGGAATAAAGTTCTCTACGTGTAGAGTTTTGTATGTACCTAATGAATAAGCATCGGCTAACTCCGTGCCAGCAGCCGCGGTAATACGGAGGATGCGTGCGTTTTCCGGATTTATTGGGTTTAAAGGGAGCGTAGACGGCCGTTTAAGTCAGCTGTGAAATGGTGCGGCTCAACCGTAGCACTGCAGTTGAAACTTGACAGCGTGAGTGCAGTTGAGGCAGGCGGAATTCGTGGTGTAGCGGTGAAATGCTTAGATATCACGAAGAACCTCGATTGCGAAGGCAGCCTGCTAAGCTGCAACTGACGTTGAGGCTCGAAAGTGTGGGTATCAAACAGGATTAGATACCCCGGTAGTC
>LST003_20389
CCTACGGGCGGCAGCAGTGGGGAATATTGCACAATGGGGGAAACCCTGATGCAGCGACGCCGCGTGAGCGATGAAGTATTTCGGTATGTAAAGCTCTATCAGCAGGGAAGAAACTGACGGTACCTGACTAAGAAGCACCGGCTAAATACGTGCCAGCAGCCGCGGTAATACGTATGGTGCAAGCGTTATCCGGATTTACTGGGTGTAAAGGGAGCGTAGACGGACTTGCAAGTCTGAAGTGAAAGCCCGGGGCTCAACCCCGGGACTGCTTTGGAAACTGTAGGTCTAGAGTGCTGGAGAGGTAAGTGGAATTCCTAGTGTAGCGGTGAAATGCGTAGATATTAGGAGGAACACCAGTGGCGAAGGCGGCTTACTGGACAGTAACTGACGTTGAGGCTCGAAAGCGTGGGGAGCAAACAGGATTAGATACCCGCGTAGTC
>LST003_24905
CCTACGGGGTGCAGCAGTGAGGAATATTGGTCAATGGACGAGAGTCTGAACCAGCCAAGTAGCGTGAAGGATGACTGCCCTATGGGTTGTAAACTTCTTTTATAAGGGAATAAAGTGAGGTACGCGTACCTTTTTGTATGTACCTTATGAATAAGCATCGGCTAACTCCGTGCCAGCAGCCGCGGTAATACGGAGGATGCGAGCGTTATCCGGATTTATTGGGTTTAAAGGGAGCGTAGACGGGTTGTTAAGTCAGTTGTGAAAGTTTGCGGCTTAACCGTAAAATTGCAGTTGATACTGGCGACCTTGAGTGCGGCAGAGGAAGGCGGAATTCGTGGTGTAGCGGTGAAATGCTTAGATATCACGAAGAACTCCAATTGCGAAGGCAGCTTTCTGGACCGTAACTGACGTTGATGCTCGAAAGTGCGGGTATCAAACAGGATTAGTACCCTGGTAGTC
>LST003_6840
CCTACGGGAGGCAGCAGTGAGGAATATTGGTCAATGGGCGAGAGCCTGAACCAGCCAAGTAGCGTGAAGGATGAAGGTTCTATGGATTGTAAACTTCTTTTATAAGGGAATAAAGTGCTTTACGTGTAGAGTTTTGTATGTACCTTATGAATAAGCATCGGCTAACTCCGTGCCAGCAGCCGCGGTAATACGGAGGATGCGAGCGTTATCCGGATTTATTGGGTTTAAAGGGAGCGTAGACGGGATGTTAAGTCAGCTGTGAAAGTTTGGGGCTCAACCTTAAAATTGCAGTTGAAACTGGCGTTCTTGAGTGCGGTATAGGCAGGCGGAATTCGTGGTGTAGCGGTGAAATGCTTAGATATCACGAAGAACTCCGATTGCGAAGGCAGCTTGCTGGAGCGTAACTGACGTTGATGCTCGAAAGTGTGGGTATCAAACAGGATTAGATACCCCTGTAGTC
>LST003_15868
CCTACGGGCTGCAGCAGTCGGGAATATTGCGCAATGGAGGAAACTCTGACGCAGTGACGCCGCGTGCAGGAAGAAGGTTTTCGGATTGTAAACTGCTTTAGACAGGGAAGATAATGACAGTACCTGTAGAATAAGCTCCGGCTAACTACGTGCCAGCAGCCGCGGTAATACGTAGGGAGCAAGCGTTATCCGGATTTATTGGGTGTAAAGGGTGCGTAGACGGGAGAACAAGTTGGTTGTGAAATCCCTCGGCTTAACTGAGGAACTGCAACCAAAACTATTCTTCTTGAGTGCTGGAGAGGAAAGTGGAATTCCTAGTGTAGCGGTGAAATGCGTAGATATTAGGAGGAACACCAGTGGCGAAGGCGACTTTCTGGACAGTAACTGACGTTGAGGCACGAAAGTGTGGGGAGCAAACAGGATTAGATACCCGGGTAGTC
>LST003_18140
CCTACGGGGTGCAGCAGGCGCGCAAACTTTACAATGCGAGCAATCGTGATAAGGAAACCCTGAGTGCCTGTCGATGCAGGCTGTTCATCTGTTTAAATTGCAGGTGAAGAAAGGGCAGGGCAAGACCGGTGCCAGCCGCCGCGGTAATACCGGCTGCTCGAGTGATGGCCACTATTACTGGGTTTAAAGCGTCCGTAGCTTGATTCTTAGGTCTCTTGGGAAATCTTAACGCTTAACGTTAAGGCGTCTAAGGGATACCGGGAATCTTGGAACTGGGAGAGGTAAGCCGTACTTCGGGGGTAGGAGTGAAATCTTGTAATCCTCGAGGGACGACCTATGGCGAAGGCAGCTTACCAGAACAGCTTCGACAGTGAGGGACGAAAGCTGGGGGAGCAAACGGGATTAGATACCCGGGTAGTC
>LST003_29418
CCTACGGGGGGCAGCAGTGGGGAATATTGGGCAATGGGGGAAACCCTGACCCAGCAACGCCGCGTGAAGGAAGAAGGCCTTCGGGTTGTAAACTTCTTTTACCAGGGACGAAGGACGTGACGGTACCTGGAGAAAAAGCAACGGCTAACTACGTGCCAGCAGCCGCGGTCATACGTAGGTTGCAAGCGTTGTCCGGATTTACTGGGTGTAAAGGGCGTGTAGGCGGAGCTGCAAGTCAGATGTGAAATCCCGGGGCTCAACCCCGGAACTGCATTTGAAACTGTAGCCCTTGAGTATCGGAGAGGCAAGCGGAATTCCTAGTGTAGCGGTGAAATGCGTAGATATGAGGAGGAACACCAGTGGCGAAGGCGGCTTGCTGGACGACAACTGACGCTGAGGCGCGAAAGCGTGGGGAGCAAACAGGATTAGATACCCTGGTAGTC
>LST003_13622
CCTACGGGGTGCAGCAGTGGGGAATATTGGGCAATGGGCGAAAGCCTTACCCAGCAATACCGCGTGAGGGAAGGAGGTCTTCGGATTGTAAACCTCTTTGATCAGGGACGAAGAAAGTGACGGTACCTGAAGAACAAGCCCCGGCTAACTACGTGCCAGCAGCCGCGGTAATACGTAGGGGGCGAGCGTTGTCCGGAATGACTGGGCGTAAAGGGTGCGTAGGCGGCTAAGCAAGTTAGAAGTGAAATACCTAGGGCTTAACTCAGGTGCTGCTTTTAAAACTGTTTTGCTGGAGTGCAGGAGAGGTTAATGGAATTCCTAGTGTAGCGGTGGAATGCGTAGATATTAGGAGGAACACCAGAGGCGAAGGCGATTAACTGGACTGTAACTGACGCTGAGGCACGAAAGTGTGGGGAGCAAACAGGATTAGATACCCCGGTAGTC
>LST003_6841
CCTACGGGTGGCAGCAGTAGGGAATATTGCTCAATGGGGGAAACCCTGAAGCAGCAACGCCGCGTGGAGGATGAAGGTTTTCGGATTGTAAACTCCTTTTGTTAGAGAAGATAATGACGGTATCTAACGAATAAGCACCGGCTAACTCCGTGCCAGCAGCCGCGGTAATACGGAGGGTGCAAGCGTTACTCGGAATCACTGGGCGTAAAGAGCGCGTAGGCGGGGTAGTAAGTCAGATGTGAAATCCTATGGCTTAACCATAGAACTGCATTTGAAACTACTACTCTAGAGTATGGGAGAGGTAGGTGGAATTCTTGGTGTAGGGGTAAAATCCGTAGAGATCAAGAGGAATACTCATTGCGAAGGCGACCTGCTGGAACATTACTGACGCTGATGCGCGAAAGCGTGGGGAGCAAACAGGATTAAATACCCTTGTAGTC
>LST003_33940
CCTACGGGATGCAGCAGTGAGGAATATTGGTCAATGGACGCAAGTCTGAACCAGCCATGCCGCGTGCAGGAAGACGGCTCTATGAGTTGTAAACTGCTTTTGTACGAGGGTAAACTCAGATACGTGTATCTGACTGAAAGTACCGTACGAATAAGGATCGGCTAACTCCGTGCCAGCAGCCGCGGTAATACGGAGGATGCGAGCGTTATCCGGATTTATTGGGTTTAAAGGGTGCGTAGGCGGTTTGATAAGTTAGAGGTGAAAGCTCGGGGCTTAACTCCGAGACTGCCTCTAATACTGTTGAGCTAGAGAGTAGTTGCGGTAGGCGGAATGTATGGTGTAGCGGTGAAATGCGTAGAGATCATACAGAACACCGATTGCGAAGGCAGCTTACCAAACTATATCGGACGTTGAGGCACGAAAGCGTGGGGAGCAAACAGGATTAGATACCCCTGTAGTC
>LST003_24906
CCTACGGGGTGCAGCAGTGAGGAATATTGGTCAATGGGCGCGAGCCTGAACCAGCCAAGTAGCGTGAAGGATGACTGCCCTATGGGTTGTAAACTTCTTTTATACGGGAATAACACCTTCCACGTGTGGGGGGCTGCATGTACCGTATGAATAAGCATCGGCTAACTCCGTGCCAGCAGCCGCGGTAATACGGAGGATGCGAGCGTTATCCGGATTTATTGGGTTTAAAGGGAGCGCAGGCGGGTCTTTAAGTCAGTTGTGAAAGTTTGCGGCTCAACCGTAGAATTGCAGTTGATACTGGAGGCCTTGAGGGCGGTATAGGCAGGCGGAATGCGTGGTGTAGCGGTGAAATGCTTAGATATCACGAAGAACTCCGATTGCGAAGGCAGCCTGCTAAGCTGCAACTGACGTTGAGGCTCGAAAGTGTGGGTATCAAACAGGATTAGATACCCCAGTAGTC
>LST003_22664
CCTACGGGCTGCAGCAGTGGGGAATATTGGGCAATGGGCGAAAGCCTTACCCAGCAATACCGCGTGAGGGAAGGAGGTCTTCGGATTGTAAACCTCTTTGATCAGGGACGAAGAAAGTGACGGTACCTGAAGAACAAGCCCCGGCTAACTACGTGCCAGCAGCCGCGGTAATACGTAGGGGGCGAGCGTTGTCCGGAATGACTGGGCGTAAAGGGTGCGTAGGCGGCCACGCAAGTTAGAAGTGAAATACCTAGGGCTTAACTCAGGTGCTGCTTTTAAAACTGTGAGGCTGGAGTGCAGGAGAGGTTAATGGAATTCCTAGTGTAGCGGTGGAATGCGTAGATATTAGGAGGAACACCAGAGGCGAAGGCGATTAACTGGACTGTAACTGACGCTGAGGCACGAAAGTGTGGGGAGCAAACAGGATTAGATACCCGGGTAGTC
>LST003_20390
CCTACGGGGTGCAGCAGTGGGGAATATTGGGCAATGGGCGAAAGCCTTACCCAGCAATACCGCGTGAGGGAAGGAGGTCTTCGGATTGTAAACCTCTTTGATCAGGGACGAAGCAAGTGACGGTACCTGAAGAACAAGCCCCGGCTAACTACGTGCCAGCAGCCGCGGTAATACGTAGGGGGCGAGCGTTGTCCGGAATGACTGGGCGTAAAGGGTGCGTAGGCGGCTTGGCAAGTTAGAAGTGAAATACCTAGGGCTTAACTCAGGTGCTGCTTTTAAGACTGCCGGGCTGGAGTGCAGGAGAGGTTAATGGAATTCCTAGTGTAGCGGTGGAATGCGTAGATATTAGGAGGAACACCAGAGGCGAAGGCGATTAACTGGACTGTAACTGACGCTGAGGCACGAAAGTGTGGGGAGCAAACAGGATTAGATACCCTGGTAGTC
>LST003_15869
CCTACGGGACGCAGCAGTGAGGAATATTGGTCAATGGGCGAGAGCCTGAACCAGCCAAGTAGCGTGAAGGATGACTGCCCTATGGGTTGTAAACTTCTTTTATACGGGAATAACACCTTCCACGTGTGGAGGGCTGCATGTACCGTATGAATAAGCATCGGCTAACTCCGTGCCAGCAGCCGCGGTAATACGGAGGATGCGAGCGTTATCCGGATTTATTGGGTTTAAAGGGAGCGCAGACGGGTCTTTAAGTCAGTTGTGAAAGTTTGCGGCTCAACCGTAAAATTGCAGTTGATACTGGAGACCTTGAGTGCGGTATAGGCAGGCGGAATTCGTGGTGTAGCGGTGAAATGCTTAGATATCACGAAGAACTCCGATTGCGAAGGCAGCTTGCTGGACCGTAACTGACGTTGAGGCTCGAAAGTGCGGGTATCAAACAGGATTAGATACCCCTGTAGTC
>LST003_4567
CCTACGGGAGGCAGCAGTGGGGAATATTGCGCAATGGGCGAAAGCCTGACGCAGCGACGCCGCGTGAGGGATGAAGGTCTTCGGATCGTAAACCGCTTTCAGCAGGGACGAGGCCGCGAGGTGACGGTACCTGCAGAAGAAGCCCCGGCTAACTACGTGCCAGCAGCCGCGGTAATACGTAGGGGGCGAGCGTTATCCGGATTCATTGGGCGTAAAGCGCTCGTAGGCGGTCCGTTAGGTCGGGAGTCAAATCCGGGGGCTCAACCCCCGCACGCTCCCGATACCGGCGGACTTGAGTTTGGTAGGGGAAGGCGGAATTCCAAGTGTAGCGGTGGAATGCGCAGATATTTGGAAGAACACCGGTGGCGAAGGCGGCTTACTGGACAGTAACTGACGTTGAGGCTCGAAAGCGTGGGGAGCAAACAGGATTAGATACCCCGGTAGTC
>LST003_40
CCTACGGGGGGCAGCAGTGAGGAATATTGGTCAATGGACGCAAGTCTGAACCAGCCATGCCGCGTGCAGGAAGACGGCTCTATGAGTTGTAAACTGCTTTTGTACGAGGGTAAACCCGGGTACGCGTACCCGGCTGAAAGTATCGTACGAATAAGGATCGGCTAACTCCGTGCCAGCAGCCGCGGTAATACGGAGGATCCAAGCGTTATCCGGATTTATTGGGTTTAAAGGGTGCGTAGGCGGTTTGATAAGTTAGAGGTGAAATCCCGGGGCTTAACTCCGGAATTGCCTCTGATACTGTTGGACTAGAGAGTAGTTGCGGTAGGCGGAATGTATGGTGTAGCGGTGAAAGGCTTAGAGATCATACAGAACACCGATTGCGAAGGCAGCTTACCAAACTATATCTGACGTTGAGGCACGAAAGCGTGGGGAGCAAACAGGATTAGATACCCCTGTAGTC
>LST003_13623
CCTACGGGATGCAGCAGTGGGGAATATTGCACAATGGGGGAAACCCTGATGCAGCGACGCCGCGTGAAGGAAGAAGTATTTCGGTATGTAAACTTCTATCAGCAGGGAAGAAAATGACGGTACCTGACTAAGAAGCCCCGGCTAACTACGTGCCAGCAGCCGCGGTAATACGTAGGGGGCAAGCGTTATCCGGATTTACTGGGTGTAAAGGGAGCGTAGACGGCAAAGCAAGTCTGAAGTGAAAGCCCGGGGCTTAACCTCGGGACTGCTTTGGAAACTGTTTAGCTAGAGTGCCGGAGAGGTAAGCGGAATTCCTAGTGTAGCGGTGAAATGCGTAGATATGAGGAGGAACACCAGTGGCGAAGGCGGCTTACTGGACGGTAACTGACGTTGAGGCTCGAAAGCGTGGGGAGCAAACAGGATTAGATACCCGGGTAGTC
>LST003_18141
CCTACGGGCCGCAGCAGTGGGGAATATTGCACAATGGGGGAAACCCTGATGCAGCGACGCCGCGTGGAGGAAGAAGGTTTTCGGATTGTAAACTCCTGTCTTCGGGGACGATAATGACGGTACCCGAGGAGGAAGCCACAGCTAACTACGTGCCAGCAGCCGCGGTAAAACGTAGGTGGCAAGCGTTGTCCGGAATTACTGGGTGTAAAGGGAGCGCAGGCGGGTCGGCAAGATGGAGGTGAAAGCTGTGGGCTCAACCCACAAACTGCCTTCAAAACTGCCGGTCTTGAGTGGTGCAGAGGTAGGCGGAATTCCCGGTGTAGCGGTGGAATGCGTAGATATCGGGAGGAACACCAGTGGCGAAGGCGGCCTACTGGGCACTAACTGACGCTGAGGCTCGAAAGCATGGGTAGCAAACAGGATTAGATACCCCCGTAGTC
>LST003_6842
CCTACGGGGCGCAGCAGTGAGGAATATTGGTCAATGGGCGAGAGCCTGAACCAGCCAAGTAGCGTGAAGGATGACTGCCCTACGGGTTGTAAACTTCTTTTCTAAGGGAATAAAGTTCTCTACGTGTAGATTTTTGTATGTACCTTATGAATAAGCATCGGCTAACTCCGTGCCAGCAGCCGCGGTAATACGGAGGATGCGAGCGTTATCCGGATTTATTGGGTTTAAAGGGAGCGTAGACGGCAGTTTAAGTCAGCTTTGAAAGGGGGCGGCGAAACCGTAGCACTGCAGTTGAAACTGGACGGCTTGAGTGCAGTTGAGGCAGGCGGAATTCGTGGTGTAGCGGTGAAATGCTTAGATATCACGAAGAACCCCGATTGCGAAGGCAGCCTGCTAAGCTGTAACTGACGTTGAGGCTCGAAAGTGTGGGTATCAAACAGGATTAGATACCCCTGTAGTC
>LST003_2308
CCTACGGGATGCAGCAGTGAGGAATATTGGTCAATGGGCGAGAGCCTGAACCAGCCAAGTAGCGTGAAGGATGACTGCCCTATGGGTTGTAAACTTCTTTTATACGGGAATAACACCTTCCACGTGTGGAGGGCTGTATGTACCGTATGAATAAGCATCGGCTAACTCCGTGCCAGCAGCCGCGGTAATACGGAGGATGCGAGCGTTATCCGGATTTATTGGGTTTAAAGGGAGCGCAGACGGGTCTTTAAGTCAGTTGTGAAAGTTTGCGGCTCAACCGTAAAATTGCAGTTGATACTGGAGACCTTGAGTGCGGTATAGGCAGGCGGNATNCGTGGTGTAGCGGTGANATGCTTAGATATCACGAAGAACTCCGATTGCGAAGGCAGCTTGCTGGACCGTAACTGACGTTGAGGCTCGAAAGTGCGGGTATCAAACAGGATTAGATACCCGTGTAGTC
>LST003_9096
CCTACGGGAGGCAGCAGTGGGGAATATTGGGCAATGGGCGAAAGCCTTACCCAGCAATACCGCGTGAGGGAAGGAGGTCTTCGGATTGTAAACCTCTTTGATCAGGGACGAAGCAAGTGACGGTACCTGAAGAATAAGCCCCGGCTAACTACGTGCCAGCAGCCGCGGTAATACGTAGGGGGCGAGCGTTGTCCGGAATGACTGGGCGTAAAGGGTGCGTAGGCGGCTTGGCAAGTTAGAAGTGAAATACCTAGGGCTTAACTCAGGTGCTGCTTTTAAGACTGTCTGTCTGGAGTGCAGGATAGGGTAATGGAATTCCTAGTGTAGCGGTGGAATGCGTAGATATTAGGAGGAACACCAGAGGCGAAGGCGATTAACTGGACTGTAACTGACGCTGAGGCACGAAAGTGTGGGGAGCAAACAGGATTAGATACCCCCGTAGTC
>LST003_31678
CCTACGGGACGCAGCAGTGGGGAATATTGCACAATGGGGGAAACCCTGATGCAGCGACGCCGCGTGAGTGAAGAAGTATTTCGGTATGTAAAGCTCTATCAGCAGGGAAGAAAATGACGGTACCTGACTAAGAAGCACCGGCTAAATACGTGCCAGCAGCCGCGGTAATACGTATGGTGCAAGCGTTATCCGGATTTACTGGGTGTAAAGGGAGCGTAGACGGATAGGCAAGTCTGGAGTGAAAACCCGGGGCTCAACCCCGGGACTGCTTTGGAAACTGTTTATCTAGAGTGCTGGAGAGGTAAGTTGAATTCCTAGTGTAGCGGTTAAATGCGTAGATATTAGGAGGAACATCAGTGGCGAAGGCGGCTTACTGGACAGTAACTGACGTTGAGGCTCGAAAGCGTGGGGAGCAAACAGGATTAGATACCCCAGTAGTC
>LST003_27161
CCTACGGGGGGCAGCAGTGGGGAATATTGGGCAATGGGCGCAAGCCTGACCCAGCAACGCCGCGTGAAGGATGAAGGCTTTCGGGTTGTAAACTTCTTTTATCATGGACGAAGAAAATGCCGGTACCTGATGAATAAGCCACGGCTAACTACTGGCCAGCAGCCGCGGTAATACGTAGGTGGCAAGCGTTATCCGGATTTACTGGGTGGAAAGGGCGTGTAGGCGGGACTGCAATTCAGATGTGAAAACTATGGGCTCAACCCATAGCCTGCATTTGAAACTGTAGTTCTTGAGTGCTGGAGAGGCAATCGGAATTCCGTGTGTAGCGGTGAAATGCATAGATATACGGAGGAACACGAGTGGCGAAGGCGGATTGCTGGACAGTAACTGACGCTGAGGCACGAAAGTGTGGGGAGCAAACAGGATTAGATACCCCTGTAGTC
>LST003_24907
CCTACGGGGGGCAGCAGTGAGGAATATTGGTCAATGGACGCAAGTCTGAACCAGCCATGCCGCGTGCAGGAAGACGGCTCTATGAGTTGTAAACTGCTTTTGTATGAGGGTAAACCCGGGTACGAGTACCCGGCTGAAAGTATCATACGAATAAGGATCGGCTAACTCCGTGCCAGCAGCCGCGGTAATACGGAGGATCCAAGCGTTATCCGGATTTATTGGGTTTAAAGGGTGCGTAGGCGGTTTGATAAGTTAGAGGTGAAATGTTAGGGCTTAACCCTGAAACTGCCTCTAATACTGTTGAGCTAGAGAGTAGTTGCGGTAGGCGGAATGTATGGTGTAGCGGTGAAATGCTTAGAGATCATACAGAACACCGATTGCGAAGGCAGCTTACCAAACTATATCTGACGTTGAGGCACGAAAGCGTGGGGAGCAAACAGGATTAGATACCCTGGTAGTC
>LST003_15870
CCTACGGGTCGCAGCAGTGGGGAATATTGGGCAATGGGCGAAAGCCTTACCCAGCAATACCGCGTGAGGGAAGGAGGTCTTCGGATTGTAAACCTCTTTGATCAGGGACGAAGCAAGTGACGGTACCTGAAGAACAAGCCCCGGCTAACTACGTGCCAGCAGCCGCGGTAATACGGAGGATGCGAGCGTTATCCGGATTTATTGGGTTTAAAGGGAGCGTAGACGGCGGTTTAAGTCAGCTGTGAAATGGTGCGGCTCAACCGTAGCACTGCAGTTGAAACTGGACGGCTTGAGTGCAGTTGAGGCAGGCGGAATTCGTGGTGTAGCGGTGAAATGCTTAGATATCACGAAGAACCCCGATTGCGAAGGCAGCCTGCTAAGCTGCAACTGACGTTGAGGCTCGAAAGTGTGGGTATCAAACAGGATTAGATACCCCGGTAGTC
>LST003_29420
CCTACGGGGGGCAGCAGTAGGGAATTTTGCGCAATGGGGGAAACCCTGACGCAGCAACGCCGCGTGTGTGATGAAGCCCTTCGGGGTGTAAAACACTGTCAGTAGGGACGAAATTTGACGGTACCTACAGAGGAAGCACCGGCTAACTCCGTGCCAGCAGCCGCGGTAATACGGAGGGTGCAAGCGTTGTCCGGAATCATTGGGCGTAAAGAGTTCGTAGGCGGCATGTTAAGTCTGGTGTTAAAGCCTGAGGCTCAACTTCAGTTCAGCACTGGATACTGGCAAGCTAGAATGCGGTAGAGGTAAAGGGAATTCCTGGTGTAGCGGTGAAATGCGTAGATATCAGTAAGAACAGCGGTGGCGTAAGCGCTTTACTGGGCCGTTATTGACGCTGAGGAACGAAAGCCGGGGGAGCGAATGGGATTAGATACCCCCGTAGTC
>LST003_20391
CCTACGGGATGCAGCAGTGGGGAATATTGGGCAATGGGCGCAAGCCTGACCCAGCAACGCCGCGTGAAGGATGAAGGCTTTCGGGTTGTAAACTTCTTTTATCAGGGACGAAGAAAATGACGGTACCTGATGAATAAGCCACGGCTAACTACGTGCCAGCAGCCGCGGTAATACGTAGGTGGCAAGCGTTATCCGGATTTACTGGGTGTAAAGGGCGTGTAGGCGGGACTGCAAGTCAGATGTGAAAACTATGGGCTCAACCCATAGCCTGCATTTGAAACTGTAGTTCTTGAGTGCTGGAGAGGCAATCGGAATTCCGTGTGTATCGGTGAAATGCATAGATATTAGGAGGAACATCAGTGGCGAAGGCGGCTTACTGGACTGAAACTGACACTGAGGCACGAAAGCGTGGGGAGCAAATAGGATTAGATACCCCTGTAGTC
>LST003_22666
CTACGGGATGCAGCAGGCGCGCAAACTTTACAATGCGAGCAATCGTGATAAGGAAACCCTGAGTGCCTGTCGATGCAGGCTGTTCATCTGTTTAAATTGCAGGTGAAGAAAGGGCAGGGCAAGACCGGTGCCAGCCGCCGCGGTAATACCGGCTGCTCGAGTGATGGCCACTATTACTGGGTTTAAAGCGTCCGTAGCTTGATTCTTAGGTCTCTTGGGAAATCTTAACGCTTAACGTTAAGGCGTCTAAGAGATACCGGGAATCTTGGAACTGGGAGAGGTAAGCCGTACTTCGGGGGTAGGAGTGAAATCTTGTAATCCTCGAGGGACGACCTATGGCGAAGGCAGCTTACTAGAACAGCTTCGACAGTGAGGGACGAAAGCTGGGGGAGCAAACGGGATTAGATACCCCAGTAGTC
>LST003_41
CCTACGGGGCGCAGCAGTGAGGAATATTGGTCAATGGACGCAAGTCTGAACCAGCCATGCCGCGTGCAGGAAGACGGCTCTATGAGTTGTAAACTGCTTTTGTACGGGGGTAAACTCGGATACGTGTATCTGACTGAAAGTACCGTACGAATAAGGATCGGCTAACTCCGTGCCAGCAGCCGCGGTAATACGGAGGATCCAAGCGTTATCCGGATTTATTGGGTTTAAAGGGTGCGTAGGCGGTTTGATAAGTTAGAGGTGAAATCCCGGGGCTTAACTCCGGCACTGCCTCTGATACTGTTGGACTAGTGAGTAGTTGCGGTAGGCGGAATGTATGGTGTAGCGGTGAAATGCTTAGAGATCATACAGAACACCGATTGCGAAGGCAGCTTACCAAACTATATCTGACGTTGAGGCACGAAAGCGTGGGGAGCAAACAGGATTAGATACCCCAGTAGTC
>LST003_6843
CCTACGGGTGGCAGCAGTGGGGAATATTGGGCAATGGGCGAAAGCCTTACCCAGCAATACCGCGTGAGGGAAGGAGGTCTTCGGATTGTAAACCTCTTTGATCAGGGACGAAGCAAGTGACGGTACCTGAAGAACAAGCCCCGGCTAACTACGTGCCAGCAGCCGCGGTAATACGTAGGGGGCGAGCGTTGTCCGGAATGACTGGGCGTAAAGGGTGCGTAGGCGGCTTGGCAAGTTAGAAGTGAAATACCTAGGGCTTAACTCAGGTGCTGCTTTTAAGACTGCCGGGCTGGAGTGCAGGAGAGGTTAATGGAATTCCTAGTGTAGCGGTGGAATGCGTAGATATTAGGAGGAACACCAGAGGCGAAGGCGATTAACTGGACTGTAACTGACGCTGAGGCACGAAAGTGTGGGGAGCAAACAGGATTAGATACCCTTGTAGTC
>LST003_11358
CCTACGGGGTGCAGCAGTGGGGAATATTGGGCAATGGGGGAAACCCTGACCCAGCAACGCCGCGTGAAGGAAGAAGGCCTTCGGGTTGTAAACTTCTTTTACCAGGGACGAAGGACGTGACGGTACCTGGAGAAAAAGCAACGGCTAACTACGTGCCAGCAGCCGCGGTAATACGTAGGTTGCAAGCGTTGTCCGGATTTACTGGGTGTAAAGGGCGTGTAGGCGGAGCTGCAAGTCAGATGTGAAATCCCGGGGCTCAACCCCGGAACTGCATTTGAAACTGTAGCCCTTGAGTATCGGAGAGGCAAGCGGAATTCCTAGTGTAGCGGTGAAATGCGTAGATATTAGGAGGAACACCAGTGGCGAAGGCGGCTTGCTGGACGACAACTGACGCTGAGGCGCGAAAGCGTGGGGAGCAAACAGGATTAGATACCTGGTAGTC
>LST003_13624
CCTACGGGGGGCAGCAGTGGGGAATATTGGGCAATGGGGGAAACCCTGACCCAGCAACGCCGCGTGAAGGAAGAAGGCCTTCGGGTTGTAAACTTCTTTTACCAGGGACGAAGGACGTGACGGTACCTGGAGAAAAAGCAACGGCTAACTACGTGCCAGCAGCCGCGGTAATACGTAGGTTGCAAGCGTTGTCCGGATTTACTGGGTGTAAAGGGCGTGTAGGCGGGAGAGCAAGTCAGATGTGAAATCTATGGGCTTAACCCATAAACTGCATTTGAAACTGTTCTTCTTGAGTATCGGAGAGGCAGGCGGAATTCCTAGTGTAGCGGTGAAATGCGTAGATATTAGGAGGAACACCAGTGGCGAAGGCGGCTTGCTGGACATTAACTGACGCTGAGGCGCGAAAGCGTGGGGAGCAAACAGGATTAGATACCCCCGTAGTC
>LST003_9097
CCTACGGGTGGCAGCAGTGAGGAATATTGGTCAATGGACGCAAGTCTGAACCAGCCATGCCGCGTGCAGGAAGACGGCTCTATGAGTTGTAAACTGCTTTTGTACGGGGGTAAACTCGGATACGTGTATCTGACTGAAAGTACCGTACGAATAAGGATCGGCTAACTCCGTGCCAGCAGCCGCGGTAATACGGAGGATCCAAGCGTTATCCGGATTTATTGGGTTTAAAGGGTGCGTAGGCGGTTTGATAAGTTAGAGGTGAAATCCCGGGGCTTAACCCCGGAATTGCCTCTGATACTGTTGGACTAGAGAGTAGTTGCGGTAGGCGGAATGGATGGTGTAGCGGTGAAATGCTTAGAGATCATACAGAACACCGATTGCGAAGGCAGCTTACCAAACTATATCTGACGTTGAGGCACGAAAGCGTGGGGAGCAAACAGGATTAGATACCCGGGTAGTC
>LST003_18142
CCTACGGGATGCAGCAGTGGGGAATATTGCGCAATGGGCGAAAGCCTGACGCAGCGACGCCGCGTGAGGGATGAAGGTCTTCGGATCGTAAACCTCTGTCAGAAGGGAAGAAACTAGGGTGCTCTAATCATCATCCTACTGACGGTACCTTCAAAGGAAGCACCGGCTAACTCCGTGCCAGCAGCCGCGGTAATACGGAGGGTGCAAGCGTTAATCGGAATCACTGGGCGTAAAGCGCACGTAGGCTGTTATGTAAGTCAGGGGTGAAATCCCACGGCTCAACCGTGGAACTGCCCTTGATACTGCACGACTTGAATCCGGGAGAGGGTGGCGGAATTCCAGGTGTAGGAGTGAAATCCGTAGATATCTGGAGGAACATCAGTGGCGAAGGCGGCCACCTGGACCGGTATTGACGCTGAGGTGCGAAAGCGTGGGGAGCAAACAGGATTAGATACCCTCGTAGTC
>LST003_15871
CCTACGGGACGCAGCAGTGAGGAATATTGGTCAATGGGCGAGAGCCTGAACCAGCCAAGTAGCGTGAAGGATGACTGCCCTACGGGTTGTAAACTTCTTTTATAAGGGAATAAAGTATTCTACGTGTAGAGTTTTGTATGTACCTTATGAATAAGCATCGGCTAACTCCGTGCCAGCAGCCGCGGTAATACGGAGGATGCGAGCGTTATCCGGATTTATTGGGTTTAAAGGGAGCGTAGACGGCGGTTTAAGTCAGCTGTGAAATGGTGCGGCTCAACCGTAGCACTGCAGTTGAAACTGGACGGCTTGAGTGCAGTTGAGGCAGGCGGAATTCGTGGTGTAGCGGTGAAATGCTTAGATATCACGAAGAACCCCGATTGCGAAGGCAGCCTGCTAAGCTGCAACTGACGTTGAGGCTCGAAAGTGTGGGTATCAAACAGGATTAGATACCCCGGTAGTC
>LST003_42
CCTACGGGATGCAGCAGTAGGGAATATTGCTCAATGGGGGAAACCCTGAAGCAGCAACGCCGCGTGGAGGATGAAGGTTTTCGGATTGTAAACTCCTTTTGTTAGAGAAGATAATGACGGTATCTAACGAATAAGCACCGGCTAACTCCGTGCCAGCAGCCGCGGTAATACGGAGGGTGCAAGCGTTACTCGGAATCACTGGGCGTAAAGAGCGCGTAGGCGGGGTAGTAAGTCAGATGTGAAATCCTATGGCTTAACCATAGAACTGCATTTGAAACTACTACTCTAGAGTATGGGAGAGGTAGGTGGAATTCTTGGTGTAGGGGTAAAATCCGTAGAGATCAAGAGGAATACTCATTGCGAAGGCGACCTGCTGGAACATTACTGACGCTGATGCGCGAAAGCGTGGGGAGCAAACAGGATTAGATACCCCAGTAGTC
>LST003_31679
CCTACGGGTGGCAGCAGTGGGGAATATTGGGCAATGGGGGCAACCCTGACCCAGCAACGCCGCGTGAAGGAAGAAGGCTTTCGGGTTGTAAACTTCTTTTACCAGGGACGAAGGACGTGACGGTACCTGGAGAAAAAGCCACGGCTAACTACGTGCCAGCAGCCGCGGTAATACGTAGGAGGCAAGCGTTGTCCGGATTTACTGGGTGTAAAGGGCGTGTAGGCGGGAGAGCAAGTCAGATGTGAAATCTATGGGCTTAACCCATAAACTGCATTTGAAACTGTTTTTCTTGAGTATCGGAGAGGCAGGCGGAATTCCTAGTGTAGCGGTGAAATGCGTAGATATTAGGAGGAACATCAGTGGCGAAGGCGGCCTGCTGGACGACAACTGACGCTGAGGCGCGAAAGCGTGGGGAGCAAACAGGATTAGATACCCGTGTAGTC
>LST003_24908
CCTACGGGGTGCAGCAGTGGGGAATATTGCACAATGGGGGAAACCCTGATGCAGCGACGCCGCGTGGAGGAAGAAGGCCTTCGGGTTGTAAACTCCTGTCGTAAGGGACGATAGTGACGGTACCTTACAAGAAAGCCACGGCTAACTACGTGCCAGCAGCCGCGGTAAAACGTAGGTGGCAAGCGTTGTCCGGAATTACTGGGTGTAAAGGGAGCGCAGGCGGGTCTGCAAGTTGGAAGTGAAACTCATGGGCTCAACCCATGAACTGCTTTCAAAACTGCGGATCTTGAGTGGTGTAGAGGTAGGCGGAATTCCCGGTGTAGCGGTGGAATGCGTAGATATCGGGAGGAACACCAGTGGCGAAGGCGGCCTACTGGGCACCAACTGACGCTGAGGCTCGAAAGCATGGGTAGCAAACAGGATCAGATACCCGGGTAGTC
>LST003_20392
CCTACGGGGGGCAGCAGTGGGGAATATTGCACAATGGGGGAAACCCTGATGCAGCGACGCCGCGTGAGCGAAGAAGTATTTCGGTACGTAAAGCTCTATCAGCAGGGAAGAAGACAGACGGTACCTGACTAAGAAGCCACGGCTAACTACGTGCCAGCAGCCGCGGTAATACGTAGGGGGCAAGCGTTGTCCGGAATGACTGGGCGTAAAGGGAGTGTAGGCGGCTTGGCAAGTTAGATGTGAAAGCCCGCAGCTCAACTGCGGAAGTGCATCTAAAACTGTCAGGCTTGAGTGCAGGAGAGGTAAGTGGAATTCCGAGTGTAGCGGTGGAATGCGTAGATATTAGGAGGAACACCAGAGGCGAAGGCGACTTACTGGACTGTAACTGACGCTGAGGTTCGAAAGCGTGGGGAGCAAACAGGATTAGATACCCTTGTAGTC
>LST003_11359
CCTACGGGGTGCAGCAGTGGGGAATATTGGGCAATGGGGGCAACCCTGACCCAGCAACGCCGCGTGAAGGAAGAAGGCTTTCGGGTTGTAAACTTCTTTTACCAGGGACGAAGGACGTGACGGTACCTGGAGAAAAAGCCACGGCTAACTACGTGCCAGCAGCCGCGGTAATACGTAGGTGGCAAGCGTTGTCCGGATTTACTGGGTGTAAAGGGCGTGTAGGCGGGAGAGCAAGTCAGATGTGAAATCTATGGGCTTAACCCATAAACTGCATTTGAAACTGTTCTTCTTGAGTATCGGAGAGGCAGGCGGAATTCCTAGTGTAGCGGTGAAATGCGTAGATATTAGGAGGAACACCAGTGGCGAAGGCGGCCTGCTGGACGACAACTGACGCTGAGGCGCGAAAGCGTGGGGAGCAAACAGGATTAGATACCCTTGTAGTC
>LST003_22668
CCTACGGGGGGCAGCAGTGAGGAATATTGGTCAATGGGCGAGAGCCTGAACCAGCCAAGTAGCGTGAAGGATGACTGCCCTATGGGTTGTAAACTTCTTTTATACGGGAATAACACGCGGCACGTGTGCCGCTCTGCATGTACCGTATGAATAAGCATCGGCTAACTCCGTGCCAGCAGCCGCGGTAATACGGAGGATGCGAGCGTTATCCGGATTTATTGGGTGTAAAGGGAGTGTAGACGGGTCCTTAAGTCAGTTGTGAAAGTTTGCGGCTCAACCGTAAAATTGCAGTTGATACTGGGGATCTTGAGTGCGGCAGAGGCAGGCGGAATTCGTGGTGTAGCGGTGAAATGCTTAGATATCACGAAGAACTCCGATTGCGAAGGCAGCTTGCTGGACCGTAACTGACGTTGATGCTCGAAAGTGCGGGTATCAAACAGGATTAGATACCCCGGTAGTC
>LST003_27163
CCTACGGGGTGCAGCAGTGAGGAATATTGGTCAATGGGCGAGAGCCTGAACCAGCCAAGTAGCGTGAAGGATGAAGGTTCTATGGATTGTAAACTTCTTTTATAAGGGAATAAAGTGCTTTACGTGTAGAGTTTTGTATGTACCTTATGAATAAGCATCGGCTAACTCCGTGCCAGCAGCCGCGGTAATACGGAGGATGCGAGCGTTATCCGGATTTATTGGGTTTAAAGGGAGCGTAGACGGCCGTTTAAGTCAGCTGTGAAATGGTGCGGCTCAACCGTAGCACTGCAGTTGAAACTGGACGGCTTGAGTGCAGGTGAGGCAGGCGGAATTCGTGGTGTAGCGGTGAAATGCTTAGATATCACGAAGAACCCCGATTGCGAAGGCAGCCTGCTAAGCTGCAACTGACGTTGAGGCTCGAAAGTGTGGGTATCAAACAGGATTAGATACCCCTGTAGTC
>LST003_9098
CCTACGGGGCGCAGCAGTGGGGAATATTGGGCAATGGGCGAAAGCCTTACCCAGCAATACCGCGTGAGGGAAGGAGGTCTTCGGATTGTAAACCTCTTTGATCAGGGACGAAGCAAGTGACGGTACCTGAAGAACAAGCCCCGGCTAACTACGTGCCAGCAGCCGCGGTAAAACGTAGGTCACAAGCGTTGTCCGGAATTACTGGGTGTAAAGGGAGCGCAGGCGGGTATGCAAGTTGGGAGTGAAATACATGGGCTCAACCCATGAACTGCTCTCAAAACTGTGTATCTTGAGTAGTGCAGAGGTAGGCGGAATTCCCGGTGTAGCGGTGGAATGCGTAGATATCGGGAGGAACACCAGTGGCGAAGGCGGCCTACTGGGCACCAACTGACGCTGAGGCTCGAAAGTGTGGGTAGCAAACAGGATTAGATACCCTTGTAGTC
>LST003_15872
CCTACGGGTGGCAGCAGTGAGGAATATTGGTCAATGGACGAGAGTCTGAACCAGCCAAGTAGCGTGAAGGATGACTGCCCTATGGGTTGTAAACTTCTTTTATAAGGGAATAAAGTGAGGTACGCGTACCTTTTTGTATGTACCTTATGAATAAGCATCGGCTAACTCCGTGCCAGCAGCCGCGGTAATACGGAGGATGCGAGCGTTATCCGGATTTATTGGGTTTAAAGGGAGCGTAGACGGGTTGTTAAGTCAGTTGTGAAAGTTTGCGGCTTAACCGTAAAATTGCAGTTGATACTGGCGACCTTGAGTGCGGCAGAGGAAGGCGGAATTCGTGGTGTAGCGGTGAAATGCTTAGATATCACGAAGAACTCCAATTGCGAAGGCAGCTTTCTGGACCGTAACTGACGTTGATGCTCGAAAGTGCGGGTATCAAACAGGATTAGATACCCCGGTAGTC
>LST003_43
CCTACGGGGCGCAGCAGTGGGGAATATTGGGCAATGGGCGAAAGCCTTACCCAGCAATACCGCGTGAGGGAAGGAGGTCTTCGGATTGTAAACCTCTGTCTTCGGGGACGATAATGACGGTACCCGAGGAGGAAGCCACGGCTAACTACGTGCCAGCAGCCGCGGTAATACGTAGGTGGCGAGCGTTGTCCGGAATTACTGGGTGTAAAGGGAGCGTAGGCGGGAAGACAAGTTGGACGTTAAATTTATCGGCTTAACCGGTAACCGCGTTCAAAACTGTTTTTCTTGAGTGAAGTAGAGGTTGGCGGAATGCCTAGTGTAGCGGTGAAATGCGTAGATATTAGGAGGAACACCAGTGGCGAAGGCGGCCAACTGGGCTTTAACTGACGCTGAGGCTCGAAAGCGTGGGGAGCAAACAGGATTAGATACCCTGGTAGTC
>LST003_29422
CCTACGGGGGGCAGCAGTGAGGAATATTGGTCAATGGGCGAGAGCCTGAACCAGCCAAGTAGCGTGAAGGATGACTGCCCTACGGGTTGTAAACTTCTTTTATAAGGGAATAAAGTTCTCTACGTGTAGAGTTTTGTATGTACCTTATGAATAAGCATCGGCTAACTCCGTGCCAGCAGCCGCGGTAATACGGAGGATGCGAGCGTTATCCGGATTTATTGGGTTTAAAGGGAGCGTAGACGGCCGTTTAAGTCAGCTGTGAAATGGTGCGGCTCAACCGTAGCACTGCAGTTGAAACTGGACGGCTTGAGTGCAGTTGAGGCAGGCGGAAGTCGTGGTGTAGCGGTGAAATGCTTAGATATCACGAAGAACCCCGATTGCGAAGGCAGCCTGCTAAGCTGCAACTGACGTTGAGGCTCGAAAGTGTGGGTATCAAACAGGATTAGATACCCCAGTAGTC
>LST003_13626
CCTACGGGGCGCAGCAGTGGGGAATATTGGGCAATGGGCGAAAGCCTTACCCAGCAATACCGCGTGAGGGAAGGAGGTCTTCGGATTGTAAACCTCTTTGATCAGGGACGAAGAAAGTGACGGTACCTGAAGAACAAGCCCCGGCTAACTACGTGCCAGCAGCCGCGGTAATACGTAGGGGGCGAGCGTTGTCCGGAATGACTGGGCGTAAAGGGTGCGTAGGCGGCCACGCAAGTTAGAAGTGAAATACCTAGGGCTTAACTCAGGTGCTGCTTTTAAAACTGTGAGGCTGGAGTGCCGGAGAGGTAAGCGGAATTCCTAGTGTAGCGGTGAAATGCGTAGATATTAGGAGGAACACCAGTGGCGAAGGCGGCTTACTGGACGGTAACTGACGTTGAGGCTCGAAAGCGTGGGGAGCAAACAGGATTAGATACCCCAGTATC
>LST003_33943
CCTACGGGTGGCAGCAGTGGGGGATATTGCACAATGGGGGAAACCCTGATGCAGCGACGCCGCGTGGAGGAAGAAGGTTTTCGGATTGTAAACTCCTGTCGTTAGGGACGATAATGACGGTACCTAACAAGAAAGCACCGGCTAACTACGTGCCAGCAGCCGCGGTAAAACGTAGGGTGCAAGCGTTGTCCGGAATTACTGGGTGTAAAGGGAGCGCAGGCGGACCGGCAAGTTGGAAGTGAAATCTATGGGCTCAACCCATAAATTGCTTTCAAAACTGCTGGACTTGAGTAGTGCAGAGGTAGGTGGAATTCCAGGTGTAGCGGTGGAATGCGTAGATATCGGGAGGAACACCAGTGGCGAAGGCGACCTACTGGGCACCAACTGACGCTGAGGCTCGAAAGCATGGGTAGCAAACAGGATTAGATACCCCCGTAGTC
>LST003_18143
CCTACGGGTGGCAGCAGTGGGGAATATTGGGCAATGGGCGAAAGCCTTACCCAGCAATACCGCGTGAGGGAAGGAGGTCTTCGGATTGTAAACCTCTTTGATCAGGGACGAAGCAAGTGACGGTACCTGAAGAACAAGCCCCGGCTAACTACGTGCCAGCAGCCGCGGTAATACGTAGGGGGCGAGCGTTGTCCGGAATGCCTGGGCGGAAAGGGTGCGTAGGCGGCTTGGCAAGTTAGAAGTGAAATACCTAGGGCTTAACTCAGGTGCTGCTTTTAAGACTGCCGGGCTGGAGTGCAGGAGAGGTTAATGGAATTCCTAGTGTAGCGGTGGAATGCGTAGATATTAGGAGGAACACCAGAGGCGAAGGCGATTAACTGGACTGTAACTGACGCTGAGGCACGAAAGTGTGGGGAGCAAACAGGATTAGATACCCCGGTAGTC
>LST003_24909
CCTACGGGCTGCAGCAGTCGAGAATCATTCACAATGGGGGAAACCCTGATGGTGCGACGCCGCGTGGGGGAGGAAGGTCTTCGGATTGTAAACCCCTGTCATGCAGGAGCAAAGCGCAAGCCTGATAGTACTGCAAGAGGAAGAGACGGCAAACTCTGTGCCAGCAGCCGCGGTAATACAGAGGTCTCAAGCGTTGTTCGGAATCACTGGGCGTAAAGGGTACGTAGGCTGAACCATAAGTCGTGCGTGAAAGGCAGGGGCTCAACCTCTGGAGTGCGCGTGATACTGTGGTGCTGGAGTAATGGAGGGGGAACCGGAATTCTTGGTGTAGCAGTGAAATGCGTAGATATCAAGAAGAAGACTCGTGGCGAAGGCGGGTTCCTGGACATTAACTGACGCTGAGGTACGAAGGCTAGGGTAGCGAAAGGGATTAGATACCCTGGTAGTC
>LST003_22669
CCTACGGGTGGCAGCAGTGGGGAATATTGGGCAATGGGCGAAAGCCTTACCCAGCAATACCGCGTGAGGGAAGGAGGTCTTCGGATTGTAAACCTCTTGGATCAGGGACGAAGAAAGTGACGGTACCTGAAGAACAAGCCCCGGCTAACTACGTGCCAGCAGCCGCGGTAATACGTAGGGGGAGAGCGTTGTCCGGACTGACTGGGCGTAAAGGGTGCGTAGGCGGCTTGGCAAGTTAGAAGTGAAATACCTAGGGCTTAACTCAGGTGCTGCTTTTAAAACTGCTAAGCTGGAGTGCAGGAGAGGTTAATGGAATTCCTAGTGTAGCGGTGGAATGCGTAGATATTAGGAGGAACACCAGAGGCGAAGGCGATTAACTGGACTGTAACTGACGCTGAGGCACGAAAGTGTGGGGAGCAAACAGGATTAGATACCCTAGTAGTC
>LST003_6846
CCTACGGGATGCAGCAGTGGGGAATCTTGCGCAATGGGCGAAAGCCTGAAGCAGCGACGCCGCGTGCGGGACGAAGGCCTTCCGGTCGTAAACCGCCTTCAGCAGGGACGAGGCCGCGAGGTGACGGTACCTGCAGAAGAAGCCCCGGCTAACTACGTGCCAGCAGCCGCGGTAATACGTAGGGGGTGAGCGTTATCCGGATTCATTGGGCGTAAAGCGCTCGTAGGCGGTCCGTTAGGTCTGGAGTCAAATCCGGGGGCTCAACCCCCGCACGCTCCCGATACCGGCGGACTTGAGTTTGGTAGGGGAAGGCGGAATTCCAAGTGTAGCGGTGGAATGCGCAGATATTTGTAAGAACACCGGTGGCGAAGGCGGCCTACTGGGCCACAACTGACGCTGAGGAGCGAAAGCTAGGGGAGCGAACAGGATTAGATACCCCCGTAGTC
>LST003_13627
CCTACGGGTCGCAGCAGTGAGGAATATTGGTCAATGGGCGAGAGCCTGAACCAGCCAAGTAGCGTGAAGGATGACTGCCCTACGGGTTGTAAACTTCTTTTATAAGGGAATAAAGTATTCTACGTGTAGAGTTTTGTATGTACCTTATGAATAAGCATCGGCTAACTCCATGCCAGCAGCCGCGGTAATACGGAGGATGCGAGCGTTATCCGGATTTATTGGGTTTAAAGGGAGCGTAGACGGCTGTTTAAGTCAGCTGTGAAATGGTGCGGCTCAACCGTAGCACTGCAGTTGAAACTGGACGGCTTGAGTGCAGTTGAGGCAGGCGGAATTCGTGGTGTAGCGGTGAAATGCTTAGATATCACGAAGAACCCCGATTGCGAAGGCAGCCTGCTAAGCTGCAACTGACGTTGAGGCTCGAAAGTGTGGGTATCAAACAGGATTAGATACCCGAGTAGTC
>LST003_20393
CCTACGGGGGACAGCAGTGGGGAATATTGGGCAATGGGGGAAACCCTGACCCAGCAACGCCGCGTGAAGGAAGAAGGCCTTCGGGTTGTAAACTTCTTTTACCAGGGACGAAGGACGTGACGGTACCTGGAGAAAAAGCAACGGCTAACTACGTGCCAGCAGCCGCGGTAATACGTAGGTTGCAAGCGTTGTCCGGATTTACTGGGTGTAAAGGGCGTGTAGGCGGAGCTGCAAGTCAGATGTGAAATCCCGGGGCTCAACCCCGGAACTGCATTTGAAACTGTAGCCCTTGAGTATCGGAGAGGCAAGCGGAATTCCTAGTGTAGCGGTGAAATGCGTAGATATTAGGAGGAACACCAGTGGCGAAGGCGGCTTGCTGGACGACAACTGACGCTGAGGCGCGAAAGCGTGGGGAGCAAACAGGATTAGATACCCTGGTAGTC
>LST003_11360
CCTACGGGAGGCAGCAGTCGGGAATATTGCGCAATGGAGGAAACTCTGACGCAGTGACGCCGCGTATAGGAAGAAGGTTTTCGGATTGTAAACTATTGTCGTTAGGGAAGAAAAAGGACAGTACCTAAGGAGGAAGCTCCGGCTAACTACGTGCCAGCAGCCGCGGTAATACGTAGGGAGCGAGCGTTATCCGGATTTATTGGGTGTAAAGGGTGCGTAGACGGGCAGGCAAGTTAGTTGTGAAATCCCTCGGCTTAACTGAGGAACTGCAACTAAAACTGGTTGTCTTGAGTGCAGGAGAGGTAAGTGGAATTCCTAGTGTAGCGGTGAAATGCGTAGATATTAGGAGGAACACCAGTGGCGAAGGCGACTTACTGGACTGTAACTGACGTTGAGGCACGAAAGTGTGGGGAGCAAACAGGATTAGATACCCCCGTAGTC
>LST003_44
CCTACGGGGGGCAGCAGTGGGGAATATTGCACAATGGGGGAAACCCTGATGCAGCGACGCCGCGTGGAGGAAGAAGGTCTTCGGATTGTAAACTCCTGTTGTTGGGGAAAATAAGGATGGTACCCAACAAGGAAGTGACGGCTAACTACGTGCCAGCAGCCGCGGTAAAACGTAGGTCACGAGCGTTGTCCGGAATTACTGGGTGTAAAGGGAGCGCAGGCGGGTATGCAAGTTGGGAGTGAAATGCATGGGCTCAACCCATGAACTGCTCTCAAAACTGTGTAACTTGAGTAGTGCAGAGGTAGGCGGAATTCCCGGTGTAGCGGTGGAATGCGTAGATATCGGGAGGAACACCAGTGGCGAAGGCGGCCTACTGGGCACCAACTGACGCTGAGGCTCGAAAGTGTGGGTAGCAAACAGGATTAGATACCCCGGTAGTC
>LST003_2311
CCTACGGGAGGCAGCAGTGGGGAATATTGGGCAATGGGCGCAAGCCTGACCCAGCAACGCCGCGTGAGGGAAGAAGGTCTTCGGATTGTAAACCTCTGTCGCAAGGGACGAAGGCGTGACGGTACCTTGTGAGGAAGCCCCGGCTAACTACGTGCCAGCAGCCGCGGTAATACGTAGGGGGCGAGCGTTGTCCGGAATTACTGGGCGTAAAGGGTGCGTAGGCGGTTGCTTAAGTTGGATGTGAAATACCCGGGCTTAACTTGGGGGGTGCATTCAAAACTGGGCGACTAGAGTTCAGGAGAGGGAAGCGGNATNCCTAGTGTAGCGGTGANATGCGTAGATATTAGGAGGAACACCAGTGGCGAAGGCGGCTTTCTGGACTGACACTGACGCTGAGGCACGAAAGCGTGGGGAGCAAACAGGATTAGATACCCCAGTAGTC
>LST003_15873
CCTACGGGACGCAGCAGTGGGGAATATTGGGCAATGGAGGCAACTCTGACCCAGCAATGCCGCGTGAGTGATGAAGGTCTTTTGATTGTAAAGCTCTTTTCTTGGGAACGAAGATCTGACGGTACCCAAGGAATAAGCCCCGGCTAACTACGTGCCAGCAGCCGCGGAAATACGTAGGGGGCAAGCGTTGTCCGGAATGACTGGGCGTAAAGGGTGTGTAGACGGTTAGGTAAGTTAGATGTGTAATACCCAGGGCTTAACTCGGGTGCTGCATCTAAAACTGCCTGACTTGAGTGCTGGAGAGGATAGTGGAATTCCTAGTGTAGCGGTGGAATGCGTAGATATTAGGAGGAACATCAGTGGCGAAGGCGACTATCTGGACAGTAACTGACGCTGAGGCACGAAAGCGTGGGGAGCAAACAGGATTAGATACCCCAGTAGTC
>LST003_31681
CCTACGGGGTGCAGCAGTTAGGAATATTGGACAATGGGGGAAACCCTGATCCAGCCATGCCGCGTGAGTGAAGAAGGCCTTCGGGTTGTAAAGCTCTTTTAGATGGGAAGATGATGACGGTACCATCAGAATAAGCACCGGCAAACTTCGTGCCAGCAGCCGCGGTAATACGAAGGGTGCAAGCGTTGTTCGGAATTACTGGGCGTAAAGGGTAAGTAGGCGGATATATCAGTCAGGAGTGAAATGCCGGGGCTCAACCTCGGAACTGCTTTTGCGACGGTATATCTAGAGGATAGCAGGGGACAATGGAATACCCAGTGTAGAGGTGAAATTCGTAGATATTGGGTAGAACATCGGAGGCGAAGGCGATTGTCTGGGCTATAACTGACGCTAAGATACGAAAGCGTGGGGATCAAACAGGATTAGATACCCGCGTAGTC
>LST003_9099
CCTACGGGAGGCAGCAGTGGGGAATATTGCGCAATGGGCGAAAGCCTGACGCAGCGACGCCGCGTGAGGGATGAAGGTCCTCGGATCGTAAACCTCTGTCAGACGGGAAGAAGTTGCACTGTGCTAATCAGCGGTGCATTGACGGTACCTTCAAAGGAAGCACCGGCTAACTCCGTGCCAGCAGCCGCGGTAATACGGAGGGTGCGAGCGTTAATCGGAATTACTGGGCGTAAAGCGCACGTAGGCTGTATATCAAGTCAAGGGTGAAATCCCCGGGCTCAACCTGGGAACTGCCTTTGAAACTGGTAAACTGGAGTATGTGAGAGGGTGGCGGAATTCCTGGTGTAGGAGTGAAATCCGTAGATATCAGGAGGAACATCAGTGGCGAAGGCGGCCACCTGGCACAAAACTGACGCTGAGGTGCGAAAGCGTGGGTAGCAAACAGGATTAGATACCCTAGTAGTC
>LST003_4570
CCTACGGGACGCAGCAGTGGGGAATATTGCACAATGGGGGAAACCCTGATGCAGCGACGCCGCGTGAGTGAAGAAGTATTTCGGTATGTAAAGCTCTATCAGCAGGGAAGAAGAAAGACGGTACCTGACTAAGAAGCCCCGGCTAACTACGTGCCAGCAGCCGCGGTAATACGTAGGGGGCAAGCGTTATCCGGATTTACTGGGTGTAAAGGGAGCGCAGACGGCATGGCAAGTCTGAAGTGAAAGGCATGGGCTCAACCCGTGGACTGCTTTGGAAACTGTCAGGCTAGAGTGTCGGAGAGGCAAGTGGAATTCCTAGTGTAGCGGTGAAATGCGTAGATATCACGAAGAACCCCGATGGCGAAGGCAGCCTGCTAAGATGCAACTGACGTTGAGGCTCGAAAGTGTGGGTATCAAACAGGATTAGATACCCCGGTAGTC
>LST003_29423
CCTACGGGATGCAGCAGTGGGGAATATTGGGCAATGGGCGAAAGCCTGACCAAGCAACGCCGCGTGAAGGAAGAAGGCTTTCGGGTTGAAAACTTCTTTTATCAGGGACGAAGGATGTGACGGTACCTGATGAATAAGCCACGGCTAACTACGTGCCAGCAGCCGCGGTAATACGTAGGTGGCAAGCGTTGTCCGGATTTACTGGGTGTAAAGGGCGCGTAGGCGGAAAGACAAGTCAGATGTGAAATCTATGGGCTTAACCCATAAACTGCATTTGAAACTGTTCTTCTTGAGTATCGGAGAGGCAGGCGGAATTCCTAGTGTAGCGGTGAAATGCGTAGATATTAGGAGGAACACCAGTGGCGAAGGCGGCCTGCTGGACAGTAACTGACGTTGAGGCTCGAAAGCGTGGGTATCAAACAGGATTAGATACCCCGGTAGTC
>LST003_18144
CCTACGGGGGGCAGCAGTGAGGAATATTGGTCAATGGACGCAAGTCTGAACCAGCCATGCCGCGTGCAGGAAGACGGCTCTATGAGTTGTAAACTGCTTTTGTACGGGGGTAAACTCGGATACGTGTATCTGACTGAAAATACCGTACGAATAAGGATCGGCTAACTCCGTGCCAGCAGCCGCGGTAATACGGAGGATCCAAGCGTTATCCGGATTTATTGGGTTTAAAGGGTGCGTAGGCGGTTTGATAAGTTAGAGGTGAAATCCCGGGGCTTAACTCCGGCACTGCCTCTGATACTGTTGGACTAGAGAGTAGTTGCGGTAGGCGGAATGTATGGTGTAGCGGTGAAATGCTTAGAGATCATACAGAACACCGATTGCGAAGGCAGCTTACCAAACTATATCTGACGTTGAGGCACGAAAGCGTGGGGAGCAAACAGGATTAGATACCCTCGTAGTC
>LST003_33944
CCTACGGGAGGCAGCAGTGGGGAATATTGGGCAATGGGCGAAAGCCTGACCCAGCAACGCCGCGTGAAGGAAGAAGGCTTTCGGGTTGTAAACTTCTTTTATCAGGGACGAAGGATGTGACGGTACCTGATGAATAAGCCACGGCTAACTACGTGCCAGCAGCCGCGGTAATACGTAGGTGGCAAGCGTTGTCCGGATTTACTGGGTGTAAAGGGCGCGTAGGCGGAGAGACAAGTCAGATGTGAAATCTATGGGCTTAACCCATAAACTGCATTTGAAACTATCTCCCTTGAGTGATGGAGAGGCAAGCGGAAGTCCTAGTGTAGCGGTGAAATGCGTAGATATTAGGAGGAACACCAGTGGCGAAGGCGGCTTGCTGGACATTAACTGACGCTGAGGCGCGAAAGCGTGGGGAGCAAACAGGATTAGATACCCTCGTAGTC
>LST003_13628
CCTACGGGGTGCAGCAGTGGGGAATATTGGGCAATGGGCGCAAGCCTGACCCAGCAACGCCGCGTGAAGGAAGAAGGCTTTCGGGTTGTAAACTTCTTTTGTCAGGGACGAAGCAAGTGACGGTACCTGACGAATAAGCCACGGCTAACTACGTGCCAGCAGCCGCGGTAATACGTAGGTGGCAAGCGTTATCCGGATTTATTGGGTGTAAAGGGCGTGTAGGCGGGACTGCAAGTCAGATGTGAAAACCACGGGCTCAACCTGTGGCCTGCATTTGAAACTGTAGTTCTTGAGTGTCGGAGAGGCAATCGGAATTCCGTGTGTAGCGGTGAAATGCGTAGATATACGGAGGAACACCAGTGGCGAAGGCGGATTGCTGGACGATAACTGACGCTGAGGCTCGAAAGTGTGGGGAGCAAACAGGATTAGATACCCGTTTAGTC
>LST003_22670
CCTACGGGATGCAGCAGTGGGGAATATTGGGCAATGGGCGCAAGCCTGACCCAGCAACGCCGCGTGAAGGAAGAAGGCCCTCGGGTTGTAAACTTCTTTTCTTAGGGACGAAGCAAGTGACGGTACCTAAGGAATAAGCCACGGCTAACTACGTGCCAGCAGCCGCGGTAATACGTAGGTGGCAAGCGTTATCCGGATTTACTGGGTGTAAAGGGCGTGTAGGCGGGATGGTAAGTCAGATGTGAAAACTATGGGCTCAACTCATAGCCTGCATTTGAAACTGCTGTTCTTGAGTACTGGAGAGGCAGACGGAATTCCAGGTGTAGCGGTGAAATGCGTAGATATTAGGAGGAACACCAGTGGCGAAGGCGGTCTGCTGGACAGAGACTGACGCTGAGGCGCGAAAGCGTGGGGAGCAAACAGGATTAGATACCCCCGTAGTC
>LST003_2312
CCTACGGGGCGCAGCAGTGAGGAATATTGGTCAATGGGCGAGAGCCTGAACCAGCCAAGTAGCGTGAAGGATGAAGGTTCTATGGATTGTAAACTTCTTTTATAAGGGAATAAAGTGCTTTACGTGTAGAGTTTTGTATGTACCTTATGAATAAGCATCGGCTAACTCCGTGCCAGCAGCCGCGGTAATACGGAGGATGCGAGCGTTATCCGGATTTATTGGGTTTAAAGGGATCGTAGACGGGATGTTAAGTCAGCTGTGAAAGTTTGGGGCTCAACCTTAAAATTGCAGTTGAAACTGGCGTTCTTGAGTGCGGTATAGGCAGGCGGNATNCGTGGTGTAGCGGTGANATGCTTAGATATCACGAAGAACTCCAATTGCGAAGGCAGCTTGCTGGAGCGTAACTGACGTTGATGCTCGAAAGTGTGGGTATCAAACAGGATTAGATACCCCAGTAGTC
>LST003_20394
CCTACGGGGGGCAGCAGTCGGGAATATTGCGCAATGGAGGAAACTCTGACGCAGTGACGCCGCGTATAGGAAGAAGGTTTTCGGATTGTAAACCATTGTCGTTAGGGAAGATACAAGACAGTACCTAAGGAGGAAGCACCGGCTAACTATGTGCCAGCAGCCGCGGTAATACATAGGGTGCGAGCGTTATCCGGAATTATTGGGTGTAAAGGGTGCGTAGATGGGAAGACAAGTTAGTTGTGAAATCCCTCGGCTCAACTGAGGAACTGCAACTAAAACTATCTTTCTTGAGTATCGGAGAGGAAAGTGGAATTCCTAGTGTAGCGGTGAAATGCGTAGATATTAGGAGGAACACCAGTGGCGAAGGCGACTTTCTGGACGATAACTGACGTTGAGGCACGAAAGTGTGGGGAGCAAACAGGATTAGATACCCCGGTAGTC
>LST003_15874
CCTACGGGGCGCAGCAGTGAGGAATATTGGTCAATGGGCGAGAGCCTGAACCAGCCAAGTAGCGTGAAGGATGACTGCCCTACGGGTTGTAAACTTCTTTTATAAGGGAATAAAGTTCTCTACGTGTAGAGTTTTGTATGTACCTTATGAATAAGCATCGGCTAACTCCGTGCCAGCAGCCGCGGTAATACGGAGGATGCGAGCGTTATCCGGATTTATTGGGTTTAAAGGGAGCGTAGACGGCGGTTTAAGTCAGCTGTGAAATGGTGCGGCTCAACCGTAGCACTGCAGTTGAAACTGGACGGCTTGAGTGCAGTTGAGGCAGGCGGAATTCGTGGTGTAGCGGTGAAATGCTTAGATATCACGAAGAACCCCGATTGCGAAGGCAGCCTGCTAAGCTGCAACTGACGTTGAGGCTCGAAAGTGTGGGTATCAAACAGGATTAGATACCCGTGTAGTC
>LST003_45
CCTACGGGCTGCAGCAGTGGGGAATATTGGGCAATGGGGGCAACCCTGACCCAGCAACGCCGCGTGAAGGAAGAAGGCTTTCGGGTTGTAAACTTCTTTTACCAGGGACGAAGGACGTGACGGTACCTGGAGAAAAAGCCACGGCTAACTACGTGCCAGCAGCCGCGGTAATACGTAGGTGGCAAGCGTTGTCCGGATTTACTGGGTGTAAAGGGCGTGTAGGCGGGAGAGCAAGTCAGATGTGAAATCTATGGGCTTAACCCATAAACTGCATTTGAAACTGTTCTTCTTGAGTATCGGAGAGGCAGGCGGAATTCCTAGTGTAGCGGTGAAATGCGTAGATATTAGGAGGAACACCAGTGGCGAAGGCGGCCTGCTGGACGACAACTGACGCTGAGGCGCGAAAGCGTGGGGAGCAAACAGGATTAGATACCCTAGTAGTC
>LST003_9100
CCTACGGGCCGCAGCAGTGAGGAATATTGGTCAATGGGCGAGAGCCTGAACCAGCCAAGTAGCGTGAAGGATGACTGCCCTACGGGTTGTAAACTTCTTTTATAAGGGAATAAAGTTCTCTACGTGTAGAGTTTTGTATGTACCTTATGAATAAGCATCGGCTAACTCCGTGCCAGCAGCCGCGGTAATACGGAGGATGCGAGCGTTATCCGGATTTATTGGGTTTAAAGGGAGCGTAGACGGCCGTTTAAGTCAGCTGTGAAATGGTGCGGCTCAACCGTAGCACTGCAGTTGAAACTGGACGGCTTGAGTGCAGTTGAGGCAGGCGGAATTCGTGGTGTAGCGGTGAAATGCTTAGATATCACGAAGAACCCCGATTGCGAAGGCAGCCTGCTAAGCTGCAACTGACGTTGAGGCTCGAAAGTGTGGGTATCAAACAGGATTAGATACCCGCGTAGTC
>LST003_27165
CCTACGGGAGGCAGCAGTAGGGAATCTTCCACAATGGACGCAAGTCTGATGGAGCACCGCCGCGTGAGTGAAGAAGGTTTTCGGATCGTAAAGCTCTGTTGTTGGTGAAGAAGGATAGAGGACGTAACAGGCCTTTATTTGACGGTAATCAACCAGCAAGTCACAGCTAACTACGTTCCAGCCGCCGCGGTAATACGAAGGTGGCAAGCGTTGTCCGGATTTATTGGGCGTAAAGCGAGCGCAGGCGGAAAAATAAGTCTGAAGTGAAATCCCTTGGCTTAACCCAGGAACTGCATTGGAAACTGTTTTTCTTGAGGTCAGAAGATGAGGGTGGAACTCCAGGTGTAGCGGTGGAATGCGTAGATATAGGGAAGAACACCAGGGGAGAAGGCGGCTCTCTGGGCTGCAACTGACGCTGAGGCTCGAAAGCATGGGTAGCGAACAGGATTAGATACCATAGTAG
>LST003_29424
CCTACGGGGTGCAGCAGTGAGGAATATTGGTCAATGGGCGAGAGCCTGAACCAGCCAAGTAGCGTGAAGGATGACTGCCCTACGGGTTGTAAACTTCTTTTATAAGGGAATAAAGTTCTCTACGTGTAGAGTTTTGTATGTACCTTATGAATAAGCATCGGCTAACTCCGTGCCAGCAGCCGCGGTAATACGGAGGATGCGAGCGTTATCCGGATTTATTGGGTTTAAAGGGAGCGTAGACGGGTCCTTAAGTCAGTTGTGAAAGTTTGCGGCTCAACCGTAAAATTGCAGTTGATACTGGGGACCTTGAGTGCGGCAGAGGCAGGCGGAATTCGTGGTGTAGCGGTGAAATGCTTAGATATTAGGAGGAACACCAGAGGCGAAGGCGATTAACTGGACTGTAACTGACGCTGAGGCACGAAAGTGTGGGGAGCAAACAGGATTAGATACCCAGTAGTC
>LST003_18145
CCTACGGGGGGCAGCAGTGAGGAATATTGGTCAATGGACGCAAGTCTGAACCAGCCATGCCGCGTGCAGGAAGACGGCTCTATGAGTTGTAAACTGCTTTTGTACGAGGGTAAACTCACCTACGTGTAGGTGACTGAAAATATCGTATGAATAAGGATCGGCTAACTCCGTGCCAGCAGCCGCGGTAATACGGAGGATCCAAGCGTTATCCGGATTTATTGGGTTTAAAGGGTGCGTAGGCGGTTTGATAAGTTAGAGGTGAAATCCCGGGGCTTAACTCCGGAATTGCCTCTGATACTGTTGAGCTAGAGAGTAGTTGCGGTAGGCGGAATGTATGGTGTAGCGGTGAAATGCTTAGAGATCATACAGAACACCGATTGCGAAGGCAGCTTACCAAACTATATCTGACGTTGAGGCACGAAAGCGTGGGGAGCAAACAGGATTAGATACCCGCGTAGTC
>LST003_13629
CCTACGGGCCGCAGCAGTGGGGAATATTGCGCAATGGGCGAAAGCCTGACGCAGCGACGCCGCGTGAGGGATGAAGGTCTTCGGATCGTAAACCTCTGTCAGAAGGGAAGAAGCTAGGGTGCTCTAATCATCATCCTACTGACGGTACCTTCAAAGGAAGCACCGGCTAACTCCGTGCCAGCAGCCGCGGTAATACGGAGGGTGCAAGCGTTAATCGGAATCACTGGGCGTAAAGCGCACGTAGGCTGTTATGTAAGTCAGGGGTGAAAGCCCACGGCTCAACCGTGGAACTGCCCTTGATACTGCACGACTTGAATCCGGGAGAGGGTGGCGGAATTCCAGGTGTAGGAGTGAAATCCGTAGATATCTGGAGGAACATCAGTGGCGAAGGCGGCCACCTGGACCGGTATTGACGCTGAGGTGCGAAAGCGTGGGGAGCAAACAGGATTAGATACCCGAGTAGTC
>LST003_4571
CCTACGGGGGGCAGCAGTGGGGAATATTGGGCAATGGGCGCAAGCCTGACCCAGCAACGCCGCGTGAAGGAAGAAGGCCCTCGGGTTGTAAACTTCTTTTGTCAGGGACGAAGCAAGTGACGGTACCTGACGAATAAGCCACGGCTAACTACGTGCCAGCAGCCGCGGTAATACGTAGGTGGCAAGCGTTATCCGGATTTACTGGGTGTAAAGGGCGTGTAGGCGGAGCTGCAAGTCAGATGTGAAATCCCGGGGCTCAACCCCGGAACTGCATTTGAAACTGTAGCCCTTGAGTATCGGAGAGGCAAGCGGAATTCCTAGTGTAGCGGTGAAATGCGTAGATATTAGGAGGAACACCAGTGGCGAAGGCGACTTTCTGGACAGTAACTGACGTTGAGGCACGAAAGTGTGGGGAGCAAACAGGATTAGATACCCTCGTAGTC
>LST003_33945
CCTACGGGGGGCAGCAGTGGGGAATATTGCACAATGGGGGAAACCCTGATGCAGCGACGCCGCGTGAGCGATGAAGTACTTCGGTATGTAAAACTCTATTTGCAGGGAAGAAACTGACGGTACCTGACTAAGAAGCACCGGCTAAATACGTGCCAGCAGCCGCGGTAATACGTAAGGTGCAAGCGTTATCCGGATTTACTGGGTGTAAAGGGAGCGTAGGCGGATAGTCAAGTCTGTAGTGAAAACCCGGGGCTCAACCCAGGGACTGCTTTGGAAACTGTTTATCTAGAGTGCTGGAGAGGTAAGTGGAATTCCTAGTGTAGCGGTGAAATGCGTAGATATTAGGAGGAACACCAGTTGCGAAGGCGGCGTACTGGACATTAACTGACGTTGAGGCTCGAAAGCGTGGGGAGCAAACAGGATTAGATACCCTTGTAGTC
>LST003_24911
CCTACGGGTGGCAGCAGTGAGGAATATTGGTCAATGGACGCAAGTCTGAACCAGCCATGCCGCGTGCAGGAAGACGGCTCTCTGAGTTGTAAACTGCTTTTGTACGGGGGTAAACCCGGGTACGCGTACCCGGCTGAACGTATCGTACGAATAAGGAACGGCTAACTCCGTGCCAGCAGCCGCGGTAATACGGAGGATCCAAGCGTTATCCGGATTTATTGGGTTTAAAGGGAGCGTAGGCGGTATGAGAAGTGAGAGGTGAAATCCCGGGGCTTAACTCCGGAATTGCATCTGATACTGTTGGACTAGAGAGCAGTTGCGGTAGGCGGAATGTATGGTGTAGCGGTGAAAAGCTTAGATATCATACAGAACACCGATTGCGAAGGCAGCTTACCAAACTATATCTGACGTTGAGGCACGAAAGCGTGGGGAGCAAACAGGATTAGATACCCTGGTAGTC
>LST003_20395
CCTACGGGGGGCAGCAGTGAGGAATATTGGTCAATGGGCGAGAGCCTGAACCAGCCAAGTAGCGTGAAGGATGACTGCCCTATGGGTTGTAAACTTCTTTTATACGGGAATAACATCATCCACGTGTGGGTGTCTGCATGTACCGTATGAATAAGCATCGGCTAACTCCGTGCCAGCAGCCGCGGTAATACGGAGGATGCGAGCGTTATCCGGATTTATTGGGTTTAAAGGGAGCGTAGACGGGTCCTTAAGTCAGTTGTGAAAGTTTGCGGCTCAACCGTAAAATTGCAGTTGATACTGGAGACCTTGAGTGCGGTATAGGCAGGCGGAATTCGTGGTGTAGCGGTGAAATGCTTAGATATCACGAAGAACTCCGATTGCGAAGGCAGCTTGCTGGACCGTAACTGACGTTGAGGCTCGAAAGTGCGGGTATCAAACAGGATTAGATACCCCAGTAGTC
>LST003_2313
CCTACGGGGTGCTGCAGTGGGGAATATTGGGCAATGGGCGAAAGCCTTACCCAGCAATACCGCGTGAGGGAAGGAGGTCTTCGGATTGTAAACCTCTTTGATCAGGGACGAAGAAAGTGACGGTACCTGAAGAACAAGCCCCGGCTAACTACGTGCCAGCAGCCGCGGTAATACGTAGGGGGCGAGCGTTGTCCGGATTCATTGGGCGTAAAGCGCTCGTAGGCGGTCCGTTAGGTCGGGAGTCAAATCCGGGGGCTCAACCCCCGCACGCTCCCGATACCGGCGGACTTGAGTTTGGTAGGGGAAGGCGGNATNCCAAGTGTAGCGGTGANATGCGTAGATATTAGGAGGAACACCAGTGGCGAAGGCGGCTTTCTGGACTGACACTGACGCTGAGGCACGAAAGCGTGGGGAGCAAACAGGATTAGATACCCCCGTAGTC
>LST003_46
CCTACGGGACGAAGCAGTGGGGAATATTGCACAATGGGGGAAACCCTGATGCAGCGACGCCGCGTGAGTGAAGAAGTATTTCGGTATGTAAAGCTCTATCAGCAGGGAAGAAAATGACGGTACCTGACTCAGAAGCCCCGGCTAACTACGTGCCAGCAGCCGCGGTAATACGTAGGGGGCGAGAGTTATCCGGATTTACTGGGTGTAAAGGGAGCGTAGACGGCGAAGCAAGTCTGAAGTGAAAACCCAGGGCTCAACCCTGGGACTGCTTTGGAAACTGTTTTGCTAGAGTGCTGGAGAGGTAAGTGGAATTCCTAGTGTAGCGGTGAAATGCGTAGATATTAGGACGAACACCAGTGGCGAAGGCGGCTTACTGGACAGTAACTGACGTTGATGCTCGAAAGCGTGGGGAGCAAACAGGATTAGATACCCCAGTAG
>LST003_31683
CCTACGGGGGGCAGCAGTGAGGAATATTGGTAAATGGACGCAAGTCTGAACCAGCCATGCCGCGTGCAGGAAGACGGCTCTATGAGTTGTAAACTGCTTTTGTACGAGGGTAAACTCACCTACGTGTAGGTGACTGAAAGTATCGTATGAATAAGGATCGGCTAACTCCGTGCCAGCAGCCGCGGTAATACGGAGGATCCAAGCGTTATCCGGATTTATTGGGTTTAAAGGGTGCGTAGGCGGTTTGATAAGTTAGAGGTGAAATCCCGGGGCTTAACTCCGGCACTGCCTCTAATACTGTTGGACTAGAGAGTAGTTGCGGTATGCGGAATGTATGGTGTAGCGGTGAAATGCTTAGAGATCATACAGAACATCGATTGCGAAGGCAGCTTACCAAACTATATCTGACGTTGAGGCACGAAAGCGTGGGGAGCAAACAGGATTAGATACCCGGGTAGTC
>LST003_6849
CCTACGGGCTGCAGCAGTAGGGAATATTGCTCAATGGGGGAAACCCTGAAGCAGCAACGCCGCGTGGAGGATGTAGGTTTTCGGATTGTAAACTCCTTTTGTTAGAGAAGATAATGACGGTATCTAACGAATAAGCACCGGCTAACTCCGTGCCAGCAGCCGCGGTAATACGGAGGGTGCAAGCGTTACTCGGAATCACTGGGCGTAAAGAGCGCGTAGGCGGGGTAGTAAGTCAGATGTGAAATCCTATGGCTTAACCATAGAACTGCATTTGAAACTACTACTCTAGAGTATGGGAGAGGTAGGTGGAATTCTTGGTGTAGGGGTAAAATCCGTAGAGATCAAGAGGAATACTCATTGCGAAGGCGACCTGCTGGAACATTACTGACGCTGATGCGCGAAAGCGTGGGGAGCAAACAGGATTAGATACCCCTGTAGTC
>LST003_29425
CCTACGGGTTGCAGCAGTGGGGAATATTGGGCAATGGGCGCAAGCCTGACCCAGCAACGCCGCGTGAAGGAAGAAGGCTTTCGGGTTGTAAACTTCTTTTGTCAGGTACGAAGCAAGTGACGGTACCTGACGAATAAGCCACGGCTAACTACGTGCCAGCAGCCGCGGTAATACGTAGGTGGCAAGCGTTATCCGGATTTATTGGGTGTAAAGGGCGTGTAGGCGGGACTGCAAGTCAGATGTGAAAACCACGGGCTCAACCTGTGGCCTGCATTTGAAACTGTAGTTCTTGAGTGTCGGAGAGGCAATCGTAATTCCGTGTGTAGCGGTGAAATGCGTAGATATACGGAGGAACACCAGTGGCGAAGGCGGATTGCTGGACGATAACTGACGCTGAGGCGCGAAAGCGTGGGGAGCAAACAGGATTAGATACCCCCGTAGTC
>LST003_22672
CCTACGGGATGCAGCAGTGGGGAATATTGGGCAATGGGCGCAAGCCTGACCCAGCAACGCCGCGTGAGGGAAGAAGGTTTTCGGATTGTAAACCTCTGTCGCAGGGGACGCGGAGAAGACGGTACCCTGTGAGGAAGCCCCGGCTAACTACGTGCCAGCAGCCGCGGTAATACGTAGGGGGCGAGCGTTGTCCGGAATGACTTGGCGTAAAGGGCGCGTAGGTGGTCAGGTAAGTTTGGAGTGAAAGTCCTATTTTCAAGGTAGGAACTGCTTTGAAAACTGCCTGACTGGAGGGATGGAGAGGATAGCGGAATTCCCGGTGTAGCGGGGAAATGCGTAGAGATCGGGAGGAACACCAGTGGCGAAGGCGGCTAGCTGGACATAGACTGACACTGAGGCGCGAAAGCGTGGGTAGCAAACAGGATTAGATACCCGTGTAGTC
>LST003_47
CCTACGGGGTGCAGCAGTGAGGAATATTGGTCAATGGACGCAAGTCTGAACCAGCCATGCCGCGTGCAGGAAGACGGCTCTATGAGTTGTAAACTGCTTTTGTACGAGGGTAAACTCAGATACGTGTATCTGACTGAAAGTATAGTACGAATAAGGATCGGCTAACTCCGTGCCAGCAGCCGCGGTAATACGGAGGATCCAAGCGTTATCCGGATTTATTGGGTTTAAAGGGTGCGTAGGCGGTTTGATAAGTTAGAGGTGAAATACCGGGGCTTAACTCCGGAACTGCCTCTGATACTGTTGGACTAGAGAGTAGTTGCGGTAGGCGGAATGTATGGTGTAGCGGGGAAATGCTTAGAGATCATACAGAACACCGATTGCGAAGGCAGCTTACCAAACTATATCTGACGTTGAGGCACGAAAGCGTGGGGAGCAAACAGGATTAGATACCCCTGTAGTC
>LST003_33946
CCTACGGGCGGCAGCAGTGGGGAATATTGGGCAATGGGCGAAAGCCTGACCCAGCAACGCCGCGTGAGGGAGGAAGGCCCTCGGGTTGTAAACTTCTTTTAACAGGGACGAATAAAGTGACGGTACCTGTTGAATAAGCCCCGGCTAACTACGTGCCAGCAGCCGCGGTAATACGTAGGTGGCGAGCGTTATCCGGATTTACTGGGTGTAAAGGGCGTGTAGGCGGGACTGCAAGTCAGGCGTGAAAACCACGGGCTCAACCTGTGGCCTGCGTTTGAAACTGTAGTTCTTGAGTGATGGAGAGGCAGGCGGAATTCCGTGTGTAGCGGTGAAATGCGTAGATATAAGGAGGAACACCAGTGGCGAAGGCGGCCTGCTGGACATTAACTGACGCTGAGGCGCGAAAGCGTGGGGAGCAAACAGGATTAGATACCCCGGTAGTC
>LST003_20396
CCTACGGGCCGCAGCAGTGAGGAATATTGGTCAATGGACGGGAGTCTGAACCAGCCAAGTCGCGTGAAGGATGACGGCCCTACGGGTTGTAAACTTCTTTAGTGCGGGAACAAATAAAGGCACGCGTGCCATGTTGAGTGTACCGCAAGAATAAGCATCGGCTAACTCCGTGCCAGCAGCCGCGGTAATACGGAGGATGCGAGCGTTATCCGGATTTATTGGGTTTAAAGGGTGCGCAGGCTGTCGTGCAAGTCAGCGGTCAAATGTCGGGGCTCAACCCCGGCCTGCCGTTGAAACTGCATGGCTGGCGTGAGTGTGAGGTAGGCGGAATGCGTTGTGTAGCGGTGAAATGCGTAGATATACGGAGGAACACCAGTGGCGAAGGCGGATTGCTGGACAGTAACTGACGCTGAGGCGCGAAAGCGTGGGGAGCAAACAGGATTAGATACCCGTGTAGTC
>LST003_11363
CCTACGGGTGGCAGCAGTGAGGAATATTGGTCAATGGGCGAGAGCCTGAACCAGCCAAGTAGCGTGAAGGATGACTGCACTATGGGTTGTAAACTTCTTTTATAAGGGAATAAAGTTCTCTACGTGTAGAGTTTTGTATGTACCTTATGAATAAGCATCGGCTAACTCCGTGCCAGCAGCCGCGGTAATACGGAGGATGCAAGAGTTATCCGGATTGATTGGGTTTAAAGGGAGCTTAGACGGCGGTTTAAGTCAGCTGTGAAATGGTGCGGCTCAACCTTAGCACTGCAGTTGAAACTGGACGGCTTGAGTGAAGTTGAGGCAGGCGGAATTCGTGGTGTAGCGGTGAAATGCTTAGATATCACGAAGAACCCCGATTGCGAAGGCAGCCTGCTAAGCTGCAACTGACGTTGAGGCTCGAAAGTGTGGGTATCAAACAGGATTAGATACCCCCGTAGTC
>LST003_22673
CCTACGGGGTGCAGCAGGCGCGCAAACTTTACAATGCGAGCAATCGTGATAAGGAAACCCTGAGTGCCTGTCGATGCAGGCTGTTCATCTGTTTAAATTGCAGGTGAAGAAAGGGCAGGGCAAGACCGGTGCCAGCCGCCGCGGTAATACCGGCTGCTCGAGTGATGGCCACTATTACTGGGTTTAAAGCGTCCGTAGCTTGATTCTTAGGTCTCTTGGGAAATCTTAACGCTTAACGTTAAGGCGTCTAAGGGATACCGGGAATCTTGGAACTGGGAGAGGTAAGCCGTACTTCGGGGGTAGGAGTGAAATCTTGTAATCCTCGAGGGACGACCTATGGCGAAGGCAGCTTACCAGAACAGCTTCGACAGTGAGGGACGAAAGCTGGGGGAGCAAACGGGATTAGATACCCTTGGTAGTC
>LST003_2314
CCTACGGGGGGCAGCAGTGGGGAATATTGCACAATGGGGGAAACCCTGATGCAGCGACGCCGCGTGGAGGAAGAAGTATTTCGGTATGTAAAGCTCTATCAGCAGGGAAGAAAGTGACGGTACCTGACTAAGAAGCACCGGCTAAATACGTGCCAGCAGCCGCGGTAATACGTATGGTGCAAGCGTTATCCGGATTTACTGGGTGTAAAGGGAGCGTAGACGGATAGGCAAGTCTGAAGTGAAAGCCCGGGGCTCAACCCCGGGACTGCTTTGGAAACTGTTTATCTAGAGTGCTGGAGAGGTAAGTGGNATNCCTAGTGTAGCGGTGANATGCGTAGATATTAGGAGGAACACCAGTGGCGAAGGCGGCTTACTGGACAGGAACTGACGTTGAGGCTCGAAAGCGTGGGGAGCAAACAGGATTAGATACCCGAGTAGTC
>LST003_31684
CCTACGGGCGGCAGCAGTGAGGAATATTGGTCAATGGGCGAGAGCCTGAACCAGCCAAGTAGCGTGAAGGATGACTGCCCTATGGGTTGTAAACTTCTTTTATAAGGGAATAAAGTGAGGTACGCGTACCTTTTTGTATGTACCTTATGAATAAGCATCGGCTAACTCCGTGCCAGCAGCCGCGGTAATACGGAGGATGCGAGCGTTATCCGGATTTATTGGGTTTAAAGGGAGCGTAGACGGCCGTTTAAGTCAGCTGTGAAATGGTGCGGCTCAACCGTAGCACTGCAGTTGAAACTGGACGGCTTGAGTGCAGTTGAGGCAGGCGGAATTCGTGGTGTAGCGGTGAAATGCTTAGATATCACGAAGAACCTCGATTGCGAAGGCAGCCTGCTAAGCTGCAACTGACGTTGAGGCTCGAAAGTGTGGGTATCAAACAGGATTAGATACCCCGGTAGTC
>LST003_6850
CCTACGGGTTGCAGCAGTGGGGAATATTGCACAATGGGGGAAACCCTGATGCAGCGACGCCGCGTGAGCGAAGAAGTATTTCGGTATGTAAAGCTCTATCAGCAGGGAAGATACTGACGGTACCTGACTAAGAAGCACCGGCTAACTACGTGCCAGCAGCCGCGGTAATACGTATGGTGCAAGCGTTATCCGGATTTACTGGGTGTAAAGGGAGCGTAGACGGATAGGCAAGTCTGGAGTGAAAGCCCGGGGCTCAACCCCGGGACTGCTTTGGAAACTGTTTAGCTAGAGTGCTGGAGAGGTAAGTGGAATTACTAGTGTAGCGGTGAAATGCGTAGATATTAGGAGGAACACCAGTGGCGAAGGCGGCTTACTGGACAGTAACTGACGTTGAGGCTCGAAAGCGTGGGGAGCAAACAGGATTAGATACCCGCGTAGTC
>LST003_9102
CCTACGGGCTGCAGCAGTGGGGAATATTGGGCAATGGGCGAAAGCCTTACCCAGCAATACCGCGTGAGGGAAGGAGGTCTTCGGATTGTAAACCTCTTTGATCAGGGACGAAGCAAGTGACGGTACCTGAAGAACAAGCCCCGGCTAACTACGTGCCAGCAGCCGCGGTAATACGTAGGGGGCGAGCGTTGTCCGGAATGACTGGGCGTAAAGGGTGCGTAGGCGGCTTGGCAAGTTAGAAGTGAAATACCTAGGGCTTAACTCAGGTGCTGCTTTTAAGACTGCCGGGCTGGAGTGCAGGAGAGGTTAATGGAATTCCTAGTGTAGCGGTGGAATGCGTAGATATTAGGAGGAACACCAGAGGCGAAGGCGATTAACTGGACTGTAACTGACGCTGATGCACGAAAGTGTGGGGAGCAAACAGGATTAGATACCCCAGTAGTC
>LST003_48
CCTACGGGTTGCAGCAGTGAGGAATATTGGTCAATGGACGCAAGTCTGAACCAGCCATGCCGCGTGCAGGAAGACGGCTCTATGAGTTGTAAACTGCTTTTGTACGAGGGTAAACTCAGATACGTGTATCTGACTGAAAGTACCGTACGAATAAGGATCGGCTAACTCCGTGCCAGCAGCCGCGGTAATACGGAGGATCCAAGCGTTATCCGGATTTATTGGGTTTAAAGGGTGCGTAGGCGGTTTGATAAGTTAGAGGTGAAATACCGGGGCTTAACTCCGGAACTGCCTCTGATACTGTTGAGCTAGAGAGTAGTTGCGGTAGGCGGAATGTATGGTGTAGCGGTGAAATGCTTAGAGATCATACAGAACACCGAGTGCGAAGGCAGCTTACCAAACTATATCTGACGTTGAGGCACGAAAGCGTGGGGAGCAAACAGGATTAGATACCCGAGTAGTC
>LST003_18147
CCTACGGGGTGCAGCAGTGGGGAATATTGGGCAATGGGCGAAAGCCTGACCCAGCAACGCCGCGTGAAGGAAGAAGGCTTTCGGGTTGTAAACTTCTTTTATCAGGGACGAAGGATGTGACGGTACCTGATGAATAAGCCACGGCTAACTACGTGCCAGCAGCCGCGGTAATACGTAGGTGGCAAGCGTTGTCCGGATTTACTGGGTGTAAAGGGCGCGTAGGCGGAGAGACAAGTCAGATGTGAAATCTATGGGCTTAACCCATAAACTGCATTTGAAACTATCTCCCTTGAGTGATGGAGAGGCAAGCGGAATTCCTAGTGTAGCGGTGAAATGCGTAGATATTAGGAGGAACACCAGTGGCGAAGGCGGCTTGCTGGACATTAACTGACGCTGAGGCGCGAAAGCGTGGGGAGCAAACAGGATTAGATACCCCAGTAGTC
>LST003_4573
CCTACGGGGTGCAGCAGTAGGGAATATTGCACAATGGGGGAAACCCTGATGCAGCGACGCCGCGTGAAGGAAGAAGTATTTCGGTATGTAAACTTCTATCAGCAAGGAAGAAAATGACGGTACTTGACTAAGAAGCCCCGGCTAAATACGTGCCAGCAGCCGCGGTAATACGTATGGGGCAAGCGTTATCCGGAATTACTGGGTGTAAAGGGAGCGTAGGCGGTACGGCAAGTCAGAAGTGAAAGCCTGGGGCTCAACCCCGGAATTGCTTTTGAAACTGTCGGACTAGAGTGTCGGAGGGGTAAGCGGAATTCCTAGTGTAGCGGTGAAATGCGTAGATATTAGGAGGAACACCGGTGGCGAAGGCGGCTTACTGGACGACCACTGACGCTGAGGCTCGAAAGCGTGGGGAGCAAACAGGATTAGATACCCCCGTAGTC
>LST003_29426
CCTACGGGCCGCAGCAGTGGGGAATATTGCACAATGGGGGAAACCCTGATGCAGCGACGCCGCGTGAGCGAAGAAGTATTTCGGTATGTAAAGCTCTATCAGCAGGGAAGAAACTGACGGTACCTGACTAAGAAGCACCGGCTAAATACGTGCCAGCAGCCGCGGTAATACGTATGGTGCAAGCGTTATCCGGATTTACTGGGTGTAAAGGGAGCGTAGACGGATAGGCAAGTCTGGAGTGAAAGCCCGGGGCTCAACCCCGGGACTGCTTTGGAAACTGTTTATCTAGAGTGCTGGAGAGGTAAGTGGAATTCCTAGTGTAGCGGTGAAATGCGTAGATATTAGGAGGAACACCAGTGGCGAAGGCGGCTTACTGGACAGTAACTGACGTTGAGGCTCGAAAGCGTGGGGAGCAAACAGGATTAGATACCCTAGTAGTC
>LST003_27167
CCTACGGGCGGCAGCAGTGGGGAATATTGGGCAATGGGCGCAAGCCTGACCCAGCAACGCCGCGTGAAGGAAGAAGGCCCTCGGGTTGTAAACTTCTTTTGTCAGGGACGAAGCAAGTGACGGTACCTGACGAATAAGCCACGGCTAACTACGTGCCAGCAGCCGCGGTAATACGTAGGTGGCAAGCGTTATCCGGATTTACTGGGTGTAAAGGGCGTGTAGGCGGGATTGCAAGTCAGATGTGAAAACCACGGGCTCAACCTGTGGCCTGCATTTGAAACTGCAGTTCTTGAGTACTGGAGAGGCAGACGGAATTCCTAGTGTAGCGGTGAAATGCGTAGATATTAGGAGGAACACCAGTGGCGAAGGCGGCCTACTGGGCTGTAACTGACGCTGAGGCGCGAAAGCGTGGGGAGCAAACAGGATTAGATACCCTGGTAGTC
>LST003_20397
CCTACGGGCTGCAGCAGTGAGGAATATTGGTCAATGGACGCAAGTCTGAACCAGCCATGCCGCGTGCAGGAAGACGGCTCTATGAGTTGTAAACTGCTTTTGTACGAGGGTAAACCCGGGTACGCGTACCCGGCTGAAAGTATCGTACGAATAAGGATCGGCTAACTCCGTGCCAGCAGCCGCGGTAATACGGAGGATCCAAGCGTTATCCGGATTTATTGGGTTTAAAGGGTGCGTAGGCGGTTTGATAAGTTAGAGGTGAAATCCCGGGGCTTAACTCCGGAATTGCCTCTGATACTGTTGGACTAGAGAGTAGTTGCGGTAGGCGGAATGTATGGTGTAGCGGTGAAATGCTTAGAGATCATACAGAACACCGATTGCGAAGGCAGCTTACCAAACTATATCTGACGTTGAGGCACGAAAGCGTGGGGAGCAAACAGGATTAGATACCCCGGTAGTC
>LST003_33947
CCTACGGGGGGCAGCAGTAGGGAATTTTCGTCAATGGGGGGAACCCTGAACGAGCAATGCCGCGTGAGTGAAGAAGGTCTTCGGATCGTAAAGCTCTGTTGTAAGAGAAAAACGGACTCCATAGGGAATGATGGAGGAGTGATGGTATCTTACCAGAAAGCCACGGCTAACTACGTGCCAGCAGCCGCGGTAATACGTAGGTGGCGAGCGTTATCCAGAATCATTGGGCGTAAAGGGTGCGTAGGTGGCACGATAAGTCTGTAGTAAAAGGCAGCGGCTCAACCGCTGTTGGCTATGGAAACTGTCGAGCTGGAGTGCAGAAGAGGGCGATGGAATTCCATGTGTAGCGGTAAAATGCGTAGATATATGGAGGAACACCAGTGGCGAAGGCGGCCGCCTGGTCTGCAACTGACACTGAAGCACGAAAGCGTGGGGAGCAAATAGGATTAGATACCCCGGTAGTC
>LST003_24913
CCTACGGGCGGCAGCAGTAAGGAATATTGGGCAATGGAGGAAACTCTGACCCAGCAACGCCGCGTGAAGGAAGAAGGTCTTCGGATTGTAAACTTCTGTTGTCAGGGAAGAAGATAGTGACGGTACCTGACGAGAAAGCCCCGGCAAACTATGTGCCAGCAGCCGCGGTAATACATAGGGGGCAAGCGTTGTCCGGATTTATTGGGTGTAAAGGGTGCGTAGACGGGAATGCAAGTTAGTTTTGAAATCCCTCGGCTCAACTGAGGAATTGGAACTAAAACTGTGTTTCTTGAGTGCAGGAGAGGAAAGTGGAATTCCTAGTGTAGCGGTGAAATGCGTAGATATTAGGAGGAACACCAGTGGCGAAGGCGACTTTCTGGACTGTAACTGACGCTGAGGCGCGAAAGCGTGGGGAGCAAACAGGATTAGATACCCTAGTAGTC
>LST003_9103
CCTACGGGGGGCAGCAGGCGCGCAAACTTTACAATGCGAGCAATCGTGATAAGGAAACCCTGAGTGCCTGTCGATGCAGGCTGTTCATCTGTTTAAATTGCAGGTGAAGAAAGGGCAGGGCAAGACCGGTGCCAGCCGCCGCGGTAATACCGGCTGCTCGAGTGATGGCCACTATTACTGGGTTTAAAGCGTCCGTAGCTTGATTCTTAGGTCTCTTGGGAAATCTTAACGCTTAACGTTAAGGCGTCTAAGGGATACCGGGAATCTTGGAACTGGGAGAGGTAAGCCGTACTTCGGGGGTAGGAGTGAAATCTTGTAATCCTCGAGGGACGACCTATGGCGAAGGCAGCTTACCAGAACAGCTTCGACAGTGAGGGACGAAAGCTGGGGGAGCAAACGGGATTAGATACCCCGGTAGTC
>LST003_6851
CCTACGGGATGCAGCAGTGGGGAATATTGGGCAATGGGCGAAAGCCTGACCCAGCAACGCCGCGTGAGGGAAGAAGGCCTTCGGGTCGTAAACCTCTGTCCTATGGGACGAAGGAAGTGACGGTACCATAGGAGGAAGCCCCGGCTAACTACGTGCCAGCAGCCGCGGTAATACGTAGGGGGCGAGCGTTGTCCGGAATGATTGGGCGTAAAGGGCGCGTAGGCGGCCTGGTAAGTCTGAAGTGAAAGTCCCGCTTTCAAGGTGGGAATTGCTTTGGATACTGCTGGGCTGGAGTGCAGGAGAGGAAAGCGGAATTCCCGGTGTAGCGGTGAAATGCGTAGAGATCGGGAGGAACACCAGTGGCGAAGGCGGCTTTCTGGACTGTAACTGACGCTGAGGCGCGAAAGCGTGGGGAGCAAACAGGATTAGATACCCCTGTAGTC
>LST003_13632
CCTACGGGTGGCAGCAGTGGGGAATATTGCACAATGGGGGAAACCCTGATGCAGCGACGCCGCGTGAGCGAAGAAGTATTTCGGTATGTAAAGCTCTATCAGCAGGGAAGAAGAAAGACGGTACCTGACTAAGAAGCCCCGGCTAACTACGTGCCAGCAGCCGCGGTAATACGTAGGGGGCAAGCGTTATCCGGATTTACTGGGTGTAAAGGGAGCGTAGACGGATAGGCAAGTCTGGAGTGAAAGCCCGGGGCTCAACCCCGGGACTGCTTTGGAAACTGTTTATCTAGAGTGCTGGAGAGGTAAGTGGAATTCCTAGTGTAGCGGTGAAATGCGTAGATATTAGGAGGAACACCAGTGGCGAAGGCGGCTTACTGGACGGTAACTGACGTTGAGGCTCGAAAGCGTGGGGAGCAAACAGGATTAGATACCCCGGTAGTC
>LST003_2315
CCTACGGGTCGCAGCAGTGGGGAATATTGCGCAATGGGGGCAACCCTGACGCAGCAACGCCGCGTGATTGAAGAAGGCCTTCGGGTTGTAAAGATCTTTAATCAGGGACGAAAAATGACGGTACCTGAAGAATAAGCTCCGGCTAACTACGTGCCAGCAGCCGCGGTAATACGTAGGGAGCAAGCGTTATCCGGATTTACTGGGTGTAAAGGGCGCGCAGGCGGGCCGGTAAGTTGGGAGTGAAATCCGGGGGCTTAACCCCCGAACTGCTTTCAAACCTGCTGGTCTTGAGTGAGGGAGAGGCAGGCGGNATNCCGTGTGTAGCGGTGANATGCGTAGATATACGGAGGAACACCAGTGGCGAAGGCGGCCTGCTGGACATTAACTGACGCTGAGGCGCGAAAGCGTGGGGAGCAAACAGGATTAGATACCCCTGTAGTC
>LST003_4574
CCTACGGGGCGCAGCAGTGAGGAATATTGGTCAATGGACGCAAGTCTGAACCAGCCATGCCGCGTGCAGGAAGACGGCTCTATGAGTTGTAAACTGCTTTTGTACGAGGGTAAACCCGGGTACGAGTACCCGGCTGAAAGTATCATACGAATAAGGATCGGCTAACTCCGTGCCAGCAGCCGCGGTAATACGGAGGATCCAAGCGTTATCCGGATTTATTGGGTTTAAAGGGTGCGTAGGCGGTTTGATAAGTTAGAGGTGAAATGTTAGGGCTTAACCCTGAAACTGCCTCTAATACTGTTGAGCTAGAGAGTAGTTGCGGTAGGCGGAATGTATGGTGTAGCGGTGAAATGCTTAGAGATCATACAGAACACCGATTGCGAAGGCAGCTTACCAAACTATATCTGACGTTGAGGCACGAAAGCGTGGGGAGCAAACAGGATTAGATACCCGAGTAGTC
>LST003_22675
CCTACGGGTCGCAGCAGTGGGGAATATTGGGCAATGGGCGAAAGCCTTACCCAGCAATACCGCGTGAGGGAAGGAGGTCTTCGGATTGTAAACCTCTTTGATCAGGGACGAAGCAAGTGACGGTACCTGAAGAACAAGCCCCGGCTAACCACGTGCCAGCAGCCGCGGTAATACGTAGGGGGCGAGCGTTGTCCGGAATGACTGGGCGTAAAGGGTGCGTAGGCGGCTAAGCAAGTTAGAAGTGAAATACCTAGGGCTTAACTCAGGTGCTGCTTTTAAAACTGTTTGGCTGGAGTGCAGGAGAGGTTAATGGAATTCCTAGTGTAGCGGTGGAAGGCGTAGATATTAGGAGGAACACCAGAGGCGAAGGCGATTAACTGGACTGTAACTGACGCTGAGGCACGAAAGTGTGGGGAGCAAACAGTATTAGATACCCCGGTAGTC
>LST003_33948
CCTACGGGGTGCAGCAGTGAGGAATATTGGTCAATGGACGCAAGTCTGACCCAGCCATGCCGCGTGCAGGAAGACGGCTCTATGAGTTTTAAACTGCTTTTTTACGAGGGTAAACCCGGGTACGCGTACCCGGCTGACACTATCTTACGACTAAGGATCGGCTAACTCCGTGCCAGCAGCCGCGGTATTACGGAGGATCCAAGCGTTATCCGGATTTATTGGGTTTACAGGGTGCGTAGGCGGTTTGATAAGTTAGAGGTGAAATCCCGGGGCTTAACTCCGGGATTGCATCTGAGACTGTTGGACTAGAGAGTAGTTGAGGTAGGCGGAATGTATGGTGTAGCGGTGAAATGCGTAGAGATAATAAAGAACACCGATTGCGAAGGCAGCTTACTAAACTATATCTGACGTTGAGGCACGAAAGCGTGGGGAGCAAACAGGATTAGATACCCGCGTAGTC
>LST003_27168
CCTACGGGAGGCAGCAGTAGGGAATATTGCTCAATGGGGGAAACCCTGAAGCAGCAACGCCGCGTGGAGGATGAAGGTTTTCGGATTGTAAACTCCTTTTTTTAGAGAAGATAATGACGGTATCTAACGAATAAGCACCGGCTAACTCCGTGCCAGCAGCCGCGGTAATACGGAGGGTGCAAGCGTTACTCGGAATCACTGGGCGTAAAGAGCGCGTAGGCGGGGTAGTAAGTCAGATGTGAAATCCTATGGCTTAACCATAGAACTGCATTTGAAACTACTACTCTAGAGTATGGGAGAGGTAGGTGGAATTCTTGGTGTAGGGGTAAAATCCGTAGAGATCAAGAGGAATACTCATTGCGAAGGCGACCTGCTGGAACATTACTGACGCTGATGCGCGAAAGCGTGGGGAGCAAACAGGATTAGATACCCTTGTAGTC
>LST003_18148
CCTACGGGACGCAGCAGTGGGGAATATTGGGCAATGGGGGCAACCCTGACCCAGCAACGCCGCGTGAAGGAAGAAGGCTTTCGGGTTGTAAACTTCTTTTACCAGGGACGAAGGACGTGACGGTACCTGGAGAAAAAGCCACGGCTAACTACGTGCCAGCAGCCGCGGTAATACGTAGGTGGCAAGCGTTGTCCGGATTTACTGGGTGTAAAGGGCGTGTAGGCGGGAGAGCAAGTCAGATGTGAAATCTATGGGCTTAACCCATAAACTGCATTTGAAACTGTTCTTCTTGAGTATCGGAGAGGCAGGCGGAATTCCTAGTGTAGCGGTGAAATGCGTAGATATTAGGAGGAACACCAGTGGCGAAGGCGGCCTGCTGGACGACAACTGACGCTGAGGCGCGAAAGCGTGGGGAGCAAACAGGATTAGATACCCCTGTAGTC
>LST003_20398
CCTACGGGGGGCAGCAGTGGGGAATATTGCACAATGGGGGAAACCCTGATGCAGCGACGCCGCGTGGAGGAAGAAGGTCTTCGGATTGTAAACTCCTGTTGTTGGGGAAAAGAAGGATGGTACCCAACAAGGAAGTGACGGCTAACTACGTGCCAGCAGCCGCGGTAAAACGTAGGTCACGAGCGTTGTCCGGAATTACTGGGTGTAAAGGGAGCGCAGGCGGGTATGCAAGTTGGGAGTGAAATACATGGGCTCAACCCATGAACTGCTCTCAAAACTGTGTATCTTGAGTAGTGCAGAGGTAGGCGGAATTCCCGGTGTAGCGGTGGAATGCGTAGATATCGGGAGGAACACCAGTGGCGAAGGCGGCCTACTGGGCACCAACTGACGCTGAGGCTCGAAAGTGTGGGTAGCAAACAGGATTAGATACCCCCGTAGTC
>LST003_9104
CCTACGGGAGGCAGCAGTGAGGAATATTGGTCAATGGGCGAGAGCCTGAACCAGCCAAGTAGCGTGAAGGATGACTGCCCTACGGGTTGTAAACTTCTTTTATAAGGGAATAAAGTTCTCTACGTGTAGAGTTTTGTATGTACCTTATTAATAAGCATCGGCTAACTCCGTGCCAGCAGCCGCGGTAATACGGAGGATGCGAGCGTTATCCGGATTTATTGGGTTTAAAGGGAGCGTAGACGGCGGTTTAAGTCAGCTGTGAAATGGTGCGGCTCAACCGTAGCACTGCAGTTGAAACTGGACGGCTTGAGTGCAGTTGAGGCAGGCGGAATTCGTGGTGTAGCGGTGAAATGCTTAGATATCACGAAGAACCCCGATTGCGAAGGCAGCCTGCTAAGCTGCAACTGACGTTGAGGCTCGAAAGTGTGGGTATCAAACAGGATTAGATACCCGTGTAGTC
>LST003_31686
CCTACGGGGTGCAGCAGTGAGGAATATTGGTCAATGGGCGAGAGCCTGAACCAGCCAAGTAGCGTGAAGGATGACTGCCCTACGGGTTGTAAACTTCTTTTATAAGGGAATAAAGTGCTCTACGTGTAGAGTTTTGTATGTACCTTATGAATAAGCATCGGCTAACTCCGTGCCAGCAGCCGCGGTAATACGGAGGATGCGAGCGTTATCCGGATTTATTGGGTTTAAAGGGAGCGTAGACGGCCGTTTAAGTCAGCTGTGAAATGGTGCGGCTCAACCGTAGCACTGCAGTTGAAACTGGACGGCTTGAGTGCAGTTGAGGCAGGCGGAATTCGTGGTGTAGCGGTGAAATGCTTAGATATCACGAAGAACCTCGATTGCGAAGGCAGCCTGCTAAGCTGCAACTGACGTTGAGGCTCGAAAGTGTGGGTATCAAACAGGATTAGATACCCTCGTAGTC
>LST003_13633
CCTACGGGCTGCAGCAGTCGGGAATATTGCGCAATGGAGGAAACTCTGACGCAGTGACGCCGCGTGCAGGAAGAAGGTTTTCGGATTGTAAACTGCTTTAGACAGGGAAGAAGAAGTGACAGTACCTGTAGAATAAGCTCCGGCTAACTACGTGCCAGCAGCCGCGGTAATACGTAGGGAGCGAGCGTTATCCGGATTTATTGGGTGTAAAGGGTGCGTAGATGGATATGCAAGTTGGTTGTGAAATACCTCGGCTTAACTGAGGAACTGCAACCAAAACTGTAAATCTTGAGTACTGGAGGGGAAAGCGGAATTCCTAGTGTAGCGGTGAAATGCGTAGATATTAGGAAGAACACCGGTGGCGAAGGCGGCTTTCTGGACAGAAACTGACATTGAGGCACGAAAGTGTGGGGAGCAAACAGGATTAGATACCCGAGTAGTC
>LST003_29427
CCTACGGGTTGCAGCAGTGGGGAATATTGCACAATGGGGGAAACCCTGATGCAGCGACGCCGCGTGAGCGATGAAGTATTTCGGTATGTAAAGCTCTATCAGCAGGGAAGAAACTGACGGTACCTGACTAAGAAGCACCGGCTAACTACGTGCCAGCAGCCGCGGTAATACGTAGGTGGCAAGCGTTATCCGGATTTACTGGGTGTAAAGGGCGTGTAGGCGGGATTGCAAGTCAGATGTGAAAACCACGGGCTCAACCTGTGGCCTGCATTTGAAACTGTAGCCCTTGAGTATCGGAGAGGCAAGCGGAATTCCTAGTGTAGCGGTGAAATGCGTAGATATTAGGAGGAACACCAGTGGCGAAGGCGGCTTGCTGGACGACAACTGACGCTGAGGCGCGAAAGCGTGGGGAGCAAACAGGATTAGATACCCTTGTAGTC
>LST003_24914
CCTACGGGTGCAGCAGTGGGGAATATTGGGCAATGGGGGCAACCCTGACCCAGCAACGCCGCGTGAAGGAAGAAGGCTTTCGGGTTGTAAACTTCTTTTACCAGGGACGAAGGACGTGACGGTACCTGGAGAAAAAGCCACGGCTAACTACGTGCCAGCAGCCGCGGTAATACGTAGGTGGCAAGCGTTGTCCGGATTTACTGGGTGTAAAGGGCGTGTAGGCGGGAGAGCAAGTCAGATGTGAAATCTATGGGCTTAACCCATAAACTGCATTTGAAACTGTTCTTCTTGAGTATCGGAGAGGCAGGCGGAATTCCGAGTGTAGCGGTGAAATGCGTAGATATTAGGAGGAACACCAGTGGCGAAGGCGGCCTGCTGGACGACAACTGACGCTGAGGCGCGAAAGCGTGGGGAGCAAACAGGATTAGATACCCGAGTAGTC
>LST003_11365
CCTACGGGGGGCAGCAGTGGGGAATATTGGGCAATGGGCGCAAGCCTGACCCAGCAACGCCGCGTGAAGGATGAAGGCTTTCGGGTTGTAAACTTCTTTTATCAGGGACGAAGAAAATGACGGTACCTGATGAATAAGCCACGGCTAACTACGTGCCAGCAGCCGCGGTAATACGTAGGTGGCAAGCGTTATCCGGATTTACTGGGTGTAAAGGGCGTGTAGGCGGGACTGCAAGTCAGATGTGAAAACTATGGGCTCAACCCATAGCCTGCATTTGAAACTGTAGTTCTTGAGTGCTGGAGAGGCAATCGGAATTCCGTGTGTAGCGGTGAAATGCATAGATATACGGAGGAACACCAGTGGCGAAGGCGGATTGCTGGACAGTAACTGACGCTGAGGCGCGAAAGCGTGGGGAGCAAACAGGATTAGATACCCCTGTAGTC
>LST003_50
CCTACGGGGCGCAGCAGTGGGGAATATTGGGCAATGGGCGAAAGCCTTACCCAGCAATACCGCGTGAGGGAAGGAGGTCTTCGGATTGTAAACCTCTTTGATCAGGGACGAAGCAAGTGACGGTACCTGAAGAACAAGCCCCGGCTAACTACGTGCCAGCAGCCGCGGTAATACGTAGGGGGCGAGCGTTGTCCGGAATGACTGGGCGTAAAGGGTGCGTAGGCGGCTTGGCAAGTTAGAAGTGAAATACCTAGGGCTTAACTCAGGTGCTGCTTTTAAGACTGCCGGGCTGGAGTGCAGGAGAGGTTAATGGAATTCCTAGTGTAGCGGTGGAATGCGTAGATATTAGGAGGAACATCAGGGGCGAAGGCGACTATCTGGACAGTAACTGACGCTGAGGCACGAAAGCGTGGGGAGCAAACAGGATTAGATACCCCTGTAGTC
>LST003_4575
CCTACGGTTGCAGCAGTGAGGAATATTGGTCAATGGACGCAAGTCTGAACCAGCCATGCCGCGTGCAGGAAGACGGCTCTATGAGTTGTAAACTGCTTTTGTACGAGGGTAAACCCGGGTACGCGTACCCGGCTGAAAGTATCGTACGAATAAGGATCGGCTAACTCCGTGCCAGCAGCCGCGGTAATACGGAGGATCCAAGCGTTATCCGGATTTATTGGGTTTAAAGGGTGCGTAGGCGGTTTGATAAGTTAGAGGTGAAATCCCGGGGCTTAACTCCGGCACTGCCTCTGATACTGTTGGACTAGAGAGTAGTTGCGGTAGGCGGAATGTATGGTGTAGCGGTGAAATGCTTAGAGATCATACAGAACACCGATTGCGAAGGCAGCTTACCAAACTATATCTGACGTTGAGGCACGAAAGCGTGGGGAGCAAACAGGATTAGATACCCGGGTAGT
>LST003_15878
CCTACGGGTGGCAGCAGTGAGGAATATTGGTCAATGGGCGAGAGCCTGAACCAGCCAAGTAGCGTGAAGGATGAATGCCCTATGGGTTGTAAACTTCTTTTATACGGGAATAACAAGCGGCACGTGTGCCACTCTGCATGTACCGTATGAATAAGCATCGGCTAACTCCGTGCCAGCAGCCGCGGTAATACGGAGGATGCGAGCGTTATCCGGATTTATTGGGTTTAAAGGGAGCGTAGACGGGTCCTTAAGTCAGTTGTGAAAGTTTGCGGCTCAACCGTAAAATTGCAGTTGATACTGTGGACCTTGAGTGCGGCAGAGGCAGGCGGAATTCGTGGTGTAGCGGTGAAATGCTTAGATATCACGAAGAACTCCGATTGCGAAGGCAGCTTGCTGGACCGTAACTGACGTTGATGCTCGAAAGTGCGGGTATCAAACAGGATTAGATACCCGGGTAGTC
>LST003_33949
CCTACGGGCGGCAGCAGTGGGGAATATTGCACAATGGGGGAAACCCTGATGCAGCGACGCCGCGTGAGCGAAGAAGTATTTCGGTATGTAAAGCTCTATCAGCAGGGAAGAAACTGACGGTACCTGACTAAGAAGCACCGGCTAAATACGTGCCAGCAGCCGCGGTAATACGTATGGTGCAAGCGTTATCCGGATTTACTGGGTGTAAAGGGAGCGTAGACGGATAGGCAAGTCTGGAGTGAAAGCCCGGGGCTCAACCCCGGGACTGCTTTGGAAACTGTTTATCTAGAGTGCTGGAGAGGTAAGTGGAAGTCCTAGTGTAGCGGTGAAATGCGTAGATATTAGGAGGAACACCAGTGGCGAAGGCGGCTTACTGGACAGTAACTGACGTTGAGGCTCGAAAGCGTGGGGAGCAAACAGGATTAGATACCCCGGTAGTC
>LST003_20399
CCTACGGGCGGCAGCAGTGGGGAATATTGGGCAATGGGCGCAAGCCTGACCCAGCAACGCCGCGTGAAGGAAGAAGGCCCTCGGGTTGTAAACTTCTTTTGACAGGGACGAAGAAAATGACGGTACCTGTCGAATAAGCCACGGCTAACTACGTGCCAGCAGCCGCGGTAATACGTAGGTGGCAAGCGTTATCCGGATTTACTGGGTGTAAAGGGCGTGTAGGCGGGCTGGCAAGTCAGATGTGAAAACCATGGGCTCAACCCATGGCCTGCATTTGAAACTGTTGGTCTTGAGTGCTGGAGAGGCAATCGGAATTCCTAGTGTAGCGGTGAAATGCGTAGATATTAGGAGGAACACCAGTGGCGAAGGCGGCTTGCTGGACGACAACTGACGCTGAGGCGCGAAAGCGTGGGGAGCAAACAGGATTAGATACCCCCGTAGTC
>LST003_18149
CCTACGGGACGCAGCAGTGGGGAATATTGGGCAATGGGCGCAAGCCTGACCCAGCAACGCCGCGTGAAGGATGAAGGCTTTCGGGTTGTAAACTTCTTTTATTCGGGACGAAGAAAATGACGGTACCGAATGAATAAGCCACGGCTAACTACGTGCCAGCAGCCGCGGTAATACGTAGGTGGCAAGCGTTATCCGGATTTACTGGGTGTAAAGGGCGTGTAGGCGGGACTGCAAGTCAGATGTGAAAACTATGGGCTCAACCCATAGCCTGCATTTGAAACTGTAGTTCTTGAGTGCTGGAGAGGCAATCGGAATTCCGTGTGTAGCGGTGAAATGCATAGATATACGGAGGAACACCAGTGGCGAAGGCGGATTGCTGGACAGTAACTGACGCTGAGGCGCGAAAGCGTGGGGAGCAAACAGGATTAGATACCCCAGTAGTC
>LST003_11366
CCTACGGGATGCAGCAGTGAGGAATATTGGTCAATGGGCGAGAGCCTGAACCAGCCAAGTAGCGTGAAGGATGACTGCCCTACGGGTTGTAAACTTCTTTTATAAGGGAATAAAGTTCTCTACGTGTAGAGTTTTGTATGTACCTTATGAATAAGCATCGGCTAACTCCGTGCCAGCAGCCGCGGTAATACGGAGGATGCGAGCGTTATCCGGATTTATTGGGTTTAAAGGGAGCGTAGACGGCGGTTTAAGTCAGCTGTGAAATGGTGCGGCTCAACCGTAGCACTGCAGTTGAAACTGGACGGCTTGAGTGCAGTTGAGGCAGGCGGAATTCGTGGTGTAGCGGTGAAATGCTTAGATATCACGAAGAACCCCGATTGCGAAGGCAGCCTGCTAAGCTGCAACTGACGTTGAGGCTCGAAAGTGTGGGTATCAAACAGGATTAGATACCCTCGTAGTC
>LST003_22677
CCTACGGGATGCAGCAGTGAGGAATATTGGTCAATGGTCGAGAGACTGAACCAGCCAAGTCGCGTGAGGGAAGACGGGTCCATGACCTGTAAACCTCTTTTTCCCGGGAAGAACAAGTCGCACGAGTGCGACCCTGCCAGTACCGGGCGAATAAGCATCGGCTAACTCCGTGCCAGCAGCCGCGGTAATACGGGGGATGCGAGCGTTATCCGGATTTATTGGGTTTAAAGGGCGCGTAGGCGGGGCGTCAAGTCAGCGGTAAAAGCCTGCAGCTAAACTGTAGCACGCCGTTGAAACTGCCGTCCTAGAGACGAGACGAGGGAGGTGGAACAAGTGAAGTAGCGGTGAAATGCATAGATATCACTTGGAACCTCGATAGCGAAGGCAGCTTCCCAGGCTCGTTCTGACGCTGATGCGCGAGAGCGTGGGTAGCGAACAGGATTAGATACCCTTGTAGT
>LST003_29428
CCTACGGGTGGCAGCAGTGAGGGATATTGGGCAATGGGGGCAACCCTGACCCAGCGACGCCGCGTGAGGGAAGACGGTCTTCGGATTGTAAACCTCTGTCTTTGGGGACGAAAAAGGACGGTACCCAAGGAGGAAGCTCCGGCTAACTACGTGCCAGCAGCCGCGGTAATACGTAGGGAGCGAGCGTTGTCCGGAATTACTGGGTGTAAAGGGAGCGTAGGCGGGAAGGCAAGTTGGATGTGAAAACTGTGGGCTCAACCTACAGACTGCATTCAAAACTGTTTTTCTTGAGTGAAGTAGAGGCAAGCGGAATTCCTAGTGTAGCGGTGAAATGCGTAGATATTAGGAAGAACACCGGAGGCGAAGGCGGATAGCTGGCCTGTAACTGACGCTGAGACACGAAAGTGTGGGGAGCAAACAGGATTAGATACCCTAGTAGTC
>LST003_2317
CCTACGGGCGGCAGCAGTGGGGAATATTGGGCAATGGGGGCAACCCTGACCCAGCAACGCCGCGTGAAGGAAGAAGGCTTTCGGGTTGTAAACTTCTTTTACCAGGGACGAAGACGTGACGGTACCTGGAGAAAAAGCCACGGCTAACTACGTGCCAGCAGCCGCGGTAATACGTAGGTGGCAAGCGTTGTCCGGATTTACTGGGTGTAAAGGGCGTGTAGGCGGGAGAGCAAGTCAGATGTGAAATCTATGGGCTTAACCCATAAACTGCATTTGAAACTGTTCTTCTTGAGTATCGGAGAGGCAGGCGGNATNCCTAGTGTAGCGGTGANATGCGTAGATATTAGGAGGAACACCAGTGGCGAAGGCGGCCTGCTGGACGACAACTGACGCTGAGGCGCGAAAGCGTGGGGAGCAAACAGGATTAGATACCCGGGTAGTC
>LST003_33950
CCTACGGGCTGCAGCAGTGAGGAATATTGGTCAATGGGCGAGAGCCTGAACCAGCCAAGTAGCGTGAAGGATGACTGCCCTACGGGTTGTAAACTTCTTTTATAAGGGAATAAAGTATTCTACGTGTAGAGTTTTGTATGTACCTTATGAATAAGCATCGGCTAACTCCGTGCCAGCAGCCGCGGTAATACGGAGGATGCGAGCGTTATCCGGATTTATTGGGTTTAAAGGGAGCGTAGACGGCCGTTTAAGTCAGCTGTGAAATGGTGCGGCTCAACCGTAGCACTGCAGTTGAAACTGGACGGCTTGAGTGCAGTTGAGGCAGGCGGAATTCGTGGTGTAGCGGTGAAATGCTTAGATATCACGAAGAACCCCGATTGCGAAGGCAGCCTGCTAAGCTGCAACTGACGTTGAGGCTCGAAAGTGTGGGTATCAAACAGGATTAGATACCCTGGTAG
>LST003_6854
CCTACGGGCGGCAGCAGTGGGGAATATTGCACAATGGGGGAAACCCTGATGCAGCGACGCCGCGTGGAGGAAGAAGGTCTTCGGATTGTAAACTCCTGTTGTTGGGGAAAATAAGGATGGTACCCAACAAGGAAGTGACGGCTAACTACGTGCCAGCAGCCGCGGTAAAACGTAGGTCACAAGCGTTGTCCGGAATTACTGGGTGTAAAGGGAGCGCAGGCGGGTATGCAAGTTGGAAGTGAAATACATGGGCTCAACCCATGAACTGCTTTCAAAACTGTGTATCTTGAGTAGTGCAGAGGTAGGCGGAATTCCCGGTGTAGCGGTGGAATGCGTAGATATCGGGAGGAACACCAGTGGCGAAGGCGGCCTACTGGGCACCAACTGACGCTGAGGCTCGAAAGTGTGGGTAGCAAACAGGATTAGATACCCCGGTAGT
>LST003_18150
CCTACGGGTTGCAGCAGTAGGGAATATTGCTCAATGGGGGAAACCCTGAAGCAGCAACGCCGCGTGGAGGATGAAGGTTTTCGGATTGTAAACTCCTTTTGTTAGAGAAGATAATGACGGTATCTAACGAATAAGCACCAGCTAACTCCGTGCCAGCAGCCGCGGTAATACGGAGGGTGCAAGCGTTACTCGGAATCACTGGGCGTAAAGAGCGCGTAGGCGGGGTAGTAAGTCAGATGTGAAATCCTATGGCTTAACCATAGAACTGCATTTGAAACTACTACTCTAGAGTATGGGAGAGGTAGGTGGAATTCTTGGTGTAGGGGTAAAATCCGTAGAGATCAAGAGGAATACTCATTGCGAAGGCGACCTGCTGGAACATTACTGACGCTGATGCGCGAAAGCGTGGGGAGCAAACAGGATTAGATACCCCCGTAGTC
>LST003_9106
CCTACGGGAGGCAGCAGTGAGGAATATTGGTCACTGGGCGAGAGCCTGAACCAGCCAAGTCGCGTGAGGGATGAATGGTCTATGGCCTGTAAACCTCTTTTGTCAAGGAAGAATAAATCGCACGGGTGCGATCTTGCCAGTACTTGACGAATAAGCATCGGCTAACTCCGTGCCAGCAGCCGCGGTAATACGGGGGATGCGAGCGTTATCCGGATTTATTGGGTTTAAAGGGCGCGTAGGCGGGACGTCAAGTCAGCGGTAAAAGACTGCAGCTAAACTGTAGCACGCCGTTGAAACTGGCGTCCTCGAGACGAGACGAGGGAGGCGGAACAAGTGAAGTAGCGGTGAAATGCATAGATATCACTTGGAACCCCGATAGCGAAGGCAGCTTCCCAGGCTCGATCTGACGCTGATGCGCGAGAGCGTGGGTAGCGAACAGGATTAGATACCCGTGTAGTC
>LST003_11367
CCTACGGGTGGCAGCAGTGAGGAATATTGGTCAATGGACGCAAGTCTGAACCAGCCATGCCGCGTGCAGGAAGACGGCTCTATGAGTTGTAAACTGCTTTTGTACGAGGGTAAACCCGGGTACGCGTACCCGGCTGAAAGTATCGTACGAATAAGGATCGGCTAACTCCGTGCCAGCAGCCGCGGTAATACGGAGGATCCAAGCGTTATCCGGATTTATTGGGTTTAAAGGGTGCGTAGGCGGTTTGATAAGTTAGAGGTGAAATCCCGGGGCTTAACTCCGGAATTGCCTCTGATACTGTTGGACTAGAGAGTAGTTGCGGTAGGCGGAATGTATGGTGTAGCGGTGAAATGCTTAGAGATCATACAGAACACCGATTGCGAAGGCAGCTTACCAAACTATATCTGACGTTGAGGCACGAAAGCGTGGGGAGCAAACAGGATTAGATACCCGTGTAGTC
>LST003_27170
CCTACGGGGGGCAGCAGTGGGGAATATTGCACAATGGGGGAAACCCTGATGCAGCGACGCCGCGTGGAGGAAGAAGGTCTTCGGATTGTAAACTCCTGTTGTTGGGGAAAATAAGGATGGTACCCAACAAGGAAGTGACGGCTCACTACGTGCCAGCAGCCGCGGTAAAACGTAGGTCACAAGCGTTGTCCGGAATTACTGGGTGTAAAGGGAGCGCAGGCGGGTATGCAAGTTGGAAGTGAAATACATGGGCTCAACCCATGAACTGCTTTCAAAACTGTGTATCTTGAGTAGTGCAGAGGTAGGCGGAATTCCCGGTGTAGCGGTGGAATGCGTAGATATCGGGAGGAACACCAGTGGCGAAGGCGGCCTACTGGGCACCAACTGACGCTGAGGCTCGAAAGTGTGGGTAGCAAACAGGATTAGATACCCCTGTAGTC
>LST003_15880
CCTACGGGCTGCAGCAGGCGCGCAAACTTTACAATGCGAGCAATCGTGATAAGGAAACCCTGAGTGCCTGTCGATGCAGGCTGTTCATCTGTTTAAATTGCAGGTGAAGAAAGGGCAGGGCAAGACCGGTGCCAGCCGCCGCGGTAATACCGGCTGCTCGAGTGATGGCCACTATTACTGGGTTTAAAGCGTCCGTAGCTTGATTCTTAGGTCTCTTGGGAAATCTTAACGCTTAACGTTAAGGCGTCTAAGGGATACCGGGAATCTTGGAACTGGGAGAGGTAAGCCGTACTTCGGGGGTAGGAGTGAAATCTTGTAATCCTCGAGGGACGACCTATGGCGAAGGCAGCTTACCAGAACAGCTTCGACAGTGAGGGACGAAAGCTGGGGGAGCAAACGGGATTAGATACCCCCGTAGTC
>LST003_24916
CCTACGGGAGGCAGCAGTGAGGAATATTGGTCAATGGACGCAAGTCTGAACCAGCCATGCCGCGTGCAGGAAGACGGCTCTATGAGTTGTAAACTGCTTTTGTACGAGGGTAAACCCGGGTACGCGTACCCGGCTGAAAGTATCGTACGAATAAGGATCGGCTAACTCCGTGCCAGCAGCCGCGGTAATACGGAGGATCCAAGCGTTATCCGGATTTATTGGGTTTAAAGGGTGCGTAGGCGGTTTGATAAGTTAGAGGTGAAATCCCGGGGCTTAACTCCGGAATTGCCTCTGATACTGTTGGACTAGAGAGTAGTTGCGGTAGGCGGAATGTATGGTGTAGCGGTGAAATGCTTAGAGATCATACAGAACACCGATTGCGAAGGCAGCTTACCAAACTATATCTGACGTTGAGGCACGAAAGCGTGGGGAGCAAACAGGATTAGATACCCCGGTAGTC
>LST003_4577
CCTACGGGTGGCAGCAGTGGGGAATATTGCACAATGGGGGAAACCCTGATGCAGCGACGCCGCGTGAGTGAAGAAGTACTTCGGTATGTAAAGCTCTATCAGCAGGGAAGAAACTGACGGTACCTGACTAAGAAGCACCGGCTAAATACGTGCCAGCAGCCGCGGTAATACGTATGGTGCAAGCGTTATCCGGATTTACTGGGTGTAAAGGGAGCGTAGACGGATAGGCAAGTCTGGAGTGAAAACCCGGGGCTCAACCCCGGGACTGCTTTGGAAACTGTTTATCTAGAGTGCTGGAGAGGTAAGTGGAATTCCTAGTGTAGCGGTGAAATGCGTAGATATTAGGAGGAACACCAGTGGCGAAGGCGGCTTACTGGACAGTAACTGACGTTGAGGCTCGAAAGCGTGGGGAGCAAACAGGATTAGATACCCGTGTAGTC
>LST003_6855
CCTACGGGATGCAGCAGTGGGGAATATTGGGCAATGGGCGCAAGCCTGACCCAGCAACGCCGCGTGAAGGATGAAGGCTTTCGGGTTGTAAACTTCTTTTATCAGGGACGAAACAAATGACGGTACCTGATGAATAAGCCACGGCTAACTACGTGCCAGCAGCCGCGGTAATACGTAGGTGGCAAGCGTTATCCGGATTTACTGGGTGTAAAGGGCGTGTAGGCGGGACTGCAAGTCAGATGTGAAAACTATGGGCTCAACCCATAGCCTGCATTTGAAACTGTAGTTCTTGAGTGCTGGAGAGGCAATCGGAATTCCGTGTGTAGCGGTGAAATGCATAGATATACGGAGGAACACCAGTGGCGAAGGCGGATTGCTGGACAGTAACTGACGCTGAGGCGCGAAAGCGTGGGGAGCAAACAGGATTAGATACCCCTGTAGTC
>LST003_13636
CTACGGGGTGCAGCAGTGGGGAATATTGGGCAATGGGGGCAACCCTGACCCAGCAACGCCGCGTGAAGGAAGAAGGCTTTCGGGTTGTAAACTTCTTTTACCAGGGACGAAGGACGTGACGGTACCTGGAGAAAAAGCCACGGCTAACTACGTGCCAGCAGCCGCGGTAATACGTAGGTGGCAAGCGTTATCCGGATTTATTGGGTGTAAAGGGCGTGTAGGCGGGACTGCAAGTCAGATGTGAAAACCACGGGCTCAACCTGTGGCCTGCATTTGAAACTGTAGTTCTTGAGTGTCGGAGAGGCAATCGGAATTCCGTGTGTAGCGGTGAAATGCGTAGATATACCGAGGAACACCAGTGGCGAAGGCGGATTGCTGGACATTAACTGACGCTGAGGCGCGAAAGCGTGGGGAGCAAACAGGATTAGATACCCCAGTAGTC
>LST003_33951
CCTACGGGGCGCAGCAGTGGGGAATATTGCACAATGGGGGAAACCCTGATGCAGCGACGCCGCGTGAGTGAAGAAGTATTTCGGTATGTAAAGCTCTATCAGCAGGGAAGAAAATGACGGTACCTGACTAAGAAGCACCGGCTAAATACGTGCCAGCAGCCGCGGTAATACGTATGGTGCAAGCGTTATCCGGATTTACTGGGTGTAAAGGGAGCGTAGACGGATAGGCAAGTCTGGAGTGAAAACCCGGGGCTCAACCCCGGGACTGCTTTGGAAACTGTTTATCTAGAGTGCTGGAGAGGTAAGTGGAATTCCTAGTGTAGCGGTGAAATGCGTAGATATTAGGAGGAACACCAGTGGCGAAGGCGGCTTACTGGACAGTAACTGACGTTGAGGCTCGAAAGCGTGGGGAGCAAACAGGATTAGATACCCCGGTAGTC
>LST003_18151
CCTACGGGCCGCAGCAGTGGGGAATATTGGGCAATGGGCGAAAGCCTTACCCAGCAATACCGCGTGAGGGAAGGAGGTCTTCGGATTGTAAACCTCTTTGATCAGGGACGAAGCAAGTGACGGTACCTGAAGAACAAGCCCCGGCTAACTACGTGCCAGCAGCCGCGGTAATACGTAGGGGGCGAGCGTTGTCCGGAATGACTGGGCGTAAAGGGTGCGTAGGCGGCTTGGCAAGTTAGAAGTGAAATACCTAGGGCTTAACTCAGGTGCTGCTTTTAAGACTGCCGGGCTGGAGTGCAGGAGAGGTTAATGGAATTCCTAGTGTAGCGGTGGAATGCGTAGATATTAGGAGGAACACCAGAGGCGAAGGCGATTAACTGGACTGTAACTGACGCTGAGGCACGAAAGTGTGGGGAGCAAACAGGATTAGATACCCGCGTAGTC
>LST003_31689
CCTACGGGTTGCAGCAGTGGGGGATATTGCACAATGGAGGAAACTCTGATGCAGCGACGCCGCGTGAGGGAAGACGGTCTTCGGATTGTAAACCTCTGTCTTTAGGGACGAAAAAATGACGGTACCTAAGGAGGAAGCCACGGCTAACTACGTGCCAGCAGCCGCGGTAATACGTAGGTGGCAAGCGTTGTCCGGAATTACTGGGTGTAAAGGGAGCGTAGGCGGGGAGACAAGTTGAAGGTTTAAACTATCGGCTCAACTGATAGTCGCGTTCAAAACTATCACTCTTGAGTGCAGTAGAGGTAGGCGGAATTCCTAGTGTAGCGGTGAAATGCGTAGATATTAGGAGGAACATCAGTGGCGAAGGCGGCCTACTGGGCTGTAACTGACGCTGAGGCTCGAAAGCGTGGGTAGCAAACAGGATTAGATACCCCGGTAGTC
>LST003_53
CCTACGGGAGGCAGCAGTGGGGGATATTGCACAATGGGGGAAACCCTGATGCAGCGACGCCGCGTGGAGGAAGAAGGTTTTCGGATTGTAAACTCCTGTCGTTAGGGACGATAATGACGGTACCTAACAAGAAAGCACCGGCTAACTACGTGCCAGCAGCCGCGGTAAAACGTAGGGTGCAAGCGTTGTCCGGAATTACTGGGTGTAAAGGGAGCGCAGGCGGACCGGCAAGTTGGAAGTGAAATCTATGGGCTCAACCCATAAATTGCTTTCAAAACTGCTGGCCTTGAGTAGTGCAGAGGTAGGTGGAATTCCCGGTGTAGCGGTGGAATGCGTAGATATCGGGAGGAACACCAGTGGCGAAGGCGACCTACTGGGCACCAACTGACGCTGAGGCTCGAAAGCATGGGTAGCAAACAGGATTAGATACCCTCGTAGTC
>LST003_9107
CCTACGGGGCGCAGCAGTGGGGAATCTTGCGCAATGGGCGAAAGCCTGACGCAGCGACGCCGCGTGCGGGACGAAGGCCTTCGGGTCGTAAACCGCTTTCAGCAGGGACGAGGCCGCGAGGTGACGGTACCTGCAGAAGAAGCCCCGGCTAACTACGTGCCAGCAGCCGCGGTAATACGTAGGGGGCGAGCGTTATCCGGATTCATTGGGCGTAAAGCGCTCGTAGGCGGTCCGTTAGGTCGGGAGTCAAATCCGGGGGCTCAACCCCCGCACGCTCCCGATACCGGCGGACTTGAGTTTGGTAGGGGAAGGCGGAATTCCAAGTGTAGCGGTGGAATGCGCAGATATTAGGAGGAACACCAGTGGCGAAGGCGGCTTGCTGGACGACAACTGACGCTGAGGCGCGAAAGCGTGGGGAGCAAACAGGATTAGATACCCTGGTAGTC
>LST003_20401
CCTACGGGTTGCAGCAGTGGGGAATATTGGGCAATGGGGGCAACCCTGACCCAGCAACGCCGCGTGAAGGAAGAAGGCTTTCGGGTTGTAAACTTCTTTTACCAGGGACGAAGGACGTGACGGTACCTGGAGAAAAAGCCACGGCTAACTACGTGCCAGCAGCCGCGGTAATACGTAGGTGGCAAGCGTTGTCCGGATTTACTGGGTGTAAAGGGCGTGTAGGCGGGAGAGCAAGTCAGATGTGAAATCTATGGGCTTAACCCATAAACTGCATTTGAAACTGTTTTTCTTGAGTATCGGAGAGGCAGGCGGAATTCCTAGTGTAGCGGTGAAATGCGTAGATATTAGGAGGAACACCAGTGGCGAAGGCGGCCTGCTGGACGACAACTGACGCTGAGGCGCGAAAGCGTGGGGAGCAAACAGGATTAGATACCCCTGTAGTC
>LST003_27171
CCTACGGGACGCAGCAGTGGGGAATATTGCACAATGGGGGAAACCCTGATGCAGCGACGCCGCGTGAGCGAAGAAGTATTTCGGTATGTAAAGCTCTATCAGCAGGGAAGAAACTGACGGTACCTGACTAAGAAGCACCGGCTAAATACGTGCCAGCAGCCGCGGTAATACGTATGGTGCAAGCGTTATCCGGATTTACTGGGTGTAAAGGGAGCGTAGACGGATAGGCAAGTCTGGAGTGAAAGCCCGGGGCTCAACCCCGGGACTGCTTTGGAAACTGTTTATCTAGAGTGCTGGAGAGTTAAGTGGAATTCCTAGTGTAGCGGTGAAATGCGTAGATATTAGGAGGAACACCAGTGGCGAAGGCGGCTTACTGGACAGTAACTGACGTTGAGGCTCGAAAGCGTGGGGAGCAAACAGGATTAGATACCCCAGTAGTC
>LST003_24917
CCTACGGGATGCAGCAGTGGGGAATATTGGGCAATGGGCGAAAGCCTTACCCAGCAATACCGCGTGAGGGAAGGAGGTCTTCGGATTGTAAACCTCTTTGATCAGGGACGAAGCAAGTGACGGTACCTGAAGAACAAGCCCCGGCTAACTACGTGCCAGCAGCCGCGGTAATACGTAGGGGGCGAGCGTTGTCCGGAATGACTGGGCGTAAAGGGTGCGTAGGCGGCTTGGCAAGTTAGAAGTGAAATACCTAGGGCTTAACTCAGGTGCTGCTTTTAAGACTGCCGGGCTGGAGTGCAGGAGAGGTTAATGGAATTCCTAGTGTAGCGGTGGAATGCGTAGATATTAGGAGGAACACCAGAGGCGAAGGCGATTAACTGGACTGTAACTGACGCTGAGGCACGAAAGTGTGGGGAGCAAACAGGATTAGATACCCCGGTAGTC
>LST003_6856
CCTACGGGGTGCAGCAGTGGGGAATATTGGGCAATGGGCGAAAGCCTTACCCAGCAATACCGCGTGAGGGAAGGAGGTCTTCGGATTGTAAACCTCTTTGATCAGGGACGAAGCAAGTGACGGTACCTGAAGAACAAGCCCCGGCTAACTACGTGCCAGCAGCCGCGGTAATACGTAGGGGGCGAGCGTTGTCCGGAATGACTGGGCGTAAAGGGTGTGTAGGCGGTTTGTTAAGTTAGAAGTGTAATACCCAGAGCTTAACTCGGGTGCTGCTTCTAAAACTGACGGACTTGAGTGTAGGAGAGGATGATGGAATTCCTAGTGTAGCGGTGGAATGCATAGATATTAGGAGGAACACCAGAGGCGAAGGCGATCATCTGGACTACAACTGACGCTGAGGCACGAAAGCGTGGGGAGCAAACAGGAGTAGATACCCCAGTAGTC
>LST003_15881
CCTACGGGGCGCAGCAGTGGGGAATATTGGGCAATGGGCGCAAGCCTGACCCAGCAACGCCGCGTGAAGGAAGAAGGCCCTCGGGTTGTAAACTTCTTTTGTCAGGGACGAAGCAAGTGACGGTACCTGACGAATAAGCCACGGCTAACTACGTGCCAGCAGCCGCGGTAATACGTAGGTGGCAAGCGTTATCCGGATTTACTGGGTGTAAAGGGCGTGTAGGCGGGATTGCAAGTCAGATGTGAAAACCACGGGCTCAACCTGTGGCCTGCATTTGAAACTGCAGTTCTTGAGTACTGGAGAGGCAGACGGAATTCCTAGTGTAGCGGTGAAATGCGTAGATATTAGGAGGAACACCAGTGGCGAAGGCGGTCTGCTGGACAGCAACTGACGCTGAGGCGCGAAAGCGTGGGGAGCAAACAGGATTAGATACCCTCGTAGTC
>LST003_4578
CCTACGGGCGGCAGCAGTGGGGAATATTGCACAATGGGGGAAACCCTGATGCAGCGACGCCGCGTGAGTGAAGAAGTATTTCGGTATGTAAAGCTCTATCAGCAGGGAAGAAAATGACGGTACCTGACTAAGAAGCACCGGCTAAATACGTGCCAGCAGCCGCGGTAATACGTATGGTGCAAGCGTTATCCGGATTTACTGGGTGTAAAGGGAGCGTAGACGGATAGGCAAGTCTGGAGTGAAAACCCGGGGCTCAACCCCGGGACTGCTCTGGAAACTGGCGGAGCTGGAGTGCAGGAGAGGTAAGCGGAATTCCTAGTGTAGCGGTGAAATGCGTAGATATTAGGAGGAACACCAGCGGCGAAGGCGGCTTACTGGACTGCAACTGACGTTGAGGCTCGAAAGCGTGGGGAGCAAACAGGATTAGATACCCTAGTAGTC
>LST003_18152
CCTACGGGTTGCAGCAGTAGGGAATATTGCTCAATGGGGGAAACCCTGAAGCAGCAACGCCGCGTGGAGGAAGAAGTATTTCGGTATGTAAACTTCTATCAGCAGGGAAGAAAATGACGGTACCTGACTAAGAAGCCCCAGCTAACTACGTGCCAGCAGCCGCGGTAATACGTAGGTGGCAAGCGTTGTCCGGATTTACTGGGCGTAAAGGGAGCGTAGGCGGCAGCTTAAGTCAGATGTGAAATACCCGGGCTTAACCTGGGGGGTGCATCTGAAACTGGGCAGCTTGAGTGTGGGAGAGGAAAGTGGAATTCCTAGTGTAGCGGTGAAATGCGTAGATATTAGGAGGAACACCAGTGGCGAAGGCGGCTTTCTGGACCATAACTGACGCTGAGGCTCGAAAGCGTGGGGAGCAAACAGGATTAGATACCCGAGTAGT
>LST003_31690
CCTACGGGATGCAGCAGTGAGGAATATTGGTCAATGGGCGAGAGCCTGAACCAGCCAAGTAGTGTGAAGGATGACTGCCCTACGGGTTGTAAACTTCTTTTATAAGGGAATAAAGTTCTCTACGTGTAGAGTTTTGTATGTACCTTATGAATAAGAATCGGCTAACTCCGTGCCAGCAGCCGCGGTAATACGGAGGATGCGAGCGTTATCCGGATTTATTGGGTTTAAAGGGAGCGTAGACGGCCGTTTAAGTCAGCTGTGAAATGGTGCGGCTCAACCGTAGCACTGCAGTTGAAACTGGACGGCTTGAGTGCAGTTGAGGCAGGCGGAATTCGTGGTGTAGCGGTGAAATGCTTAGATATCACGAAGAACCTCGATTGCGAAGGTAGCCTGCTAAGCTGCAACTGACGTTGAGGCTCGAAAGTGTGGGTATCAAACAGGATTAGATACCCTGGTAGTC
>LST003_54
CCTACGGGACGCAGCAGTGGGGGATATTGCACAATGGAGGAAACTCTGATGCAGCGACGCCGCGTGAGGGAAGACGGTCTTCGGATTGTAAACCTCTGTCTTTAGGGACGAAAAAATGACGGTACCTAAGGAGGAAGCCACGGCTAACTACGTGCCAGCAGCCGCGGTAATACGTAGGTGGCAAGCGTTGTCCGGAATTACTGGGTGTAAAGGGAGCGTAGGCGGGGAGACAAGTTGAATGTTTAAACTATCGGCTCAACTGATAGTCACGTTCAAAACTATCACTCTTGAGTGCAGTAGAGGTAGGCGGAATTCCTAGTGTAGCGGTGAAATGCGTAGATATTAGGAGGAACACCAGTGGCGAAGGCGGCCTGCTGGACGACAACTGACGCTGAGGCGCGAAAGCGTGGGGAGCAAACAGGATTAGATACCCGTGTAGTC
>LST003_29431
CCTACGGGAGCAGCAGTAGGGAATTTTGCGCAATTGGCGAAGGCTTGACGCAGCAACGCCGCGTGAATGTTAAGCCCTTCGGGGTGTAAAGTTCTTTTAGTGGGGACGAAACTTGACGGTACCCACAGGGGAATCACCGGCTAACTCCGTGCCAGCAGCAGCGGTAATACGGAGGGTGCAAGCGTTGTCCGGAATCATTGGACGTAAAGAGGTCGTAGTTGGCATGTTAAGGCTGGTGTTAAAGCCTGAGGCTCAACCTCAGTTTGGCACTGGATACTGGCAAGCTTGAATGCGGTAGATGTAAAGGGAATTCCTGGTGTAGCGGTTAAATGCGTAGATATCATGAGGAACATCGGTGGCGTAAGCGCTTTACTGGGTCGTAATTGACACTGAGGAACGAAAGCCGGGGTAGCAAATGGGATTAGATACCCGAGTAGTC
>LST003_13638
CCTACGGGCTGCAGCAGTGGGGAATATTGCACAATGGGGGAAACCCTGATGCAGCAACGCCGCGTGAAGGAAGACGGTTTTCGGATTGTAAACTTCTTTTCTTAGCGAAGAAGAAAGTGACGGTAGCTAAGGAATAAGAATCGGCTAACTACGTGCCAGCAGCCGCGGTAATACGTAGGATGCAAGCGTTATCCGGATTTACTGGGTGTAAAGGGAGCGCAGGCGGGACTTCAAGTTGGATGTGAAATACCGGGGCTCAACCCCGGAGCTGCATCCAAAACTGTAATTGTTGAGTGGAGTAGAGGCAAGCGGAATTCCGAGTGTAGCGGTGAAATGCGTAGATATTGGGAGGAACACCAGTGGCGAAGGCGGCTTGCTGGGCTCTAACTGACGCTGAGGCTCGAAAGTGTGGGGAGCAAACAGGATTAGATACCCCAGTAGTC
>LST003_11369
CCTACGGGCCGCAGCAGTGGGGAATATTGGGCAATGGGCGCAAGCCTGACCCAGCAACGCCGCGTGAAGGAAGAAGGCTTTCGGGTTGTAAACTTCTTTTGTCAGGGACGAAGCAAGTGACGGTACCTGACGAATAAGCCACGGCTAACTACGTGCCAGCAGCCGCGGTAATACGTAGGTGGCAAGCGTTATCCGGATTTATTGGGTGTAAAGGGCGTGTAGGCGGGACTGCAAGTCAGATGTGAAAACCACGGGCTCAACCTGTGGCCTGCATTTGAAACTGTAGTTCTTGAGTGTCGGAGAGGCAATCGGAATTCCGTGTGTAGCGGTGAAATGCGTAGATATACGGAGGAACACCAGTGGCGAAGGCGGATTGCTGGACGATAACTGACGCTGAGGCGCGAAAGCGTGGGGAGCAAACAGGATTAGATACCCGTGTAGTC
>LST003_33953
CCTACGGGCCGCAGCAGTCGAGAATCATTCACAATGGGGGAAACCCTGATGGTGCGACGCCGCGTGGGGGAGGAAGGTCTTCGGATTGTAAACCCCTGTCATGCAGGAGCAAAGCGCAAGCCTGATAGTACTGCAAGAGGAAGAGACGGCAAACTCTGTGCCAGCAGCCGCGGTAATACAGAGGTCTCAAGCGTTGTTCGGAATCACTGGGCGTAAAGGGTACGTAGGCTGCACCATAAGTCGTGCGTGAAAGGCAGGGGCTCAACCTCTGGAGTGCGCGTGATACTGGGGTGCTGGAGTAATGGAGGGGGAACCGGAATTCTTGGTGTAGCAGTGAAATGCGTAGATATCAAGAAGAAGACTCGTGGCGAAGGCGGGTTCCTGGACATTAACTGACGCTGAGGTACGAAGGCCAGGGTAGCGAAAGGGATTAGATACCCGAGTAGTC
>LST003_24918
CCTACGGGACGCAGCAGTAGGGAATCTTCCACAATGGACGCAAGTCTGATGGAGCAACGCCGCGTGAGTGAAGAAGGTTTTCGGATCGTAAAGCTCTGTTGTTGGTGAAGCAGGATAGAGGTAGTAACTGGCCTTTATTTGACGGTAATCAACCAGAAAGTCACGGCTAACTACGTGCCAGCAGCCGCGGTAATACGTAGGTGGCAAGCGTTGTCCGGATTTATTGGGCGTAAAGCGAGCGCAGGCGGAAGAATAAGTCTGATGTGAAAGCCCTCGGCTTAACCGAGGAACTGCATCGGAAACTGTTTTTCTTGAGTGCAGAAGAGGAGAGTGGAACTCCATGTGTAGCGGTGGAATGCGTAGATATATGGAAGAACACCAGTGGCGAAGGCGGCTCTCTGGTCTGCAACTGACGCTGAGGCTCGAAAGCATGGGTAGCGAACAGGATTAGATACCCCAGTAGTC
>LST003_4579
CCTACGGGATGCAGCAGTAGGGAATATTGCTCAATGGGGGAAACCCTGAAGCAGCAACGCCGCGTGGAGGATGAAGGTTTTCGGATTGTAAACTCCTTTTGTTAGAGAAGATAATGACGGTATCTAACGAATAAGCACCGGCTAACTCCGTGCCAGCAGCCGCGGTAATACGGAGGGTGCAAGCGTTACTCGGAATCACTGGGCGTAAAGAGCGCGTAGGCGGGGTAGTAAGTCAGATGTGAAATCCTATGGCTTAACCATAGAACTGCATTTGAAACTACTACTCTAGAGTATGGGAGAGGTAGGTGGAATTCTTGGTGTAGGGGTAAAATCCGTAGAGATCAAGAGGAATACTCATTGCGAAGGCGACCTGCTGGAACATTACTGACGCTGATGCGCGAAAGCGTGGGGAGCAAACAGGATTAGATACCCTCGTAGTC
>LST003_55
CCTACGGGGGGCAGCAGTGGGGAATCTTGCGCAATGGGCGAAAGCCTGACGCAGCGACGCCGCGTGCGGGACGAAGGCCTTCGGGTCGTAAACCGCTTTCAGCAGGGACGAGGCCGCGAGGTGACGGTACCTGCAGAAGAAGCCCCGGCTAACTACGTGCCAGCAGCCGCGGTAATACGTAGGGGGCGAGCGTTATCCGGATTCATTGGGCGTAAAGCGCTCGTAGGCGGTCCGTTAGGTCGGGAGTCAAATCCGGGGGCTCAACCCCCGCACGCTCCCGATACCGGCGGACTTGAGTTTGGTAGGGGAAGGCGGAATTCCAAGTGTAGCGGTGGAATGCGCAGATATTTGGAAGAACACCGGTGGCGAAGGCGGCCTTCTGGGCCACAACTGACGCTGAGGAGCGAAAGCTAGGGGAGCGAACAGGATTAGATACCCTGGTAGTC
>LST003_31691
CCTACGGGAGGCAGCAGTGGGGAATATTGGGCAATGGGCGAAAGCCTTACCCAGCAATACCGCGTGAGGGAAGGAGGTCTTCGGATTGTAAACCTCTTTGATCAGGGACGAAGCAAGTGACGGTACCTGAAGAACAAGCCCCGGCTAACTACGTGCCAGCAGCCGCGGTAATACGTAGGGGGCGAGCGTTGTCCGGAATGACTGGGCGTAAAGGGTGCGTAGGCGGCTTGGCAAGTTAGAAGTGAAATACCTAGGGCTTAACTCAGGTGCTGCTTTTAAGACTGCCGGGCTGGAGTGCAGGAGAGGTTAATGGAATTCCTAGTGTAGCGGTGGAATGCGTAGATATTAGGAGGAACATCAGAGGCGAAGGCGATTAACTGGACTGTAACTGACGCTGAGGCACGAAAGTGTGGGGAGCAAACAGGATTAGATACCCTCGTAGTC
>LST003_13639
CCTACGGGGGGCAGCAGTGAGGAATATTGGTCAATGGGCGAGAGCCTGAACCAGCCAAGTAGCGTGAAGGATGACTGCCCTACGGGTTGTAAACTTCTTTTATAAGGGAATAAATTTCTCTACGTGTAGAGTTTTGTATGTACCTTATGAATAAGCATCGGCTAACTCCGTGCCAGCAGCCGCGGTAATACGGAGGATGCGAGCGTTATCCGGATTTATTGGGTTTAAAGGGAGCGTAGACGGCCGTTTAAGTCAGCTGTGAAATGGTGCGGCTCAACCGTAGCACTGCAGTTGAAACTGGACGGCTTGAGTGCAGTTGAGGCAGGCGGAATTCGTGGTGTAGCGGTGAAATGCTTAGATATCACGAAGAACCCCGATTGCGAAGGCAGCCTGCTAAGCTGCAACTGACGTTGAGGCTCGAAAGTGTGGGTATCAAACAGGATTAGATACCCCAGTAGTC
>LST003_2320
CCTACGGGCGGCAGCAGTGGGGAATATTGGGCAATGGGGGCAACCCTGACCCAGCAACGCCGCGTGAAGGAAGAAGGCTTTCGGGTTGTAAACTTCTTTTACCAGGGACGAAGGACGTGACGGTACCTGGAGAAAAAGCCACGGCTAACTACGTGCCAGCAGCCGCGGTAATACGTAGGTGGCAAGCGTTGTCCGGATTTACTGGGTGTAAAGGGCGTGTAGGCGGGAGAGCAAGTCAGATGTGAAATCTATGGGCTTAACCCATAAACTGCATTTGAAACTGTTCTTCTTGAGTATCGGAGAGGCAGGCGGNATNCCTAGTGTAGCGGTGANATGCGTAGATATTAGGAGGAACACCAGTGGCGAAGGCGGCCTGCTGGACGACAACTGACGCTGAGGCGCGAAAGAGTGGGGAGCAAACAGGATTAGATACCCGCGTAGTC
>LST003_11370
CCTACGGGCTGCAGCAGTGAGGAATATTGGTCAATGGGCGAGAGCCTGAACCAGCCAAGTAGCGTGAAGGATGACTGCCCTACGGGTTGTAAACTTCTTTTATAAGGGAATAAAGTATTCTACGTGTAGAGTTTTGTATGTACCTTATGAATAAGCATCGGCTAACTCCGTGCCAGCAGCCGCGGTAATACGGAGGATGCGAGCGTTATCCGGATTTATTGGGTTTAAAGGGAGCGTAGACGGCCCTTTAAGTCAGCTGTGAAAGGTTGCGGCTCAACCGTAGCACTGCAGTTGAAACTGGGGGGCTTGAGTGCAGTAGAGGCAGGCGGAATTCGTGGTGTAGCGGTGAAATGCTTAGATATCACGAAGAACCCCGATTGCGAAGGCAGCTTGCTAGGCTGCAACTGACGTTGAGGCTCGAAAGTGTGGGTATCAAACAGGATTAGATACCCGGGTAGTC
>LST003_20403
CCTACGGGATGCAGCAGTGAGGAATATTGGTCAATGGGCGAGAGCCTGAACCAGCCAAGTAGCGTGAAGGATGACTGCCCTACGGGTTGTAAACTTCTTTTATAAGGGAATAAAGTTCTCTACGTGTAGAGTTTTGTATGTACCTTATGAATAAGCATCGGCTAACTCCGTGCCAGCAGCCGCGGTAATACGGAGGATGCGAGCGTTATCCGGATTTATTGGGTTTAAAGGGAGCGTAGACGGCGGTTTAAGTCAGCTGTGAAATGGTGCGGCTCAACCGTAGCACTGCAGTTGAAACTGGACGGCTTGAGTGCAGTTGAGGCATGCGGAATTCGTGGTGTAGCGGTGAAATGCTTAGATATCACGAAGAACCCCGATTGCGAAGGCAGCCTGCTAAGCTGCAACTGACGTTGAGGCTCGAAAGTGTGGGTATCAAACAGGATTAGATACCCCGGTAGTC
>LST003_27173
TACGGGGTGCAGCAGTGGGGAATATTGGGCAATGGGCGAAAGCCTGACCCAGCAACGCCGCGTGAGAGAAGAAGGCCTTCGGGTAGTAAACCTCTGTCCTATGGGACGAAGGAAGTGACGGTACCATAGGAGGAAGCCCCGGCTAACTACGTGCCAGCAGCCGCGGTAATACGTAGGGGGCGAGCGTTGTCCGGAATGATTGGGCGTAAAGGGCGCGTAGGCGGCCTGGTAAGTCTGAAGTGAAAGTCCCGCTTTCAAGGTGGGAATTGCTTTGGATACTGTTGGGCTGGAGTGCAGGAGAGGAAAGCGGAATTCCCGGTGTAGCGGTGAAAGGCGTAGATATTAGGAGGAACACCAGTGGAGAAGGCGGGTTCCTGGACATTAACTGACGCTGAGGTACTAAGGCTAGGGTAGCGAAAGGGATTAGATACCCGCGTAGTC
>LST003_18154
CCTACGGGTGGCAGCAGTGGGGAATATTGGGCAATGGGCGAAAGCCTGACCCAGCAACGCCGCGTGAGGGAAGAAGGCCTTCGGGTCGTAAACCTCTGTCCTATGGGACGAAGGAAGTGACGGTACCATAGGAGGAAGCCCCGGCTAACTACGTGCCAGCAGCCGCGGTAATACGTAGGGGGCGAGCGTTGTCCGGAATGATTGGGCGTAAAGGGCGCGTAGGCGGCCTGGTAAGTCTGAAGTGAAAGTCCCGCTTTCAAGGTGGGAATTGCTTTGGATACTGCTGGGCTGGAGTGCAGGAGAGGAAAGCGGAATTCCCGGTGTAGCGGTGAAATGCGTAGAGATCGGGAGGAACACCAGTGGCGAAGGCGGCTTTCTGGACTGTAACTGACGCTGAGGCGCGAAAGCGTGGGGAGCAAACAGGATTAGATACCCCAGTGGTC
>LST003_56
CCTACGGGCGGCAGCAGTGGGGAATATTGGGCAATGGGCGCAAGCCTGACCCAGCAACGCCGCGTGAGGGAAGAAGGTCTTCGGATTGTAAACCTCTGTCGCAAGGGACGAAGGCGTGACGGTACCTTGTGAGGAAGCCACGGCTAACTACGTGCCAGCAGCCGCGGTAATACGTAGGTGGCAAGCGTTGTCCGGATTTACTGGGTGTAAAGGGCGTGCAGCCGGGAATATAAGTCAGATGTGAAATCTATGGGCTCAACCCATAAATTGCATTTGAAACTGTGTTTCTTGAGTACTGGAGAGGCAGACGGAATTCCTAGTGTAGCGGTGAAATGCGTAGATATTAGGAGGAACACCAGTGGCGAAGGCGGTCTGCTGGACAGCAACTGACGGTGAGGCGCGAAAGCGTGGGGAGCAAACAGGATTAGATACCCCCGTAGTC
>LST003_33954
CCTACGGGGGGCAGCAGTGGGGAATATTGCACAATGGGGGAAACCCTGATGCAGCGACGCCGCGTGAGCGAAGAAGTATTTCGGTATGTAAAGCTCTATCAGCAGGGAAGAAAATGACGGTACCTGACTAAGAAGCCCCGGCTAACTACGTGCCAGCAGCCGCGGTAATACGTAGGGGGCAAGCGTTATCCGGATTTACTGGGTGTAAAGGGAGCGTAGACGGGACAGCAAGTCTGATGTGAAAGGCGGGGGCTCAACCCCCGGACTGCATTGGAAACTGCTGGCCTGGAGTACCGGAGGGGTAAGCGGAATTCCTAGTGTAGCGGTGAAATGCGTAGATATTAGGAGGAACACCGGTGGCGAAGGCGGCTTACTGGACGGTAACTGACGTTGAGGCTCGAAAGCGTGGGGAGCAAACAGGATTAGATACCCCAGTAGTC
>LST003_15883
CCTACGGGGTGCAGCAGTGAGGAATATTGGTCAATGGGCGAGAGCCTGAACCAGCCAAGTAGCGTGAAGGATGAAGGTTCTATGGATTGTAAACTTCTTTTATAAGGGAATAAAGTGCTTTACGTGTGGTGTTTTGTATGTACCTTATGAATAAGCATCGGCTAACTCCGTGCCAGCAGCCGCGGTAATACGGAGGATGCGAGCGTTATCCGGATTTATTGGGTTTAAAGGGTGCGTAGGTGGCCCCGTCAGTCAGTGGTGAAAGTCCGTGGCTCAACCATGGAATCGCCATTGAAACCACGGGGCTTGAGTATGATTGAGGTAGGCGGAACGCGTGGTGTAGCGGTGAAATGCATAGATATCACGCAGAACCCCGATTGCGAAGGCAGCTTACCAAGCCATGACTGACACTGAGGCACGAAAGCGTGGGTATCGAACAGGATTAGATACCCCCGTAGTC
>LST003_24919
CCTACGGGCCGCAGCAGTGGGGAATATTGGGCAATGGGCGAAAGCCTGACCCAGCAACGCCGCGTGAGGGAAGAAGGTTTTCGGATTGTAAACCTCTGTCCTATGGGACGAAGGAAGTGACGGTACCATAGGAGGAAGCCCCGGCTAACTACGTGCCAGCAGCCGCGGTAATACGTAGGGGGCGAGCGTTGTCCGGAATGACTGGGCGTAAAGGGCGTGTAGGCGGCTTTTTAAGTGTGGAGTGAAAGTCCACTTTTCAAGGGTGGAATTGCTTTGCAGACTGGAGAGCTTGAGTGCGGAAGAGGTAAGTGGAATTCCCAGTGTAGCGGTGAAATGCGTAGAGATTGGGAGGAACACCAGTGGCGAAGGCGACTTACTGGGCCGTAACTGACGCTGAGGCGCGAAAGCGTGGGGAGCGAACAGGATTAGATACCCGAGTAGTC
>LST003_13640
CCTACGGGTCGCAGCAGTGGGGAATATTGGGCAATGGGCGAAAGCCTTACCCAGCAATACCGCGTGAGGGAAGGAGGTCTTCGGATTGTAAACCTCTTTGATCAGGGACGAAGAAAGTGACGGTACCTGAAGAACAAGCCCCTGCTAACTACGTGCCAGCAGCCGCGGTAATACGTAGGGGGCGAGCGTTGTCCGGAATGACTGGGCGTAAAGGGTGCGTAGGCGGCTTGGCAAGTTAGAAGTGAAATACCTAGGGCTTAACTCAGGTGCTGCTTTTAAGACTGCCGGGCTGGAGTGCAGGAGAGGTTAATGGAATTCCTAGTGTAGCGGTGGAATGCGTAGATATTAGGAGGAACACCAGAGGCGAAGGCGATTAACTGGACTGTAACTGACGCTGAGGCACGAAAGTGTGGGGAGCAAACAGGATTAGATACCCGCGTAGTC
>LST003_6858
CCTACGGGGGGCAGCAGTGGGGAATATTGGGCAATGGGGGCAACCCTGACCCAGCAACGCCGCGTGAAGGAAGAAGGCTTTCGGGTTGTAAACTTCTTTTACCAGGGACGAAGACGTGACGGTACCTGGAGAAAAAGCCACGGCTAACTACGTGCCAGCAGCCGCGGTAATACGTAGGTGGCAAGCGTTGTCCGGATTTACTGGGTGTAAAGGGCGTGTAGGCGGGAGAGCAAGTCAGATGTGAAATCTATGGGCTTAACCCATAAACTGCATTTGAAACTGTTCTTCTTGAGTATCGGAGAGGCAGGCGGAATTCCTAGTGTAGCGGTGAAATGCGTAGATATTAGGAGGAACACCAGTGGCGAAGGCGGCCTGCTGGACGACAACTGACGCTGAGGCGCGAAAGCGTGGGGAGCAAACAGGATTAGATACCCTCGTAGTC
>LST003_22683
CCTACGGGTCGCAGCAGTGGGGAATTTTGCACAATGGGGGAAACCCTGATGCAGCGACGCCGCGTGGAGGAAGAAGGTCTTCGGATTGTAAACTCCTGTTGTTGGGGAAAAGAAGGATGGTACCCAACAAGGAAGTGACGGCTAACTACGTGCCAGCAGCCGCGGAAAAACGTAGGTCACGAGCGTTGTCCGGAATTACTGGGTGTAAAGGGAGCGCAGGCGGGTATGCAAGTTGGGAGTGAAAGGCATGGGCTCAACCGATGAACTGCTCTCAAAACTGGGTATCTTGAGTAGTGCAGAGGTAGGCGGAATTCCCGGTGTAGCGGTGGAATGCGTAGATATCGTGAGGAACACCAGTGGCGAAGGCGGCTTACTGGGCACCAACTGACGCTGAGGCTCGAAAGTGTGGGTAGCAAACAGGATTAGATACCCTAGTAGTC
>LST003_31692
CCTACGGGGGGCAGCAGTGGGGAATATTGCACAATGGGGGAAACCCTGATGCAGCGACGCCGCGTGAGCGATGAAGTATTTCGGTATGTAAAGCTCTATCAGCAGGGAAGAAACTGACGGTACCTGACTAAGAAGCACCGGCTAAATACGTGCCAGCAGCCGCGGTAATACGTATGGTGCAAGCGTTATCCGGATTTACTGGGTGTAAAGGGAGCGTAGACGGACTTGCAAGTCTGAAGTGAAAGCCCGGGGCTCAACCCCGGGACTGCTTTGGAAACTGTCCGTCTGGAGTGCCGGAGAGGTAAGCGGAATTCCCAGTGTAGCGGTGAAATGCGTAGATATTGGGAGGAACATCAGTGGCGAAGGCGGCTTACTGGACGGTAACTGACGTTGAGGCTCGAAAGCGTGGGGAGCAAACAGGATTAGATACCCGGGTAGTC
>LST003_11371
CCTACGGGGGGCAGCAGTAGGGAATCTTCCACAATGGACGCAAGTCTGATGGAGCAACGCCGCGTGAGTGAAGAAGGTCTTCGGATCGTAAAACTCTGTTGTTAGAGAAGAACACGAGTGAGAGTAACTGTTTATTCGATGACGGTATCTAACCAGCAAGTCACGGCTAACTACGTGCCAGCAGCCGCGGTAATACGTAGGTGGCAAGCGTTGTCCGGATTTATTGGGCGTAAAGGGAACGCAGGCGGTCTTTTAAGTCTGATGTGAAAGCCTTCGGCTTAACCGGAGTAGTGCATTGGAAACTGGAAGACTTGAGTGCAGAAGAGGAGAGTGGAACTCCATGTGTAGCGGTGAAATGCGTAGATATATGGAAGAACACCAGTGGCGAAAGCGGCTCTCTGGTCTGTAACTGACGCTGAGGTTCGAAAGCGTGGGTAGCAAACAGGATTAGATACCCGGTAGTC
>LST003_29433
CCTACGGGGGGCAGCAGTGGGGAATATTGCACAATGGGGGAAACCCTGATGCAGCGACGCCGCGTGGAGGAAGAAGGTCTTCGGATTGTAAACTCCTGTTGTTGGGGAAAAGAAGGATGGTACCCAACAAGGAAGTGACGGCTAACTACGTGCCAGCAGCCGCGGTAAAACGTAGGTCACGAGCGTTGTCCGGAATTACTGGGTGTAAAGGGAGCGCAGGCGGGTATGCAAGTTGGGAGTGAAATGCATGGGCTCAACCCATGAACTGCTTTCAAAACTGTGTATCTTGAGTAGTGCAGAGGTAGGCGGAATACCCGGTGTAGCGGTGGAATGCGTAGATATCGGGAGGAACACCAGTGGCGAAGGCGGCCTACTGGGCACCAACTGACGCTGAGGCTCGAAAGTGTGGGTAGCAAACAGGATTAGATACCCGGGTAGTC
>LST003_20404
CCTACGGGAGGCAGCAGTGGGGAATATTGGGCAATGGGCGAAAGCCTTACCCAGCAATACCGCGTGAGGGAAGGAGGTCTTCGGATTGTAAACCTCTTTGATCAGGGACGAAGAAAGTGACGGTACCTGAAGAACAAGCCCCGGCTAACTACGTGCCAGCAGCCGCGGTAATACGTAGGGGGCGAGCGTTGTCCGGAATGACTGGGCGTAAAGGGTGCGTAGGCGGCTTGGCAAGTTAGAAGTGAAATACCTAGGGCTTAACTCAGGTGCTGCTTTTAAGACTGCCGGGCTGGAGTGCAGGAGAGGTTAATGGAATTCCTAGTGTAGCGGTGGAATGCGTAGATATTAGGAGGAACACCAGAGGCGAAGGCGATTAACTGGACTGTAACTGACGCTGAGGCACGAAAGTGTGGGGAGCAAACAGGATTAGATACCCCCGTAGTC
>LST003_27174
CCTACGGGGGGCAGCAGTGGGGAATATTGGGCAATGGGCGAAAGCCTTACCCAGCAATACCGCGTGAGGGAAGGAGGTCTTCGGATTGTAAACCTCTTTGATCAGGGACGAAGCAAGTGACGGTACCTGAAGAACAAGCCCCGGCTAACTACGTGCCAGCAGCCGCGGTAATACGTAGGGGGCGAGCGTTGTCCGGAATGACTGGGCGTAAAGGGTGCGTAGGCGGCTTGGCAAGTTAGAAGTGAAATACCTAGGGCTTAACTCAGGTGCTGCTTTTAAGACTGCCGGGCTGGAGTGCAGGAGAGGTTAATGGAATTCCTAGGGTAGCGGTGGAATGCGTAGATATTAGGAGGAACACCAGAGGCGAAGGCGATTAACTGGACTGTAACTGACGCTGAGGCACGAAAGTGTGGGGAGCAAACAGGATTAGATACCCCTGTAGTC
>LST003_57
CCTACGGGTGGCAGCAGTGGGGGATATTGCACAATGGGGGAAACCCTGATGCAGCGACGCCGCGTGAGTGAAGAAGTATTTCGGTATGTAAAGCTCTATCAGCAGGGAAGAGAATGACGGTACCTGAGTAAGAAGCCCCGGCTAACTAAGTGCCAGCAGCCGCGGTAATACGTAGGGGGCAAGCGTTATCCGGATTTACTGGGTGTAAAGGGAGCGTAGACGGATAGGCAAGTCTGAAGTGGAAGCCCGGGGCTCAACCCCGGGACTGCTTTGGAAACTGTTTATCGAGAGTGCTGGAGAGGTAAGTGGAATTCCTAGTGTAGCGGTGAAATGCGTAGATATTAGGAGGAACACCAGTGGCGAAGGCGGCTTACTGGACAGTAACTGACGTTGAGGCTCGAAAGCGTGGGGAGCAAACAGGATTAGATACCAGAGTAGTC
>LST003_13641
CCTACGGGCCGCAGCAGTGGGGAATATTGGGCAATGGGCGAAAGCCTTACCCAGCAATACCGCGTGAGTGAAGAAGTATTTCGGTATGTAAAGCTCTATCAGCAGGGAAGAAAATGACGGTACCTGACTAAGAAGCACCGGCTAAATACGTGCCAGCAGCCGCGGTAATACGTATGGTGCAAGCGTTATCCGGATTTACTGGGTGTAAAGGGAGCGTAGACGGATAGGCAAGTCTGGAGTGAAAACCCGGGGCTCAAACCCGGGACTGCTTTGGAAACTGTTTATCTAGAGTGCTGGAGAGGTAAGTGGAATTCCTAGTGTAGCGGTGAAATGCGTAGATATTAGGAGGAACACCAGTGGCGAAGGCGGCTTACTGGACAGTAACTGACGTTGAGGCTCGAAAGCGTGGGGAGCAAACAGGATTAGATACCCGTGTAGTC
>LST003_24920
CCTACGGGATGCAGCAGTGAGGAATATTGGTCAATGGACGCAAGTCTGAACCAGCCATGCCGCGTGCAGGAAGACGGCTCTATGAGTTGTAAACTGCTTTTGTACGAGGGTAAACCCGGGTACGCGTACCCGGCTGAAAGTATCGTACGAATAAGGATCGGCTAACTCCGTGCCAGCAGCCGCGGTAATACGGAGGATCCAAGCGTTATCCGGATTTATTGGGTTTAAAGGGTGCGTAGGCGGTTTGATAAGTTAGAGGTGAAATCCCGGGGCTTAACTCCGGAATTGCCTCTGATACTGTTGGACGAGAGAGTAGGTGCGGTAGGCGGAATGTATGGTGTAGCGGTGAAATGCTTAGAGATCATACAGAACACCGATTGCGAAGGCAGCTTACCAAACTATATCTGACGTTGAGGCACGAAAGCGTGGGGAGCAAACAGGATTAGATACCCCGGTAGTC
>LST003_15884
CCTACGGGGTGCAGCAGTGAGGAATATTGGTCAATGGACGCAAGTCTGAACCAGCCATGCCGCGTGCAGGAAGACGGCTCTATGAGTTGTAAACTGCTTTTGTACGGGGGTAAACTCGGATACGTGTATCTGACTGAAAGTACCGTACGAATAAGGATCGGCTAACTCCGTGCCAGCAGCCGCGGTAATACGGAGGATCCAAGCGTTATCCGGATTTATTGGGTTTAAAGGGTGCGTAGGCGGTTTGATAAGTTAGAGGTGAAATCCCGGGGCTTAACTCCGGCACTGCCTCTGATACTGTTGGACTAGAGAGTAGTTGCGGTAGGCGGAATGTATGGTGTAGCGGTGAAATGCTTAGAGATCATACAGAACACCGATTGCGAAGGCAGCTTACCAAACTATATCTGACGTTGAGGCACGAAAGCGTGGGGAGCAAACAGGATTAGATACCCCAGTAGTC
>LST003_22684
CCTACGGGAGGCAGCAGTAGGGAATATTGCTCAATGGGGGAAACCCTGAAGCAGCAACGCCGCGTGGAGGATGAAGGTTTTCGGATTGTAAACTCCTTTTGTTAGAGAAGATAATGACGGTATCTAACGAATAAGCACCGGCTAACTCCGTGCCAGCAGCCGCGGTAATACGGAGGGTGCAAGCGTTACTCGGAATCACTGGGCGTAAAGAGCGCGTAGGCGGGGTAGTAAGTCAGATGTGAAATCCTATGGCTTAACCATAGAACTGCATTTGAAACTACTACTCTAGAGTATGGGAGAGGTAGGTGGAATTCTTGGTGTAGGGGTAAAATCCGTAGAGGTCAAGAGGAATACTCATTGCGAAGGCGACCTGCTGGAACATTACTGACGCTGATGCGCGAAAGCGTGGGGAGCAAACAGGATTAGATACCCCGGTAGTC
>LST003_33955
CCTACGGGGGGCAGCAGTGGGGAATATTGCACAATGGGGGAAACCCTGATGCATCGACGCCGCGTGAGTGAAGAAGTATTTCGGTATGTAAAGCTCTATCAGCAGGGAAGAAAATGACGGTACCTGACTAAGAAGCACCGGCTAAATACGTGCCAGCAGCCGCGGTAATACGTATGGTGCAAGCGTTATCCGGATTTACTGGGTGTAAAGGGAGCGTAGACGGATAGGCAAGTCTGGAGTGAAAACCCGGGGCTCAACCCCGGGACTGCTTTGGAAACTGTTTATCTAGAGTGCTGGAGAGGTAAGTGGAATTCCTAGTGTAGCGGTGAAATGCGTAGATATTAGGAGGAACACCAGTGGCGAAGGCGGCTTACTGGACAGTAACTGACGTTGAGGCTCGAAAGCGTGGGGAGCAAACAGGATTAGATACCCTGGTAGTC
>LST003_2322
CCTACGGGACGCAGCAGTGAGGAATATTGGTCAATGGGCGAGAGCCTGAACCAGCCAAGTAGCGTGAAGGATGACTGCCCTATGGGTTGTAAACTTCTTTTATACGGGAATAACACGCGGCACGTGTGCCGCTCTGCATGTACCGTATGAATAAGCATCGGCTAACTCCGTGCCAGCAGCCGCGGTAATACGGAGGATGCGAGCGTTATCCGGATTTATTGGGTTTAAAGGGAGCGTAGACGGGTCCTTAAGTCAGTTGTGAAAGTTTGCGGCTCAACCGTAAAATTGCAGTTGATACTGGGGATCTTGAGTGCGGCAGAGGCAGGCGGNATNCGTGGTGTAGCGGTGANATGCTTAGATATCACGAAGAACTCCGATTGCGAAGGCAGCTTGCTGGACCGTAACTGACGTTGATGCTCGAAAGTGCGGGTATCAAACAGGATTAGATACCCGGGTAGTC
>LST003_6859
CCTACGGGGTGCAGCAGTGAGGAATATTGGTCAATGGGCGAAAGCCTGACGCAGCGACGCCGCGTGAGGGAAGAAGGCCTTCGGGTTGTAAACTTCTGTCGTAAGGGACGATAATGACGGTACCTTACAAGAAAGCCACGGCTAACTACGTGCCAGCAGCCGCGGTAAAACGTAGGTGGCAAGCGTTGTCCGGAATTACTGGGTGTAAAGGGAGCGCAGGCGGGGAGGCAAGTTGGAAGTGAAAAGCGTGGGCTCAACCCACGACCTGCTTTCAAAACTGTCTCTCTTGAGTAGTGCAGAGGTAAGCGGAATTCCCGGTGTAGCGGTGGAATGCGTAGATATCGGGAGGAACACCAGTGGCGAAGGCGGCTTACTGGGCACCAACTGACGCTGAGGCTCGAAAGCATGGGTAGCAAACAGGATTAGATACCCTCGTAGTC
>LST003_29434
CCTACGGGCCGCAGCAGTGAGGAATATTGGTCAATGGGCGAGAGCCTGAACCAGCCAAGTAGCGTGAAGGATGACTGCCCTACGGGTTGTAAACTTCTTTTATAAGGGAATAAAGTATTCTACGTGTAGAGTTTTGTATGTACCTTATGAATAAGCATCGGCTAACTCCGTGCCAGCAGCCGCGGTAATACGGAGGATGCGAGCGTTATCCGGATTTATTGGGTTTAAAGGGAGCGTAGACGGCGGTTTAAGTCAGCTGTGAAATGGTGCGGCTCAACCGTAGCACTGCAGTTGAAACTGGACGGCTTGAGTGCAGTTGAGGCAGGCGGAATTCGTGGTGTAGCGGTGAAATGCTTAGATATCACGAAGAACCCCGATTGCGAAGGCAGCCTGCTAAGCTGCAACTGACGTTGAGGCTCGAAAGTGTGGGTATCAAACAGGATTAGATACCCGGGTAGTC
>LST003_31693
CCTACGGGGGGCAGCAGTGGGGAATATTGCACAATGGGGGAAACCCTGATGCAGCGACGCCGCGTGACTGAAGAAGTATTTCGGTATGTAAAGGTCTATCAGCAGGGAAGAAAGAAGACGGTACCTGACTAAGAAGCCCCGGCTAACTACGTGCCAGCAGCCGCGGTAATACGTAGGGGGCAAGCGTTATCCGGATTTACTGGGTGTAAAGGGAGCGTAGGCGGTCTGACAAGTCAGAAGTGAAAGCCCGGGGCTCAACCTCGGGACTGCTTTTGAAACTGCCGGACTAGATTGCAGGAGAGGTAAGTGGAATTCCTAGTGTAGCGGTGAAATGCGTAGATATTAGGAGGAACATCAGTGGCGAAGGCGGCTTACTGGACTGTAAATGACGCTGAGGCTCGAAAGCGTGGGGAGCAAACAGGATTAGATACCCTGGTAGTC
>LST003_11372
CCTACGGGCGGCAGCAGTGGGGGATATTGCACAATGGGCGCAAGCCTGATGCAGCGACGCCGCGTGAGGGAAGACGGTCTTCGGATTGTAAACCTCTGTCTTCGGGGACGATAATGACGGTACCCGAGGAGGAAGCCACGGCTAACTTCGTGCCAGCAGCCGCGGTAATACGTAGGTGGCAAGCGTTGTCCGGATTTACTGGGTGTAAAGGGCGCGTAGGCGGGATAGCAAGTCAGTCGTGAAATGCCGAGGCTTAACCTCGGAGCTGCGATTGGAACTGTTATTCTTGAGTATCGGAGAGGAAAGCGGAATTCCTAGTGTAGCGGTGAAATGCGTAGATATTAGGAGGAACACCAGTTGCGAAGGCGGATTGCTGGACAGTAACTGACGCTGAGGCGCGAAAGCGTGGGGAGCAAACAGGATTAGATACCCCGGTAGTC
>LST003_18156
CCTACGGGAGGCAGCAGTGGGGAATATTGCACAATGGGGGAAACCCTGATGCAGCGACGCCGCGTGAAGGAAGAAGTATTTCGGTATGTAAACTTCTATCAGCAGGGAAGAAAATGACGGTACCTGACTAAGAAGCCCCAGCTAACTACGTGCCAGCAGCCGCGGTAATACGTAGGGGGCAAGCGTTATCCGGATTTACTGGGTGTAAAGGGAGCGTAGGCGGTCTGACAAGTCAGAAGTGAAAGCCCGGGGCTCAACCTCGGGACTGCTTTTGAAACTGCCGGACTAGATTGCAGGAGAGGTAAGTGGAATTCCTAGTGTAGCGGTGAAATGCGTAGATATTAGGAGGAACACCAGTGGCGAAGGCGGCTTACTGGACTGTAAATGACGCTGAGGCTCGAAAGCGTGGGGAGCAAACAGGATTAGATACCCCTGTAGTC
>LST003_27175
CCTACGGGTGGCAGCAGTGGGGAATATTGGGCAATGGGCGAAAGCCTTACCCAGCAATACCGCGTGAGGGAAGGAGGTCTTCGGATTGTAAACCTCTTTGATCAGGGACGAAGAAAGTGACGGTACCTGAAGAACAAGCCCCGGCTAACTACGTGCAAGCAGCCGCGGTAATACGTAGGGGGCGAGCGTTGTCCGGAATGACTGGGCGTAAAGGGTGCGTAGGCGGCTAAGCAAGTTAGTAGCGTAACTCCGGGGCTTAACTTCGGAACTACTACTAAAACTGTCGGGCTTGAGTGCAGGAGGGGCAATTGGAATGCCTAGTGTAGCGGTGGAATGCGTAGATATTAGGAGGAACACCAGTGGCGAAGGCGAATTGCTGGACTGTAACTGACACTGAGGCACGAAAGCGTGGGGAGCAAACAGGATTAGATACCCTTGTAGTC
>LST003_20405
CCTACGGGTGGCAGCAGTGGGGAATATTGCGCAATGGGGGCAACCCTGACGCAGCAACGCCGCGTGATTGAAGAAGGTCTTCGGATTGTAAAAATCTTTAATCAGGGACGAAACAAATGACGGTACCTGAAGAATAAGCTCCGGCTAACTACGTGCCAGCAGCCGCGGTAATACGTAGGGAGCAAGCGTTATCCGGATTTACTGGGTGTAAAGGGCGTGTAGGCGGGCTTGTAAGTTGGAAGTGAAATCTCGGGGCTTAACCCCGAAACTGCTTTCAAAACTGCGGGTCTTGAGTGATGGTGAGGCAGGCGGAATTCCCAGTGTAGCGGTGAAATGCGTAGATATTGGGAGGAACACCAGTGGCGAAGGCGGCCTGCTGGACATTAACTGACGCTGAGGCGCGAAAGCGTGGGGAGCAAACAGGATTAGATACCCCAGTAGTC
>LST003_13642
CCTACGGGTTGCAGCAGTGGGGAATATTGGGCAATGGGCGAAAGCCTTACCCAGCAATACCGCGTGAGGGAAGGAGGTCTTCGGATTGTAAACCTCTTTGATCAGGGACGAAGCAAGTGACGGTACCTGAAGAACAAGCCCCGGCTAACTACGTGCCAGCAGCCGCGGTAATACGTAGGGGGCGAGCGTTGTCCGGAATGACTGGGCGTAAAGGGTGCGTAGGCGGCTTGGCAAGTTAGAAGTGAAATACCTAGGGCTTAACTCAGGTGCTGCTTCTAAAACTGCTTGACTTGAGTGCTGGAGAGGATAGTGGAATTCCTAGTGTAGCGGTGGAATGCGTAGATATTAGGAGGAACATCAGTGGCGAAGGCGACTATCTGGACAGTAACTGACGCTGAGGCACGAAAGCGTGGGGAGCAAACAGGATTAGATACCCCGGTAGTC
>LST003_15885
CCTACGGGTGGCAGCAGTGAGGAATATTGGTCAATGGACGAGAGTCTGAACCAGCCAAGTAGCGTGAAGGATGACTGCCCTATGGGTTGTAAACTTCTTTTATAAGGGAATAAAGTGAGGTACGCGTACCTTTTTGTATGTACCTTATGAATAAGCATCGGCTAACTCCGTGCCAGCAGCCGCGGTAATACGGAGGATGCGAGCGTTATCCGGATTTATTGGGTTTAAAGGGAGCGTAGACGGGTTGTTAAGTCAGTTGTGAAAGTTTGCGGCTTAACCGTAAAATTGCAGTTGATACTGGCGACCTTGAGTGCGGCAGAGGAAGGCGGAATTCGTGGTGTAGCGGTGAAATGCTTAGATATCACGAAGAACTCCAATTGCGAAGGCAGCTTTCTGGACCGTAACTGACGTTGATGCTCGAAAGTGCGGGTAGCAAACAGGATTAGATACCCGAGTAGTC
>LST003_4582
CCTACGGGCTGCAGCAGTGAGGAATATTGGTCAATGGGCGAGAGCCTGAACCAGCCAAGTCGCGTGAAGGAAGACTGCCCTACGGGTTGTAAACTTCTTTAGTCGGAGAGTAAAGGTCGGTACGTGTACCGATTTGCAAGTATCCGAAGAATAAGCATCGGCTAATTCCGTGCCAGCAGCCGCGGTAATACGGAAGATGCGAGCGTTATCCGGATTTATTGGGTTTAAAGGGTGCGTAGGCGGACTGTTAAGTCAGCGGTGAAACCTTGAGGCTCAACCTTAAGCGTGCCGTTGAAACTGGCAGCCTAGAGTGTAAAAGAGGTATGCGGAATGCGTGGTGTAGCGGTGAAATGCATAGATATCACGCAGAACCCCGATTGCGAAGGCAGCATACTATGCTACCACTGACGCTGAAGCACGAAAGCGTGGGTATCGAACAGGATTAGATACCCCTGTAGTC
>LST003_6860
CCTACGGGGGGCAGCAGTGAGGAATATTGGTCAATGGACGCAAGTCTGAACAAGCCATGCCGCGTGCAGGAAGACGGCTCTATGAGTTGTAAACTGCTTTTGTACGAGGGTAAACCCGGGTACGCGTACCCGGCTGAAAGTATCGTACGAATAAGGATCGGCTAACTCCGTGCCAGCAGCCGCGGTAATACGGAGGATCCAAGCGTTATCCGGATGTATTGGGTTTAAAGGGTGCGTAGGCGGTTTGATAAGTTAGAGGTGAAATCCCGGGGCTTAACTCCGGAATTGCCGCTGATACTGTTGGACTATAGAGTAGTTGCGGTAGGCGGAATGTATGGTGTAGCGGTGAAATGCTTAGAGATCATACAGAACACCGATTGCGAAGGCAGCTTACCAAACTATATCTGACGTTGAGGCACGAAAGCGTGGGGAGCAAACACGATTAGATACCCCAGTAGTC
>LST003_9111
CCTACGGGCTGCAGCAGTGGGGAATATTGGGCAATGGGCGCAAGCCTGACCCAGCAACGCCGCGTGAAGGATGAAGGCTTTCGGGTTGTAAACTTCTTTTATTCGGGACGAAGTAAGTGACGGTACCTGAAGAACAAGCACCGGCTAACTACGTGCCAGCAGCCGCGGTAAAACGTAGGGTGCAAGCGTTGTCCGGAATTACTGGGTGTAAAGGGAGCGCAGGCGGACCGGCAAGTTGGAAGTGAAATCTATGGGCTCAACCCATAGCCTGCATTTGAAACTGTAGTTCTTGAGTGCTGGAGAGGCAATCGGAATTCCGTGTGTAGCGGTGAAATGCATAGATATACGGAGGAACACCAGTGGCGAAGGCGGATTGCTGGACAGTAACTGACGCTGAGGCGCGAAAGCGTGGGGAGCAAACAGGATTAGATACCCGTGTAGTC
>LST003_2323
CCTACGGGCTGCAGCAGTTAGGAATATTGGACAATGGGGGAAACCCTGATCCAGCCATGCCGCGTGAGTGAAGAAGGTTTTCGGATTGTAAACTCCTTTTGTTAGAGAAGATAATGACGGTATCTAACGAATAAGCACCGGCTAACTCCGTGCCAGCAGCCGCGGTAATACGGAGGGTGCAAGCGTTACTCGGAATCACTGGGCGTAAAGAGCGCGTAGGCGGGGTAGTAAGTCAGATGTGAAATCCTATGGCTTAACCATAGAACTGCATTTGAAACTACTACTCTAGAGTATGGGAGAGGTAGGTGGNATNCTTGGTGTAGGGGTAANATCCGTAGAGATCAAGAGGAATACTCATTGCGAAGGCGACCTGCTGGAACAGTACTGACGCTGATGCGCGAAAGCGTGGGGAGCAAACAGGATTAGATACCCCGGTAGTC
>LST003_31694
CCTACGGGGTGCAGCAGTGAGGAATATTGGTCAATGGGCGAGAGCCTGAACCAGCCAAGTAGCGTGAAGGATGACTGCCCTACGGGTTGTAAACTTCTTTTATAAGGGAATAAAGTATTCTACGTGTAGAGTTTTGTATGTACCTTATGAATAAGCATCGGCTAACTCCGTGCCAGCAGCCGCGGTAATACGGAGGATGCGAGCGTTATCCGGATTTATTGGGTTTAAAGGGAGCGTAGACGGCCGTTTAAGTCAGCTGTGAAATGGTGCGGCTCAACCGTAGCACTGCAGTTGAAACTGGACGGCTTGAGTGCAGTTGAGGCAGGCGGAATTCGTGGTGTAGCGGTGAAATGCTTAGATATCACGAAGAACCTCGATTGCGAAGGCAGCCTGCTAAGCTGCAACTGACGTTGAGGCTCGAAAGTGTGGGTATCAAACAGGATTAGATACCCGGGTAGTC
>LST003_9112
CCTACGGGTCGCAGCAGGCGCGCAAACTTTACAATGCGAGCAATCGTGATAAGGAAACCCTGAGTGCCTGTCGATGCAGGCTGTTCATCTGTTTCAATTGCAGGTGAAGAAAGAGCAGGGCAAGACAGGTGCCAGCCGCCGCGGTAATACCGGCTGCTCGAGTGATGGCCACTATTACTGGGTTTAAAGCGTCCGTAGCTTGATTCTTAGGTCTCTTGGGAAATCTTAACGCTTAACGTTAAGGCGTCTAAGAGATACCGGGAATCTTGGAACTGGGAGAGGTAAGCCGTACTTCGGGTGTAGGAGTGAAATCTTGTAATCCTCGAGGGACGACCTATGGCGAAGGCAGCTTACTAGAACAGCTCCGACAGTGAGGGTCGAAAGCTGGGGGAGCAAACGGGATTAGATACCCGCGTAGTC
>LST003_13643
CCTACGGGGTGCAGCAGTGGGGGATATTGCGCAATGGGGGCAACCCTGACGCAGCAACGCCGCGTGAACGATGAAGGTCTTCGGATTGTAAAGTTCTTTTATTAAGGACGAAGAAGTGACGGTACTTAATGAATAAGCTCCGGCTAACTACGTGCCAGCAGCCGCGGTAATACGTAGGGAGCAAGCGTTGTCCGGATTTACTGGGGGTAAAGGGTGCGTAGGCGGCAGAGCAAGTCAGATGTGAAATCCGTGGGCTTAACCCACGAACTGCATTTGAAACTGTTTTGCTTGAGTGAAGTAGAGGCAGGCGGAATTCCCTGTGTAGCGGTGAAATGCGTAGAGATAGGGAGGAACACCAGTGGCGAAGGCGGATTACTGGACGACAACTGACGGTGAGGAGCGAAAGCGTGGGGAGCAAACAGGATTAGATACCCGCGTAGTC
>LST003_11373
CCTACGGGGCGCAGCAGTGAGGAATATTGGTCAATGGACGCAAGTCTGAACCAGCCATGCCGCGTGCAGGAAGACGGCTCTATGAGTTGTAAACTGCTTTTGTATGAGGGTAAACCCGGGTACGAGTACCCGGCTGAAAGTATCATACGAATAAGGATCGGCTAACTCCGTGCCAGCAGCCGCGGTAATACGGAGGATCCAAGCGTTATCCGGATTTATTGGGTTTAAAGGGTGCGTAGGCGGTTTGATAAGTTAGAGGTGAAATCCCGGGGCTTAACTCCGGAATTGCCTCTGATACTGTTGGACTAGAGAGTAGTTGCGGTAGGCGGAATGTATGGTGTAGCGGTGAAATGCTTAGAGATCATACAGAACACCGATTGCGAAGGCAGCTTACCAAACTATATCTGACGTTGAGGCACGAAAGCGTGGGGAGCAAACAGGATTAGATACCCTGGTAGTC
>LST003_29435
CCTACGGGACGCAGCAGTGGGGGATATTGCGCAATGGGGGCAACCCTGACGCAGCAACGCCGCGTGAAGGAAGCAGGTCTTCGGATTGTAAACTTTTGTCTTGTGGGACGAAACGAATGACGGTACCACAGGAGGAAGCCACGGCTAACTACGTGCCAGCAGCCGCGGTAATACGTAGGTGGCAAGCGTTGTCCGGAATTACTGGGTGTAAAGGGTGCGTAGGCGGGGATGCAAGTCAGATGTGAAATCTATCGGCTTAACTGGTAAACTGCATTTGAAACTGCATTTCTTGAGTGGTGGAGAGGTAAGCGGAATTCCTAGTGTAGCGGTGAAATGCGTAGATATTAGGAGGAACACCAGGGGCGAAGGCGGCTTACTGGACACTAACTGACGCTGAGGCACGAAAGCATGGGGAGCAAACAGGATTAGATACCCCCGTAGTC
>LST003_2324
CCTACGGGTGGCAGCAGTGAGGAATATTGGTCAATGGGCGAGAGCCTGAACCAGCCAAGTAGCGTGAAGGATGACTGCCCTATGGGTTGTAAACTTCTTTTATACGGGAATAACAAGCGGCACGTGTGCCGCTCTGCATGTACCGTATGAATAAGCATCGGCTAACTCCGTGCCAGCAGCCGCGGTCATACGGAGGATGCGAGCGTTATCCGGATTTATTGGGTTTAAAGGGAGCGCAGACGGGTCTTTAAGTCAGTTGTGAAAGTGTGCGGCTCAACCGTAAAATTGCAGTTGATACTGGAGACCTTGAGTGCGGTATAGGCAGGCGGNATNCGTGGTGTAGCGGTGANATGCTTAGATATCACGAAGAACTCCGATTGCGAAGGCAGCTTGCTGGACCGTAACTGACGTTGAGGCTCGAAAGTGCGGGTATCAAACAGGATTAGATACCCGGGTAGTC
>LST003_24922
CCTACGGGAGGCAGCAGGTGGGAATATTGGACAATGGGCGAAAGCCTGATCCAGCAATACCGCGTGAATGATGAAGGCCTTCGGGTTGTAAAGTTCTTTTAATAGGGAAGATAATGACGGTACCTATAGAATAAGCACCGGCAAACTTCGTGCCAGCAGCCGCGGTAATACGAAGGGTGCTAGCGTTGTTCGGAATTATTGGGCGTAAAGGGTGTGTAGGCGGTTTCGTAAGTTAGTTGTGAAAGCCCGGGGCTCAACCTCGGAATTGCGGTTAAAACTACGGAACTAGAGTATGACAGGCGATGGCAGAATTTCTAGTGTAGGGGTAAAATGCGCAGATATTAGAAGGAATACCGGTGGTGTAGACGGCTATCTTGGTCATTACTGACGCTAAGACACGAAAGTGTGGGGAGCAAACAGGATTAGATACCCTGGTAGTC
>LST003_4583
CCTACGGGACGCAGCAGTGGGGAATATTGCACAATGGGGGAAACCCTGATGCAGCGACGCCGCGTGAGTGAAGAAGTATTTCGGTATGTAAAGCTCTATCAGCAGGGAAGAAAATGACGGTACCTGACTAAGAAGCACCGGCTAAATACGTGCCAGCAGCCGCGGTAATACGTATGGTGCAAGCGTTATCCGGATTTACTGGGTGTAAAGGGAGCGTAGACGGATAGGCAAGTCTGGAGTGAAAACCCGGGGCTCAACCCCGGGACTGCTTTGGAAACTGTTTATCTAGAGTGCTGGAGAGGTAAGTGGAATTCCTAGTGTAGCGGTGAAATGCGTAGATATTAGGAGGAACACCAGTGGCGAAGGCGGCTTACTGGACAGTAACTGACGTTGAGGCTCGAAAGCGTGGGGAGCAAACAGGATTAGATACCCCCGTAGTC
>LST003_6861
CCTACGGGATGCAGCAGTGGGGAATATTGGGCAATGGGCGAAAGCCTTACCCAGCAATACCGCGTGAGGGAAGGAGGTCTTCGGATTGTAAACCTCTTTGATCAGGTACGAAGAAAGTGACGGTACCTGAAGAACAAGCCCCGGCTAACTACGTGCCAGCAGCCGCGGTAATACGTAGGGGGCGAGCGTTGTCCGGAATGACTGGGCGTAAAGGGTGCGTAGGCGGCTAAGCAAGTTAGAAGTGAAATACCTAGGGCTTAACTCAGGTGCTGCTTTTAAAACTGTTTGGCTGGAGTGCAGGAGAGGTTAATGGAATTCCTAGTGTAGCGGTGGAATGCGTAGATATTAGGAGGAACACCAGAGGCGAAGGCGATTAACTGGACTTTAACTGACGCTGAGGCACGAAAGTGTGGGGAGCAAACAGGATTAGATACCCTGGTAGTC
>LST003_33957
CCTACGGGAGGCAGCAGTGGGGAATATTGCACAATGGGGGAAACCCTGATGCAGCGACGCCGCGTGAAGGAAGAAGTATTTCGGTATGTAAACTTCTATCAGCAGGGAAGAAAATGACGGTACCTGACTAAGAAGCCCCGGCTAACTACGTGCCAGCAGCCGCGGTAATACGTAGGGGGCAAGCGTTATCCGGATTTACTGGGTGTAAAGGGAGCGTAGGCGGTCTGACAAGTCAGAAGTGAAAGCCCGGGGCTCAACCTCGGGACTGCTTTTGAAACTGCCGGACTAGATTGCAGGAGAAGTAAGTGGAATTCCTAGTGTAGCGGTGAAATGCGTAGATATTAGGAGGAACACCAGTGGCGAAGGCGGCTTACTGGACTGTAAATGACGCTGAGGCTCGAAAGCGTGGGGAGCAAACAGGATTAGATACCCTGGTAGTC
>LST003_31695
CCTACGGGTGGCAGCAGTGGGGAATATTGCACAATGGGGGGAACCCTGATGCAGCGACGCCGCGTGAGTGAAGAAGTACTTCGGTATGTAAAGCTCTATCAGCAGGGAAGAAAATGACGGTACCTGACTAAGAAGCCCCGGCTAACTACGTGCCAGCAGCCGCGGTAATACGAAGGGGGCAAGCGTTATCCGGAATTACTGGGTGTAAAGGGTGCGTAGGTGGCAGGGCAAGTCAGAAGTGAAAACCCGGGGCTTAACGCCGGGACTGCTTTTGAAACTGTCCAGCTGGAGTGCAGGAGAGGTAAGCGGAATTCCTAGTGTAGCGGTGAAATGCGTAGATATTAGGAGGAACACCAGTGGCGAAGGCGGCTTACTGGACTGAAACTGACACTGATGCACGAAAGCGTGGGGAGCAAACAGGATTAGATACCCTCGTAGTC
>LST003_9113
CCTACGGGAGGCAGCAGTCGAGAATCATTCACAATGGGGGAAACCCTGATGGTGCGACGCCGCGTGGGGGAGGAAGGTCTTCGGATTGTAAACCCCTGTCATGCAGGAGCAAAGCGCAAGCCTGATAGTACTGCAAGAGGAAGAGACGGCAAACTCTGTGCCAGCAGCCGCGGTAATACAGAGGTCTCAAGCGTTGTCCGGAATTACTGGGTGTAAAGGGAGCGCAGGCGGGTATGCAAGTTGGGAGTGAAATACATGGGCTCAACCCATGAACTGCTTTCAAAACTGTGTATCTTGAGTAGTGCAGAGGTAGGCGGAATTCCCGGTGTAGCGGTGGAATGCGTAGATATCGGGAGGAACACCAGTGGCGAAGGCGGCCTACTGGACGACAACTGACGCTGAGGCGCGAAAGCGTGGGGAGCAAACAGGATTAGATACCCTTGTAGTC
>LST003_29436
CCTACGGGGGGCAGCAGTGGGGGATATTGCACAATGGGCGCAAGCCTGATGCAGCGACGCCGCGTGAGGGAAGACGGTCTTCGGATTGTAAACCTCTTTCTTCGGGGACGATAATGACGGTACCCGAGGAGGAAGCCACGGCTAACTACGTGCCAGCAGCCGCGGTAATACGTAGGTGGCGAGCGTTGTCCGGAATTACTGGGTGTAAAGGGAGCGTAGGCGGGAAGACAAGTTGGACGTTAAATTTATCGGCTTAACCGGTAACCGCGTTCAAAACTGTTTTTCTTGAGTGAAGTAGAGGTTGGCGGAATTCCTAGTGTAGCGGTGAAATGCGTAGATATTAGGAGGAACACCAGTGGCGAAGGCGGCCAACTGGGCTTTAACTGACGCTGAGGCTCGAAAGCGTGGGGAGCAAACAGGATTAGATACCCTGGTAGTC
>LST003_4584
CCTACGGGATGCAGCAGTGAGGAATATTGGTCAATGGGCGAGAGCCTGAACCAGCCAAGTAGCGTGAAGGATGAAGGTTCTATGGATTGTAAACTTCTTTTATAAGGGAATAAAGTGCTTTACGTGTAGAGTTTTGTATGTACCTTATGAATAAGCATCGGCTAACTCCGTGCCAGCAGCCGCGGTAATACGGAGGATGCGAGCGTTATCCGGATTTATTGGGTTTAAAGGGAGCGTAGACGGGATGTTAAGTCAGCTGTGAAAGTTTGGGGCTCAACCTTAAAATTGCAGTTGAAACTGGCGTTCTTGAGTGCGGTATAGGCAGGCGGAATTCGTGGTGTAGCGGTGAAATGCTTAGATATCACGAAGAACTCCGATTGCGAAGGCAGCTTGCTGGAGCGTAACTGACGTTGATGCTCGAAAGTGTGGGTATCAAACAGGATTAGATACCCCCGTAGTC
>LST003_20407
CCTACGGGGGGCAGCAGTGGGGAATATTGGGCAATGGGCGAAAGCCTTACCCAGCAATACCGCGTGAGGGAAGGAGGTCTTCGGATTGTAAACCTCTTTGATCAGGGACGAAGCAAGTGACGGTACCTGAAGAACAAGCCCCGGCTAACTACGTGCCAGCAGCCGCGGTAATACGTAGGGGGCGAGCGTTGTCCGGAATGACTGGGCGTAAAGGGTGCGTAGGCGGCTTGGCAAGTTAGAAGTGAAATACCTAGGGCTTAACTCAGGTGCTGCTTTTAAGACTGCCGGGCTGGAGTGCAGGAGAGGTTAATGGAATTCCTAGTGTAGCGGTGGAATGCGTAGATATTAGGAGGAACACCAGAGGCGAAGGCGATTAACTGGACTGTAACTGACGCTGAGGCACGAAAGTGTGGGGAGCAAACAGGATTAGATACCCGCGTAGTC
>LST003_61
CCTACGGGGCGCAGCAGTAGGGAATATTGCTCAATGGGGGAAACCCTGAAGCAGCAACGCCGCGTGGAGGATGAAGGTTTTCGGATTGTAAACTCCTTTTGTTAGAGAAGATAATGACGGTATCTAACGAATAAGCACCGGCTAACTCCGTGCCAGCAGCCGCGGTAATACGGAGGGTGCAAGCGTTACTCGGAATCACTGGGCGTAAAGAGCGCGTAGGCGGGGTAGTAAGTCAGATGTGAAATCCTATGGCTTAACCATAGAACTGCATTTGAAACTACTACTCTAGAGTATGGGAGAGGTAGGTGGAATTCTTGGTGTAGGGGTAAAATCCGTAGAGATCAAGAGGAATACTCATTGCGAAGGCGACCTGCTGGAACATTACTGACGCTGATGCGCGAAAGCGTGGGGAGCAAACAGGATTAGATACCCCAGTAGTC
>LST003_6862
CCTACGGGCTGCAGCAGTGAGGAATATTGGTCAATGGGCGAGAGCCTGAACCAGCCAAGTAGCGTGAAGGATGACTGCCCTACGGGTTGTAAACTTCTTTTATAAGGGAATAAAGTATTCTACGTGCAGAGTTTTGTATGTACCTTATGAATAAGCATCGGCTAACTCCGTGACAGCAGCCGCGGTAATACGGAGGATGCGAGCGTTATCCGGATTTATTGGGTTTAAAGGGAGCGTAGACGGCGGTTTAAGTCAGCTGTGAAATGGTGCGGCTCAACCGTAGCACTGCAGTTGAAACTGGACGGCTTGAGTGCAGTTTAGGCAGGCGGAATTCGTTGTGTAGCGGTGAAATGCTTAGATATCACGAAGAACCCCGATTGCGAAGGCAGCCTGCTAAGCTGCAACTGACGTTGAGGCTCGAAAGTGTGGGTATCAAACAGGATTAGATACCCGCG
>LST003_24923
CCTACGGGAGGCAGCAGTGGGGAATATTGCACAATGGGGGAAACCCTGATGCAGCGACGCCGCGTGGAGGAAGAAGGTCTTCGGATTGTAAACTCCTGTTGTTGGGGAAAAGAAGGATGGTACCCAACAAGGAAGTGACGGCTAACTACGTGCCAGCAGCCGCGGTAAAACGTAGGTCACGAGCGTTGTCCGGAATTACTGGGTGTAAAGGGAGCGCAGGCGGGTATGCAAGTTGGGAGTGAAATACATGGGCTCAACCCATGAACTGCTCTCAAAACTGTGTATCTTGAGTAGTGCAGAGGTAGGCGGAATTCCCGGTGTAGCGGTGGAATGCGTAGATATCGGGAGGAACACCAGTGGCGAAGGCGGCCTACTGGGCACCAACTGACGCTGAGGCTCGAAAGTGTGGGTAGCAAACAGGATTAGATACCCCGGTAGTC
>LST003_18159
CCTACGGGCTGCAGCAGTGGGGAATATTGGGCAATGGGCGAAAGCCTTACCCAGCAATACCGCGTGAGGGAAGGAGGTCTTCGGATTGTAAACCTCTTTGATCAGGGACGAAGCAAGTGACGGTACCTGAAGAACAAGCCCCGGCTAACTACGTGCCAGCAGCCGCGGTAATACGTAGGGGGCGAGCGTTGTCCGGAATGACTGGGCGTAAAGGGTGCGTAGGCGGCTTGGCAAGTTAGAAGTGAAATACCTAGGGCTTAACTCAGGTGCTGCTTTTAAGACTGCCGGGCTGGAGTGCAGGAGAGGTTAATGGAATTCCTAGTGTAGCGGTGGAATGCGTAGATATTAGGAGGAACACCAGAGGCGAAGGCGATTAACTGGACTGTAACTGACGCTGAGGCACGAAAGTGTGGGGAGCAAACAGGATTAGATACCCGGGTAGTC
>LST003_13645
CCTACGGGGGGCAGCAGTGGGGTATATTGGGCAATGGGCGAAAGCCTTACCCAGCAATACCGCGTGAGGGAAGGAGGTCTTCGGATTGTAAACCTCTTTGATCAGGGACGAAGCAAGTGACGGTACCTGAAGAACAAGCCCCGGCTAACTACGTGCCAGCAGCCGCGGTAATACGTAGGGGGCGAGCGTTGTCCGGAATGACTGGGCGTAAAGGGTGCGTAGGCGGCTTGGCAAGTTAGAAGTGAAATACCTAGGGCTTAACTCAGGTGCTGCTTTTAAGACTGCCGGGCTGGAGTGCAGGAGAGGTTAATGGAATTCCTAGTGTAGCGGTGGAATGCGTAGATATTAGGAGGAACACCAGAGGCGAAGGCGATTAACTGGACTGTAACTGACGCTGAGGCACGAAAGTGTGGGGAGCAAACAGGATTAGATACCCCTGTAGTC
>LST003_33958
CCTACGGGAGGCAGCAGTGAGGAATATTGGTCAATGGACGCAAGTCTGAACCAGCCATGCCGCGTGCAGGAAGACGGCTCTATGAGTTGTAAACTGCTTTTGTATGAGGGTAAACCCGGGTACGAGTACCCGGCTGAAAGTATCATACGAATAAGGATCGGCTAACTCCGTGCCAGCAGCCGCGGTAATACGGAGGATCCAAGCGTTATCCGGATTTATTGGGTTTAAAGGGTGCGTAGGCGGTTTGATAAGTTAGAGGTGAAATGTTAGGGCTTAACCCTGAAACTGCCTCTAATACTGTTGAGCTAGAGAGTAGTTGCGGTAGGCGGAATGTATGGTGTAGCGGTGAAATGCTTAGAGATCATACAGAACACCGATTGCGAAGGCAGCTTACCAAACTATATCTGACGTTGAGGCACGAAAGCGTGGGGAGCAAACAGGATTAGATACCCCCGTAGTC
>LST003_27178
CCTACGGGGGGCAGCAGTCGAGAATCATTCACAATGGGGGAAACCCTGATGGTGCGACGCCGCGTGGGGGAGGAAGGTCTTCGGATTGTAAACCCCTGTCATGCAGGAGCAAAGAGCAAGCCTGATAGTACTGCAAGAGGAAGAGACGGCAAACTCTGTGCCAGCAGCCGCGGTAATACAGAGGTCTCAAGCGTTGTTCGGAATCACTGGGCGTAAAGGGTACGTAGGCTGCACCATAAGTCGTGCGTGAAAGGCAGGGGCTCAACCTCTGGAGTGCGCGTGATACTTTGGTGCTGGAGTAATGGAGGGGGAACCGGAAGTCTTGGTGTAGCAGTGAAATGCGTAGATATCAAGAAGAAGACTCGTGGCGAAGGCGGGTTCCTGGACATTAACTGACGCTGAGGTACGAAGGCTAGGGTAGCGAAAGGGATTAGATACCCTGGTAGTC
>LST003_31696
CCTACGGGAGGCAGCAGTGGGGGATATTGCACAATGGGGGAAACCCTGATGCAGCGACGCCGCGTGAGTGAAGAAGTATTTCGGTATGTAAAGCTCTATCAGCAGGGACGAAGGAGACGGTACCTGAGTAAGAAGCCCCGGCTAACTACGTGCCAGCAGCCGCGGTAATACGTAGGGGGCAAGCGTTATCCGGATTTACTGGGTGTAAAGGGAGCGTAGACGGCGAAGCAAGTCTGAAGTGAAAGCCCGGGGCTCAACCGCGGGACTGCTTTTGAAACTGTTTTGCTTGAGTGCTGGAGAGGCAGGCGGAATTCCTAGTGTAGCGGTGAAATGCGTAGATATTAGGAGGAACATCGGTGGCGAAGGCAGCCTGCTGGACAGTAACTGACGTTGAGGCTCGAAAGCGTGGGGAGCAAACAGGATTAGATACCCTTGTAGTC
>LST003_15888
CCTACGGGGCGCAGCAGTGGGGAATCTTGCGCAATGGGCGAAAGCCTGACGCAGCGACGCCGCGTGCGGGACGAAGGCCTTCGGGTCGTAAACCGCTTTCAGCAGGGACGAGGCCGCGAGGTGACGGTACCTGCAGAAGAAGCCCCGGCTAACTACGTGCCAGCAGCCGCGGTAATACGTAGGGGGCGAGCGTTATCCGGATTCATTGGGCGTAAAGCGCTCGTAGGCGGTCCGTTAGGTCGGGAGTCAAATCCGGGGGCTCAACCCCCGCACGCTCCCGATACCGGCGGACTTGAGTTTGGTAGGGGAAGGCGGAATTCCAAGTGTAGCGGTGGAATGCGCAGATATTTGGAAGAACACCGGTGGCGAAGGCGGCCTTCTGGGCCACAACTGACGCTGAGGAGCGAAAGCTAGGGGAGCGAACAGGATTAGATACCCCAGTAGTC
>LST003_29437
CCTATGGGCTGCAGCAGTAGGGAATTTTGCGCAATGGGCGAAAGCCTGACGCAGCAACACCGCGTGAATGTTAAGCCCTTCGGGGTGTAAAGTTCTGTCAGTAGGGAAGAACAAATGACTGTACCTACAAAGGAAGCACCGGCTAACTCCGTGCCAGCAGCCGCGGTAATACGGGGGGTGCAAGCGTTGTCCGGAATCATTGGGCGTAAAGCGTTCGTAGGCGGCAAGGTAAGTCAGATGTTAAAGCCCGGGGCTCAACTCCGGTTCGGCATTTGATACTATCTAGCTAGAATGCGGTAGAGGTAAAGGGAATTCCTGGTGTAGCGGTGAAATGCGTAGATATCAGGAGGAACATCGGTGGCGAAAGCGCTTTACTGGGCCGTTATTGACGCTGAGGCACGAAAGTGTGGGGAGCAAACAGGATTAGATACCCTTGTAGTC
>LST003_13646
CCTACGGGTGGCAGCAGTGAGGAATATTGGTCAATGGACGCAAGTCTGAACCAGCCATGCCGCGTGCAGGAAGACGGCTCTATGAGTTGTAAACTGCTTTTGTACGAGGGTAAACTCAGATACGTGTATCTGACTGAAAGTACCGTACGAATAAGGATCGGCTAACTCCGTGCCAGCAGCCGCGGTAATACGGAGGATCCAAGCGTTATCCGGATTTATTGGGTTTAAAGGGTGCGTAGGCGGTTTGATAAGTTAGAGGTGAAATACCGGGGCTTAACTCCGGAACTGCCTCTGATACTGTTGAGCTAGAGAGTAGTTGCGGTAGGCGGAATGTATGGTGTAGCGGTGAAATGCTTAGAGATCATACAGAACACCGATTGCGAAGGCAGCTTACCAAACTATATCTGACGTTGAGGCACGAAAGCGTGGGGAGCAAACAGGATTAGATACCCGCGTAGTC
>LST003_20408
CCTACGGGTCGCAGCAGTGAGGAATATTGGTCAATGGGCGAGAGCCTGAACCAGCCACGCAGCGTGAAGGATGACTGCCCTACGGGTTGTAAACTTCTTTTATAAGGGAATAAATTATTCTACGTGTAGAGTTTTCTATGTACCTTTTGAATCAGCATCGGCTAACTCCGTGCCAGCAGCCGCGGTAATACGGAGGATGCGAGCGTTATCCGGATTTATTGGGTTTAAAGGGAGAGTAGACGGTGGGTTAAGTCAGCTGTGAAATGGTGCGGCTCAACCGTAGCACTGCAGTTGAAACTGGACGGCTTGAGTGCAGTAGAGGCAGGCGGAATTCGTAGTGTAGCGGTGAAATGCTTAGATATCACGAAGAACCCCGATTGCGAAGGCAGCCTGCTAAGCTGCAACTGACGTTGAGGCTCGAAAGTGTGGGTATCAAACAGGATTAGATACCCGTGTAGTC
>LST003_4585
CCTACGGGGTGCAGCAGTGGGGAATATTGGGCAATGGGCGCAAGCCTGACCCAGCAACGCCGCGTGAAGGAAGAAGGCTTTCGGGTTGTAAACTTCTTTTCTCAGGGACGAAGGACGTGACGGTACCTGAGGAATAAGCTCCGGCTAACTACGTGCCAGCAGCCGCGGTAATACGTAGGGAGCGAGCGTTATCCGGATTTACTGGGTGTAAAGGGCGTGTAGGCGGGACTGCAAGTCAGATGTGAAAACTATGGGCTCAACCCATAGCCTGCATTTGAAACTGTAGTTCTTGAGTGCTGGAGAGGCAATCGGAATTCCGTGTGTAGCGGTGAAATGCGTAGATATACGGAGGAACACCAGTGGCGAAGGCGGATTGCTGGACAGTAACTGACGCTGAGGCGCGAAAGCGTGGGGAGCAAACAGGATTAGATACCCCAGTAGTC
>LST003_22689
CCTACGGGTTGCAGCAGTGGGGAATATTGGGCAATGGGCGCAAGCCTTACCCAGCAATACCGCGTGAGGGAAGGAGGTCTTCGGATTGTAAACCTCTTTGATCAGGGACGAAGAAAGTGACGGTACCTGAAGAACAAGCCCCGGCTAACTACGTGCCAGCAGCCGCGGTAATACGTAGGGGGCGAGCGTTGTCCGGAATGACTGGGCGTAAAGGGTGCGTAGGCGGCTTGGCAAGTTAGAAGTGAAATACCTAGGGCTTAACTCAGGTGCTGCTTTTAAGACTGCCGGGCTGGAGTGTAGGAGAGGTTAATGGAATTCCTATTGTAGCGGTGGAATGCGTAGATATTAGGAGGAACACCAGAGGCGAAGGCGATTAACTGGACTGTAACTGACGCTGAGGCACGAAAGTGTGGGGAGCAAACAGGATTAGATACCCTTGTAGT
>LST003_24924
CCTACGGGCCGCAGCAGTGGGGAATATTGCACAATGGGGGAAACCCTGATGCAGCGACGCCGCGTGAAGGAAGAAGTATTTCGGTATGTAAACTTCTATCAGCAGGGAAGAAAATGACGGTACCTGACTAAGAAGCCCCGGCTAACTACGTGCCAGCAGCCGCGGTAATACGTAGGGGGCAAGCGTTATCCGGATTTACTGGGTGTAAAGGGAGCGTAGGCGGTCTGACAAGTCAGAAGTGAAAGCCCGGGGCTCAACCTCGGGACTGCTTTTGAAACTGCCGGACTAGATTGCAGGAGAGGTAAGTGGAATTCCTAGTGTAGCGGTGAAATGCGTAGATATTAGGAGGAACACCAGTGGCGAAGGCGGCTTACTGGACTGTAAATGACGCTGAGGCTCGAAAGCGTGGGGAGCAAACAGGATTAGATACCCTGGTAGTC
>LST003_33959
CCTACGGGACGCAGCAGTGGGGAATATTGGGCAATGGGCGAAAGCCTTACCCAGCAATACCGCGTGAGGGAAGGAGGTCTTCGGATTGTAAACCTCTTTGATCAGGGACGAAGCAAGTGACGGTACCTGAAGAACAAGCCCCGGCTAACTACGTGCCAGCAGCCGCGGTAATACGTAGGGGGCGAGCGTTGTCCGGAATGACTGGGCGTAAAGGGTGCGTAGGCGGCTTGGCAAGTTAGAAGTGAAATACCTAGGGCTTAACTCAGGTGCTGCTTTTAAGACTGCCGGGCTGGAGTGCAGGAGAGGTTAATGGAATGCCTAGTGTAGCGGTGGAATGCGTAGATATTAGGAGGAACACCAGAGGCGAAGGCGATTAACTGGACTGTAACTGACGCGGAGGCACGAAAGTGTGGGGAGCAAACAGGATTAGATACCCCAGTAGTC
>LST003_63
CCTACGGGGCGCAGCAGTAGGGAATATTGCTCAATGGGGGAAACCCTGAAGCAGCAACGCCGCGTGGAGGATGAAGGTTTTCGGATTGTAAACTCCTTTTGTTAGAGAAGATAATGACGGTATCTAACGAATAAGCACCGGCTAACTCCGTGCCAGCAGCCGCGGTAATACGGAGGGTGCAAGCGTTACTCGGAATCACTGGGCGTAAAGAGCGCGTAGGCGGGGTAGTAAGTCAGATGTGAAATCCTATGGCTTAACCATAGAACTGCATTTGAAACTACTACTCTAGAGTATGGGAGAGGTAGGTGGAATTCTTGGTGTAGGGGTAAAATCCGTAGAGATCAAGAGGAATACTCATTGCGAAGGCGACCTGCTGGAACATTACTGACGCTGATGCGCGAAAGCGTGGGGAGCAAACAGGATTAGATACCCCTGTAGTA
>LST003_31697
CCTACGGGACGCAGCAGTGGGGAATATTGGGCAATGGGCGAAAGCCTGACGCAGCGACGCCGCGTGAGGGATGAAGGTCTTCGGAACGTAAACCTCTGTCAGAAGGGAAGAAACTAGGGTGCTCTAATCATCATCCTACTGACGGTACCTTCAAAGGAAGCACCGGCTAACTCCGTGCCAGCCGCCGCGGTAATACGGAGGGTGCAAGCGTTAATCGGAATCACTGGGGGTAAAGCGCACGTAGGCTGTTATGTAAGTCAGGGGTGAAATCCCACGGCTCAACCGTGGAACTGCCCTTGATACTGCACGACTTGAGTCCGGGAGAGGGTTGCGGAATTCCAGGTGTAGGGGTGAAATCCGTAGATATCTGGAGGAACACCAGTTGCGAAGGCGGCCACCTGGAGCGGTATTGACGCTTAGGTGCGAAAGCGTGGGGAGCAAACAGGATTAGATACCCGAGTAGTC
>LST003_9115
CCTACGGGGGGCAGCAGTGGGGGATATTGCACAATGGGGGAAACCCTGATGCAGCGACGCCGCGTGAGGGAAGAAGGTTTTCGGATTGTAAACCTCTGTCTTCGGTGACGAAACTGACGGTAGCCGAGGAGGAAGCCACGGCTAACTACGTGCCAGCAGCCGCGGTAATACGTAGGTGGCAAGCGTTGTCCGGAATTACTGGGTGTAAAGGGAGCGTAGGCGGGAAGGCAAGTCGAATGTTTAAACTATGGGCTCAACTCATAATCGCGTTCGAAACTGCTTTTCTTGAGTGAAGTAGAGGTAAGCGGAATTCCTAGTGTAGCGGTGAAATGCGTAAATATTAGGAGGAACACCAGTGGCGAAGGCGGCTTACTGGGCTTTAACTGACGCTTAGGCTCGAAAGCGTGGGTAGCAAACAGGATTAGATACCCTCGTAGTC
>LST003_15889
TACGGGACGCAGCAGTGGGGAATATTGGGCAATGGGCGCAAGCCTGACCCAGCAACGCCGCGTGAAGGATGAAGGCTTTCGGGTTGTAAACTTCTTTTATCAGGGACGAAACAAATGACGGTACCTGATGAATAAGCCACGGCTAACTACGTGCCAGCAGCCGCGGTAATACGTAGGTGGCAAGCGTTATCCGGATTTACTGGGTGTAAAGGGCGTGTAGGCGGGACTGCAAGTCAGATGTGAAAACTATGGGCTCAACCCATAGCCTGCATTTGAAACTGTAGTTCTTGAGTGCTGGAGAGGCAATCGGAATTCCGTGTGTAGCGGTGAAATGCATATATATACGGAGGAACACCAGTGGCGAAGGCGGATTGCTGGACAGTAACTGACGCTGAGGCGCGAAAGCGTGGGGAGCAAACAGGATTAGATACCCGCGTAGTC
>LST003_29438
CCTACGGGATGCAGCAGTGGGGAATATTGGGCAATGGGCGCAAGCCTGACCCAGCAACGCCGCGTGAAGGAAGAAGGCCCTCGGGTTGTAAACTTCTTTTGTCAGGGACGAAGCAAGTGACGGTACCTGACGAATAAGCCACGGCTAACTACGTGCCAGCAGCCGCGGTAATACGTAGGTGGCAAGCGTTATCCGGATTTACTGGGTGTAAAGGGCGTGTAGGCGGGATTGCAAGTCAGATGTGAAAACCACGGGCTCAACCTGTGGCCTGCATTTGAAACTGCAGTTCTTGAGTACTGGAGAGGCAGACGGAATTCCTAGTGTAGCGGTGAAATGCGTAGATATTAGGAGGAACACCAGTGGCGAAGGCGGTCTGCTGGACAGCAACTGACGCTGAGGCGCGAAAGCGTGGGGAGCAAACAGGATTAGATACCCCGGTAGTC
>LST003_6864
CCTACGGGATGCAGCAGTGGGGAATATTGGGCAATGGGCGAAAGCCTTACCCAGCAATACCGCGTGAGGGAAGGAGGTCTTCGGATTGTAAACCTCTTTGATCAGGGACGAAGCAAGTGACGGTACCTGAAGAACAAGCCCCGGCTAACTACGTGCCAGCAGCCGCGGTAATACGTAGGGGGCGAGCGTTGTCCGGAATGACTGGGCGTAAAGGGTGCGTAGGCGGCTTGGCAAGTTAGAAGTGAAATACCTAGGGCTTAACTCAGGTGCTGCTTTTAAGACTGGCAGACTTGAGTGCAGGAGAGGCTATCGGAATTCCTAGTGTAGCGGTAGAATGCGTAGATATTAGGAGGAACACCAGTGGCGAAGGCGGCTTTCTGGACCATAACTGACGCTGAGGCTCGAAAGCGTGGGGAGCAAACAGGATTAGATACCCCTGTAGTC
>LST003_22690
CCTACGGGAGGCAGCAGTGGGGAATATTGGGCAATGGGCGCAAGCCTGACCCAGCAACGCCGCGTGAGGGAAGAAGGTCTTCGGATTGTAAACCTCTGTCGCAAGGGACGAAGGCGTGACGGTACCTTGTGAGGAAGCCCCGGCTAACTACGTGCCAGCAGCCGCGGTAATACGTAGGGGGCGAGCGTTGTCCGGAATTACTGGGCGTAAAGGGTGCGTAGGCGGTTGCTTAAGTTGGATGTGAAATACCCGGGCTTAACTTGGGGGGTGCATTCAAAACTGGGCGACTAGAGTTCAGGAGAGGGAAGCGGAATTCCTAGTGTAGCGGTGAAATGCGTAGATATTAGGAGGAACACCAGAGGCGAAGGCGATTAACTGGACTGTAACTGACGCTGAGGCACGAAAGTGTGGGGAGCAAACAGGATTAGATACCCCTGTAGTC
>LST003_18161
CCTACGGGATGCAGCAGTGGGGAATATTGGGCAATGGGGGCAACCCTGACCCAGCAACGCCGCGTGAAGGAAGAAGGCTTTCGGGTTGTAAACTTCTTTTACCAGGGACGAAGGACGTGACGGTACCTGGAGAAAAAGCCACGGCTAACTACGTGCCAGCAGCCGCGGTAATACGTAGGTGGCAAGCGTTGTCCGGATTTACTGGGTGTAAAGGGCGTGTAGGCGGGAGAGCAAGTCAGATGTGAAATCTATGGGCTTAACCCATAAACTGCATTTGAAACTGTTCTTCTTGAGTATCGGAGAGGCAGGCGGAATTCCTAGTGTAGCGGTGAAATGCGTAGATATTAGGAGGAACACCAGTGGCGAAGGCGGCCTGCTGGACGACAACTGACGCTGAGGCGCGAAAGCGTGGGGAGCAAACAGGATTAGATACCCCCGTAGTC
>LST003_4586
CCTACGGGTTGCAGCAGTGGGGAATATTGCACAATGGGGGAAACCCTGATGCAGCGACGCCGCGTGGAGGAAGAAGGTCTTCGGATTGTAAACTCCTGTTGTTGGGGAAAAGAAGGATGGTACCCAACAAGGAAGTGACGGCTAACTACGTGCCAGCAGCCGCGGTAAAACGTAGGTCACGAGCGTTGTCCGGAATTACTGGGTGTAAAGGGAGCGCAGGCGGGTATGCAAGTTGGGAGTGAAATGCATGGGCTCAACCCATGAACTGCTCTCAAAACTGTGTATCTTGAGTAGTGCAGAGGTAGGCGGAATTCCCGGTGTAGCGGTGGAATGCGTAGATATCGGGAGGAACACCAGTGGCGAAGGCGGCTCTCTGGTCTGCAACTGACGCTGAGGCTCGAAAGCATGGGTAGCGAACAGGATTAGATACCCTCGTAGTC
>LST003_31698
CCTACGGGCCGCAGCAGGCGCGCAAACTTTACAATGCGAGCAATCGTGATAAGGAAACCCTGAGTGCCTGTCGATGCAGGCTGTTCATCTGTTTAAATTGCAGGTGAAGAAAGGGCAGGGCAAGACCGGTGCCAGCCGCCGCGGTAATACCGGCTGCTCGAGTGATGGCCACTATTACTGGGTTTAAAGCGTCCGTAGCTTGATTCTTAGGTCTCTTGGGAAATCTTAACGCTTAACGTTAAGGCGTCTAAGAGATACCGGGAATCTTGGAACTGGGAGAGGTAAGCCGTACTTCGGGGGTAGGAGTGAAATCTTGTAATCCTCGAGGGACGATCTATGGCGAAGGCAGCTTACTAGAACAGCTTCGACAGTGAGGGACGAAAGCTGGGGGAGCAAACGGGATTAGATACCCCTGTAGTC
>LST003_24925
CCTACGGGATGCAGCAGTGGGGAATATTGCACAATGGGGGAAACCCTGATGCAGCGACGCCGCGTGAAGGAAGAAGGCCTTCGGGTTGTAAACTTCTGTCGTAAGGGACGATAATGACGGTACCTTACAAGAAAGCCACGGCTAACTACGTGCCAGCAGCCGCGGTAAAACGTAGGTGGCAAGCGTTGTCCGGAATTACTGGGTGTAAAGGGAGCGCAGGCGGGGAGGCAAGTTGGAAGTGAAAAGCGTGGGCTCAACCCACGACCTGCTTTCAAAACTGTCTCTCTTGAGTAGTGCAGAGGTAAGCGGAATTCCCGGTGTAGCGGTGGAATGCGTAGATATCGGGAGGAACACCAGTGGCGAAGGCGGCTTACTGGGCACCAACTGACGCTGAGGCTCGAAAGCATGGGTAGCAAACAGGATTAGATACCCCCGTAGTC
>LST003_13648
CCTACGGGGCGCAGCAGTGGGGAATATTGCACAATGGGGGAAACCCTGAAGCAGCAACGCCGCGTGGAGGATGAAGGTTTTCGGATTGTAAACTCCTTTTGTTAGAGAAGATAATGACGGTATCTAACGAATAAGCACCGGCTAACTCCGTGCCAGCAGCCGCGGTAATACGGAGGGTGCAAGCGTTACTCGGAATCACTGGGCGTAAAGAGCGCGTAGGCGGGGTAGTAAGTCAGATGTGAAATCCTATGGCTTAACCATAGAACTGCATTTGAAACTACTACTCTAGAGTATGGGAGAGGTAGGTGGAATTCTTGGTGTAGGGGTAAAATCCGTAGAGATCAAGAGGAATACTCATTGCGAAGGCGACCTGCTGGAACATTACTGACGCTGATGCGCGAAAGCGTGGGGAGCAAACAGGATTAGATACCCTTGTAGTC
>LST003_64
CCTACGGGCCGCAGCAGTCGGGAATATTGCGCAATGGAGGAAACTCTGACGCAGTGACGCCGCGTGCAGGAAGAAGGTTTTCGGATTGTAAACTGCTTTAGACAGGGAAGAATAATGACAGTACCTGTAGAATAAGCTCCGGCTAACTACGTGCCAGCAGCCGCGGTAATACGTAGGGAGCAAGCGTTATCCGGATTTATTGGGTGTAAAGGGTGCGTAGACGGGAGAGCAAGTTGGTTGTGAAATCCCTCGGCTTAACTGAGGAACTGCAACCAAAACTATTCTTCTTGAGTGCTGGAGAGGAAAGTGGAATTCCTAGTGTAGCGGTGAAATGCGTAGATATTAGGAGGAACACCAGTGGCGAAGGCGACTTTCTGGACAGTAACTGACGTTGAGGCACGAAAGTGTGGGGAGCAAACAGGATTAGATACCCCAGTAGTC
>LST003_18162
TCTACGGGAGGCAGCAGTCGAGAATCATTCACAATGGGGGAAACCCTGATGGTGCGACGCCGCGTGGGGGAGGAAGGTCTTCGGATTGTAAACCCCTGTCATGCAGGAGCAAAGCGCAAGCCTGATAGTACTGCAAGAGAAAGAGACGGCAAACTCTGTGCCAGCAGCCGCGGTAATACAGAGGTCTCAAGCGTTGTTCGGAATCACTGGGCGTAAAGGGTACGTAGGCTGCACCATAAGTCGTGCGTGAAAGGCAGGGGCTCAACCTCTGGAGTGCGCGTGATACTGTGGTGCTGGAGTAATGGAGGGGGAACCGGAATTCTTGGTGTAGCAGTGAAATGCGTAGATATCAAGAAGAAGACTCGTGGCGAAGGCGGGTTCCTGGACATTAACTGACGCTGAGGTACGAAGGCTAGGGTAGCGAAAGGGATTAGATACCCCAGTAGTC
>LST003_9116
CCTACGGGATGCAGCAGTGAGGAATATTGGTCAATGGACGCAAGTCTGAACCAGCCATGCCGCGTGCAGGAAGACGGCTCTATGAGTTGTAAACTGCTTTTGTACGAGGGTAAACTCAGATACGTGTATCTGACTGAAAGTATCGTACGAATAAGGATCGGCTAACTCCGTGCCAGCAGCCGCGGTAATACGGAGGATCCAAGCGTTATCCGGATTTATTGGGTTTAAAGGGTGCGTAGGCGGTTTGATAAGTTAGAGGTGAAATACCGGGGCTTAACTCCGGAACTGCCTCTAATACTGTTGAGCTAGAGAGTAGTTGCGGTAGGCGGAATGTATGGTGTAGCGGTGAAATGCTTAGAGATCATACAGAACACCGATTGCGAAGGCAGCTTACCAAACTATATCTGACGTTGAGGCACGAAAGCGTGGGGAGCAAACAGGATTAGATACCCGGGTAGTC
>LST003_20410
CCTACGGGTTGCAGCAGTGGGGAATATTGGGCAATGGGCGAAAGCCTTACCCAGCAATACCGCGTGAGGGAAGGAGGTCTTCGGATTGTAAACCTCTTTGATCAGGGACGAAGCAAGTGACGGTACCTGAAGAACAAGCCCCGGCTAACTACGTGCCAGCAGCCGCGGTAATACGTAGGGGGCGAGCGTTGTCCGGAATGACTGGGCGTAAAGGGTGCGTAGGCGGCTTGGCAAGTTAGAAGTGAAATACCTAGGGCTTAACTCAGGTTCTGCTTTTAAGACTGCCGGGCTGGAGTGCAGGAGAGGTTAATGGAATTCCTAGTGTAGCGGTGGAATGCGTAGATATTAGGAGGAACACCAGAGGCGAAGGCGATTAACTGGACTGTAACTGACGCTGAGGCACGAAAGTGTGGGGAGCAAACAGGATTAGATACCCCAGTAGTC
>LST003_27180
CCTACGGGCGGCAGCAGTGGGGAATATTGCACAATGGGGGAAACCCTGATGCAGCGACGCCGCGTGAGCGATGAAGTATTTCGGTATGTAAAGCTCTATCAGCAGGGAAGAAAATGACGGTACCTGACTAAGAAGCCCCGGCTAACTACGTGCCAGCAGCCGCGGTAATACGTAGGGGGCAAGCGTTATCCGGATTTACTGGGTGTAAAGGGAGCGTAGGCGGTCTGACAAGTCAGAAGTGAAAGCCCGGGGCTCAACCTCGGGACTGCTTTTGAAACTGCCGGACTAGATTGCAGGAGAGGTAAGTGGAATTCCTAGTGTAGCGGTGAAATGCGTAGATATTAGGAGGAACACCAGTGTCGAAGTCGGCTTACTGGACTGTAAATGACGCTGAGGCTCGAAAGCGTGGGGAGCAAACAGGATTAGATACCCTCGTAGTC
>LST003_11377
CCTACGGGAGGCAGCAGTGGGGAATATTGGGCAATGGGCGAAAGCCTTACCCAGCAATACCGCGTGAGGGAAGGAGGTCTTCGGATTGTAAACCTCTTTGATCAGGGACGAAGCAAGTGACGGTACCTGAAGAACAAGCCCCGGCTAACTACGTGCCAGCAGCCGCGGTAATACGTAGGGGGCGAGCGTTGTCCGGAATGACTGGGCGTAAAGGGTGCGTAGGCGGCTTGGCAAGTTAGAAGTGAAATACCTAGGGCTTAACTCAGGTGCTGCTTTTAAGACTGCCGGGCTGGAGTGCAGGAGAGGTTAATGGAATTCCTAGTGTAGCGGTGGAATGCGTAGATATTAGGAGGAACACCAGAGGCGAAGGCGATTAACTGGACTGTAACTGACGCTGAGGCACGAAAGTGTGGGGAGCAAACAGGATTAGATACCCGGGTAGTC
>LST003_2328
CCTACGGGTGGCAGCAGTAGGGAATATTGCTCAATGGGGGAAACCCTGAAGCAGCAACGCCGCGTGGAGGATGAAGGTTTTCGGATTGTAAACTCCTTTTGTTAGAGAAGATAATGAAGGAATCTAACGAATAAGCACCGGCTAACTCCGTGCCAGCAGCCGCGGTAATACGGAGGGTGCAAGCGTTACTCGGAATCACAGGGCGTAAAGAGCGCGTAGGCGGGGTAGTAAGTCAGATGTGAAATCCTATGGCTTAACCATAGAACTGCATTTGAAACTACTACTCTAGAGTATGGGAGAGGTAGGTGGNATNCTTGGTGTAGGGGTAANATCCGTAGAGATCAAGAGGAATACTCATTGCGAAGGCGACCTGCTGGAACATTACTGACGCTGATGCGCGAAAGCGTGGGGAGCAAACAGGATTAGATACCCGGGTAGTC
>LST003_15890
CCTACGGGGCGCAGCAGTGGGGAATATTGGGCAATGGGGGCAACCCTGACCCAGCAACGCCGCGTGAAGGAAGAAGGCTTTCGGGTTGTAAACTTCTTTTACCAGGGACGAAGACGTGACGGTACCTGGAGAAAAAGCCACGGCTAACTACGTGCCAGCAGCCGCGGTAATACGTAGGTGGCAAGCGTTGTCCGGATTTACTGGGTGTAAAGGGCGTGTAGGCGGGAGAGCAAGTCAGATGTGAAATCTATGGGCTTAACCCATAAACTGCATTTGAAACTGTTCTTCTTGAGTATCGGAGAGGCAGGCGGAATTCCTAGTGTAGCGGTGAAATGCGTAGATATTAGGAGGAACACCAGTGGCGAAGGCGGCCTGCTGGACGACAACTGACGCTGAGGCGCGAAAGCGTGGGGAGCAAACAGGATTAGATACCCTAGTAGTC
>LST003_6865
CCTACGGGAGGCAGCAGTGGGGAATATTGGGCAATGGGCGAAAGCCTTACCCAGCAATACCGCGTGAGGGAAGGAGGTCTTCGGATTGTAAACCTCTTTGATCAGGGACGAAGCAAGTGACGGTACCTGAAGAACAAGCCCCGGCTAACTACGTGCCAGCAGCCGCGGTAATACGTAGGGGGCGAGCGTTGTCCGGAATGACTGGGCGTAAAGGGTGCGTAGGCGGCTTGGCAAGTTAGAAGTGAAATACCTAGGGCTTAACTCAGGTGCTGCTTTTAAGACTGCCGGGCTGGAGTGCAGGAGAGGTTAATGGAATTCCTAGTGTAGCGGTGGAATGCGTAGATATTAGGAGGAACACCAGAGGCGAAGGCGATTAACTGGACTGTAACTGACGCTGAGGCACGAAAGTGTGGGGAGCAAACAGGATTAGATACCCCGGTAGTC
>LST003_13649
CCTACGGGATGCAGCAGTGGGGAATATTGGGCAATGGGCGAAAGCCTTACCCAGCAATACCGCGTGAGGGAAGGAGGTCTTCGGATTGTAAACCTCTTTGATCAGGGACGAAGCAAGTGACGGTACCTGAAGAACAAGCCCCGGCTAACTACGTGCCAGCAGCCGCGGTAATACGGAGGATGCGAGCGTTATCCGGATTTATTGGGTTTAAAGGGAGCGTAGACGGCCGTTTAAGTCAGCTGTGAAATGGTGCGGCTCAACCGTAGCACTGCAGTTGAAACTGGACGGCTTGAGTGCAGTTGAGGCAGGCGGAATTCGTGGTGTAGCGGTGAAATGCTTAGATATCACGAAGAACCCCGATTGCGAAGGCAGCCTGCTAAGCTGCAACTGACGTTGAGGCTCGAAAGTGTGGGTATCAAACAGGATTAGATACCCGAGTAGTC
>LST003_33961
CCTACGGGCTGCAGCAGTGAGGAATATTGGTTAATGGACGCAAGTCTGAACCAGCCATGCCGCGTGCAGGAAGACGGCTCTATGAGTTGTAAACTGCTTTTGTACGAGGGTAAACCCGGGTACGCGTACCCGGCTGCAAGTATCGTACGAATAAGGATCGGCTAACTCCGTGCCAGCCGCCGCGGTAATACGGAGGATCCAAGCGTTATCCGGATTTATTGGGTTTAAAGGGTGCGTAGGCGGTTTGATAAGTTAGAGGTGAAATCCCGGGGCTTAACTCCGGAATTGCCTCTGATACTGTTGGACTAGAGAGTAGTGGCGGTAGGCGGAATGTATGGTGTAGCGGTGAAATGCTTAGAGATCATAAAGAACACCGATTGCGAAGGCAGCTTACAAAACTATATCTGACGTTGAGGCACGAAAGCGTGGGGAGCAAACAGGATTAGATACCCTAGTAGTC
>LST003_22692
CCTACGGGCTGCAGCAGTCGAGAATCATTCACAATGGGGGAAACCCTGATGGTGCGACGCCGCGTGGGGGAGGAAGGTCTTCGGATTGTAAACCCTTGTCATGCAGGAGCAAAGCGCAAGCCTGATAGTACTGCAAGAGGAAGAGACGGCAAACTCTGTGCCAGCAGCCGCGGTAATACAGAGGTCTCAAGCGTTGTTCGGAATCACTGGGCGTAAAGGGTACGTAGGCTGCACCATAAGTCGTGCGTGAAAGGCAGGGGCTCAACCTCTGGAGTGCGCGTGATACTGTGGTGCTGGAGTAATGGAGGGGGAACAGGAATTCTTGGTGTAGCAGTGAAATGCGTAGATATCAAGAAGAAGACTCGTGGCGAAGGCGGGTTCCTGGACATTAACTGACGCTGAGGTACGAAGGCTAGGGTAGCGAAAGGGATTAGATACCCTGGTAGTC
>LST003_31699
CCTACGGGTGGCAGCAGTGGGGAATATTGGGCAATGGGGGAAACCCTGACCCAGCAACGCCGCGTGAAGGAAGAAGGCCCTCGGGTTGTAAACTTCTTTTGTCAGGGACGAAGCAAGTGACGGTACCTGACGAATAAGCCACGGCTAACTACGTGCCAGCAGCCGCGGTAATACGTAGGTGGCAAGCGTTATCCGGATTTACTGGGTGTAAAGGGCGTGTAGGCGGGATTGCAAGTCAGATGTGAAAACCACGGGCTCAACCTGTGGCCTGCATTTGAAACTGCAGTTCTTGAGTACTGGAGAGGCAGACGGAATTCCTAGTGTAGCGGTGAAATGCGTAGATATTAGGAGGAACATCAGTGGCGAAGGCGGTCTGCTGGACAGCAACTGACGCTGAGGCGCGAAAGCGTGGGGAGCAAACAGGATTAGATACCCTAGTAGTC
>LST003_18163
CCTACGGGATGCAGCAGTGAGGAATATTGGTCAATGGGCGAGAGCCTGAACCAGCCAAGTAGCGTGAAGGATGACTGCCCTACGGGTTGTAAACTTCTTTTATAAGGGAATAAAGTTCTCTACGTGTAGAGTTTTGTATATACCTTATGAATAAGCATCGGCTAACTCCGTGCCAGCAGCCGCGGTAATACGGAGGATGCGAGCGTTATCCGGATTTATTGGGTTTAAAGGGAGCGTAGACGGCCGTTTAAGTCAGCTGTGAAATGGTGCGGCTCAACCGTAGCACTGCAGTTGAAACTGGACGGCTTGAGTGCAGTTGAGGCAGGCGGAATTCGTGGTGTAGCGGTGAAATGCTTAGATATCACGAAGAACCCCGATTGCGAAGGCAGCCTGCTAAGCTGCAACTGACGTTGAGGCTCGAAAGTGTGGGTATCAAACAGGATTAGATACCCGGGTAGTC
>LST003_24926
CCTACGGGCCGCAGCAGTGGGGAATATTGGGCAATGGGGGCAACCCTGACCCAGCAACGCCGCGTGAAGGAAGAAGGCTTTCGGGTTGTAAACTTCTTTTACCAGGGACGAAGACGTGACGGTACCTGGAGAAAAAGCCACGGCTAACTACGTGCCAGCAGCCGCGGTAATACGTAGGTGGCAAGCGTTGTCCGGATTTACTGGGTGTAAAGGGCGTGTAGGCGGGAGAGCAAGTCAGATGTGAAATCTATGGGCTTAACCCATAAACTGCATTTGAAACTGTTCTTCTTGAGTATCGGAGAGGCAGGCGGAATTCCTAGTGTAGCGGTGAAATGCGTAGATATTAGGAGGAACACCAGTGGCGAAGGCGGCCTGCTGGACGACAACTGACGCTGAGGCGCGAAAGCGTGGGGAGCAAACAGGATTAGATACCCTCGTAGTC
>LST003_4588
CCTACGGGCTGCAGCAGTGAGGAATATTGGTCAATGGGCGAGAGCCTGAACCAGCCAAGTAGCGTGAAGGATGACTGCCCTACGGGTTGTAAACTTCTTTTATAAGGGAATAAAGTTCTCTACGTGTAGAGTTTTGTATGTACCTTATGAATAAGCATCGGCTAACTCCGTGCCAGCAGCCGCGGTAATACGGAGGATGCGAGCGTTATCCGGATTTATTGGGTTTAAAGGGAGCGTAGACGGCGGTTTAAGTCAGCTGTGAAATGGTGCGGCTCAACCGTAGCACTGCAGTTGAAACTGGACGGCTTGAGTGCAGTTGAGGCAGGCGGAATTCGTGGTGTAGCGGTGAAATGCTTAGATATCACGAAGAACCCCGATTGCGAAGGCAGCCTGCTAAGCTGCAACTGACGTTGAGGCTCGAAAGTGTGGGTATCAAACAGGATTAGATACCCGTGTAGTC
>LST003_27181
CCTACGGGAGGCAGCAGTAGGGAATATTGCGCAATGGGGGAAACCCTGATGCAGCAACGCCGCGTGGAGGATGACACTTTTCGGAGCGTAAACTCCTTTTCTTAGGGAAGAATTCTTCCGGTACCTAAGGAATAAGCACCGGCTAACTCCGTGCCAGCAGCCGCGGTAATACGGAGGGTGCAAGCGTTACTCGGAATCACTGGGCTTAAAGGGCGCGTAGGCGGATTATCAAGTCTCTTGTGAAATCTAATGGCTTAACCATTAAACTGCTTGGGAAAGTGATAGTCTAGAGTGAGGGAGAGGCAGATGGAATTGGTGGTTTAGGGGTAAAATCCGTAGATATCACCAAGAATACCCATTGCGAAGGCGATCTGCTGGAACTCAACTGACGCTGATGCGCGAAAGCGTGGGGAGCAAACAGGATTAGATACCCCAGTAGTC
>LST003_9117
CCTACGGGTGGCAGCAGTGGGGAATATTGCACAATGGGGGAAACCCTGATGCAGCGACGCCGCGTGAGCGATGAAGTATTTCGGTATGTAAAGCTCTATCAGCAGGGAAGAAACTGACGGTACCTGACTAAGAAGCACCGGCTAAATACGTGCCAGCAGCCGCGGTAATACGTATGGTGCAAGCGTTATCCGGATTTACTGGGTGTAAAGGGAGCGTAGACGGATAGGCAAGTCTGAAGTGAAAGCCCGGGGCTCAACCCCGGGACTGCTTTGGAAACTGTTTATCTAGAGTGCTGGAGAGGTAAGTGGAATTCCTAGTGTAGCGGTGAAATGCGTAGATATTAGGAGGAACACCAGTGGCGAAGGCGGCTTACTGGACAGTAACTGACGTTGAGGCTCGAAAGCGTGGGGAGCAAACAGGATTAGATACCCCCGTAGTC
>LST003_20411
CCTACGGGTGGCAGCAGTGGGGAATATTGGGCAATGGGCGAAAGCCTTACCCAGCAATACCGCGTGAGGGAAGGAGGTCTTCGGATTGTAAACCTCTTTGATCAGGGACGAAGCAAGTGACGGTACCTGAAGAACAAGCCCCGGCTAACTACGTGCCAGCAGCCGCGGTAATACGTAGGGGGCGAGCGTTGTCCGGAATGACTGGGCGTAAAGGGTGCGTAGGCGGCTTGGCAAGTTAGAAGTGAAATACCTAGGGCTTAACTCAGGTGCTGCTTTTAAGACTGCCGGGCTGGAGTGCAGGAGAGGTTAATGGAATTCCTAGTGTAGCGGTGGAATGCGTAGATATTAGGAGGAACACCAGAGGCGAAGGCGATTAACTGGACTGTAACTGACGCTGAGGCACGAAAGTGTGGGGAGCAAACAGGATTAGATACCCTCGTAGTC
>LST003_15891
CCTACGGGTTGCAGCAGTGAGGAATATTGGTCAATGGACGCAAGTCTGAACCAGCCATGCCGCGTGCAGGAAGACGGCTCTATGAGTTGTAAACTGCTTTTGTACGAGGGTAAACCCGGGTACGCGTACCCGGCTGAAAGTATCGTACGAATAAGGATCGGCTAACTCCGTGCCAGCAGCCGCGGTAATACGGAGGATCCAAGCGTTATCCGGATTTATTGGGTTTAAAGGGTGCGTAGGCGGTTTGATAAGTTAGAGGTGAAATCCCGGGGCTTAACTCCGGAATTGCCTCTGATACTGTTGGACTAGAGAGTAGTTGCGGTAGGCGGAATGTATGGTGTAGCGGTGAAATGCTTAGAGATCATACAGAACACCGATTGCGAAGGCAGCTTACCAAACTATATCTGACGTTGAGGCACGAAAGCGTGGGGAGCAAACAGGATTAGATACCCCAGTAGTC
>LST003_11378
CCTACGGGCCGCAGCAGTGGGGAATATTGCACAATGGGGGAAACCCTGATGCAGCGATGCCGCGTGAAGGAAGAAGTATTTCGGTATGTAAACTTCTATCAGCAGGGAAGAAAATGACGGTACCTGACTAAGAAGCACCGGCTAACTACGTGCCAGCAGCCGCGGTAATACGTAGGGGGCAAGCGTTATCCGGATTTACTGGGTGTAAAGGGAGCGTAGGCGGTCTGACAAGTCAGAAGTGAAAGCCCGGGGCTCAACCTCGGGACTGCTTTTGAAACTGCCGGACTAGATTGCAGGAGAGGTAAGTGGAATTCCTAGTGTAGCGGTGAAATGCGTAGATATTAGAAGGAACACCAGTGGCGAAGGCGGCTTACTGGACTGTAAATGACGCTGAGGCTCGAAAGCGTGGGGAGCAAACAGGATTAGATACCCGGGTAGTC
>LST003_6866
CCTACGGGTGGCAGCAGTGAGGAATATTGGTCAATGGACGCAAGTCTGAACCAGCCATGCCGCGTGCAGGAAGACGGCTCTATGAGTTGTAAACTGCTTTTGTACGAGGGTAAACCCGGGTACGCGTACCCGGCTGAAAGTATCGTACGAATAAGGATCGGCTAACTCCGTGCCAGCAGCCGCGGTAATACGGAGGATCCAAGCGTTATCCGGATTTATTGGGTTTAAAGGGTGCGTAGGCGGTTTGATAAGTTAGAGGTGAAATCCCGGGGCTTAACTCCGGAATTGCCTCTGATACTGTTGGACTAGAGAGTAGTTGCGGTAGGCGGAATGTATGGTGTAGCGGTGAAATGCTTAGAGATCATACAGAACACCGATTGCGAAGGCAGCTTACCAAACTATATCTGACGTTGAGGCACGAAAGCGTGGGGAGCAAACAGGATTAGATACCCCCGTAGTC
>LST003_13650
CCTACGGGCCGCAGCAGTGGGGAATATTGCACAATGGGGGGAACCCTGATGCAGCAACGCCGCGTGAAGGAAGAAGTATTTCGGTATGTAAACTTCTATCGACAGGGAAGAAAGAAATGACGGTACCTGAATAAGAAGCACCGGCTAAATACGTGCCAGCAGCCGCGGTAATACGTATGGTGCAAGCGTTATCCGGATTTACTGGGTGTAAAGGGCGTGTAGGCGGGACTGCAAGTCAGATGTGAAAACTATGGGCTCAACCCATAGCCTGCATTTGAAACTGTAGTTCTTGAGTGCTGGAGAGGCAATCGGAATTCCTAGTGTAGCGGTGAAATGCGTAGATATTAGGAGGAACACCAGTGGCGAAGGCGGCTTGCTGGACGACAACTGACGCTGAGGCGCGAAAGCGTGGGGAGCAAACAGGATTAGATACCCCAGTAGTC
>LST003_66
CCTACGGGAGGCAGCAGTGGGGAATATTGCACAATGGGGGAAACCCTGATGCAGCGACGCCGCGTGAGCGAAGAAGTATTTCGGTATGTAAAGCTCTATCAGCAGGGAAGAAAATGACGGTACCTGACTAAGAAGCACCGGCTAAATACGTGCCAGCAGCCGCGGTAATACGTATGGTGCAAGCGTTATCCGGATTTACTGGGTGTAAAGGGAGCGTAGACGGATGTGCAAGTCTGGAGTGAAAACCCGGGGCTCAACCCCGGGACTGCTTTGGAAACTGTATATCTTGAGTGCTGGAGAGGTAAGTGGAATTCCTAGTGTAGCGGTGAAATGCGTAGATATTAGGAGGAACACCAGTGGCGAAGGCGGCTTACTGGACTGTAACTGACGCTGAGGCACGAAAGTGTGGGGAGCAAACAGGATTAGATACCCGAGTAGTC
>LST003_29440
CCTACGGGTGGCAGCAGTGGGGAATATTGGGCAATGGGCGAAAGCCTTACCCAGCAATACCGCGTGAGGGAAGGAGGTCTTCGGATTGTAAACCTCTTTGATCAGGGACGAAGCAAGTGACGGTACCTGAAGAACAAGCCCCGGCTAACTACGTGCCAGCAGCCGCGGTAATACGTAGGGGGCGAGCGTTGTCCGGAATGACTGGGCGTAAAGGGTGCGTAGGCGGCTTGGCAAGTTAGAAGTGAAATACCTAGGGCTTAACTCAGGTGCTGCTTTTAAGACTGCCGGGCTGGAGTGCAGGAGAGGTTAATGGAATTCCTAGTGTAGCGGTGGAATGCGTAGATATTAGGAGGAACACCAGAGGCGAAGGCGATTAACTGGACTGTAACTGACGCTGAGGCACGAAAGTGTGGGGAGCAAACAGGATTAGATACCCGCGTAGTC
>LST003_18164
CCTACGGGAGGCAGCAGTGGGGAATATTGCACAATGGGGGAAACCCTGATGCAGCGACGCCGCGTGAAGGAAGAAGTATCTCGGTATGTAAACTTCTATCAGCAGGGAAGATAGTGACGGTACCTGACTAAGAAGCCCCGGCTAACTACGTGCCAGCAGCCGCGGTAATACGTAGGGGGCAAGCGTTATCCGGATTTACTGGGTGTAAAGGGAGCGTAGACGGTGTGGCAAGTCTGATGTGAAAGGCATGGGCTCAACCTGTGGACTGCATTGGAAACTGTCATACTTGAGTGCCGGAGGGGTAAGCGGAATTCCTAGTGTAGCGGTGAAATGCGTAGATATTAGGAGGAACACCAGTGGCGAAGGCGGCTTACTGGACGGTAACTGACGTTGAGGCTCGAAAGCGTGGGGAGCAAACAGGATTAGATACCCCGGTAGTC
>LST003_22694
CCTACGGGTCGCAGCAGTGAGGAATATTGGTCAATGGGCGAGAGCCTGAACCAGCCAAGTAGCGTGAAGGATGACTGCCCTACGGGTTGTAAACTTCTTTTATAAGGGAATAAAGTATTCTACGTGTAGAGTTTTGTATGTACCTTATGAATAAGCATCGGCTAACTCCGTGCCAGCAGCCGCGGTAATACGGAGGATGCGAGCGTTATCCGGATTTATTGGGTTTAAAGGGAGCGTAGACGGCCGTTTAAGTCAGCTGTGAAATGGTGCGGCTCAACCGTAGCACTGCAGTTGAAACTGGACGGCTTGAGTGCAGTTGAGGCAGGCGGAATTCGTGGTGTAGCGGTGAAATGCTTAGATATCACGAAGAACCCCGATTGCGAAGGCAGCCTGCTAAGCTGCAACTGACGTTGAGGCTCGAAAGTGTGGGTATCAAACAGGATTAGATACCCGCGTAGTC
>LST003_9118
CCTACGGGATGCAGCAGTCGGGAATATTGCGCAATGGAGGAAACTCTGACGCAGTGACGCCGCGTATAGGAAGAAGGTTTTCGGATTGTAAACTATTGTCGTTAGGGAAGAAAAAGGACAGTACCTAAGGAGGAAGCTCCGGCTAACTACGTGCCAGCAGCCGCGGTAATACGTAGGGAGCGAGCGTTATCCGGATTTATTGGGTGTAAAGGGTGCGTAGACGGGCAGGCAAGTTAGTTGTGAAATCCCTCGGCTTAACTGAGGAACTGCAACTAAAACTGGTTGTCTTGAGTGCAGGAGAGGTAAGTGGAATTCCTAGTGTAGCGGTGAAATGCGTAGATATTAGGAGGAACACCAGTGGCGAAGGCGACTTACTGGACTGTAACTGACGTTGAGGCACGAAAGTGTGGGGAGCAAACAGGATTAGATACCCCTGTAGTC
>LST003_11379
CCTACGGGCGGCAGCAGTGAGGAATATTGGTCAATGGGCGAGAGCCTGAACCAGCCAAGTAGCGTGAAGGATGACTGCCCTACGGGTTGTAAACTTCTTTTATAAGGGAATAAAGTTCTCTACGTGTAGAGTTTTGTATGTACCTTATGAATAAGCATCGGCTAACTCCGTGCCAGCAGCCGCGGTAATACGGAGGATGCGAGCGTTATCCGGATTTATTGGGTTTAAAGGGAGCGTAGACGGCCGTTTAAGTCAGCTGTGAAATGGTGCGGCTCAACCGTAGAACTGCAGTTGATACTGGTCGGCTTGAGTGCAGTTGAGGCAGGCGGAATTCGTGGTGTAGCGGTGAAATGCTTAGATATCACGAAGAACCCCGATTGCGAAGGCAGCCTGCTAAGCTGCAACTGACGTTGAGGCTCGAAAGTGTGGGTATCAAACAGGATTAGATACCCTGGTAGTC
>LST003_13651
CCTACGGGGGGCAGCAGTGGGGAATATTGCGCAATGGGGGCAACCCTGACGCAGCAACGCCGCGTGATTGAAGAAGGCCTTCGGGTTGTAAAGATCTTTAATCAGGGACGAAAAATGACGGTACCTGAAGAATAAGCTCCGGCTAACTACGTGCCAGCAGCCGCGGTAATACGTAGGTGGCAAGCGTTGTCCGGATTTACTGGGTGTAAAGGGCGTGTAGGCGGGAGAGCAAGTCAGATGTGAAATCTATGGGCTTAACCCATAAACTGCATTTGAAACTGTTCTTCTTGAGTATCGGAGAGGCAGGCGGAAGTCCTAGTGTAGCGGTGGAATGCGTAGATATTAGGAGGAACACCAGAGGCGAAGGCGATTAACTGGACTGTAACTGACGCTGAGGCACGAAAGTGTGGGGAGCAAACAGGATTAGATACCCGGGTAGTC
>LST003_20412
CCTACGGGAGGCAGCAGTGGGGAATATTGGGCAATGGGCGAAAGCCTTACCCAGCAATACCGCGTGAGGGAAGGAGGTCTTCGGATTGTAAACCTCTTTGATCAGGGACGAAGCAAGTGACGGTACCTGAAGAACAAGCCCCGGCTAACTACGTGCCAGCAGCCGCGGTAATACGTAGGGGGCGAGCGTTGTCCGGAATGACTGGGCGTAAAGGGTGCGTAGGCGGCTTGGCAAGTTAGAAGTGAAATACCTAGGGCTTAACTCAGGTGCTGCTTTTAAGACTGCCGGGCTGGAGTGCAGGAGAGGTTAATGGAATTCCTAGTGTAGCGGTGGAATGCGTAGATATTAGGAGGAACACCAGAGGCGAAGGCGATTAACTGGACTGTAACTGACGCTGAGGCACGAAAGTGTGGGGAGCAAACAGGATTAGATACCCCGGTAGTC
>LST003_4589
CCTACGGGAGGCAGCAGTGGGGAATATTGCACAATGGGGGAAACCCTGATGCAGCGACGCCGCGTGAGTGAAGAAGTATTTCGGTATGTAAAGCTCTATCAGCAGGGAAGAAAATGACGGTACCTGACTAAGAAGCCCCGGCTAACTACGTGCCAGCAGCCGCGGTAATACGTAGGGGGCAAGCGTTATCCGGATTTACTGGGTGTAAAGGGAGCGTAGACGGCGAAGCAAGTCTGAAGTGAAAACCCAGGGCTCAACCCTGGGACTGCTTTGGAAACTGTTTTGCTAGAGTGCTGGAGAGGTAAGTGGAATTCCTAGTGTAGCGGTGAAATGCGTAGATATTAGGAGGAACACCAGTGGCGAAGGCGGCTTACTGGACAGTAACTGACGTTGAGGCTCGAAAGCGTGGGGAGCAAACAGGATTAGATACCCGGGTAGTC
>LST003_67
CCTACGGGCCGCAGCAGTGGGGAATATTGGGCAATGGGGGCAACCCTGATCCAGCAACGCCGCGTGAAGGAAGAAGGCTTTCGGGTTGTAAACTTCTTTTACCAGGGACGATGGACGTGATGGTACATGGAGAAAAAGCCACGGCTAACTAGGTGCCAGCAGCGGCGGTAATACGTAGGTGGCAAGCGTTGTCCGGATTTACTGGGTGTAAAGGGCGTGTAGGCGGGAGAGCAAGTCAGATGTGAAATCTATGGGCTTAACCCATAAACTGCATTGGAAACTGTTCTTCTTGAGTATCGGAGAGGCAGGCGGAATTCCTAGTGTAGCGGTGAAATGCGTAGATATTAGGAGGAACACCAGTGGCGAAGGCGGCCTGCCGGACGACAACTGACGCTGAGGCGCGAAAGCGTGGGGAGCAAACAGGATTAGATACCCTGGTAGTC
>LST003_27182
CCTACGGGTGGCAGCAGTGGGGAATATTGCACAATGGGGGAAACCCTGATGCAGCGACGCCGCGTGAAGGAAGAAGTATTTCGGTATGTAAACTTCTATCAGCAGGGAAGAAAATGACGGTACCTGACTAAGAAGCCCCGGCTAACTACGTGCCAGCAGCCGCGGTAATACGTAGGGGGCAAGCGTTATCCGGATTTACTGGGTGTAAAGGGAGCGTAGGCGGTCTGACAAGTCAGAAGTGAAAGCCCAGGGCTCAACTCTGGGACTGCTTTTGAAACTGCTGGACTAGATTGCAGGAGGGGTAAGTGTAATTCCTAGTGTAGCGGTGAAATGCGTAGATATTAGGAGGAACACCAGTGGCGAAGGCGGCTTACTGGACTGTAAATGACGCTGAGGCTCGAAAGCGTGGGGAGCAAACAGGATTAGATACCCGTGTAGTC
>LST003_29441
CCTACGGGAGGCAGCAGTGAGGAATATTGGTCAATGGGCGAGAGCCTGAACCAGCCAAGTCGCGTGAAGGAAGACTGCCCTACGGGTTGTAAACTTCTTTAGTCGGAGAGTAAAGGTCGGTACGTGTACCGATTTGCAAGTATCCGAAGAATAAGCATCGGCTAATTCCGTGCCAGCAGCCGCGGTAATACGGAAGATGCGAGCGTTATCCGGATTTATTGGGTTTAAATGGTGCGTAGGCGGACTGTTAAGTCAGCGGTGAAACCTTGAGGCTCAACCTTAAGCGTGCCGTTGAAACTGGCCGCCTAGAGTGTAAAAGAGGTATGCGGAATGCGTGGGGTAGCGGTGAAATGCATAGATATCACGCAGAACCCCGATTGCGAAGGCAGCATACTATGCTACCACTGACGCTGAAGCACGAAAGCGTGGGTAGCGAACAGGATTAGATACCCCCGTAGTC
>LST003_15892
CCTACGGGCGGCAGCAGTGGGGAATATTGCACAATGGGGGAAACCCTGATGCAGCGACGCCGCGTGAGTGAAGAAGTATTTCGGTATGTAAAGCTCTATCAGCAGGGAAGAAGATGACGGTACCTGACTAAGAAGCCCCGGCTAACTACGTGCCAGCAGCCGCGGTAATACGTAGGGGGCAAGCGTTATCCGGATTTACTGGGTGTAAAGGGAGCGTTGACGGCAGAGCAAGTCTGAAGTGAAAGCCCGCGGCTCAACTGCGGGACTGCTTTGGAAACTGTTAAGCTAGAGTGCTGGAGAGGTAAGCGGAATTCCTAGTGTAGCGGTGGAATGCGTAGATATTAGGAGGAACACCAGAGGCGAAGGCGATTAACTGGACTGTAACTGACGCTGAGGCACGAAAGTGTGGGGAGCAAACAGGATTAGATACCCGGGTAGTC
>LST003_33963
CCTACGGGATGCAGCAGTGAGGGATATTGGGCAATGGGGGAAACCCTGACCCAGCAACGCCGCGTGAGGGAAGAAGGTCTTCGGATTGTAAACCTAAGTAGTCAGGGACGAAGGAATGACGGTACCTGAAGAGTAAGCTCCGGCTAACTACGTGCCAGCAGCCGCGGTAATACGTAGGGAGCGAGCGTTGTCCGGAATTACTGGGTGTAAAGGGTGCGTAGGCGGGCTGTCAAGTCAGATGTGAAATACCGGGGCTTAACTCCGGGGCTGCATTTGAAACTGATGGTCTTGAGTGAAGTAGAGGCAGGCGGAATTCCTAGTGTAGCGGTGAAATGCGTAGATATTAGGAGGAACACCAGTGGCGAAGGCGGCCTGCTGGGCTTTAACTGACGCTGAGGCACGAAAGCATGGGGAGCAAACAGGATTAGATACCCCAGTAGTC
>LST003_6867
CCTACGGGTGGCAGCAGTGGGGAATATTGGGCAATGGGCGCAAGCCTGACCCAGCAACGCCGCGTGAAGGAAGAAGGCCCTCGGGTTGTAAACTTCTTTTGTCAGGGACGAAGCAAGTGACGGTACCTGACGAATAAGCCACGGCTAACTACGTGCCAGCAGCCGCGGTAATACGTAGGTGGCAAGCGGTATCCGGATTTACTGGGTGTAAAGGGCGTGTAGGCGGGATTGCAAGTCAGATGTGAAAACCACGGGCTCAACCTGTGGCCTGCATTTGAAACTGCAGTTCTTGAGTACTGGAGATGCAGACGGAATTCCTAGTGTAGCGGTGAAATGCGTAGATATTAGGAGGAACACCAGTGGCGAAGGCGGTCTGCTGGACAGCAACTGACGCTGAGGCGCGAAAGCGTGGGGAGCAAACAGGATTAGATACCCTAGTAGTC
>LST003_31701
CCTACGGGGGGCAGCAGTGGGGAATATTGGGCAATGGGCGAAAGCCTTACCCAGCAATACCGCGTGAGGGAAGGAGGTCTTCGGATTGTAAACCTCTTTGATCAGGGACGAAGCAAGTGACGGTACCTGAAGAACAAGCCCCGGCTAACTACGTGCCAGCAGCCGCGGTAATACGTAGGGGGCGAGCGTTGTCCGGAATGACTGGGCGTAAAGGGTGCGTAGGCGGCTTGGCAAGTTAGAAGTGAAATACCTAGGGCTTAACTCAGGTGCTGCTTTTAAGACTGCCGGGCTGGAGTGCAGGAGAGGTTAATGGAATTCCTAGTGTAGCGGTGGAATGCGTAGATATTAGGAGGAACATCAGAGGCGAAGGCGATTAACTGGACTGTAACTGACGCTGAGGCACGAAAGTGTGGGGAGCAAACAGGATTAGATACCCCCGTAGTC
>LST003_24928
CCTACGGGCGGCAGCAGTTAGGAATATTGGACAATGGGGGAAACCCTGATCCAGCCATGCCGCGTGAGTGAAGAAGGCCTTCGGGTTGTAAAGCTCTTTTAGATGGGAAGATGATGACGGTACCATCAGAATAAGCCCCGGCAAACTTCGTGCCAGCAGCCGCGGTAATACGAAGGGTGCAAGCATTGTTCGGAATTACTGGGCGTAAAGTGTAAGTAGGCGGATATATCAGTCAGGAGTGAAATGCCGGGGCTCAACCTCAGAACTGCTTTTGAGACGGTATATCTAGAGGATAGCAGGGGACAATGGAATACCCAGTGTAGAGGTGAAATTCGTAGATATTGGGTAGAACACCGGAGGCGAAGGCGATTGTCTGAGCTATAACTGACGCTAAGATACGAAAGCGTGGGGATCAAACAGGATTAGATACCCCTGTAGTC
>LST003_22695
CCTACGGGTCGCAGCAGTGAGGAATATTGGTCAATGGGCGAGAGCCTGAACCAGCCAAGTAGCGTGAAGGATGACTGCCCTACGGGTTGTAAACTTCTTTTATAAGGGAATAAAGTATTCTACGTGTAGAGTTTTGTATGTACCTTATGAATAAGCATCGGCTAACTCCGTGCCAGCAGCCGCGGTAATACGGAGGATGCGAGCGTTATCCGGATTTATTGGGTTTAAAGGGAGCGTAGACGGCCGTTTAAGTCAGCTGTGAAATGGTGCGGCTCAACCGTAGCACTGCAGTTGAAACTGGACGGCTTGAGTGCAGTTGAGGCAGGCGGAATTCGTGGTGTAGCGGTGAAATGCTTAGATATCACGAAGAACCCCGATTGCGAAGGCAGCCTGCTAAGCTGCAACTGACGTTGAGGCTCGAAAGTGTGGGTATCAAACAGGATTAGATACCCGCGTAGTC
>LST003_2331
CCTACGGGGGGCAGCAGTGAGGAATATTGGTCAATGGGCGAGAGCCTGAACCAGCCAAGTAGCGTGAAGGATGACTGCCCTATGGGTTGTAAACTTCTTTTATACGGGACTAACACGCGGCACGTGTGCCGCTCTGCATGTACCGTATGAATAAGCATCGGCTAACTCCGTGCCAGCAGCCGCGGTAATACGGAGGATGCGAGCGTTATCCGGATTTATTGGGTTTAAAGGGAGCGTAGACGGGTCCTTAAGTCAGGTGTGAAAGTTTGCGGCTCAACCGTAAAATTGCAGTTGATACTGGGGACCTTGAGTGCGGCAGAGGCAGGCGGNATNCGTGGTGTAGCGGTGANATGCTTATATATCACGAAGAACTCCGATTGCGAAGGCAGCTTGCTGGACCGTAACTGACGTTGATGCTCGAAAGTGCGGGTATCAAACAGGATTAGATACCCTAGTAGTC
>LST003_20413
CCTACGGGGGGCAGCAGTGAGGAATATTGGTCAATGGGCGAGAGCCTGAACCAGCCAAGTAGCGTGAAGAATGACTGCCCTATGGGTTGTAAACTTCTTTTATACGGGAATAACACCTTCCACGTGTGGAGGGCTGCATGTACCGTATGAATAAGCATCGGCTAACTCCGTGCCAGCAGCCGCGGTAATACGGAGGATGCGAGCGTTATCCGGATTTATTGGGTTTAAAGGGAGCGTAGACGGGTCCTTAAGTCAGTTGTGAAAGTTTGCGGCTCAACCGTAAAATTGCAGTTGATACTGGGGACCTTGAGTGCGGCAGAGGCAGGCGGAATTCGTGGTGTAGCGGTGAAATGCTTAGATATCACGAAGAACTCCGATTGCGAAGGCAGCTTGCTGGACCGTAACTGACGTTGATGCTCGAAAGTGCGGGTATCAAACAGGATTAGATACCCTGGTAGTC
>LST003_13652
CCTACGGGCTGCAGCAGTGGGGAATATTGGGCAATGGGCGAAAGCCTTACCCAGCAATACCGCGTGAGGGAAGGAGGTCTTCGGATTGTAAACCTCTTTGATCAGGGACGAAGCAAGTGACGGTACCTGAAGAACAAGCCCCGGCTAACTACGTGCCAGCAGCCGCGGTAATACGTAGGGGGCGAGCGTTGTCCGGAATGACTGGGCGTAAAGGGTGCGTAGGCGGCTTGGCAAGTTAGAAGTGAAATACCTAGGGCTTAACTCAGGTGCTGCTTTTAAAACTGTTTGGCTGGAGTGCAGGAGAGGTTAATGGAATTCCTAGTGTAGCGGTGGAATGCGTAGATATACGGAGGAACACCAGTGGCGAAGGCGGATTGCTGGACAGTAACTGACGCTGAGTCGCGAAAGCGTGGGGAGCAAACAGGATTAGATACCCGGGTAGTC
>LST003_68
CCTACGGGGTGCAGCAGTGGGGAATATTGCACAATGGGGGAAACCCTGATGCAGCGACGCCGCGTGAGTGAAGAAGTATTTCGGTATGTAAAGCTCTATCAGCAGGGAAGAAAATGACGGTACCTGACTAAGAAGCACCGGCTAAATACGTGCCAGCAGCCGCGGTAATACGTATGGTGCAAGCGTTATCCGGATTTACTGGGTGTAAAGGGAGCGTAGATGGATAGGCAAGTCTGGAGTGAAAACCCGGGGCTCAACCCCGGGACTGCTTTGGAAACTGTTTATCTAGAGTGCTGGAGAGGTAAGTGGAATTCCTAGTGTAGCGGTGAAATGCGTAGATATTAGGAGGAACACCAGTGGCGAAGGCGGCTTACTGGACAGTAACTGACGTTGAGGCTCGAAAGCGTGGGGAGCAAACAGGATTAGATACCCCGGTAGTC
>LST003_27183
CCTACGGGTGGCAGCAGTGGGGAATATTGGGCAATGGGCGAAAGCCTTACCCAGCAATACCGCGTGAGGGAAGGAGGTCTTCGGATTGTAAACCTCTTTGATCAGGGACGAAGCAAGTGACGGTACCTGAAGAACAAGCCCCGGCTAACTACGTGCCAGCAGCCGCGGTAATACGTAGGGGGCGAGCGTTGTCCGGAATGACTGGGCGTAAAGGGTGCGTAGGCGGCTTGGCAAGTTAGAAGTGAAATACCTAGGGCTTAACTCATGTGCTGCGTTTAAGACTGCCGGGCTGGAGTGCAGGAGAGGTTAATGGAATTCCTAGTGTAGCGGTGGAATGCGTAGATATTAGGAGGAACACCAGAGGCGAAGGCGATTAACTGGACTGTAACTGACGCTGAGGCACGAAAGTGTGGGGAGCCAACAGGATTAGATACCCCCGTAGTC
>LST003_29442
CCTACGGGTGGCAGCAGTGGGGAATATTGGGCAATGGGCGCAAGCCTGACCCAGCAACGCCGCGTGAAGGAAGAAGGCTTTCGGGTTGTAAACTTCTTTTATTCGGGACGAATAGATGACGGTACCGAATGAATAAGCCACGGCTAACTACGTGCCAGCAGCCGCGGTAATACGTAGGTGGCAAGCGTTATCCGGATTTATTGGGTGTAAAGGGCGTGTAGGCGGGGCTGCAAGTCAGATGTGAAAACCATGGGCTCAACTCATGGCCTGCATTTGAAACTGTAGCTCTTGAGTGTCGGAGAGGCAATCGGAATTCCGTGTGTAGCGGTGAAATGCGTAGATATACGGAGGAACACCAGTGGCGAAGGCGGATTGCTGGACGATAACTGACGCTGAGGCGCGAAAGCGTGGGGAGAAAACAGGATTAGATACCCCCGTAGTC
>LST003_22696
CCTACGGGGCGCAGCAGTGGGGAATATTGCACAATGGGGGAAACCCTGAAGCAGCAACGCCGCGTGGAGGATGACGGTTTTCGGATTTTAAACTCCTTTTGTTAGAGAAGATAATGACGGTATCTAACGAATAAGCACCGGCTAACTCCGTGCCAGCAGCCGCGGTAATACGGAGGGTGCAAGCGTTACTCGGAATCACTGGGCGTAAAGAGCGCGTAGGCGGGGTAGTAAGTCAGATGTGAAATCCTATGGCTTAACCATAGAACTGCATTTGAAACTACTACTCTAGAGTATGGGAGAGGTAGGGGGAATTCTTGGTGTAGGGGTAAAATCCGTAGAGATCAAGAGGAATACTCATTGCGAAGGCGACCTGCTGGAACATTACTGACGCTGATGCGCGAAAGCGTGGGGAGCAAACAGGATTAGATACCCGGGTAGTC
>LST003_33964
CCTACGGGTGGCAGCAGTGAGGAATATTGGTCAATGGACGCAAGTCTGAACCAGCCATGCCGCGTGCAGGAAGACGGCTCTATGAGTTGTAAACTGCTTTTGTACGAGGGTAAACTCACCTACGTGTAGGTGACTGAAAGTATCGTATGAATAAGGATCGGCTAACTCCGTGCCAGCAGCCGCGGTAATACGGAGGATCCAAGCGTTATCCGGATTTATTGGGTTTAAAGGGTGCGTAGGCGGTTTGATAAGTTAGAGGTGAAATCCCGGGGCTTAACTCCGGAATTGCCTCTGATACTGTTGGACTAGAGAGTAGGTGCGGTAGGCGGAATGTATGGTGTAGCGGTGAAATGCTTAGAGATCATACAGAACACCGATTGCGAAGGCAGCTTACCAAACTATATCTGACGTTGAGGCACGAAAGCGTGGGGAGCAAACAGGATTAGATACCCTAGTAGTC
>LST003_31702
CCTACGGGAGGCAGCAGTGGGGAATCTTGCGCAATGGGCGAAAGCCTGACGCAGCGACGCCGCGTGCGGGACGAAGGCCTTCGGGTCGTAAACCGCTTTCAGCAGGGACGAGGCCGCGAGGTGACGGTACCTGCAGAAGAAGCCCCGGCTAACTACGTGCCAGCAGCCGCGGTAATACGTAGGGGGCGAGCGTTATCCGGATTCATTGGGCGTAAAGCGCTCGTAGGCGGTCCGTTAGGTCGGGAGTCAAATCCGGGGGCTCAACCCCCGCACGCTCCCGATACCGGCGGACTTGAGTTTGGTAGGGGAAGGCGGAATTCCAAGTGTAGCGGTGGAATGCGCAGATATTTGGAAGAACATCGGTGGCGAAGGCGGCCTTCTGGGCCACAACTGACGCTGAGGAGCGAAAGCTAGGGGAGCGAACAGGATTAGATACCCCAGTAGTC
>LST003_2332
CCTACGGGGTGCAGCAGTGAGGAATATTGGTCAATGGGCGAGAGCCTGAACCAGCCAAGTAGCGTGAAGGATGAAGGTTCTATGGATTGTAAACTTCTTTTATAAGGGAATAAAGTGCTTTACGTGTAGAGTTTTGTATGTACCTTATGAATAAGCATCGGCTAACTCCGTGCCAGCAGCCGCGGTAATACGGAGGATGCGAGCGTTATCCGGATTTATTGGGTTTAAAGGGAGCGTAGACGGGATGTTAAGTCAGCTGTGAAAGTTTGGGGCTCAACCTTAAAATTGCAGTTGAAACTGGCGTTCTTGAGTGCGGTATAGGCAGGCGGNATNCGTGGTGTAGCGGTGANATGCTTAGATATCACGAAGAACTCCGATTGCGAAGGCAGCTTGCTGGAGCGTAACTGACGTTGATGCTCGAAAGTGTGGGTATCAAACAGGATTAGATACCCCCGTAGTC
>LST003_24929
CCTACGGGGCGCAGCAGTGGGGAATATTGCACAATGGGGGAAACCCTGATGCAGCGACGCCGCGTGAGTGAAGAAGTATTTCGGTATGTAAAGCTCTATCAGCAGGGAAGAAAATGACGGTACCTGACTAAGAAGCACCGGCTAAATACGTGCCAGCAGCCGCGGTAATACGTATGGTGCAAGCGTTATCCGGATTTACTGGGGGTAAAGGGAGCGTAGACGGATAGGCAAGTCTGGAGTGAAAACCCGGGGCTCAACCCCGGGACTGCTTTGGAAACTGTTTATCTAGAGTGCTGGAGAGGTAAGTGGAATTCCTAGTGTAGCGGTGAAATGCGTAGATATTAGGAGGAACACCAGTGGCGAAGGCGGCTTACTGGACAGTAACTGACGTTGAGGCTCGAAAGCGTGGGGAGCAAACAGGATTAGATACCCTGGTAGTC
>LST003_13653
CCTACGGGGCGCAGCAGTGGGGGATATTGCACAATGGAGGAAACTCTGATGCAGCGACGCCGCGTGAGGGAAGACGGTCTTCGGATTGTAAACCTCTGTCTTTAGGGACGAAAAAATGACGGTACCTAAGGAGGAAGCCACGGCTAACTACGTGCCAGCAGCCGCGGTAATACGTAGGTGGCAAGCGTTGTCCGGAATTACTGGGTGTAAAGGGAGCGTAGGCGGGGAGACAAGTTGAATGTTTAAACTATCGGCTCAACTGATAGTCGCGTTCAAAACTATAACTCTTGAGTGCAGTAGAGGTAGGCGGAATTCCTAGTGTAGCGGTGAAATGCGTAGATATTAGGAGGAACACCAGTGGCGAAGGCGGCCTACTGGGCTGTAACTGACGCTGAGGCTCGAAAGCGTGGGTAGCAAACAGGATTAGATACCCCAGTAGTC
>LST003_11381
CCTACGGGGGGCAGCAGTCGGGAATATTGCGCAATGGAGGAAACTCTGACGCAGCGACGCCGCGTGAGTGAAGAAGTATTTCGGTATGTAAAGCTCTATCAGCAGGGAAGAAGATGACGGTACCTGACTAAGAAGCCCCGGCTAACTACGTGCCAGCAGCCGCGGTAATACGTAGGGAGCGAGCGTTATCCGGATTTATTGGGTGTAAAGGGTGCGTAGACGGGTAATCAAGTTAGTTGTGAAATCCCTCGGCTTAACTGAGGAACTGCAACTAAAACTGGTTATCTTGAGTGCAGGAGAGGTAAGTGGAATTCCTAGTGTAGCGGTGAAATGCGTAGATATTAGGAGGAACACCAGTGGCGAAGGCGACTTACTGGACAGTAACTGACGTTGAGGCTCGAAAGCGTGGGGAGCAAACAGGATTAGATACCCCTGTAGTC
>LST003_69
CCTACGGGCGGCAGCAGTCGGGAATATTGCGCAATGGAGGGAACTCTGACGCAGTGACGCCGCGTATAGGAAGAAGGTTTTCGGATTGTAAACTATTGTCGTTAGGGAAGAGAAAGGACAGTACCTAAGGAGGAAGCTCCGGCTAACTACGTGCCAGCAGCCGCGGTAATACGTAGGGAGCGAGCGTTATCCGGATTTATTGGGTGTAAAGGGTGCGTAGACGGGAGAGCAAGTTAGTTGTGAAATCCCTCGGCTTAACTGAGGAACTGCAGCTAAAACTACTCATCTTGAGTGCAGGAGAGGTAAGTGGAATTCCTAGTGTAGCGGTGAAATGCGTAGATATTAGGAGGAACACCAGTGGCGAAGGCGATTAACTGGACTGTAACTGACGCTGAGGCACGAAAGTGTGGGGAGCAAACAGGATTAGATACCCCCGTAGTC
>LST003_9120
CCTACGGGTGGCAGCAGTGGGGAATATTGGGCAATGGGCGAAAGCCTTACCCAGCAATACCGCGTGAGGGAAGGAGGTCTTCGGATTGTAAACCTCTTTGATCAGGGACGAAGCAAGTGACGGTACCTGAAGAACAAGCCCCGGCTAACTACGTGCCAGCAGCCGCGGTAATACGTAGGGGGCGAGCGTTGTCCGGAATTACTGGGCGTAAAGGGCGCGTAGGCGGCTATGCAAGTCTTATGTGAAAGTCCCGGGCTTAACTTGGGGAGTGCATAGGAAACTGTGTGGCTTGAGTGTGGTAGAGGATCGTGGAATTCCTAGTGTAGCGGTGAAATGCGTAGATATTAGGAGGAACACCAGTGGCGAAGGCGGCTTGCTGGACAGTAACTGACGTTGAGGCTCGAAAGCGTGGGGAGCAAACAGGATTAGATACCCCAGTAGTC
>LST003_18167
CCTACGGGTGGCAGCAGTGGGGAATATTGCACAATGGGGGGAACCCTGATGCAGCAACGCCGCGTGAGTGAAGAAGTATTTCGGTATGTAAAGCTCTATCAGCAGGGAAGATAATGACGGTACCTGACTAAGAAGCTCCAGCTAAATACGTGCCAGCAGCCGCGGTAATACGTATGGAGCAAGCGTTATCCGGATTTACTGGGTGTAAAGGGTGCGTAGGCGGCGCGGCAAGTCAGATGTGAAAGACCGGGGCTCAACCCCGGGGCTGCATTTGAAACTGCGGTGCTCGAGTCCAGGAGAGGCAGGCGGAATTCCTAGTGTAGCGGTGAAATGCGTAGATATTAGGAGGAACACCAGTGGCGAAGGCGGCTTGCTGGACAGTAACTGACGTTGAGGCACGAAAGTGTGGGGAGCAAACAGGATTAGATACCCCGGTAGTC
>LST003_22697
CCTACGGGATGCAGCAGTGGGGAATATTGCACAATGGGGGAAACCCTGATGCAGCGACGCCGCGTGAGCGAAGAAGTATTTCGGTATGTACAGCTCTATCAGCAGGGAAGAAACTGACGGTACCTGACTAAGAAGCACCGGCTAACTACGTGCCAGCAGCCGCGGTAATACGTATGGTGCAATCGTTATCCGGTTTTACTGGGTGTAAAGGGAGCGTAGAAGGATAGGCAAGTCTGGAGTGAAAGCCCGGGGCTCAACCCCGGGACTGCTTTGGAAACTGTTTATGTAGAGTGCTGGAGAGGTAAGTGGAATTCCGAGTGTAGCGGTGAAATGCGTAGATATTAGGAGGAACACCAGTGGCGAAGGCGGCTTACTGGAAAGTAACTGACGTTGAGGCTCGAAAGCGTGGGGAGCAAACAGGATTAGATACCCCAGTAGTC
>LST003_15894
CCTACGGGGGGCAGCAGTGGGGGATATTGCACAATGGGGGAAACCCTGATGCAGCGACGCCGCGTGAGTGAAGAAGTATTTCGGTATGTAAAGCTCTATCAGCAGGGAAGAGAATGACGGTACCTGAGTAAGAAGCCCCGGCTAACTACGTGCCAGCAGCCGCGGTAATACGTAGGGGGCAAGCGTTATCCGGATTTACTGGGTGTAAAGGGAGCGTAGACGGCAAAGCAAGTCTGAAGTGAAAGCCCGGGGCTCAACCCCGGGACTGCTTTGGAAACTGTTCTGCTAGAGTGCAGGAGAGGTTAATGGAATTCCTAGTGTAGCGGTGGAATGCGTAGATATTAGGAGGAACACCAGAGGCGAAGGCGATTAACTGGACTGTAACTGACGCTGAGGCACGAAAGTGTGGGGAGCAAACAGGATTAGATACCCGGGTAGTC
>LST003_27184
CCTACGGGATGCAGCAGTGGGGAATATTGCGCAATGGGCGAAAGCCTGACGCAGCGACGCCGCGTGAGGGATGAAGGTCTTCGGATCGTAAACCTCTGTCCTAAGGGAAGAACCTAGGGTGCTCTAATCATCATCCTACTGACGGTACCTTCAAAGGAAGCACCGGCTAACTCCGTGCCAGCAGCCGCGGTAATACGGAGGGTGCAAGCGTTAATCGGAATAACTGGGCGTAAAGCGCACGTAGGCGGTTATGTAAGTCAGGGGTGAAATCCAACGGCTCAACCGTGGAACTGCCTTTGATACTGCAAGACTTGAATCCGGGAGAGGGTGGCGGAATTCCAGGTGTAGGAGTGAAATCCGTAGATATCTGGAGGAACATCAGTGGCGAAGGCGGCCACCTGGACCGGTATTGACGCTGAGGTGCGAAAGCGTGGGGAGCAAACAGGATTAGATACCCCCGTAGTC
>LST003_31703
CCTACGGGTCGCAGCAGTGGGGAATATTGGGCAATGGAGGCAACTCTGACCCAGCAATGCCGCGTGAATGAAGAAGGTCTTCGGATTGTAAAGTTCTTTAATCAGGGACGAAGAAAATGACGGTACCTGAGGAATAAGCCACGGCAAACTATGTGCCAGCAGCCGCGGTAATACATAGGTGGCAAGCGTTGTCCGGAATGACTGGGCGTAAAGGGAGCGTAGGCGGTCTGTTAAGTTGGGAGTGAAATCCCGGGGCTCAACCCCGGAACTGCTTTCAAGACTGACGGACTTGAGTGTAAGAGGGGGAAGCGGAATTCCTAGTGTAGCGGTGGAATGCGTAGATATTAGGAGGAACATCAGTGGCGAAGGCGGCCTACTGGGCACTAACTGACGCTGAGGCTCGAAAGCATGGGTAGCAAACAGGATTAGATACCCCAGTAGTC
>LST003_13654
CCTACGGGGTGCAGCAGTGAGGAATATTGGTCAATGGACGCAAGTCTGAACCAGCCATGCCGCGTGCAGGAAGACGGCTCTATGAGTTGTAAACTGCTTTTGTACGAGGGTAAACCCGGGTACGCGTACCCGGCTGAAAGTATCGTACGAATAAGGATCGGCTAACTCCGTGCCAGCAGCCGCGGTAATACGGAGGATCCAAGCGTTATCCGGATTTATTGGGTTTAAAGGGTGCGTAGGCGGTTTGATAAGTTAGAGGTGAAATCCCGGGGCTTAACTCCGGAATTGCCTCTGATACTGTTGGACTAGAGAGTAGTTGCGGTAGGCGGAATGTATGGTGTAGCGGTGAAATGCTTAGAGATCATACAGAACACCGATTGCGAAGGCAGCTTACCAAACTATATCTGACGTTGAGGCACGAAAGCGTGGGGAGCAAACAGGATTAGATACCCGAGTAGTC
>LST003_4592
CCTACGGGGCGCAGCAGTGAGGAATATTGGTCAATGGGCGAGAGCCTGAACCAGCCAAGTAGCGTGAAGGATGACTGCCCTACGGGTTGTAAACTTCTTTTATAAGGGAATAAAGTTCTCTACGTGTAGAGTTTTGTATGTACCTTATGAATAAGCATCGGCTAACTCCGTGCCAGCAGCCGCGGTAATACGGAGGATGCGAGCGTTATCCGGATTTATTGGGTTTAAAGGGAGCGTAGACGGCGGTTTAAGTCAGCTGTGAAATGGTGCGGCTCAACCGTAGCACTGCAGTTGAAACTGGACGGCTTGAGTGCAGTTGAGGCAGGCGGAATTCGTGGTGTAGCGGTGAAATGCTTAGATATCACGAAGAACCCCGATTGCGAAGGCAGCCTGCTAAGCTGCAACTGACGTTGAGGCTCGAAAGTGTGGGTATCAAACAGGATTAGATACCCCGGTAGTC
>LST003_33965
CCTACGGGGGGCAGCAGTGGGGAATATTGCACAATGGGCGAAAGCCTGATGCAGCAACGCCGCGTGAAGGATGAAGGGTTTCGGCTCGTAAACTTCTATCAATAGGGAAGAAAGAAATGACGGTACCTAAATAAGAAGCCCCGGCTAACTACGTGCCAGCAGCCGCGGTAATACGTAGGGGGCAAGCGTTATCCGGAATTACTGGGTGTAAAGGGAGCGTAGGCGGCATGGTAAGCCAGATGTGAAAGCCTTGGGCTTAACCCGAGGATTGCATTTGGAACTATCAAGCTAGAGTAAAGGAGAGGAAAGCGGAATTCCTAGTGTAGCGGTGAAATGCGTAGAGATTAGGAAGAACACCAGTGGCGAAGGCGGCTTTCTGGACTGAAACTGACGCTGAGGCTCGAAAGCGTGGGGAGCAAACAGGATTAGATACCGAGTAGTC
>LST003_11382
CCTACGGGTGGCAGCAGTAGGGAATATTGCGCAATGGGGGAAACCCTGACGCAGCAACGCCGCGTGGAGGATGACACTTTTCGGAGCGTAAACTCCTTTTCTTAGGGAAGAATTCTGACGGTACCTAAGGAATAAGCACCGGCTAACTCCGTGCCAGCAGCCGCGGTAATACGGAGGGTGCAAGCGTTACTCGGAATCACTGGGCGTAAAGGGCGCGTAGGCGGATTATCAAGTCTCTTGTGAAATCTAATGGCTTAACCATTAAACTGCTTGGGAAACTGATAGTCTAGAGTGAGGGAGAGGCAGATGGAATTGGTGGTGTAGGGGTAAAATCCGTAGATATCACCAAGAATACCCATTGCGAAGGCGATCTGCTGGAACTCAACTGACGCTAAGGCGCGAAAGCGTGGGGAGCAAACAGGATTAGATACCCCAGTAGTC
>LST003_18168
CCTACGGGATGCAGCAGTAGGGAATATTGCTCAATGGGGGAAACCCTGAAGCAGCAACGCCGCGTGGAGGATGAAGGTTTTCGGATTGTAAACTCCTTTTGTTAGAGAAGATAATGACGGTATCTAACGAATAAGCACCAGCTAACTCCGTGCCAGCAGCCGCGGTAATACGGAGGGTGCAAGCGTTACTCGGAATCACTGGGCGTAAAGAGCGCGTAGGCGGGGTAGTAAGTCAGATGTGAAATCCTATGGCTTAACCATAGAACTGCATTTGAAACTACTACTCTAGAGTATGGGAGAGGTAGGTGGAATTCTTGGTGTAGGGGTAAAATCCGTAGAGATCAAGAGGAATACTCATTGCGAAGGCGACCTGCTGGAACATTACTGACGCTGATGCGCGAAAGCGTGGGGAGCAAACAGGATTAGATACCCCTGTAGTC
>LST003_22698
CCTACGGGAGGCAGCAGTGAGGAATATTGGTCAATGGGCGAGAGCCTGAACCAGCCAAGTAGCGTGAAGGATGACTGCCCTACGGGTTGTAAACTTCTTTTATAAGGGAATAAAGTTCTCTACGTGTAGAGTTTTGTATGTACCTTATGAATAAGCATCGGCTAACTCCGTGCCAGCAGCCGCGGTAATACGGAGGATGCGAGCGTTATCCGGATTTATTGGGTTTAAAGGGAGCGTAGACGGCGGTTTAAGTCAGCTGTGAAATGGTGCGGCTCAACCGTAGCACTGCAGTTGAAACTGGACGGCTTGAGTGCAGTTGAGGCAGGCGGAATTCGTGGTGTAGCGGTGAAATGCTTAGATATCACGAAGAACCCCGATTGCGAAGGCAGCCTGCTAAGCTGCAACTGACGTTGAGGCTCGAAAGTGTGGGTATCAAACAGGATTAGATACCCCGGTAGTC
>LST003_24930
CCTACGGGATGCAGCAGTGGGGAATATTGGGCAATGGGCGCAAGCCTGACCCAGCAACGCCGCGTGAGGGAAGAAGGTCTTCGGATTGTAAACCTCTGTCGCAAGGGACGAAGGCGTGACGGTACCTTGTGAGGAAGCCCCGGCTAACTACGTGCCAGCAGCCGCGGTAATACGTAGGGGGCGAGCGTTGTCCGGAATGACTGGGCGTAAAGGGTGCGTAGGCGGCTTGGCAAGTTAGAAGTGTAATACCCAGGGCTTAACTCGGGTGCTGCTTCTAAAACTACCTGACTTGAGTGTCGGAGAGGAAAATGGAATTCCCAGTGTAGCGGTAGAATGCACAGATATTGGGAGGAACACCGGAGGCGAAAGCGATTTTCTGGACGACAACTGACGCTGAGGCACGAAAGCGTGGGGATCAAACAGGATTAGATACCCTGGTAGTC
>LST003_20415
CCTACGGGGCGCAGCAGTTAGGAATATTGGACAATGGGGGAAACCCTGATCCAGCCATGCCGCGTGAGTGAAGAAGGCCTTCGGGTTGTAAAGCTCTTTTAGATGGGAAGATGATGACGGTACCATCAGAATAAGCACCGGCAAACTTCGTGCCAGCAGCCGCGGTAATACGAAGGGTGCAAGCGTTGTTCGGAATTACTGGGCGTAAAGGGTAAGTAGGCGGATATATCAGTCAGGAGTGAAATGCCGGGGCTCAACCTCGGAACTGCTTTTGAGACGGTATATCTAGAGGATAGCAGGGGACAATGGAATACCCAGTGTAGAGGTGAAATTCGTAGATATTGGGTAGAACACCGGAGGCGAAGGCGATTAACTGGACTGTAACTGACGCTGAGGCACGAAAGTGTGGGGAGCAAACAGGATTAGATACCCCTGTAGTC
>LST003_13655
CCTACGGGGTGCAGCAGTGGGGAATTTTGGACAATGGGCGAAAGCCTGATCCAGCAACGATGCGTGGAGGATGAAGGTTCTCGGATTGTAAACTCCTTTTAAGTGGGACGAAACAAATGACGGTACCCCTTGAATAAGCCACGGCTAACTACGTGCCAGCAGCCGCGGTAAGACGTCGGTGGCGAGCGTTACTCGGAATTACTAGGCGTAAAGCGCGCGTAGGCGGAATGTTAAGTCTGTTGTGTAATCTCCGGGCTCAACCCGGAAACGGCAACGGAAACTGGCGTTCTTGAGTGAGGCAGAGGAAATCGGAATTCCCAGGGTAGCAGTGAAATGCGTAGATATTGGGAGGAACACCGGTGGCGAAGGCGGATTTCTGGGCCTTTACTGACGCTAAAGTGCTAAAGCTAGGGGAGCAAACGGGATTAGATACCCCAG
>LST003_6869
CCTACGGGATGCAGCAGTGGGGAATATTGCGCAATGGGGGGAACCCTGACGCAGCCATGCCGCGTGAATGAAGAAGGCCTTCGGGTTGTAAAGTTCTTTCGGTGGTGAGGAAGGTTAATATGTTAATAGCATATTGATTTGACGTTAGCCACAGAAGAAGCACCGGCTAACTCCGTGCCAGCAGCCGCGGTAATACGGAGGGTGCGAGCGTTAATCGGAATAACTGGGCGTAAAGGGCACGCAGGCGGGACGTTAAGTGAGATGTGAAAGCCCCGGGCTTAACCTGGGAATTGCATTTCATACTGGCGTACTAGAGTACTTTAGGGAGGGGTAGAATTCCACGTGTAGCGGTGAAATGCGTAGAGATGTGGAGGAATACCGAAGGCGAAGGCAGCCCCTTGGGAAGATACTGACGCTCATGTGCGAAAGCGTGGGGAGCAAACAGGATTAGATACCCGTGTAGTC
>LST003_11383
CCTACGGGTGGCAGCAGTAAGGAATTTTGCGCAATGGGCGAAAGCCTGACGCAGCAACACCGCGTGAATGTTAAGCCCTTCGGGGTGTAAAGTTCTGTCAATGGGGACGAATTTTGACTGTACCCATAAAGGAAGCACCGGCTAACTCCGTGCCAGCAGCCGCGGTAATACGGGGGGTGCAAGCGTTGTCCGGAATCACTGGGCGTAAAGGGTACGTAGGCTGCACCATAAGTCGTGCGTGAAAGGCAGGGGCTCAACCTCTGGAGTGCGCGTGATACTGTGGTGCTGGAGTAATGGAGGGGGAACCGGAATTCTTGGTGTAGCAGTGAAATGCGTAGATATCAAGAAGAAGACTCGTGGCGAAGGCGGGTTCCTGGACATTAACTGACGCTGAGGTACGAAGGCTAGGGTAGCGAAAGGGATTAGATACCCGCGTAGTC
>LST003_4593
CCTACGGGTGGCAGCAGTGGGGAATATTGGGCAATGGGCGAAAGCCTTACCCAGCAATACCGCGTGAGGGAAGGAGGTCTTCGGATTGTAAACCTCTTTGATCAGGGACGAAGCAAGTGACGGTACCTGAAGAACAAGCCCCGGCTAACTACGTGCCAGCAGCCGCGGTAATACGTAGGGGGCGAGCGTTGTCCGGAATGACTGGGCGTAAAGGGTGCGTAGGCGGCTAAGCAAGTTAGAAGTGAAATACCTAGGGCTTAACTCAGGTGCTGCTTTTAAAACTGTTTGGCTGGAGTGCAGGAGAGGTTAATGGAATGCCTAGTGTAGCGGTGGAATGCGTAGATATTAGGAGGAACACCAGAGGCGAAGGCGATTAACTGGACTGTAACTGACGCTGAGGCACGAAAGTGTGGGGAGCAAACAGGATTAGATACCCGTGTAGTC
>LST003_71
CCTACGGGCGGCAGCAGTGGGGAATATTGCACAATGGGGGAAACCCTGATGCAGCGACGCCGCGTGAGCGAAGAAGTATTTCGGTATGTAAAGCTCTATCAGCAGGGAAGAAACTGACGGTACCTGACTAAGAAGCACCGGCTAAATACGTGCCAGCAGCCGCGGTAATACGTATGGTGCAAGCGTTATCCGGATTTACTGGGTGTAAAGGGAGCGTAGACGGAGCAGCAAGTCTGGAGTGAAAACCCGGGGCTCAACCCCGGGACTGCTTTGGAAACTGTTGTTCTAGAGTGCTGGAGAGGTAAGTGGAATTCCTAGTGTAGCGGTGAAATGCGTAGATATTAGGAGGAACACCAGTGGCGAAGGCGGCTTACTGGACAGTAACTGACGTTGAGGCTCGAAAGCGTGGGGAGCAAACAGGATTAGATACCCTAGTAGTC
>LST003_15895
CCTACGGGCCGCAGCAGTGGGGAATATTGGGCAATGGGGGAAACCCTGACCCAGCAACGCCGCGTGAAGGAAGAAGGCCTTCGGGTTGTAAACTTCTTTTACCAGGGACGAAGGACGTGACGGTACCTGGAGAAAAAGCAACGGCTAACTACGTGCCAGCAGCCGCGGTAATACGTAGGTGGCAAGCGTTGTCCGGATTTACTGGGTGTAAAGGGCGTGTAGGCGGGAGAGCAAGTCAGATGTGAAATCTATGGGCTTAACCCATAAACTGCATTTGAAACTGTTCTTCTTGAGTATCGGAGAGGCAGGCGGAATTCCTAGTGTAGCGGTGAAATGCGTAGATATTAGGAGGAACACCAGTGGCGAAGGCGGCCTGCTGGACGACAACTGACGCTGAGGCGCGAAAGCGTGGGGAGCAAACAGGATTAGATCTAGTAGTC
>LST003_9122
CCTACGGGAGGCAGCAGTGGGGAATATTGCACAATGGGGGAAACCCTGATGCAGCGACGCCGCGTGAAGGAAGAAGTATTTCGGTATGTAAACTTCTATCAGCAGGGAAGAAAATGACGGTACCTGACTAAGAAGCCCCGGCTAACTACGTGCCAGCAGCCGCGGTAATACGTAGGGGGCAAGCGTTATCCGGATTTACTGGGTGTAAAGGGAGCGTAGGCGGTCTGACAAGTCAGAAGTGAAAGCCCGGGGCTCAACCTCGGGACTGCTTTTGAAACTGCCGGACTAGATTGCAGGAGAGGTAAGTGGAATTCCTAGTGTAGCGGTGAAATGCGTAGATATTAGGAGGAACACCAGTGGCGAAGGCGGCTTACTGGACTGTAACTGACGCTGAAGCACGAAAGCGTGGGTAGCAAACAGGATTAGATACCCCAGTAGTC
>LST003_13656
CCTACGGGGGGCAGCAGTGAGGAATATTGGTCAATGGGCGAGAGCCTGAACCAGCCAAGTAGCGTGAAGGATGACTGCCCTATGGGTTGTAAACTTCTTTTATACGGGAATAACACGCGGCACGTGTGCCGCTCTGCATGTACCGTATGAATAAGCATCGGCTAACTCCGTGCCAGCAGCCGCGGTAATACGGAGGATGCGAGCGTTATCCGGATTTATTGGGTTTAAAGGGAGCGCAGACGGGTCTTTAAGTCAGTTGTGAAAGTTTGCGGCTCAACCGTAAAATTGCAGTTGATACTGGAGACCTTGAGTGCGGTATAGGCAGGCGGAATTCGTGGTGTAGCGGTGAAATGCTTAGATATCACGAAGAACTCCGATTGCGAAGGCAGCTTGCTGGACCGTAACTGACGTTGAGGCTCGAAAGTGCGGGTATCAAACAGGATTAGATACCCGCGTAGTC
>LST003_2334
CCTACGGGCGGCAGCAGTGGGGAATATTGCACAATGGGGGAAACCCTGATGCAGCAACGCCGCGTGAAGGAAGACGGTTTTCGGATTGTAAACTTCTTTTCTTAGTGAAGAAGATGTGACGGTAGCTAAGGAATAAGCATCGGCTAACTACGTGCCAGCAGCCGCGGTAATACGTAGGATGCGAGCGTTATCCGGAATTACTGGGTGTAAAGGGAGCGCAGGCGGGACTGCAAGTTGGATGTGAAATACCGCAGCTTAACTGCGGAGCTGCATCCAAAACTGTAGTTCTTGAGTGGAGTAGAGGCAAGCGGNATNCCGAGTGTAGCGGTGANATGCGTAGATATTCGGAGGAACACCAGTGGCGAAGGCGGCTTGCTGGGCTCTAACTGACGCTGAGGCTCGAAAGTGTGGGGAGCAAACAGGATTAGATACCCCAGTAGTC
>LST003_33966
CCTACGGGCTGCAGCAGTGGGGAATATTGGGCAATGGGCGCAAGCCTGACCCAGCAACGCCGCGTGAGGGAAGAAGGTTTTCGGATTGTAAACCTCTGTCGCAGGGGACGAGGAGAAGACGGTACCCTGTGAGGAAGCCCCGGCTAACTACGTGCCAGCAGCCGCGGTAATACGTAGGGGGCGAGCGTTGTCCGGAATGACTGGGCGTAAAGGGCGCGTAGGTGGTCAGGTAAGTTTGGAGTGAAAGTCCTATTTTCAAGGTAGGAACTGCTTTGAAAACTGCCTGACTGGAGTGATGGAGAGGATAGCGGAATTCCCGGTGTAGCGGTGAAATGCGTAGAGATCGGGAGGAACACCAGTGGCGAAGGCGGCTATCTGGACATAGACTGACACTGAGGCGCGAAAGCGTGGGTAGCAAACAGGATTAGATACCCGTGTAGTC
>LST003_20416
CCTACGGGTGGCAGCAGTGGGGAATATTGGGCAATGGGCGAAAGCCTTACCCAGCAATACCGCGTGAGGGAAGGAGGTCTTCGGATTGTAAACCTCTTTGATCAGGGACGAAGCAAGTGACGGTACCTGAAGAACAAGCCCCGGCTAACTACGTGCCAGCAGCCGCGGTAATACGTAGGGGGCGAGCGTTGTCCGGAATGACTGGGCGTAAAGGGTGCGTAGGCGGCTTGGCAAGTTAGAAGTGAAATACCTAGGGCTTAACTCAGGTGCTGCTTTTAAGACTGCCGGGCTGGAGTGCAGGAGAGGTTAATGGAATTCCTAGTGTAGCGGTGGAATGCGTAGATATTAGGAGTAACACCAGAGGCGAAGGCGATTAACTGGACTGTAACTGACGCTGAGGCACGAAAGTGTGGGGAGCAAACAGGATTAGATACCCCGGTAGTC
>LST003_11384
CCTACGGGCTGCAGCAGTGGGGGATATTGCACAATGGGGGAAACCCTGATGCAGCAACGCCGCGTGAAGGAAGAAGGTCTTCGGATTGTAAACTTTTGTCCTCAGTGAAGATAATGACGGTAGCTGAGGAGGAAGCTCCTGCTAACTACGTGCCAGCAGCCGCGGTAATACGTAGGGAGCGAGCGTTGTCCGGATTTACTGGGTGTAAAGGGGGCGTAGGCGGGGAGACAAGTTGAATGTCTAAACTATCGGCTTAACTGAGAGTCGCGTTCAAAACTATCACTCTTGAGTGCAGTAGAGGTAGGCGGAATTCGTGGTGTAGCGGTGAAATGCGTAGATATCACGAAGAACTCCGATTGCGAAGGCAGCTTGCTGGGGCGTAACTGACGTTGATGCTCGAAAGTGTGGGTATCAAACAGGATTAGATACCCCGGTAGTC
>LST003_27186
CCTACGGGGGGCAGCAGGCGCGCAAACTTTACAATGCGAGCAATCGTGATAAGGAAACCCTGAGTGCCTGTCGATGCAGGCTGTTCATCTGTTTAAATTGCAGGTGAAGAAAGGGCAGGGCAAGACCGGTGCCAGCCGCCGCGGTAATACCGGCTGCTCGAGTGATGGCCACTATTACTGGGTTTAAAGCGTCCGTAGCTTGATTCTTAGGTCTCTTGGGAAATCTTAACGCTTAACGTTAAGGCGTCTAAGAGATACCGGGAATCTTGGAACTGGGAGAGGTAAGCCGTACTTCGGGGGTAGGAGTGAAATCTTGTAATCCTCGAGGGACGACCTATGGCGAAGGCAGCTTACTAGAACAGCTTCGACAGTGAGGGACGAAAGCTGGGGGAGCAAACGGGATTAGATACCCTGGTAGTC
>LST003_15896
CCTACGGGCCGCAGCAGGCGCGCAAACTTTACAATGCGAGCAATCGTGATAAGGAAACCCTGAGTGCCTGTCGATGCAGGCTGTTCATCTGTTTAAATTGCAGGTGAAGAAAGGGCAGGGCAAGACCGGTGCCAGCCGCCGCGGTAATACCGGCTGCTCGAGTGATGGCCACTATTACTGGGTTTAAAGCGTCCGTAGCTTGATTCTTAGGTCTCTTGGGAAATCTTAACGCTTAACGTTAAGGCGTCTAAGGGATACCGGGAATCTTGGAACTGGGAGAGGTAAGCCGTACTTCGGGGGTAGGAGTGAAATCTTGTAATCCTCGAGGGACGACCTATGGCGAAGGCAGCTTACCAGAACAGCTTCGACAGTGAGGGACGAAAGCTGGGGGAGCAAACGGGATTAGATACCCCGGTAGTC
>LST003_31705
CCTACGGGTTGCAGCAGTGGGGGATATTGCACAATGGGGGAAACCCTGATGCAGCGACGCCGCGTGGAGGAAGAAGGTTTTCGGATTGTAAACTCCTGTCGTTAGGGACGATAATGACGGTACCTAACAAGAAAGCACCGGCTAACTACGTGCCAGCAGCCGCGGTAAAACGTAGGGTGCAAGCGTTGTCCGGAATTACTGGGTGTAAAGGGAGCGCAGGCGGACCGGCAAGTTGGAAGTGAAATCTATGGGCTCAACCCATAAATTGCTTTCAAAACTGCTGGCCTTGAGTAGTGCAGAGGTAGGTGGAATTCCCGGTGTAGCGGTGGAATGCGTAGATATCGGGAGGAACATCAGTGGCGAAGGCGACCTACTGGGCACCAACTGACGCTGAGGCTCGAAAGCATGGGTAGCAAACAGGATTAGATACCCGTGTAGTC
>LST003_72
CCTACGGGACGCAGCAGTGAGGAATATTGGTCAATGGGCGAGAGCCTGAACCAGCCAAGTAGCGTGAAGGATGACTGCCCTACGGGTTGTAAACTTCTTTTATAAGGGAATAAAGTTCTCTACGTGTAGAGTTTTGTATGTACCTTATGAATAAGCATCGGCTAACTCCGTGCCAGCAGCCGCGGTAATACGGAGGATGCGAGCGTTATCCGGATTTATTGGGTTTAAAGGGAGCGTAGACGGCGGTTTAAGTCAGCTGTGAAATGGTGCGGCTCAACCGTAGCACTGCAGTTGAAACTGGACGGCTTGAGTGCAGTTGAGGCAGGCGGAATTCGTGGTGTAGCGGTGAAATGCTTAGATATCACGAAGAACCCCGATTGCGAAGGCAGCCTGCTAAGCTGCAACTGACGTTGAGGCTCGAAAGTGTGGGTATCAAACAGGATTAGATACCCCTGTAG
>LST003_4594
CCTACGGGCGGCAGCAGTGGGGAATATTGGGCAATGGGGGCAACCCTGACCCAGCAACGCCGCGTGAAGGAAGAAGGCTTTCGGGTTGTAAACTTCTTTTACCAGGGACGAAGGACGTGACGGTACCTGGAGAAAAAGCCACGGCTAACTACGTGCCAGCAGCCGCGGTAATACGTAGGTGGCAAGCGTTATCCGGATTTACTGGGTGTAAAGGGCGCGTAGGCGGAAAGACAAGTCAGATGTGAAATCTATGGGCTTAACCCATAAACTGCATTTGAAACTATCTCTCTTGAGTGATGGAGAGGCAAGCGGAATTCCTAGTGTAGCGGTGAAATGCGTAGATATTAGGAGGAACACCAGTGGCGAAGGCGGCTTGCTGGACATTAACTGACGCTGAGGCGCGAAAGCGTGGGGAGCAAACAGGATTAGATACCCCAGTAGTC
>LST003_9123
CCTACGGGCTGCAGCAGTGAGGAATATTGGTCAATGGGCGAGAGCCTGAACCAGCCAAGTAGCGTGAAGGATGACTGCCCTACGGGTTGTAAACTTCTTTTATAAGGGAATAAAGTTCTCTAAGTGTAGAGTTTTGTATGTACCTTATGAATAAGCATCGGCTAACTCCGTGCCAGCAGCCGCGGTAATACGGAGGATGCGAGCGTTATCCGGATTTATTGGGTTTAAAGGGAGCGTAGACGGCGGTTTAAGTCAGCTGTGAAATGGTGCGGCTCAACCGTAGGACTGCAGTTGAAACTGGATGGCTTGAGTGCAGTTGAGGCAGGCGGAATTCGTGGTGTAGCGGTGAAATGCTTAGATATCACGAAGAACCCCGATTGCGAAGGCAGCCTGCTAAGCTGCAACTGACGTTGAGGCTCGAAAGTGTGGGTATCAAACAGGATTAGATACCCTGGTAGTC
>LST003_22700
CCTACGGGGCGCAGCAGTGGGGAATATTGCACAATGGGGGGAACCCTGATGCAGCAACGCCGCGTGAAGGAAGACGGTTTTCGGATTGTAAACTTCTATCAATAGGGACGAAGAAAGTGACGGTACCTAAATAAGAAGCCCCGGCTAACTACGTGCCAGCAGCCGCGGTAATACGTAGGGGGCAAGCGTTATCCGGAATTACTGGGTGTAAAGGGCGTGTAGGCGGGATTGCAAGTCAGATGTGAAAACCACGGGCTCAACCTGTGGCCTGCATTTGAAACTGTAGTTCTTGAGTGATGGAGAGGCAGGCGGAATTCCGTGTGTAGCGGGGAAATGCGTAGATATTAGGAGGAACACCAGTGGCGAAGGCGGCTTACTGGACAGTAACTGACGTTGAGGCTCGAAAGCATGGGTAGCAAACAGGATTAGATACCCTTGTAGTC
>LST003_20417
CCTACGGGACGCAGCAGTGAGGAATATTGGTCAATGGACGCAAGTCTGAACCAGCCATGCCGCGTGCAGGAAGACGGCTCTATGAGTTGTAAACTGCTTTTGTATGAGGGTAAACCCGGGTACGAGTACCCGGCTGAAAGTATCATACGAATAAGGATCGGCTAACTCCGTGCCAGCAGCCGCGGTAATACGGAGGATCCAAGCGTTATCCGGATTTATTGGGTTTAAAGGGTGCGTAGGCGGTTTGATAAGTTAGAGGTGAAATGTTAGGGCTTAACCCTGAAACTGCCTCTAATACTGTTGAGCTAGAGAGTAGTTGCGGTAGGCGGAATGTATGGTGTAGCGGTGAAATGCTTATAGATCATACAGAACACCGATTGCGAAGGCAGCTTACCAAACTATATCTGACGTTGAGGCACGAAAGCGTGGGGAGCAAACAGGATTAGATACCCCTGTAGTC
>LST003_13657
CCTACGGGGTGCAGCAGTGGGGAATATTGGACAATGGGGGAAACCCTGATCCAGCCATGCCGCGTGAGTGAAGAAGGCCTTCGGGTTGTAAAGCTCTTTTAGATGGGAAGATGATGACGGTACCATCAGAATAAGCACCGGCAAACTTCGTGCCAGCAGCCGCGGTAATACGAAGGGTGCAAGCGTTGTTCGGAATTACTGGGCGTAAAGGGTAAGTAGGCGGATATATCAGTCAGGAGTGAAATGCCGGGGCTCAACCTCGGAACTGCTTTTGAGACGGTATATCTAGAGGATAGCAGGGGACAATGGAATACCCAGTGTAGAGGTGAAATTCGTAGATATTGGGTAGAACACCGGAGGCGAAGGCGATTGTCTGGGCTATAACTGACGCTAAGATACGAAAGCGTGGGGATCAAACAGGATTAGATACCCTGGTAGTC
>LST003_29445
CCTACGGGCGGCAGCAGTGGGGGATATTGCGCAATGGGGGAAACCCTGACGCAGCAACGCCGCGTGAAGGAAGAAGGTCTTCGGATTGTAAACTTCTTTAAGTGTGGAAGATAATGACGGTACACACAGAATAAGCCACGGCTAACTACGTGCCAGCAGCCGCGGTAATACGTAGGTGGCGAGCGTTGTCCGGATTTACTGGGTGTAAAGGGCGTGGAGGCGGGTGTGCAAGTCAGATGTGAAATACCGAGGCTCAACTTCGGGGCTGCATTTGAAACTGCACGTCTTGAGTGTCGGAGAGGAAAGCGGAATTCCTAGTGTAGCGGTGAAATGCGTAGAGATTAGGAGGAACACCGGTGGCGAAGGCGGCTTTCTGGACGATAACTGACGCTGAGGCGCGAAAGCGTGGGGAGCAAACAGGATTAGATACCCGTGTAGTC
>LST003_33967
CCTACGGGACGCAGCAGTGAGGAATATTGGTCAATGGGCGAGAGCCTGAACCAGCCAAGTAGCGTGAAGGATGACTGCCCTACGGGTTGTAAACTTCTTTTATAAGGGAATAAAGTATTCTACGTGTAGAGTTTTGTATGTACCTTATGAATAAGCATCGGCTAACTCCGTGCCAGCAGCCGCGGTAATACGGAGGATGCGAGCGTTATCCGGATTTATTGGGTTTAAAGGGAGCGTAGACGGCCGTTTAAGTCAGCTGTGAAATGGTGCGGCTCAACCGTAGCACTGCAGTTGAAACTGGACGGCTTGAGTGCAGTTGAGGCAGGCGGAATTCGTGGTGTAGCGGTGAAATGCTTAGATATCACGAAGAACCCCGATTGCGAAGGCAGCCTGCTAAGCTGCAACTGACGTTGAGGCTCGAAAGTGTGGGTATCAAACAGGATTAGATACCCTAGTAGTC
>LST003_11385
CCTACGGGGCGCAGCAGTGAGGAATATTGGTCAATGGGCGAGAGCCTGAACCAGCCAAGTAGCGTGAAGGATGACTGCCCTACGGGTTGTAAACTTCTTTTATAAGGGAATAAAGTATTCTACGTGTAGAGTTTTGTATGTACCTTATGAATAAGCATCGGCTAACTCCGTGCCAGCAGCCGCGGTAATACGGAGGATGCGAGCGTTATCCGGATTTATTGGGTTTAAAGGGAGCGTAGACGGCCGTTTAAGTCAGCTGTGAAATGGTGCGGCTCAACCGTAGCACTGCAGTTGAAACTGGACGGCTTGAGTGCAGTTGAGGCAGGCGGAATTCGTGGTGTAGCGGTGAAATGCTTAGATATCACGAAGAACCCCGATTGCGAAGGCAGCCTGCTAAGCTGCAACTGACGTTGAGGCTCGAAAGTGTGGGTATCAAACAGGATTAGATACCCCAGTAGTC
>LST003_31706
CCTACGGGCTGCAGCAGTGAGGAATATTGGTCAATGGGCGAGAGCCTGAACCAGCCAAGTAGCGTGAAGGATGACTGCCCTACGGGTTGTAAACTTCTTTTATAAGGGAATAAAGTATTCTACGTGTAGAGTTTTGTATGTACCTTATGAATAAGCATCGGCTAACTCCGTGCCAGCAGCCGCGGTAATACGGAGGATGCGAGCGTTATCCGGATTTATTGGGTTTAAAGGGAGCGTAGACGGCCGTTTAAGTCAGCTGTGAAATGGTGCGGCTCAACCGTAGCACTGCAGTTGAAACTGGACGGCTTGAGTGCAGTTGAGGCGGGCGGAATTCGTGGTGTAGCGGTGAAATGCTTAGATATCACGAAGAACCTCGATTGCGAAGGCAGCCTGCTAAGCTGCAACTGACGTTGAGGCTCGAAAGTGTGGGTATCAAACCGGATTAGATACCCCAGTAGTC
>LST003_73
CCTACGGGACGCAGCAGTGAGGAATATTGGTCAATGGGCGAGAGCCTGAACCAGCCAAGTAGCGTGAAGGATGACTGCCCTATGGGTTGTAAACTTCTTTTATACGGGAATACCAAGCGGCACGTGTGCCGCTCTGCATGTACCGAATGAATAAGCATCGGCTAACTCCGTGCCAGCAGCCGCGGTAATACGGAGGATGCGAGCGTTATCCGGATTTATTGGGTTTAAAGGGAGCGCAGACGGGTCTTTAAGTCAGTTGTGAAAGTTTGCGGCTCAACCGTAAAATTGCAGTTGATACTGGAGACCTTGAGTGCGGTATAGGCAGGCGGAATTCGTGGTGTAGCGGTGAAATGCTTAGATATCACGAAGAACTCCGATTGCGAAGGCAGCTTGCTGGACCGTAACTGACGTTGAGGCTCGAAAGTGCGGGTATCAAACAGGATTAGATACCCTGGTAGTC
>LST003_27187
CCTACGGGGTGCAGCAGTGAGGAATATTGGTCAATGGGCGAGAGCCTGAACCAGCCAAGTAGCGTGAAGGATGACTGCCCTACGGGTTGTAAACTTCTTTTATAAGGGAATAAAGTTCTCTACGTGTAGAGTTTTGTATGTACCTTATGAATAAGCATCGGCTAACTCCGTGCCAGCAGCCGCGGTAATACGGAGGATGCGAGCGTTATCCGGATTTATTGGGTTTAAAGGGCGTGTAGCCGGGAAGACAAGTCAGATGTGAAATCTGGAGGCTCAACCTCCAAACTGCATTTGAAACTGTTTTTCTTGAGTATCGGAGAGGTAATCGGAATTCCTAGTGTAGCGGTGAAATGCGTAGATATCACGAAGAACCCCGATTGCGAAGGCAGCCTGCTAAGCTGCAACTGACGTTGAGGCTCGAAAGTGTGGGTATCAAACAGGATTAGATACCCCAGTAGTC
>LST003_4595
CTACGGGGGGCAGCAGTGGGGAATATTGGGCAATGGGCGAAAGCCTTACCCAGCAATACCGCGTGAGGGAAGGAGGTCTTCGGATTGTAAACCTCTTTGATCAGGGACGAAGCAAGTGACGGTACCTGGAGAAAAAGCAACGGCTAACTACGTGCCAGCAGCCGCGGTAATACGTAGGTTGCAAGCGTTGTCCGGATTTACTGGGTGTAAAGGGCGTGTAGGCGGAGCTGCAAGTCAGATGTGAAATCCCGGGGCTCAACCCCGGAACTGCATTTGAAACTGTAGCCCTTGAGTATCGGAGAGGCAAGCGGAATTCCTAGTGTAGCGGTGAAATGCGTAGATATTAGGAGGAACACCAGTGGCGAAGGCGGCTTGCTGGACGACAACTGACGCTGAGGCGCGAAAGCGTGGGGAGCAAACAGGATTAGATACCCCCGTAGTC
>LST003_22701
CCTACGGGGGGCAGCAGTCGAGAATCATTCACAATGGGGGAAACCCTGATGGTGCGACGCCGCGTGGGGGAGGAAGGTCTTCGGATTGTAAACCCCTGTCATGCAGGAGCAAAGCGCAAGCCTGATAGTACTGCAAGAGGAAGAGACGGCAAACTCTGTGCCAGCAGCCGCGGTAATACAGAGGTCTCAAGCGTTGTTCGGAATCACTGGGCGTAAAGGGTACGTAGGCTGCACCATAAGTCGTGCGTGAAAGGCAGGGGCTCAACCTCTGGAGTGCGCGTGATACTGTGGTGCTGGAGTAATGGAGGGGGAACCGGAATTCTTGGTGTAGCAGTGAAATGCGTAGATATCAAGAAGAAGACTCGTGGCGAAGGCGGGTTCCTGGACATTAACTGACGCTGAGGTACGAAGGCCAGGGTAGCGAAAGGGATTAGATACCCCGGTAGTC
>LST003_18171
CCTACGGGCTGCAGCAGTGGGGAATATTGGGCAATGGGCGCAAGCCTGACCCAGCAACGCCGCGTGAAGGAAGAAGGCCCTCGGGTTGTAAACTTCTTTTGTCAGGGACGAAGCAAGTGACGGTACCTGACGAATAAGCCACGGCTAACTACGTGCCAGCAGCCGCGGTAATACGTAGGTGGCAAGCGTTATCCGGATTTACTGGGTGTAAAGGGCGTGTAGGCGGGAGAGCAAGTCAGATGTGAAATCTATGGGCTTAACCCATAAACTGCATTTGAAACTGTTCTTCTTGAGTATCGGAGAGGCAGGCGGAATTCCTAGTGTAGCGGTGAAATGCGTAGATATTAGGAGGAACACCAGAGGCGAAGGCGATTAACTGGACTGTAACTGACGCTGAGGCACGAAAGTGTGGGGAGCAAACAGGATTAGATACCCGAGTAGTC
>LST003_24932
CCTACGGGTTGCAGCAGTTAGGAATATTGGACAATGGGGGAAACCCTGATCCAGCCATGCCGCGTGAGTGAAGAAGGCCTTCGGGTTGTAAAGCTCTTTTAGATGGGAAGATGATGACGGTACCATCAGAATAAGCACCGGCAAACTTCGTGCCAGCAGCCGCGGTAATACGAAGGGTGCAAGCGTTGTTCGGAATTACTGGGCGTAAAGGGTAAGTAGGCGGATATATCAGTCAGGAGTGAAATGCCGGGGCTCAACCTCGGAACTGCTTTTGAGACGGTATATCTAGAGGATAGCAGGGGACAATGGAATACCCAGTGTAGAGGTGAAATTCGTAGATATTGGGTAGAACACCGGAGGCGAAGGCGATTGTCTGGGCTATAACTGACGCTAAGATACGAAAGCGTGGGGATCAAACAGGATTAGATACCCCGGTAGTC
>LST003_13658
CCTACGGGTGGCAGCAGTGGGGAATATTGGGCAATGGGCGAAAGCCTTACCCAGCAATACCGCGTGAGGGAAGGAGGTCTTCGGATTGTAAACCTCTTTGATCAGGGACGAAGAAAGTGACGGTACCTGAAGAACAAGCCCCGGCTAACTACGTGCCAGCAGCCGCGGTAATACGTAGGGGGCGAGCGTTGTCCGGAATGACTGGGCGTAAAGGGTGCGTAGGCGGCCACGCAAGTTAGAAGTGAAATACCTAGGGCTTAACTCAGGTGCTGCTTTTAAGACTGCCGGGCTGGAGTGCAGGAGAGGTTAATGGAATTCCTAGTGTAGCGGTGGAATGCGTAGATATTAGGAGGAACACCAGAGGCGAAGGCGATTAACTGGACTGTAACTGACGCTGAGGCACGAAAGTGTGGGGAGCAAACAGGATTAGATACCCCAGTAGTC
>LST003_15897
CCTACGGGTTGCAGCAGTAGGGAATCTTCGGCAATGGACGCAAGTCTGACCGAGCAACGCCGCGTGAGTGAAGAAGGTTTTCGGATCGTAAAACTCTGTTGTTAGAGAAGAACAAGGATGAGAGTGGAAAGTTCATCCCTTGACGGTATCTAACCAGAAAGCCACGGCTAACTACGTGCCAGCAGCCGCGGTAATACGTAGGTGGCAAGCGTTGTCCGGATTTATTGGGCGTAAAGCGAGCGCAGGCGGTCTTTTAAGTCTGATGTGAAAGCCCCCGGCTTAACCGGGGAGGGTCATTGGAAACTGGGAGACTTGAGTGCAGAAGAGGAAAGCGGAATTCCATGTGTAGCGGTGAAATGCGTAGATATATGGAGGAACACCAGTGGCGAAGGCGGCTTTCTGGTCTGTAACTGACGCTGAGGCTCGAAAGCGTGGGGAGCAAACAGGATTAGATACCCGGGTAGTC
>LST003_20418
CCTACGGGCCGCAGCAGTGGGGAATATTGCACAATGGGGGAAACCCTGATGCAGCGACGCCGCGTGAGCGAAGAAGTATTTCGGTATGTAAAGCTCTATCAGCAGGGAAGAAACTGACGGTACCTAAGGAATAAGCACCGGCTAACTCCGTGCCAGCAGCCGCGGTAATACGGGGGATGCGAGCGTTATCCGGATTTATTGGGTTTAAAGGGCGTGTAGGCGGGATTGCAAGTCAGATGTGAAAACCACGGGCTCAACCTGTGGCCTGCATTTGAAACTGTAGTTCTTGAGTGATGGAGAGGCAGGCGGAATTCCGTGTGTAGCGGTGAAATGCGTAGATATACGGAGGAACACCAGTGGCGAAGGCGGCCTGCTGGACATTAACTGACGCTGAGGCGCGAAAGCGTGGGGAGCAAACAGGATTAGATACCCCGGTAGTC
>LST003_33968
CCTACGGGGCGCAGCAGTAGGGAATCTTCCACAATGGACGCAAGTCTGATGGAGCAACGCCGCGTGAGTGAAGAAGGTCTTCGGATCGTAAAACTCTGTTGTTAGAGAAGAACACGAGTGAGAGTAACTGGTCATTCGATGACGGTATCTAACCAGCAAGTCACGGCTAACTACGTGCCAGCAGCCGCGGTAATACGTAGGTGGCAAGCGTTGTCCGGATTTATTGGGCGTAAAGGGAACGCAGGCGGTCTTTTAAGTCTGATGTGAAAGCCTTCGGCTTAACCGGAGTAGTGCATTGGAAACTGGAAGACTTGAGTGCAGAAGAGGAGAGTGGAACTCCATGTGTAGCGGTGAAATGCGTAGATATATGGAAGAACACCAGTGGCGAAAGCGGCTCTCTGGTCTGTAACTGACGCTGAGGTTCGAAAGCGTGGGTAGCAAACAGGATTAGATACCCCCGTAGTC
>LST003_11386
CCTACGGGTGGCAGCAGTAGGGAATATTGCTCAATGGGGGAAACCCTGAAGCAGCAACGCCGCGTGGAGGATGAAGGTTTTCGGATTGTAAACTCCTTTTGTTAGAGAAGATAATGACGGTATCTAACGAATAAGCACCGGCTAACTCCGTGCCAGCAGCCGCGGTAATACGGAGGGTGCAAGCGTTACTCGGAATCACTGGGCGTAAAGAGCGCGTAGGCGGGGTAGTAAGTCAGATGTGAAATCCTATGGCTTAACCATAGAACTGCATTTGAAACTACTACTCTAGAGTATGGGAGAGGTAGGTGGAATTCTTGGTGTAGGGGTAAAATCCGTAGAGATCAAGAGGAATACTCATTGCGAAGGCGACCTGCTGGAACATTACTGACGCTGATGCGCGAAAGCGTGGGGAGCAAACAGGATTAGATACCCTGGTAGTC
>LST003_6871
CCTACGGGGGGCAGCAGTGAGGAATATTGGTCAATGGGCGAGAGCCTGAACCAGCCAAGTAGCGTGAAGGATGACTGCCCTACGGGTTGTAAACTTCTTTTATAAGGGAATAAAGTATTCTACGTGTAGAGTTTTGTATGTACCTTATGAATAAGCATCGGCTAACTCCGTGCCAGCAGCCGCGGTAATACGGAGGATGCGAGCGTTATCCGGATTTATTGGGTTTAAAGGGAGCGTAGACGGCCGTTTAAGTCAGCTGTGAAATGGTGCGGCTCAACCGTAGCACTGCAGTTGAAACTGGACGGCTTGAGTGCAGTTGAGGCAGGCGGAATTCGTGGTGTAGCGGTGAAATGCTTAGATATCACGAAGAACCCCGATTGCGAAGGCAGCCTGCTAAGCTGCAACTGACGTTGAGGCTCGAAAGTGTGGGTATCAAACAGGATTAGATACCCCGGTAGTC
>LST003_24933
CCTACGGGGTGCAGCAGGCGCGCAAACTTTACAATGCGAGCAATCGTGATAAGGAAACCCTGAGTGCCTGTCGATGCAGGCTGTTCATCTGTTTAAATTGCAGGTGAAGAAAGGGCAGGGCAAGACCGGTGCCAGCCGCCGCGGTAATACCGGCTGCTCGAGTGATGGCCACTATTACTGGGTTTAAAGCGTCCGTAGCTTGATTCTTAGGTCTCTTGGGAAATCTTAACGCTTAACGTTAAGGCGTCTAAGAGATACCGGGAATCTTGGAACTGGGAGAGGTAAGCCGTACTTCGGGGGTAGGAGTGAAATCTTGTAATCCTCGAGGGACGACCTATGGCGAAGGCAGCTTACCAGAACAGCTTCGACAGTGAGGGACGAAAGCTGGGGGAGCAAACGGGATTAGATACCCCGGTAGTC
>LST003_31707
CCTACGGGGGGCAGCAGTGGGGAATATTGGGCAATGGGGGAAACCCTGACCCAGCAACGCCGCGTGAAGGAAGAAGGCCTTCGGGTTGTAAACTTCTTTTACCAGGGACGAAGGACGTGACGGTACCTGGAGAAAAAGCAACGGCTAACTACGTGCCAGCAGCCGCGGTAATACGTAGGTTGCAAGCGTTGTCCGGATTTACTGGGTGTAAAGGGCGTGTAGGCGGAGCTGCAAGTCAGATGTGAAATCCCGGGGCTCAACCCCGGAACTGCATTTGAAACTGTAGCCCTTGAGTATCGGAGAGGCAAGCGGAATTCCTAGTGTAGCGGTGAAATGCGTAGATATTAGGAGGAACATCAGTGGCGAAGGCGGCTTGCTGGACGACAACTGACGCTGAGGCGCGAAAGCGTGGGGAGCAAACAGGATTAGATACCCCAGTAGTC
>LST003_4596
CCTACGGGGGGCAGCAGTGAGGAATATTGGTCAATGGGCGAGAGCCTGAACCAGCCAAGTAGCGTGAAGGATGACTGCCCTACGGGTTGTAAACTTCTTTTATAAGGGAATAAAGTTCTCTACGTGTAGAGTTTTGTATGTACCTTATGAATAAGCATCGGCTAACTCCGTGCCAGCAGCCGCGGTAATACGGAGGATGCGAGCGTTATCCGGATTTATTGGGTTTAAAGGGAGCGTAGACGGCGGTTTAAGTCAGCTGTGAAATGGTGCGGCTCAACCGTAGCACTGCAGTTGAAACTGGACGGCTTGAGTGCAGTTGAGGCAGGCGGAATTCGTGGTGTAGCGGTGAAATGCTTAGATATCACGAAGAACCCCGATTGCGAAGGCAGCCTGCTAAGCTGCAACTGACGTTGAGGCTCGAAAGTGTGGGTATCAAACAGGATTAGATACCCCGGTAGTC
>LST003_18172
CCTACGGGGTGCAGCAGTGAGGAATATTGGTCAATGGGCGAGAGCCTGAACCAGCCAAGTAGCGTGAAGGATGACTGCCCTATGGGTTGTAAACTTCTTTTATAAGGGAATAAAGTTCTCTACGTGTAGAGTTTTGTATATACCTTATGAATAAGCATCGGCTAACTCCGTGCCAGCAGCCGCGGTAATACGGAGGATGCGAGCGTTATCCGGATTTATTGGGTTTAAAGGGAGCGTAGACGGCGGTTTAAGTCAGCTGTGAAATGGTGCGGCTCAACCGTAGCACTGCAGTTGAAACTGGACGGCTTGAGTGCAGTTGAGGCAGGCGGAATTCGTGGTGTAGCGGTGAAATGCTTAGATATCACGAAGAACCCCGATTGCGAAGGCAGCCTGCTAAGCTGCAACTGACGTTGAGGCTCGAAAGTGTGGGTATCAAACAGGATTAGATACCCCTGTAGTC
>LST003_22702
CCTACGGGGTGCAGCAGTGGGGAATATTGGGCAATGGGCGAAAGCCTTACCCAGCAATACCGCGTGAGGGAAGGAGGTCTTCGGATTGTAAACCTCTTTGATCAGGGACGAAGCAAGTGACGGTACCTGAAGAACAAGCCCCGGCTAACTACGTGCCAGCAGCCGCGGTAATACGTAGGTGGCAAGCGTTATCCGGATTTATTGGGTGTAAGGGCGTGTAGGCGGGACTGCAAGTCAGATGTGAAAACCACGGGCTCAACCTGTGGCCTGCAGTTGAAACTGTAGTTCTTGAGTGTCGGAGAGGCAATCGGAATTCCGTGTGTAGCGGTGAAATGCGTAGATATACGGAGGAACACCAGTGGCGAAGGCGGATTGCTGGACGATAACTGACGCTGAGGCGCGAAAGCGTGGGGAGCAAACAGGATTAGATACCCTAGTAGTC
>LST003_2336
CCTACGGGAGGCAGCAGTGGGGAATATTGGGCAATGGGCGAAAGCCTTACCCAGCAATACCGCGTGAGGGAAGGAGGTCTTCGGATTGTAAACCTCTTTGATCAGGGACGAAGCAAGTGACGGTACCTGAAGAACAAGCCCCGGCTAACTACGTGCCAGCAGCCGCGGTAATACGTAGGGGGCGAGCGTTGTCCGGAATGACTGGGCGTAAAGGGTGCGTAGGCGGCTTGGCAAGTTAGAAGTGAAATACCTAGGGCTTAACTCAGGTGCTGCTTTTAAGACTGCCGGGCTGGAGTGCAGGAGAGGTTAATGGNATNCCTAGTGTAGCGGTTGNATGCGTAGATATTAGGAGGAACACCAGAGGCGAAGGCGATTAACTGGACTGTAACTGACGCTGAGGCACGAAAGTGTGGGGAGCAAACAGGATTAGATACCCTGGTAGTC
>LST003_33969
CCTACGGGTGGCAGCAGTGGGGAATATTGGGCAATGGGCGCAAGCCTGACCCAGCAACGCCGCGTGAAGGATGAAGGCTTTCGGGTTGTAAACTTCTTTTGTCAGGGACGACACAAATGACGGTACCTGACGAATAAGCCACGGCTCACTACGTGCCCGCAGCCGCGGTAATACGTAGGTGGCAAGCGTTATCCGGATTTACTGGGTGTAAAGGGCGTGTAGGCGGGATTGCAAGTCAGATGTGAAAACCAGGGGCTCAACCTCTGGCCTGCATTTGAAACTGTAGTTCTTGAGTGCTGGAGAGGCAATCGGAATTCCTAGTGTAGCGGTGAAATGCGTAGATATTAGGAGGAACACCAGTGGCGAAGGCGGTCTACTGGGCACCAACTGACGCTGAGGCTCGAAAGCATGGGTAGCAAACAGGATTAGATACCCCGGTAGTC
>LST003_29447
CCTACGGGGGGCAGCAGTGAGGAATATTGGTCAATGGGCGAGAGCCTGAACCAGCCAAGTAGCGTGAAGGATGACTGCCCTACGGGTTGTAAACTTCTTTTATAAGGGAATAAAGTTCTCTACGTGTAGAGTTTTGTATGTACCTTATGAATAAGCATCGGCTAACTCCGTGCCAGCAGCCGCGGTAATACGGAGGATGCGAGCGTTATCCGGATTTATTGGGTTTAAAGGGAGCGTAGACGGCGGTTTAAGTCAGCTGTGAAATGGTGCGGCTCAACCGTAGCACTGCAGTTGAAACTGGACGGCTTGAGTGCAGTTGAGGCAGGCGGAATTCGTGGTGTAGCGGTGAAATGCTTAGATATCACGAAGAACCCCGATTGCGAAGGCAGCCTGCTAAGCTGCAACTGACGTTGAGGCTCGAAAGTGTGGGTATCAAACAGGATTAGATACCCCAGTAGTC
>LST003_13659
CCTACGGGTGGCAGCAGTGGGGAATATTGCACAATGGGGGAAACCCTGATGCAGCGACGCCGCGTGAAGGACGACGTATTTCGGTATGTAAACTTCTATCAGCAGGGAAGATGATGACGGTACCTGACTAAGAAGCCCCGGCTAACTACGTTCCAGCAGCCGCGGTAATACGTAGGGGGCAAGCGTTATCCGGATTTACTGGGTGTAAAGGGAGCGTAGGCGGCCATGCAAGTCAGAAGTGAAAGCCCGGGGCCCAACCGCGGGACTGCTTTTGAAACTGTAAGGCTTGATTGCCGGAGAGGTAAGCGGAATTCCTAGTGTAGCGGTGAAATGCGTAGATATTAGGAGGAACACCAGTGGCGAAGGCGGCTTACTGGACGGCGAATGACGCTGAGGCTCGAAAGCGTGGGGAGCAAACAGGATTAGATACCCCAGTAGTC
>LST003_15898
CCTACGGGACGCAGCAGTGGGGAATATTGGGCAATGGGCGAAAGCCTTACCCAGCAATACCGCGTGAGGGAAGGAGGTCTTCGGATTGTAAACCTCTTTGATCAGGGACGAAGCAAGTGACGGTACCTGAAGAACAAGCCCCGGCTAACTACGTGCCAGCAGCCGCGGTAATACGTAGGGGGCGAGCGTTGTCCGGAATGACTGGGCGTAAAGGGTGCGTAGGCGGCTTGGCAAGTTAGAAGTGAAATACCTAGGGCTTAACTCAGGTGCTGCTTTTAAGACTGTCGGGCTGGAGTGCAGGAGAGGTTAATGGAATTCCTAGTGTAGCGGTGGAATGCGTAGATATTAGGAGGAACACCAGAGGCGAAGGCGATTAACTGGACTGTAACTGACGCTGAGGCACGAAAGTGTGGGGAGCAAACAGGATTAGATACCCCAGTAGTC
>LST003_6872
CCTACGGGTTGCAGCAGTGAGGAATATTGGTCAATGGGCGAGAGCCTGAACCAGCCAAGTAGCGTGAAGGATGACTGCCCTATGGGTTGTAAACTTCTTTTATACGGGAATAACAAGCGGCACGTGTGCCGCTCTGCATGTACCGTATGAATAAGCATCGGCTAACTCCGTGCCAGCAGCCGCGGTAATACGGAGGATGCGAGCGTTATCCGGATTTATTGGGTTTAAAGGGAGCGCAGACGGGTCTTTAAGTCAGTTGTGAAAGTTTGCGGCTCAACCGTAAAATTGCAGTTGATACTGGAGACCTTGAGTGCGGTATAGGCAGGCGGAATTCGTGGTGTAGCGGTGAAATGCTTAGATATCACGAAGAACTCCGATTGCGAAGGCAGCTTGCTGGACCGTAACTGACGTTGAGGCTCGAAAGTGCGGGTATCAAACAGGATTAGATACCCCAGTAGTC
>LST003_75
CCTACGGGTGGCAGCAGTGAGGAATATTGGTCAATGGACGCAAGTCTGAACCAGCCATGCCGCGTGCAGGAAGAATGTGCTATGCATTGTAAACTGCTTTTGTACGAGGGTAATAACAGGTACGTGTACCTGGATGAAAGTATCGTACGAATAAGGATCGGCTAACTCCGTGCCAGCAGCCGCGGTAATACGGAGGATCCGAGCGTTATCCGGATTTATTGGGTTTAAAGGGTGCGTAGGCGGTTTGGTAAGTTAGAGGTGAAAGCTCGATGCTCAACATCGAAATTGCCTCTGATACTGTCAGACTAGAGTGTAGTTGCGGAAGGCGGAATGTGTGGTGTAGCGGTGAAATGCTTAGATATCACACAGAACACCGATTGCGAAGGCAGCTTTCCAAGCTATTACTGACGCTGAGGCACGAAAGCGTGGGGAGCGAACAGGATTAGATACCCGCGTAGTC
>LST003_24934
CCTCGGGGTGCAGCAGTGGGGAATATTGGGCAATGGGCGCAAGCCTGACCCAGCAACGCCGCGTGAAGGATGAAGGCTTTCGGGTTGTAAACTTCTTTTGTCAGGGACGAAACAAATGACGGTACCTGACGAATAAGCCACGGCTAACTACGTGCCAGCAGCCGCGGTAATACGTAGGTGGCAAGCGTTATCCGGATTTACTGGGTGTAAAGGGCGTGTAGGCGGGATTGCAAGTCAGATGTGAAAACCAGGGGCTCAACCTCTGGCCTGCATTTGAAACTGTAGTTCTTGAGTGCTGGAGAGGCAATCGGAATTCCGTGTGTAGCGGTGAAATGCGTAGATATACGGAGGAACACCAGTGGCGAAGGCGGATTGCTGGACAGTAACTGACGCTGAGGCGCGAAAGCGTGGGGAGCAAACAGGATTAGATACCCCTGTAGTC
>LST003_18173
CCTACGGGGCGCAGCAGTAGGGAATATTGCGCAATGGGCGAAACCCTGACGCAGCAACACCGCGTGAATGTAGAGGGCTTTGGGGTTGTAAGCTCCTTTAGTAGGGGAAAAAAAATGACTGTACCTACAAAGGAAGCACCGGCTAACTCCGTGCCAGCAGCCGCGGTAATACGGGGGGTGCAAGCGTTGTCCGGAATCATTGGGCGTAAAGGGTTCGTAGGCGGGAAGGCAAGTCAGATGTTAAAGCCCGGGGCTCAACTCAGGAACGGCATTTGAAACTATCTAGCTTGAGTGCGGGAGAGGTAAGGGGAATTCCTAGTGTAGCGGTGAAATGCGTAGATATCAGGAGGAACACCAGTGGCGAAGGCGTTTTACTGGGCCGTAATTGACGCTGAGGAACGAAAGCGTGGGGAGCAAACAGGATTAGATACCCCGGTAGTC
>LST003_9126
CCTACGGGGCGCAGCAGTGGGGAATATTGGGCAATGGGCGCAAGCCTGACCCAGCAACGCCGCGTGAAGGATGAAGGCTTTCGGGTTGTAAACTTCTTTTATTCGGGACGTAGTAAGTGACGGTACCGAATGAATAAGCCACGGCTAACTACGGGCCAGCAGCCGCGGTAATACGTAGGTGGCAAGCGTTATCCGGATTTACTGGGTGTAAAGGGCGTGTAGGCGGGACTGCAAGTCAGATGTGAAAACTATGGGCTCAACCCATAGCCTGCATTTGAAACTGTAGTTCTTGAGTGCTGGAGAGGCAATCGGAATTCCGTGTGTAGCGGTGAAATGCATAGATATACGGAAGAACACCAGTTGCGAAGGCAGATTGCTGGACAGTAACTGACGCTGAGGCGCGAAAGCGTGGGGAGCAAACAGGATTAGATACCCTAGTAGTC
>LST003_2337
CCTACGGGCGGCAGCAGTGGGGAATATTGGGCAATGGGCGCAAGCCTGACCCAGCAACGCCGCGTGAAGGATGAAGGCTTTCGGGTTGTAAACTTCTTTTATCAGGGACGAAGCAAATGACGGTACCTGATGAATAAGCCACGGCTAACTACGTGCCAGCAGCCGCGGTAATACGTAGGTGGCAAGCGTTATCCGGATTTACTGGGTGTAAAGGGCGTGTAGGCGGGACTGCAAGTCAGATGTGAAAACTATGGGCTCAACCCATAGCCTGCATTTGAAACTGTAGTTCTTGAGTGCTGGAGAGGCAATCGGNATNCCGTGTGTAGCGGTGANATGCATAGATATACGGAGGAACACCAGTGGCGAAGGCGGATTGCTGGACAGGAACTGACGCTGAGGCGCGAAAGCGTGGGGAGCAAACAGGATTAGATACCCTGGTAGTC
>LST003_13660
CCTACGGGTCGCAGCAGTGGGGGATATTGCACAATGGGGGAAACCCTGATGCAGCGACGCCGCGTGGAGGAAGAAGGTTTTCGGATTGTAAACTCCTGTCGTAAGGGACGATAATGACGGTACCTTACAAGAAAGCCACGGCTAACTACGTGCCAGCAGCCGCGGTAATACGGAGGATGCGAGCGTTATCCGGATTTATTGGGTTTAAAGGGAGCGTAGACGGGATGTTAAGTCAGCTGTGAAAGTTTGGGGCTCAACCTTAAAATTGCAGTTGAAACTGGCGTTCTTGAGTGCGGTATAGGCAGGCGGAATTCGTGGTGTAGCGGTGAAATGCGTAGATATTAGGAGGAACACCAGTGGCGAAGGCGGCCTGCTGGACGACAACTGACGCTGAGGCGCGAAAGCGTGGGGAGCAAACAGGATTAGATACCCGGGTAGTC
>LST003_33970
CCTACGGGGCGCAGCAGTGGGGAATATTGGGCAATGGACGCAAGTCTGACCCAGCAACGCCGCGTGAAGGAAGAAGGCTTTCGGGTTGTAAACTTCTTTTGTCAGGGAACAGTAGAAGAGGGTACCTGCCGAATAAGCCACGGCTAACTACGTGCCAGCAGCCGCGGTAATACGTAGGTGGCAAGCGTTGTCCGGATTTACTGGGTGTAAAGGGCGTGTAGCCGGGAAGACAAGTCAGATGTGAAATCTGGAGGCTCAACCTCCAAACTGCATTTGAAACTGTTTTTTCTTGAGTATCGGAGAGGTAATCGGAATTCCTAGTGTAGCGGTGAAATGCGTAGATATTAGGAAGAACACCAGTGGCGAAGGCGGATTACTGGACGACAACTGACGGTGAGGCGCGAAAGCGTGGGGAGCAAACAGGAGTAGATACCCCCGTAGTC
>LST003_6873
CCTACGGGCCGCAGCAGTAGGGAATCTTCCACAATGGACGCAAGTCTGATGGAGCAACGCCGCGTGAGTGAAGAAGGTCTTCGGATCGTAAAACTCTGTTGTTAGAGAAGAACACGAGTGAGAGTAACTGTTTATTCGATGACGGTATCTAACCAGCAAGTCACGGCTAACTACGTGCCAGCAGCCGCGGTAATACGTAGGTGGCAAGCGTTGTCCGGATTTATTGGGCGTAAAGGGAACGCAGGCGGTCTTTTAAGTCTGATGTGAAAGCCTTCGGCTTAACCGGAGTAGTGCATTGGAAACTGGAAGACTTGAGTGCAGAAGAGGAGAGTGGAACTCCATGTGTAGCGGTGAAATGCGTAGATATATGGAAGAACACCAGTGGCGAAAGCGGCTCTCTGGTCTGTAACTGACGCTGAGGTTCGAAAGCGTGGGTAGCAAACAGGATTAGATACCCGGGTAGTC
>LST003_4598
CCTACGGGATGCAGCAGTCGGGAATATTGCGCAATGGAGGAAACTCTGACGCAGTGACGCCGCGTATAGGAAGAAGGTCTTCGGATTGTAAACTATTGTCATTAGGGAAGAGAAAGGACAGTACCTAAAGAGGAAGCTCCGGCTAACTACGTGCCAGCAGCCGCGGTAATACGTAGGGAGCAAGCGTTATCCGGATTTATTGGGTGTAAAGGGTGCGTAGACGGGAATGCAAGTTAGTTTTGAAATCCCTCGGCTCAACTGAGGAATTGGAACTAAAACTGTGTTTCTTGAGTGCAGGAGAGGAAAGTGGAATTCCTAGTGTAGCGGTGAAATGCGTAGATATTAGGAGGAACACCAGTGGCGAAGGCGACTTTCTGGACTGTAACTGACGTTGAGGCACGAAAGTGTGGGGAGCAAACAGGATTAGATACCCTCGTAGTC
>LST003_33971
CCTACGGGTCGCAGCAGTGAGGAATATTGGTCAATGGGCGAGAGCCTGAACCAGCCAAGTAGCGTGAAGGATGACTGCCCTACGGGTTGTAAACTTCTTTTATAAGGGAATAAAGTTCTCTACGTGTAGAGTTTTGTATGTACCTTATGAATAAGCATCGGCTAACTCCGTGCCAGCAGCCGCGGTAATACGGAGGATGCGAGCGTTATCCGGATTTATTGGGTTTAAAGGGAGCGTAGACGGCCGTTTAAGTCAGCTGTGAAATGGTGCGGCTCAACCGTAGCACTGCAGTTGAAACTGGTCGGCTTGAGTGCAGTTGAGGCAGGCGGAATTCGTGGTGTAGCGGTGAAATGCTTAGATATCACGAAGAACCCCGATTGCGAAGGCAGCCTGCTAAGCTGCAACTGACGTTGAGGCTCGAAAGTGTGGGTATCAAACAGGATTAGATACCCGAGTAGTC
>LST003_2338
CCTACGGGGGGCAGCAGTGGGGAATATTGGGCAATGGGCGAAAGCCTTACCCAGCAATACCGCGTGAGGGAAGGAGGTCTTCGGATTGTAAAACTCTTTGATCAGGGACGAAGCAAGTGACGGTACCTGAAGAACAAGCCCCGGCTAACTACGTGCCAGCAGCCGCGGTAATACGTAGGGGGCGAGCGTTGTCCGGAATGACTGGGCGTAAAGGGTGCGTAGGCGGCTTGGCAAGTTAGAAGTGAAATACCTAGGGCTTAACTCAGGTGCTGCTTTTAAGACTGCCGGGCTGGAGTGCAGGAGAGGTTAATGGNATNCCTAGTGTAGCGGTGGNATGCGTAGATATACGGAGGAACACCAGTGGCGAAGGCGGATTGCTGGACAGGAACTGACGCTGAGGCGCGAAAGCGTGGGGAGCAAACAGGATTAGATACCCGAGTAGTC
>LST003_20421
CCTACGGGGTGCAGCAGTCGGGAATATTGCGCAATGGAGGAAACTCTGACGCAGTGACGCCGCGTATAGGAAGAAGGTCTTCGGATTGTAAACTATTGTCATTAGGGAAGAGAAAGGACAGTACCTAAAGAGGAAGCTCCGGCTAACTACGTGCCAGCAGCCGCGGTAATACGTAGGGAGCAAGCGTTATCCGGATTTATTGGGTGTAAAGGGTGCGTAGACGGGAATGCAAGTTAGTTTTGAAATCCCTCGGCTCAACTGAGGAATTGGAACTAAAACTGTGTTTCTTGAGTGCAGGAGAGGAAAGTGGAATTCCTAGTGTAGCGGTGAAATGCGTAGATATTAGGAGGAACACCAGTGGCGAAGGCGACTTTCTGGACTGTAACTGACGTTGAGGCACGAAAGTGTGGGGAGCAAACAGGATTAGATACCCGAGTAGTC
>LST003_29449
CCTACGGGATGCAGCAGTGGGGAATATTGGGCAATGGGCGAAAGCCTTACCCAGCAATACCGCGTGAGGGAAGGAGGTCTTCGGATTGTAAACCTCTTTGATCAGGGACGAAGCAAGTGACGGTACCTGAAGAACAAGCCCCGGCTAACTACGTGCCAGCAGCCGCGGTAATACGTAGGGGGCGAGCGTTGTCCGGAATGACTGGGCGTAAAGGGTGCGTAGGCGGCTTGGCAAGTTAGAAGTGAAATACCTAGGGCTTAACTCAGGTGCTGCTTTTAAGACTGCCGGGCTGGAGTGCAGGAGAGGTTAATGGAATTCCTAGTGGAGCGGTGAAATGCGTAGATATTAGGAGGAACACCAGTGGCGAAGGCGGCTTACTGGACAGTAACTGACGTTGAGGCTCGAAAGCGTGGGGAGCAAACAGGATTAGATACCCCGGTAGTC
>LST003_4599
CCTACGGGCTGCAGCAGTGAGGAATATTGGTCAATGGACGCAAGTCTGAACCAGCCATGCCGCGTGCAGGAAGACGGCTCTATGAGTTGTAAACTGCTTTTGTACGGGGGTAAACTCGGATACGTGTATCTGACTGAAAGTACCGTACGAATAAGGATCGGCTAACTCCGTGCCAGCAGCCGCGGTAATACGGAGGATCCAAGCGTTATCCGGATTTATTGGGTTTAAAGGGTGCGTAGGCGGTTTGATAAGTTAGAGGTGAAATCCCGGGGCTTAACTCCGGCACTGCCTCTGATACTGTTGGACGAGAGAGTAGTTGCGGTAGGCGGAATGTATGGTGTAGCGGTGAAATGCTTAGAGATCATACAGAACACCGATTGCGAAGGCAGCTTACCAAACTATATCTGACGTTGAGGCACGAAAGCGTGGGGAGCAAACAGGATTAGATACCCCCGTAGTC
>LST003_77
CCTACGGGGTGCAGCAGTGGGGAATATTGGGCAATGGGGGCAACCCTGACCCAGCAACGCCGCGTGAAGGAAGAAGGCTTTCGGGTTGTAAACTTCTTTTACCAGGGACGAAGGACGTGACGGTACCTGGAGAAAAAGCCACGGCTAACTACGTGCCAGCAGCCGCGGTAATACGTAGGTGGCAAGCGTTGTCCGGATTTACTGGGTGTAAAGGGCGTGTAGGCGGGAGAGCAAGTCAGATGTGAAATCTATGGGCTTAACCCATAAACTGCATTTGAAACTGTTCTTCTTGAGTATCGGAGAGGCAGGCGGAATTCGTGGTGTAGCGGTGAAATGCTTAGATATCACGAAGAACCCCGATTGCGAAGGCAGCCTGCTAAGCTGCAACTGACGTTGAGGCTCGAAAGTGTGGGTATCAAACAGGATTAGATACCCTAGTAGTC
>LST003_11388
CCTACGGGGGGCAGCAGGGGGGAATATTGGGCAATGGGGGAAACCCTGACCCAGCAACGCCGCGTGAAGGAAGAAGGCCTTCGGGTTGTAAACTTCTGTGACAGGGGACGAAGGAAGTGACGGTACCCTGAGAGGAAGCTCCGGCAAACTACGTGCCAGCAGCCGCGGTAAAACGTAGGTCACGAGCGTTGTCCGGAATTACTGGGTGTAAAGGGAGCGCAGGCGGGTATGCAAGTTGGGAGTGAAATCCATGGGCTTAACCCATGAACTGCTTTTGAAACTATCGAACTTGAGTGAAGTAGAGTTAGGCGGAATTCCCGGTGTAGCGGTGAAATGCGTAGAGATCGGGAGGAACACCAGTGGCGAAGGCGGCCTACTGGGCTTTAACTGACGCTGAGGCACGAAAGCATGGGTAGCAAACAGGATTAGATACCCTCGTAGTC
>LST003_31710
CCTACGGGTTGCAGCAGTCGGGAATATTGCGCAATGGAGGAAACTCTGACGCAGTGACGCCGCGTATAGGAAGAAGGTTTTCGGATTGTAAACTATTGTCGTTAGGGAAGAAAAAAGACAGTACCTAAGGAGGAAGCTCCGGCTAACTACGTGCCAGCAGCCGCGGTAATACGTAGGGAGCGAGCGTTATCCGGATTGATTGGGTGTAAAGGGTGCGTAGACGGGAATGCAAGTTAGTTTTGAAATCCCTCGGCTCAACTGAGGAATTGGAACTAAAACTGTGTTTCTTGAGTGCAGGAGAGGAAAGTGGAATGCCTAGTGTAGCGGTGAAATGCGTAGATATTAGGAGGAACATCAGTGGCGAAGGCGACTTTCTGGACTGTAACTGACGTTGAGGCACGAAAGTGTGGGGAGCAAACAGGATTAGATACCCCGGTAGTC
>LST003_22705
CCTACGGGCTGCAGCAGTGGGGAATATTGCACAATGGGGGAAACCCTGATGCAGCGACGCCGCGTGAGTGAAGAAGTATTTCGGTATGTAAAGCTCTATCAGCAGGGAAGAAAATGACGGTACCTGACTAAGAAGCCCCGGCTAACTACGTGCCAGCAGCCGCGGTAATACGTAGGGGGCAAGCGTTATCCGGATTTACTGGGTGTAAAGGGAGAGTAGGTGGTATGGCAAGTCAGAAGTGAAAACCCAAGGCTCAACCATGGGATTGCTTTTGAAACTGTTGTGCTAGAGTGCTGGAGGGGTAAGTGGAATTCCTAGTGTAGCGGTGAAATGCGTAGATATTAGGAGGAACACCGGTGGCGAAGGCGGCTTACTGGACAGTAACTGACACTGAGGCTCGAAAGCGTGGGGAGCAAACAGGATTAGATACCCCAGTAGTC
>LST003_13662
CCTACGGGTTGCAGCAGTGGGGAATATTGCACAATGGGGGAAACCCTGATGCAGCGACGCCGCGTGGAGGAAGAAGGTCTTCGGATTGTAAACTCCTGTTGTTGGGGAAAATAAGGATGGTACCCAACAAGGAAGTGACGGCTAACTACGTGCCAGCAGCCGCGGTAAAACGTAGGTCACAAGCGTTGTCCGGAATTACTGGGTGTAAAGGGAGCGCAGGCGGGTATGCAAGTTGGAAGTGAAATACATGGGCTCAACCCATGAACTGCTTTCAAAACTGTGTATCTTGAGTAGTGCAGAGGTAGGCGGAATTCCCGGTGTAGCGGTGGAATGCGTAGATATCGGGAGGAACACCAGTGGCGAAGGCGGCCTACTGGGCACCAACTGACGCTGAGGCTCGAAAGTGTGGGTAGCAAACAGGATTAGATACCCCGGTAGTC
>LST003_27191
CCTACGGGATGCAGCAGTGGGGAATCTTGCGCAATGGGCGAAAGCCTGACGCAGCGACGCCGCGTGCGGGACGAAGGCCTTCGGGTCGTAAACCGCTTTCAGCAGGGACGGGGCCGCGAGGTGACGGTACCTGCAGAAGAAGCCCCGGCTAACTACGTGCCCGCAGCCGCGGTAGTACGTAGGGGGCGCGCGTTGTCCGGAATGACTGGGCGTAACGGGTGCGTAGGCGGCTTGGCAAGTTAGAAGTGAAATACCTAGGGCTGAACTCAGGTGCTGCTTTTAAGACTGCCGGTCTGGAGTGCAGGAGAGGTTAATGGAATTCCCAGTGTAGCGGTGGAATGCGTAGATATTAGGAGGAACACCAGAGGCGAAGGCGATTAACTGGACTGTAACTGACGCTGAGGCACGAAAGTGTGGGGATCAAACAGGATTAGATACCCTCGTAGTC
>LST003_24936
CCTACGGGATGCAGCAGTGAGGAATATTGGTCAATGGGCGATAGCCTGAACCAGCCAAGTCGCGTGAGGGATGAAGGCCCTACGGGTCGTAAACCTCTTTTATAAGGGAATAAAGTGTGGGACGTGTCCCATTTTGTATGTACCTTATGAATAAGCATCGGCTAACTCCGTGCCAGCAGCCGCGGTAATACGGAGGATGCGAGCGTTATCCGGATTTATTGGGTTTAAAGGGTGCGTAGGTGGCCCCGTCAGTCAGTGGTGAAAGTCCGTGGCTCAACCATGGAATCGCCATTGAAACCACGGGGCTTGAGTATGATTGAGGGAGGCGGAACGCGTGGTGTAGCGGTGAAATGCATAGATATCACGCAGAACCCCGATTGCGAAGGCAGCTTACCAAGCCATGACTGACACTGAGGCACGAAAGCGTGGGTATCGAACAGGATTAGATACCCCCGTAGTC
>LST003_2339
CCTACGGGGCGCAGCAGTGAGGAATATTGGTCAATGGGCGAGAGCCTGAACCAGCCAAGTAGCGTGAAGGATGACTGCCCTACGGGTTGTAAACTTCTTTTATAAGGGAATAAAGTTCTCTACGTGTAGAGTTTTGTATGTACCTTATGAATAAGCATCGGCTAACTCCGTGCCAGCAGCCGCGGTAATACGGAGGATGCGAGCGTTATCCGGATTTATTGGGTTTAAAGGGAGCGTAGACGGCGGTTTAAGTCAGCTGTGAAATGGTGCGGCTCAACCGTAGCACTGCAGTTGAAACTGGACGGCTTGAGTGCAGTTGAGGCAGGCGGNATNCGTGGTGTAGCGGTGANATGCTTAGATATCACGAAGAACCCCGATTGCGAAGGCAGCCTGCTAAGCTGCAACTGACGTTGAGGCTCGAAAGTGTGGGTATCAAACAGGATTAGATACCCCAGTAGTC
>LST003_20422
CCTACGGGGTGCAGCAGTGGGGAATATTGGGCAATGGGCGAAAGCCTTACCCAGCAATACCGCGTGAGGGAAGGAGGTCTTCGGATTGTAAACCTCTTTGATCAGGGACGAAGCAAGTGACGGTACCTGAAGAACAAGCCCCGGCTAACTACGTGCCAGCAGCCGCGGTAATACGTAGGGGGCGAGCGTTGTCCGGAATGACTGGGCGTAAAGGGTGTGTAGGCGGTTTGTCAAGTTAGGAGTGAAATACCCGGGCTTAACTCGGGTGCTGCTTTTAAGACTGGCAGACTTGAGTGCAGGAGAGGCTATCGGAATTCCTAGTGTAGCGGTAGAATGCGTAGATATTAGGAAGAACACCGGAGGCGAAGGCGGATAGCTGGCCTGTAACTGACGCTGAGACACGAAAGTGTGGGGAGCAAACAGGATTAGATACCCGAGTAGTC
>LST003_11389
CCTACGGGGTGCAGCAGTGGGGAATATTGCACAATGGGGGAAACCCTGATGCAGCGACGCCGCGTGGAGGAAGAAGGTCTTCGGATTGTAAACTCCTGTTGTTGGGGAAAAGAAGGATGGTACCCAACAAGGAAGTGACGGCTAACTACGTGCCAGCAGCCGCGGTAAAACGTAGGTCACGAGCGTTGTCCGTAATTACTGGGTGTAAAGGGAGCGCAGGCGGGTATGCAAGTTGGGAGTGAAATACATGGGCTCAACCCATGAACTGCTCTCAAAACTTTGTATCTTGAGTAGTGCAGAGGTAGGCGGAATTCCCGGTGTAGCGGTGGAATGCGTAGATATCGGGAGGAACACCAGTGGCGAAGGCGGCCTACTGGGCACCAACTGACGCTGAGGCTCGAAAGTGTGGGTAGCAAACAGGATTAGATACCCCCGTAGTC
>LST003_15901
CCTACGGGGGGCAGCAGTGGGGAATATTGGGCAATGGGCGCAAGCCTGACCCAGCAACGCCGCGTGAGGGAAGAAGGTCTTCGGATTGTAAACCTCTGTCGCAAGGGACGAAGGCGTGACGGTACCTTGTGAGGAAGCCCCGGCTAACTACGTGCCAGCAGCCGCGGTAATACGTAGGGGGCGAGCGTTGTCCGGAATTACTGGGCGTAAAGGGTGCGTAGGCGGTTGCTTAAGTTGGATGTGAAATACCCGGGCTTAACTTGGGGGGTGCATTCAAAACTGGGCGACTAGAGTTCAGGAGAGGGAAGCGGAATTCCTAGTGTAGCGGTGAAATGCGTAGATATTAGGAGGAACACCAGTGGCGAAGGCGGCTTTCTGGACTGACACTGACGCTGAGGCACGAAAGCGTGGGGAGCAAACAGGATTAGATACCCTGGTAGTC
>LST003_31711
CCTACGGGTTGCAGCAGTGAGGAATATTGGTCAATGGGCGAGAGCCTGAACCAGCCAAGTAGCGTGAAGGATGACTGCCCTACGGGTTGTAAACTTCTTTTATAAGGGAATAAAGTTCTCTACGTGTAGAGTTTTGTATGTACCTTATGAATAAGCATCGGCTAACTCCGTGCCAGCAGCCGCGGTAATACGGAGGATGCGAGCGTTATCCGGATTTATTGGGTTTAAAGGGAGCGTAGACGGCGGTTTAAGTCAGCTGTGAAATGGTGCGGCTCAACCGTAGCACTGCAGTTGAAACTGGACGGCTTGAGTGCAGTTGAGGCAGGCGGAATTCGTGGTGTAGCGGTGAAATGCTTAGATATCACGAAGAACCTCGATTGCGAAGGCAGCCTGCTAAGCTGCAACTGACGTTGAGGCTCGAAAGTGTGGGTATCAAACAGGATTAGATACCCCCGTAGTC
>LST003_13663
CCTACGGGCCGCAGCAGTTAGGAATATTGCACAATGGGGGAAACCCTGATGCAGCGACGCCGCGTGGAGGATGAAGGTTTTCGGATTGTAAACTTCTTTTGTTAGAGAAGATAATGACGGTATCTAAAGAATAAGCACCGGCTAACTCCGTGCCAGCAGCCGCGGTAATACGAAGGGTGCAAGCGTTACTCGGAATCACTGGGCGTAAAGAGCGCGTAGGCGGGGTAGTAAGTCAGATGTGAAATCCTATGGCTTAACCATAGAACTGCATTTGAAACTACTACTCTAGAGTATGGGAGAGGTAGGTGGAATTCTTGGTGTAGGGGTAAAATCCGTAGAGATCAAGAGGAATACTCATTGCGAAGGCGACCTGCTAGAACATTACTGACGCTGATGCGCGAAAGCGTGGGGATCAAACAGGATTAGATACCCCTGTAGTC
>LST003_29450
CCTACGGGCCGCAGCAGTGGGGAATATTGGGCAATGGGCGCAAGCCTGACCCAGCAACGCCGCGTGAAGGAAGAAGGCTTTCGGGTTGTAAACTTCTTTTATTCGGGACGAAGAAATGACGGTACCGAATGAATAAGCCACGGCTAACTACGTGCCAGCAGCCGCGGTAATACGTAGGTGGCAAGCGTTATCCGGATTTATTGGGTGTAAAGGGCGTGTAGGCGGGACTGCAAGTCAGATGTGAAAACCACGGGCTCAACCTGTGGCCTGCATTTGAAACTGTAGTTCTTGAGTGTCGGAGAGGAAATCGGAATTCCGTGTGTAGCGGTGAAATGCGTAGATATACGGAGGAACACCAGTGGCGAAGGCGGATTGCTGGACGATAACTGACGCTGAGGCGCGAAAGCGTGGGGAGCAAACAGGATTAGATACCCGCGTAGTC
>LST003_6875
CCTACGGGATGCAGCAGTGGGGAATATTGGGCAATGGGCGAAAGCCTTACCCAGCAATACCGCGTGAGGGAAGGAGGTCTTCGGATTGTAAACCTCTTTGATCAGGGACGAAGCAAGTGACGGTACCTGAAGAACAAGCCCCGGCTAACTACGTGCCAGCAGCCGCGGTAATACGTAGGGGGCGAGCGTTGTCCGGAATGACTGGGCGTAAAGGGTGCGTAGGCGGCTTGGCAAGTTAGAAGTGAAATACCTAGGGCTTAACTCAGGTGCTGCTTTTAAGACTGCCGGGCTGGAGTGCAGGAGAGGTTAATGGAATTCCTAGTGTAGCGGTGGAATGCGTAGATATTAGGAGGAACACCAGAGGCGAAGGCGATTAACTGGACTGTAACTGACGCTGAGGCACGAAAGTGTGGGGAGCAAACAGGATTAGATACCCGTGTAGTC
>LST003_4600
CCTACGGGGTGCAGCAGTGGGGAATATTGGGCAATGGGCGAAAGCCTTACCCAGCAATACCGCGTGAGGGAAGGAGGTCTTCGGATTGTAAACCTCTTTGATCAGGGACGAAGAAAGTGACGGTACCTGAAGAACAAGCCCCGGCTAACTACGTGCCAGCAGCCGCGGTAATACGTAGGGGGCGAGCGTTGTCCGGAATGACTGGGCGTAAAGGGTGCGTAGGCGGCTTGGCAAGTTAGAAGTGAAATACCTAGGGCTTAACTCAGGTGCTGCTTTTAAGACTGCCGGGCTGGAGTGCAGGAGAGGTTAATGGAATTCCTAGTGTAGCGGTGGAATGCGTAGATATTAGGAGGAACACCAGAGGCGAAGGCGATTAACTGGACTGTAACTGACGCTGAGGCACGAAAGTGTGGGGAGCAAACAGGATTAGATACCCTGGTAGTC
>LST003_22706
CCTACGGGGCGCAGCAGTGGGGAATATTGGGCAATGGGCGAAAGCCTTACCCAGCAATACCGCGTGAGGGAAGGAGGTCTTCGGATTGTAAACCTCTTTGATCAGGGACGAAGCAAGTGACGGTACCTGAATAACAAGCCCCGGCTAACTACGTGCCAGCAGCCGCGGTAATACGTAGGGGGCGAGCGTTGTCCGGAATGACTGGGCGTAAAGGGTGCGTAGGCGGCTTGGCAAGTTAGAAGTGAAATACCTAGGGCTTAACTCAGGTGCTGCTTTTAAGACTGCCGGGCTGGAGTGCAGGAGAGGTTAATGGAATTCCTAGTGTAGCGGTGGAATGCGTAGATATTAGGAGGAACACCAGAGGCGAAGGCGATTAACTGGACTGTAACTGACGCTGAGGCACGAAAGTGTGGGGAGCAAACAGGATTAGATACCCCAGTAGTC
>LST003_27192
CCTACGGGCGGCAGCAGTGGGGAATATTGCACAATGGGGGAAACCCTGATGCAGCGACGCCGCGTGGAGGAAGAAGGTCTTCGGATTGTAAACTCCTGTTGTTGGGGAAAATAAGGATGGTACCCAACAAGGAAGTGACGGCTAACTACGTGCCAGCAGCCGCGGTAAAACGTAGGTCACAAGCGTTGTCCGGAATTACTGGGTGTAAAGGGAGCGCAGGCGGGTATGCAAGTTGGGAGTGAAATACATGGGCTCAACCCATGAACTGCTTTCAAAACTGTGTATCTTGAGTAGTGCAGAGGTAGGCGGAATTCCCGGTGTAGCGGTGGAATGCGTAGATATCGGGAGGAACACCAGTGGCGAAGGCGGCCTACTGGGCACCAACTGACGCTGAGGCTCGAAAGTGTGGGTAGCAAACAGGATTAGATACCCTTGTAGTC
>LST003_2340
CCTACGGGGGGCAGCAGTGAGGAATATTGGTCAATGGACGCAAGTCTGAACCAGCCATGCCGCGTGCAGGAAGACGGCTCTATGAGTTGTAAACTGCTTTTGTACGAGGGTAAACCCGGGTACGCGTACCCGGCTGAAAGTATCATACGAATAAGGATCGGCTAACTCCGTGCCAGCAGCCGCGGTAATACGGAGGATCCAAGCGTTATCCGGATTTATTGGGTTTAAAGGGTGCGTAGGCGGTTTGATAAGTTAGAGGTGAAATGTTAGGGCTTAACCCTGAAACTGCCTCTAATACTGTTGAGCTAGAGAGTAGTTGCGGTAGGCGGNATNTATGGTGTAGCGGTGANATGCTTAGAGATCATACAGAACACCGATTGCGAAGGCAGCTTACCAAACTATATCTGACGTTGAGGCACGAAAGCGTGGGGAGCAAACAGGATTAGATACCCTGGTAGTC
>LST003_9129
CCTACGGGGTGCAGCAGTGGGGAATATTGCACAATGGGGGAAACCCTGATGCAGCGACGCCGCGTGGAGGAAGAAGGTCTTCGGATTGTAAACTCCTGTTGTTGAGGAAAAAGAGGATGGTACCCAACAAGGAAGTGACGGCTAACTACGTGCCAGCAGCCGCGGTAAAACGTAGGTCACAAGCGTTGTCCGGAATTACTGGGTGTAAAGGGAGCGCAGGCGGGTATGCAAGTTGGGAGTGAAATACATGGGCTCAACCCATGAACTGCTCTCAAAACTGTGTATCTTGAGTAGTGCAGAGGTAGGCGGAATTCCCGGTGTAGCGGTGGAATGCGTAGATATCGGGAGGAACACCAGTGGCGAAGGCGGCCTACTGGGCACCAACTGACGCTGAGGCTCGAAAGTGTGGGTAGCAAACAGGATTAGATACCCTCGTAGTC
>LST003_11390
CCTACGGGGCGCAGCAGTGAGGAATATTGGTCAATGGGCGAGAGCCTGAACCAGCCAAGTAGCGTGAAGGATGAAGGTTCTATGGATTGTAAACTTCTTTTATAAGGGAATAAAGTGCTTTACGTGTAGAGTTTTGTATGTACCTTATGAATAAGCATCGGCTAACTCCGTGCCAGCAGCCGCGGTAATACGGAGGATGCGAGCGTTATCCGGATTTATTGGGTTTAAAGGGAGCGTAGACGGGATGTTAAGTCAGCTGTGAAAGTTTGGGGCTCAACCTTAAAATTGCAGTTGAAACTGGCGTTCTTGAGTGCGGTATAGGCAGGCGGAATTCGTGGTGTAGCGGTGAAATGCTTAGATATCACGAAGAACTCCGATTGCGAAGGCAGCTTGCTGGAGCGTAACTGACGTTGATGCTCGAAAGTGTGGGTATCAAACAGGATTAGATACCCGGGTAGTC
>LST003_20423
CCTACGGGACGCAGCAGTGAGGAATATTGGTCAATGGACGCAAGTCTGAACCAGCCATGCCGCGTGCAGGAAGACGGCTCTATGAGTTGTAAACTGCTTTTGTACGAGGGTAAACTCAGATACGTGTATCTGACTGAAAGTACCGTACGAATAAGGATCGGCTAACTCCGTGCCAGCAGCCGCGGTAATACGGAGGATCCAAGCGTTATCCGGATTTATTGGGTTTAAAGGGTGCGTAGGCGGTTTGATAAGTTAGAGGTGAAATACCGGGGCTTAACTCCGGAACTGCCTCTGATACTGTTGAGCTAGAGAGTAGTTGCGGTAGGCGGAATGTATGGTGTAGCGGTGAAATGCTTAGAGATCATACAGAACACCGATTGCGAAGGCAGCTTACCAAACTATATCTGACGTTGAGGCACGAAAGCGTGGGGAGCAAACAGGATTAGATACCCCAGTAGTC
>LST003_31712
CCTACGGGCTGCAGCAGTGAGGAATATTGGTCAATGGGCGAGAGCCTGAACCAGCCAAGTAGCGTGAAGGATGACTGCCCTACGGGTTGTAAACTTCGTTTATAAGGGAATAAAGTTCTCTACGTGTAGAGTTTTGTATGTACCTTATGAATAAGCATCGGCTAACTCCGTGCCAGCAGCCGCGGTAATACGGAGGATGCGAGCGTTATCCGGATTTATTGGGTTTAAAGGGAGCGTAGACGGCGGTTTAAGTCAGCTGTGAAATGGTGCGGCTCAACCGTAGCACTGCATTTGAAACTGGACGGCTTGAGTGCAGTTGAGGCATGCGGAATTCGTGGTGTATCGGTGAAATGCTTAGATATCACGAAGAACCTCGATTGCGAAGGCAGCCTGCTAAGCTGCAACTGACGTTGAGGCTCGAAAGTGTGTGTATCAAACAGGATTAGATACCCCAGTAGTC
>LST003_13664
CCTACGGGATGCAGCAGTTAGGAATATTGGACAATGGGGGAAACCCTGATCCAGCCATGCCGCGTGAGTGAAGAAGGCCTTCGGGTTGTAAAGCTCTTTTAGATGGGAAGATGATGACGGTACCATCAGAATAAGCACCGGCAAACTTCGTGCCAGCAGCCGCGGTAATACGAAGGGTGCAAGCGTTGTTCGGAATTACTGGGCGTAAAGGGTAAGTAGGCGGATATATCAGTCAGGAGTGAAATGCCGGGGCTCAACCTCGGAACTGCTTTTGAGACGGTATATCTAGAGGATAGCAGGGGACAATGGAATACCCAGTGTAGAGGTGAAATTCGTAGATATTGGGTAGAACACCGGAGGCGAAGGCGATTGTCTGGGCTATAACTGACGCTAAGATACGAAAGCGTGGGGATCAAACAGGATTAGATACCCGAGTAGTC
>LST003_15902
CCTACGGGACGCAGCAGTGGGGAATATTGCACAATGGGGGAAACCCTGATGCAGCGACGCCGCGTGAGCGATGAAGTATTTCGGTATGTAAAGCTCTATCAGCAGGGAAGAAACTGACGGTACCTGACTAAGAAGCACCGGCTAAATACGTGCCAGCAGCCGCGGTAATACGTATGGTGCAAGCGTTATCCGGATTTACTGGGTGTAAAGGGAGCGTAGACGGATAGGCAAGTCTGGAGTGAAAGCCCGGGGCTCAACCCCGGGACTGCTTTGGAAACTGTTTATCTAGAGTGCTGGAGAGGTAAGTGGAATTCCTAGTGTAGCGGTGAAATGCGTAGATATTAGGAGGAACACCAGTGGCGAAGGCGGCTTACTGGACAGTAACTGACGTTGAGGCTCGAAAGCGTGGGGAGCAAACAGGATTAGATACCCTTGTAGTC
>LST003_79
CCTACGGGCGGCAGCAGTGGGGGATATTGCGCAATGGGGGCAACCCTGACGCAGCAACGCCGCGTGAAGGAAGAAGGTCTTCGGATTGTAAACTTTTGTCTTATGGGACGAATTGATGACGGTACCATAGGAGGAAGCTCCGGCTAACTACGTGCCAGCAGCCGCGGTAATACGTAGGGAGCGAGCGTTGTCCGGAATTACTGGGTGTAAAGGGCGTGTAGGCGGGTCTGCAAGTCAGATGTGAAATTCCCGGGCTTAACTCGGGCGCTGCATTTGAAACTGTAGATCTTGAGTGGTGGAGAGGAAAGCGGAATTCCTAGTGTAGCGGTGAAATGCGTAGATATTAGGAGGAACACCAGTGGCGAAGGCGGCTTTCTGGACACTAACTGACGCTGAGGCGCGAAAGCGTGGGGAGCAAACAGGATTAGATACCCGTGTAGTC
>LST003_33974
CCTACGGGCCGCAGCAGTGGGGAATATTGGGCAATGGGCGAAAGCCTTACCCAGCAATACCGCGTGAGGGACGGAGGTCTTCGGATTGTAAACCTCTTTGATCAGGGACGAAGAAAGTGACGGTACCTGAAGAACAAGCCCCGGCTAACTACGTGCCAGCAGCCGCGGTAATACGTAGGGGGCGAGCGTTGTCCGGAATGACTGGGCGTAAAGGGTGCGTAGGCGGCCACGCAAGTTAGAAGTGAAATACCTAGGGCTTAACTCAGGTGCTGCTTTTAAAACTGTGAGGCTGGAGTGCAGGAGAGGTTAATGGAATTCCTAGTGTAGCGGTGGAATGCGTAGATATTAGGAGGAACACCAGAGGCGAAGGCGATTAACTGGACTGTAACTGACGCTGAGGCACGAAAGTGTGGGGAGCAAACAGGATTAGATACCCTGGTAGTC
>LST003_22707
CCTACGGGCCGCAGCAGTGGGGAATATTGGGCAATGGGCGCAAGCCTGACCCAGCAACGCCGCGTGAAGGAAGAAGGCCCTCGGGTTGTAAACTTCTTTTGACAGGGACGAAGAAAATGACGGTACCTGTCGAATAAGCCACGGCTAACTACGTGCCAGCAGCCGCGGTAATACGTAGGTGGCAAGCGTTATCCGGATTTACTGGGTGTAAAGGGCGTGTAGGCGGGCTGGCAAGTCAGATGTGAAAACCATGGGCTCAACCCATGGCCTGCATTTGAAACTGTTGGTCTTGAGTGCTGGTGAGGCAATCGGAATTTCGTGTGTAGCGGTGAAATGCGTAGATATACGGAGGAACACCAGTGGCGAAGGCGGATTGCTGGACAGTAACTGACGCTGAGGCGCGAAAGCGTGGGGAGCAAACAGGATTAGATACCCCGGTAG
>LST003_4601
CCTACGGGCCGCAGCAGTGGGGAATATTGGGCAATGGGCGAAAGCCTTACACAGCAATACCGCGTGAGGGAAGGAGGTCTTCGGATTGTAAACCTCTTTGATCAGGGACGAAGAAAGTGACGGTACCTGAAGAACAAGCCCCGGCTAACTACGTGCCAGCAGCCGCGGTAATACGTAGGGGGCAAGCGTTATCCGGATTTACTGGGTGTAAAGGGAGCGTAGACGGCTGGACAAGTCTGAAGTGAAAGCCCAGGGCTCAACCCTGGGACTGCTTTGGAAACTGCCCGGCTAGAGTGCTGGAGAGGCAATCGGAATTCCGTGTGTAGCGGTGAAATGCATAGATATACGGAGGAACACCAGTGGCGAAGGCGGATTGCTGGACAGTAACTGACGCTGAGGCGCGAAAGCGTGGGGAGCAAACAGGATTAGATACCCCTGTAG
>LST003_27193
CTACGGGATGCAGCAGTAGGGAATTTTGCGCAATGGGCGAAAGCCTGACGCAGCAACGCCGCGTGAATGTTAAGCCCTTCGGGGTGTAAAGTTCTGTCAGTGGGGACGAAACTTGACGGTACCCACAGAGGAAGCACCGGCTAACTCCGTGCCAGCAGCCGCGGTAATACGTAGGGGGCGAGCGTTGTCCGGAATGACTGGGCGTAAAGGGTGCGTAGGCGGCTAAGCAAGTTAGAAGTGAAATACCTAGGGCTTAACTCAGGTGCTGCTTTTAAAACTGTTTGGCTGGAGTGCAGGAGAGGTTAATGGAATTCCGAGTGTAGCGGTGGAATGCGTAGATATTAGGAGGAACACCAGAGGCGAAGGCGATTAACTGGACTGTAACTGACGCTGAGGCACGAAAGTGTGGGGAGCAAACAGGATTAGATACCCGGGTAGTC
>LST003_2341
CCTACGGGCCGCAGCAGTGAGGAATATTGGTCAATGGACGCAAGTCTGAACCAGCCATGCCGCGTGCAGGAAGACGGCTCTATGAGTTGTAAACTGCTTTTGTACGGGGGTAAACTCGGATACGTGTATCTGACTGAAAGTACCGTACGAATAAGGATCGGCTAACTCCGTGCCAGCAGCCGCGGTAATACGGAGGATCCAAGCGTTATCCGGATTTATTGGGTTTAAAGGGTGCGTAGGCGGTTTGATAAGTTAGAGGTGAAATCCCGGGGCTTAACTCCGGCACTGCCTCTGATACTGTTGGACTAGAGAGTAGTTGCGGGAGGCGGNATNTATGGTGTAGCGGTGANATGCTTAGAGATCATACAGAACACCGATTGCGAAGGCAGCTTACCAAACTATATCTGACGTTGAGGCACGAAAGCGTGGGGAGCAAACAGGATTAGATACCCCTGTAGTC
>LST003_24938
CCTACGGGTGGCAGCAGTGAGGAATATTGGTCAATGGGCGAGAGCCTGAACCAGCCAAGTCGCGTGAGGGAAGAATGGTCTATGGCCTGTAAACCTCTTTTGTCAGGGAAGAATAAGGATGACGAGTCATTCGATGCCAGTACTTGACGAATAAGCATCGGCTAACTCCGTGCCAGCAGCCGCGGTAATACGGGGGATGCGAGCGTTATCCGGATTTATTGGGTTTAAAGGGCGCGTAGGCGGGACGTCAAGTCAGCGGTAAAAGACTGCAGCTAAACTGTAGCACGCCGTTGAAACTGGCGCCCTGGAGACGAGACGAGGGAGGCGGAACAAGTGAAGTAGCGGTGAAATGCATAGATATCACTTGGAACCCCGATAGCGAAGGCAGCTTCCCAGGCTCGTTCTGACGCTGATGCGCGAGAGCGTGGGTAGCGAACAGGATTAGATACCCGCGTAGTC
>LST003_18176
CCTACGGGGTGCAGCAGTTTCGAATCATTCACAATGGGGGCAACCCTGATGGTGCAACGCCGCGTGGGGGATGAAGGTCTTCGGATTGTAAACCCCTGTCACACAGGACTAACCGCGAGGTTCATAGCCTCGTCTGAATTTACTGTGAGAGGAAGTAGTGGCTAACTCCGTGCCAGCAGCCGCGGTAATACGGAGACTACGAGCGTTACTCGGATTCACTGGGCGTAAAGGGAGCGCAGGCGGATTGGTGTGTTGGGTGTGAAATACCGGGGCTTAACTTCGGAATTGCGCCCCAAACTATTAATCTAGAGACCTGGAGAGGTAAGCGGAATTCCCGGTGTAGCGGTAAAATGCGCAGATATCGGAAGGAACACCGAAGGCGAAGGCAGCTTACTGGACAGTATCTGACGCTCATGCTCGAAAGCGTGGGGAGCGAAAGGGATTAGATACCCCGGTAGTC
>LST003_13665
CCTACGGGGCGCAGCAGTGAGGAATATTGGTCAATGGACGCAAGTCTGAACCAGCCATGCCGCGTGCAGGAAGACGGCTCTATGAGTTGTAAACTGCTTTTGTACGAGGGTAAACTCAGATACGTGTATCTGACTGAAAGTACCGTACGAATAAGGATCGGCTAACTCCGTGCCAGCAGCCGCGGTAATACGGAGGATCCAAGCGTTATCCGGATTTATTGGGTTTAAAGGGTGCGTAGGCGGTTTGATAAGTTAGAGGTGAAATCCCGGGGCTTAACTCCGGAATTGCCTCTGATACTGTTGGACTAGAGAGTAGTTGCGGTAGGCGGAATGTATGGTGTAGCGGTGAAATGCTTAGAGATCATACAGAACACCGATTGCGAAGGCAGCTTACCAAACTATATCTGACGTTGAGGCACGAAAGCGTGGGGAGCAAACAGGATTAGATACCCCGGTAGTC
>LST003_11391
CCTACGGGTGGCAGCAGTGGGGAATATTGCGCAATGGGGGCAACCCTGACGCAGCAACGCCGCGTGAGTGAAGAAGGCCTTCGGGTTGTAAACTCCTGTCGTAAGGGACGATAGTGACGGTACCTTACAAGAAAGCCACGGCTAACTACGTGCCAGCAGCCGCGGTAAAACGTAGGTGGCAAGCGTTGTCCGGAATTACTGGGTGTAAAGGGAGCGCAGGCGGGTCTGCAAGTTGGAAGTGAAACCCATGGGCTCAACCCATGAACTGCTTTCAAAACTGTGGATCTTGAGTGGTGTAGAGGTAGGCGGAATTGCCGGTGTAGCGGTGGAATGCGTAGATATCGGGAGGAACACCAGTGGCGAAGGCGGCCTACTGGGCACTAACTGACGCTGAGGCTCGAAAGCATGGGTAGCAAACAGGGTTAGATACCCGGGTAGTC
>LST003_80
CCTACGGGAGGCAGCAGTGAGGAATATTGGTCAATGGGCGAGAGCCTGAACCAGCCAAGTAGCGTGAAGGATGACTGCCCTACGGGTTGTAAACTTCTTTTATAAGGGAATAAAGTTCTCTACGTGTAGAGTTTTGTATGTACCTTATGAATAAGCATCGGCTAACTCCGTGCCAGCAGCCGCGGTAATACGGAGGATGCGAGCGTTATCCGGATTTATTGGGTTTAAAGGGAGCGTAGACGGCCGTTTAAGTCAGCTGTGAAATGGTGCGGCTCAACCGTAGCACTGCAGTTGAAACTGGTCGGCTTGAGTGCAGTTGAGGCAGGCGGAATTCGTGGTGTAGCGGTGAAATGCTTAGATATCACGAAGAACCCCGATTGCGAAGGCAGCCTGCTAAGCTGCAACTGACGTTGAGGCTCGAAAGTGTGGGTATCAAACAGGATTAGATACCCCCGTAGTC
>LST003_31713
CCTACGGGCCGCAGCAGTGGGGAATATTGGGCAATGGGGGAAACCCTGACCCAGCAACGCCGCGTGAAGGAAGAAGGCCTTCGGGTTGTAAACTTCTTTTACCAGGGACGAAGGACGTGACGGTACCTGGAGAAAAAGCAACGGCTAACTACGTGCCAGCAGCCGCGGTAATACGTAGGTTGCAAGCGTTGTCCGGATTTACTGGGTGTAAAGGGCGTGTAGGCGGAGCTGCAAGTCAGATGTGAAATCCCGGGGCTCAACCCCGGAACTGCATTTGAAACTGTAGCCCTTGAGTATCGGAGAGGCAAGCGGAATTCCTAGTGTAGCGGTGAAATGCGTAGATATTAGGAGGAACATCAGTGGCGAAGGCGGCTTGCTGGACGACAACTGACGCTGAGGCGCGAAAGCGTGGGGAGCAAACAGGATTAGATACCCCGGTAGTC
>LST003_20424
CCTACGGGGGGCAGCAGTGGGGAATATTGGGCAATGGGCGCAAGCCTGACCCAGCAACGCCGCGTGAAGGATGAAGGCTTTCGGGTTGTAAACTTCTTTTATCAGGGACGAAGAAAATGACGGTACCTGATGAATAAGCCACGGCTAACTACGTGCCAGCAGCCGCGGTAATACGTAGGTGGCAAGCGTTATCCGGATTTACTGGGTGTAAAGGGCGTGTAGGCGGGACTGCAAGTCAGGTGTGAAAACCACGGGCTCAACCTGTGGCCTGCATTTGAAACTGTAGTTCTTGAGTGCTGGAGAGGCAATCGGAATTCCGTGTGTAGCGGTGAAATGCGTAGATATACGGAGGAACACCAGTGGCGAAGGCGGATTGCTGGACAGTAACTGACGCTGAGGCGCGAAAGCGTGGGGAGCAAACAGGATTAGATACCCCGGTAGTC
>LST003_15903
CCTACGGGCGGCAGCAGTGGGGAATATTGGGCAATGGGCGCAAGCCTGACCCAGCAACGCCGCGTGAAGGATGAAGGTTTTCGGATTGTAAACTTCTTTTGTGGGGGACGAAAGAAATGACGGTACCCCAAGAATAAGCCACGGCTAACTACGTGCCAGCAGCCGCGGTAATACGTAGGTGGCGAGCGTTATCCGGATTTACTGGGTGTAAAGGGCGAGTAGGCGGGATAGCAAGTCAGATGTGAAATACCGGGGCTCAACTCCGGAGCTGCATTTGAAACTGTTATTCTTGAGTGGTGGAGAGGCAAGCGGAATTCCCGGTGTAGCGGTGGAATGCATAGATATCGGGAGGAACACCAGTGGCGAAGGCGGCTTGCTGGACACTAACTGACGCTGAGGAGCGAAAGCGTGGGGAGCAAACAGGATTAGATACCCGTGTAGTC
>LST003_29452
CCTACGGGCCGCAGCAGTGGGGAATATTGGGCAATGGGGGAAACCCTGACCCAGCAAAGCCGCGTGAAGGAAGAAGGCCTTCGGGTTGTAAACTTCTTTTACCAGGGACGAAGGACGTGACGGTACCTGGAGAAAAAGCAACGGCTATCTACGTGCCAGCAGCCGCGGTAATACGTCGGTTGCAAGCGTTGTCCGGATTTACTGGGTGTAAAGGGCGTGTAGGCGGAGCTGCAAGTCAGATGTGAAATCCCGGGGCTCAACCACGGAACTGCATTTGAAACTGTAGCCCTTGAGTATCGGAGAGGCAAGCGGAATTCCTAGTGTAGCGGTGAAATGCGTAGATATTAGGAGGAACACCAGTGGCGAAGGCGGCTTGCTGGACGACAACTGACGCTGAGGCGCGAAAGCGTGGTGAGCAAACAGGATTAGATACCCCGGTAGTC
>LST003_27194
CCTACGGGTTGCAGCAGTGAGGAATATTGGTCAATGGGCGAGAGCCTGAACCAGCCAAGTAGCGTGAAGGATGACTGCCCTACGGGTTGTAAACTTCTTTTATAAGGGAATAAAGTTCTCTACGTGTAGAGTTTTGTATGTACCTTATGAATAAGCATCGGCTAACTCCGTGCCAGCAGCCGCGGTAATACGGAGGATGCGAGCGTTATCCGGATTTATTGGATTTAAAGGGAGCGTAGACGGCCGTTTAAGTCAGCTGTGAAATGGTGCGGCTCAACCGTAGCACTGCAGTTGAAACTGGTCGGCTTGAGTGCAGTTGAGGCAGGCGGAATTCGTGGTGTAGCGGTGAAATGCTTAGATATCACGAAGAACCCCGATTGCGAAGGCAGCCTGCTAAGCTGCAACTGACGTTGAGGCTCGAAAGTGTGGGTATCAAACAGGATTAGATACCCCGGTAGTC
>LST003_2342
CCTACGGGGGGCAGCAGTGAGGAATATTGGTCAATGGGCGAGAGCCTGAACCAGCCAAGTAGCGTGAAGGATGAAGGTTCTATGGATTGTAAACTTCTTTTATAAGGGAATAAAGTGCTTTACGTGTAGAGTTTTGTATGTACCTTATGAATAAGCATCGGCTAACTCCGTGCCAGCAGCCGCGGTAATACGGAGGATGCGAGCGTTATCCGGATTTATTGGGTTTAAAGGGAGCGTAGACGGGATGTTAAGTCAGCTGTGAAAGTTTGGGGCTCAACCTTAAAATTGCAGTGGAAACTGGCGTTCTTGATTGCGGTATAGGCAGGCGGNATNCGTGGTGTAGCGGTGANATGCTTAGATATCACGAAGAACTCCGATTGCGAAGGCAGCTTGCTGGAGCGTAACTGACGTTGATGCTCGAAAGTGTGGGTATCAAACAGGATTAGATACCCGGGTAGTC
>LST003_18177
CCTACGGGATGCAGCAGTGAGGAATATTGGTCAATGGGCGAGAGCCTGAACCAGCCAAGTAGCGTGAAGGATGACTGCCCTACGGGTTGTAAACTTCTTTTATAAGGGAATAAAGTTCTCTACGTGTAGAGTTTTGTATATACCTTATGAATAAGCATCGGCTAACTCCGTGCCAGCAGCCGCGGTAATACGGAGGATGCGAGCGTTATCCGGATTTATTGGGTTTAAAGGGAGCGTAGACGGCGGTTTAAGTCAGCTGTGAAATGGTGCGGCTCAACCGTAGCACTGCAGTTGAAACTGGACGGCTTGAGTGCAGTTGAGGCAGGCGGAATTCGTGGTGTAGCGGTGAAATGCTTAGATATCACGAAGAACCCCGATTGCGAAGGCAGCCTGCTAAGCTGCAACTGACGTTGAGGCTCGAAAGTGTGGGTATCAAACAGGATTAGATACCCTCGTAGTC
>LST003_20425
CCTACGGGCTGCAGCAGGCGCGCAAACTTTACAATGCGAGCAATCGTGATAAGGAAACCCTGAGTGCCTGTCGATGCAGGCTGTTCATCTGTTTAAATTGCAGGTGAAGAAAGGGCAGGGCAAGACCGGTGCCAGCCGCCGCGGTAATACCGGCTGCTCGAGTGATGGCCACTATTACTGGGTTTAAAGCGTCCGTAGCTTGATTCTTAGGTCTCTTGGGAAATCTTAACGCTTAACGTTAAGGCGTCTAAGAGATACCGGGAATCTTGGAACTGGGAGAGGTAAGCCGTACTTCGGGGGTAGGAGTGAAATCTTGTAATCCTCGAGGGACGACCTATGGCGAAGGCAGCTTACTAGAACAGCTTCGACAGTGAGGGACGAAAGCTGGGGGAGCAAACGGGATTAGATACCCCGGTAGTC
>LST003_24939
CCTACGGGTGGCAGCAGTGGGGAATATTGCACAATGGGGGAAACCCTGATGCAGCGACGCCGCGTGGAGGAAGAAGGTCTTCGGATTGTAAACTCCTGTTGTTGGGGAAAAGAAGGATGGTACCCAACAAGGAAGTGACGGCTAACTACGTGCCAGCAGCCGCGGTAAAACGTAGGTCACGAGCGTTGTCCGGAATTACTGGGTGTAAAGGGAGCGTAGGCGGGGTGTCAAGTTGAATGTGAAATCGGCCGGCTTAACTGGTCGCTGCGTTCAAAACTGACGCTCTTGAGTGGAGCAGAGGCAGGCGGAATTCCCGGTGTAGCGGTGGAATGCGTAGATATCGGGAGGAACACCAGTGGCGAAGGCGGCCTACTGGGCACCAACTGACGCTGAGGCTCGAAAGTGTGGGTAGCAAACAGGATTAGATACCCCGGTAGTC
>LST003_11392
CCTACGGGAGGCAGCAGTAGGGAATTTTGCGCAATGGGCGAAAGCCTGACGCAGCAACACCGCGTGAATGTTAAGCCCTTCGGGGTGTAAAGTTCTGTCAATAGGGAAGAACAAATGACTGTACCTATAAAGGAAGCACCGGCTAACTCCGTGCCAGCAGCCGCGGTAATACGGGGGGTGCAAGCGTTGTCCGGAATCATTGGGCGTAAAGCGTTCGTAGGCGGCAAGATAAGTCAGATGTTAAAGCCCGGGGCTCAACTCCGGTTCGGCATTTGATACTATCTAGCTAGAATGCGGTAGAGGTAAAGGGAATTCCTGGTGTAGCGGTGAAATGCGTAGATATCAGGAGGAACATCGGTGGCGAAAGCGCTTTACTGGGCCGTTATTGACGCTGAGGAACGAAAGCCAGGGGAGCAAATGGGATTAGATACCCCGGTAGTC
>LST003_9131
CCTACGGGCGGCAGCAGTGGGGAATCTTCCGCAATGGGCGAAAGCCTGACGGAGCAACGCCGCGTGAGTGAAGAAGGTCTTCGGATTGTAAAGCTCTGTTGTACATGACGAATGTGCCGGTTGTGAATAATGGCTGGTAATGACGGTAGTGTACGAGGAAGCCACGGCTAACTACGTGCCAGCAGCCGCGGTAATACGTAGGTGGCAAGCGTTGTCCGGAATTATTGGGCGTAAAGAGCATGTAGGCGGCCTATTAAGTCGGGCGTGAAAATGCGGGGCTCAACCCCGTATGGCGCCCGATACTGGTGGGCTTGAGTGCAGGAGAGGAAAGGGGAATTCCCAGTGTAGCGGTGAAATGCGTAGATATTGGGAGGAACACCAGTGGCGAAGGCGCCTTTCTGGACTGTGTCTGACGCTGAGATGCGAAAGCCAGGGGAGCGAACGGGATTAGATACCCGAGTAGTC
>LST003_22709
CCTACGGGGCGCAGCAGTGAGGAATATTGGTCAATGGACGCAAGTCTGAACCAGCCATGCCGCGTGCAGGAAGACGGCTCTATGAGTTGTAAACTGCTTTTGTACGAGGGTAAACTCAGATACGTGTATCTGACTGAAAGTACCGTACGAATAAGGATCGGCTAACTCCGTGCCAGCAGCCGCGGTAATACGGAGGATCCAAGCGTTATCCGGATTTATTGGGTTTAAAGGGTGCGTAGGCGGTTTGATAAGTTAGAGGTGAAATACCGGGGCTTAACTCCGGAACTGCCTCTGATACTGTTGAGCTAGAGAGTAGTTGCGGTAGGCGGAATGTATGGTGTAGCGGTGAAATGCTTAGAGATCATACAGAACACCGATTGCGAAGGCAGCTTACCAAACTATATCTGACGTTGAGGCACGAAAGCGTGGGGAGCAAACAGGATTAGATACCCCGGTAGTC
>LST003_33976
CCTACGGGGTGCAGCAGTGGGGAATATTGCACAATGGGGGAAACCCTGATGCAGCGACGCCGCGTGGAGGAAGAAGGTCTTCGGATTGTAAACTCCTGTTGTTGGGGAAAATAAGGATGGTACCCAACAAGGAAGTGACGGCTAACTACGTGCCAGCAGCCGCGGTAAAACGTAGGTCACAAGCGTTGTCCGGAATTACTGGGTGTAAAGGGAGCGCAGGCGGGTATGCAAGTTGGGAGTGAAATACATGGGCTCAACCCATGAACTGCTTTCAAAACTGTGTATCTTGAGTAGTGCAGAGGTAGGCGGAATGCCCGGTGTAGCGGTGGAATGCGTAGATATCGGGAGGAACACCAGTGGCGAAGGCGGCCTACTGGGCACCAACTGACGCTGAGGCTCGAAAGTGTGGGTAGCAAACAGGATTAGATACCCTAGTAGTC
>LST003_15904
CCTACGGGTGGCAGCAGTGAGGAATATTGGTCAATGGACGCAAGTCTGAACCAGCCATGCCGCGTGCAGGAAGAATGTGCTATGCATTGTAAACTGCTTTTGTACGAGGGTAATAACAGGTACGTGTACCTGGATGAAAGTATCGTACGAATAAGGATCGGCTAACTCCGTGCCAGCAGCCGCGGTAATACGGAGGATCCGAGCGTTATCCGGATTTATTGGGTTTAAAGGGTGCGTAGGCGGTTTGGTAAGTTAGAGGTGAAAGCTCGATGCTCAACATCGAAATTGCCTCTGATACTGTCAGACTAGAGTGTAGTTGCGGAAGGCGGAATGTGTGGTGTAGCGGTGAAATGCTTAGATATCACACAGAACACCGATTGCGAAGGCAGCTTTCCAAGCTATTACTGACGCTGAGGCACGAAAGCGTGGGGAGCAAACAGGATTAGATACCCGTGTAGTC
>LST003_27195
CCTACGGGTGGCAGCAGTAGGGAATATTGCTCAATGGGGGAAACCCTGAAGCAGCAACGCCGCGTGGAGGATGAAGGTTTTCGGATTGTAAACTCCTTTTGTTAGAGAAGATAATGACGGTATCTAACGAATAAGCACCGGCTAACTCCGTGCCAGCAGCCGCGGTAATACGGAGGGTGCAAGCGTTACTCGGAATCACTGGGCGTAAAGAGCGTGTAGGCGGGGTAGTAAGTCAGATGTGAAATCCTATGGCTTAACCATAGAACTGCATTTGAAACTACTACTCTAGAGTATGGGAGAGGTAGGTGGAATTCTTGGTGTAGGGGTAAAATCCGTAGAGATCAAGAGGAATACTCATTGCGAAGGCGACCTGCTGGAACATTACTGACGCTGATGCTCGAAAGCGTGGGGAGCAAACAGGATTAGATACCCGTGTAG
>LST003_2343
CCTACGGGGGGCAGCAGTGGGGAATATTGCACAATGGGGGAAACCCTGATGCAGCGACGCCGCGTGAGTGAAGAAGTATTTCGGTATGTAAAGCTCTATCAGCAGGGAAGAGAATGACGGTACCTGACTAAGAAGCCCCGGCTAACTACGTGCCAGCAGCCGCGGTAATACGTAGGGGGCAAGCGTTATCCGGATTTACTGGGTGTAAAGGGAGCGTAGACGGCATAGCAAGTCTGAAGTGAAATACCCGGGCTCAACCCGGGAGCTGCTTTGGAAACTGTTAGGCTGGAGTGCTGGAGAGGCAAGCGGNATNCCTAGTGTAGCGGTGANATGCGTAGATATTAGGAGGAACACCAGTGGCGAAGGCGGCTTGCTGGACAGTAACTGACGTTGAGGCTCGAAAGCGTGGGGAGCAAACAGGATTAGATACCCCTGTAGTC
>LST003_18178
CCTACGGGCCGCAGCAGTGGGGAATATTGGGCAATGGGCGCAAGCCTGACCCAGCAACGCCGCGTGAAGGATGAAGGCTTTCGGGTTGTAAACTTCTTTTGTCAGGGACGAAACAAATGACGGTACCTGACGAATAAGCCACGGCTAACTACGTGCCAGCAGCCGCGGTAATACGTAGGTGGCAAGCGTTATCCGGATTTACTGGGTGTAAAGGGCGTGTAGGCGGGATTGCAAGTCAGATGTGAAAACCAGGGGCTCAACCTCTGGCCTGCATTTGAAACTGTAGTTCTTGAGTGCTGGAGAGGCAATCGGAATTCCGTGTGTAGCGGTGAAATGCGTAGATATACGGAGGAACACCAGTGGCGAAGGCGGATTGCTGGACAGTAACTGACGCTGAGGCGCGAAAGCGTGGGGAGCAAACAGGATTAGATACCCCCGTAGTC
>LST003_4603
CCTACGGGATGCAGCAGTGGGGAATATTGCACAATGGGGGAAACCCTGATGCAGCGACGCCGCGTGAGCGAAGAAGTATTTCGGTATGTAAAGCTCTATCAGCAGGGAAGAAACTGACGGTACCTGACTAAGAAGCACCGGCTAAATACGTGCCAGCAGCCGCGGTAATACGTATGGTGCAAGCGTTATCCGGATTTACTGGGTGTAAAGGGAGCGTAGACGGATAGGCAAGTCTGGAGTGAAAGCCCGGGGCTCAACCCCGGGACTGCTTTGGAAACTGTAGATCTAGAGTGCTGGAGAGGTAAGTGGAATTCCTAGTGTAGCGGTGAAATGCGTAGATATTAGGAGGAACACCAGTGGCGAAGGCGGCTTACTGGACAGTAACTGACGTTGAGGCTCGAAAGCGTGGGGAGCAAACAGGATTAGATACCCCCGTAGTC
>LST003_9132
CCACGGGGTGCAGCAGTAGGGAATTTTGCGCAATGGGGGAAACCCTGACGCAGCAACGCCGCGTGTGTGATGAAGCCCTTCGGGGTGTAAAACACTGTCAGTAGGGACGAAATTTGACGGTACCTACAGAGGAAGCACCGGCTAACTCCGTGCCAGCAGCCGCGGTAATACGGAGGGTGCAAGCGTTGTCCGGAATCATTGGGCGTAAAGAGTTCGTAGGCGGCATGTTAAGTCTGGTGTTAAAGCCTGAGGCTCAACTTCAGTTCAGCACTGGATACTGGCAAGCTAGAATGCGGTAGAGGTAAAGGGAATTCCTGGTGTAGCGGTGAAATGCGTAGATATCAGGAAGAACACCGGTGGCGTAAGCGCTTTACTGGGCCGTTATTGACGCTGAGGAACGAAAGCCGGGGGAGCGAATGGGATTAGATACCCGGGTAGTC
>LST003_13667
CCTACGGGTCGCAGCAGTGAGGAATATTGGTCAATGGGCGAGAGCCTGAACCAGCCAAGTAGCGTGAAGGATGACTGCCCTATGGGTTGTAAACTTCTTTTATACGGGAATAACAAGCGGCACGTGTGCCGCTCTGCATGTACCGTATGAATAAGCATCGGCTAACTCCGTGCCAGCAGCCGCGGTAATACGGAGGATGCGAGCGTTATCCGGATTTATTGGGTTTAAAGGGAGCGCAGACGGGTCTTTAAGTCAGTTGTGAAAGTTTGCGGCTCAACCGTAAAATTGCAGTTGATACTGGAGACCTTGAGTGCGGTATAGGCAGGCGGAATTCGTGGTGTAGCGGTGAAATGCTTAGATATCACGAAGAACTCCGATTGCGAAGGCAGCTTGCTGGACCGTAACTGACGTTGAGGCTCGAAAGTGCGGGTATCAAACAGGATTAGATACCCCTGTAGTC
>LST003_11393
CCTACGGGGCGCAGCAGTGAGGAATATTGGTCAATGGACGCAAGTCTGAACCAGCCATGCCGCGTGCAGGAAGACGGCTCTATGAGTTGTAAACTGCTTTTGTACGAGGGTAAACCCGGGTACGCGTACCCGGCTGAAAGTATCGTACGAATAAGGATCGGCTAACTCCGTGCCAGCAGCCGCGGTAATACGGAGGATCCAAGCGTTATCCGGATTTATTGGGTTTAAAGGGTGCGTAGGCGGTTTGATAAGTTAGAGGTGAAATCCCGGGGCTTAACTCCGGAATTGCCTCTGATACTGTTGGACTAGAGAGTAGTTGCGGTAGGCGGAATGTATGGTGTAGCGGTGAAATGCTTAGAGATCATACAGAACACCGATTGCGAAGGCAGCTTACCAAACTATATCTGACGTTGAGGCACGAAAGCGTGGGGAGCAAACAGGATTAGATACCCTAGTAGTC
>LST003_24940
CCTACGGGGGGCAGCAGTAGGGAATATTGGGCAATGGGCGCAAGCCTGACCCAGCAACGCCGCGTGAATGATGAAGGTCTTCGGATTGTAAAGTTCTGTGACGGGGGACGAACACAATGACGGTACCCCGTAAGCAAGCCTCGGCTAACTACGTGCCAGCAGCCGCGGTAATACGTAGGAGGCAAGCGTTATCCGGAATGACTGGGCGTAAAGGGTGCGTAGGTGGTTTAGCAAGTTGGCAGCGTAATTCCGGGGCTCAACCCCGGCGCTACTGCCAAAACTGTTGAACTCGAGTGCAGGAGGGGTAAGTGGAATTCCTAGTGTAGCGGTGGAATGCGTAGATATTAGGAGGAACATCGGTGGCGAAGGCGACTTACTGGACTGTAACTGACACTGAGGCACGAAAGCGTGGGGAGCAAACAGGATTAGATACCCTAGTAGTC
>LST003_15905
CCTACGGGATGCAGCAGTGAGGAATATTGGTCAATGGACGCAAGTCTGAACCAGCCATGCCGCGTGCAGGAAGACGGCTCTATGAGTTGTAAACTGCTTTTGTACGAGGGTAAACCCGGGTACGCGTACCCGGCTGAAAGTATCGTACGAATAAGGATCGGCTAACTCCGTGCCAGCAGCCGCGGTAATACGGAGGATCCAAGCGTTATCCGGATTTATTGGGTTTAAAGGGTGCGTAGGCGGTTTGATAAGTTAGAGGTGAAATGTTAGGGCTTAACCCTGAAACTGCCTCTAATACTGTTGAGCTAGAGAGTAGTTGCGGTAGGCGGAATGTATGGTGTAGCGGTGAAATGCTTAGAGATCATACAGAACACCGATTGCGAAGGCAGCTTACCAAACTATATCTGACGTTGAGGCTCGAAAGTGTGGGGAGCAAACAGGATTAGATACCCGGGTAGTC
>LST003_31715
CCTACGGGCGGCAGCAGTAGGGAATTTTCGTCAATGGGGGGAACCCTGAACGAGCAATGCCGCGTGAGTGAAGAAGGTCTTCGGATCGTAAAGCTCTGTTGTAAGAGAAAAACGGACTCCATAGGGAATGATGGAGGAGTGATGGTATCTTACCAGAAAGCCACGGCTAACTACGTGCCAGCAGCCGCGGTAATACGTAGGTGGCGAGCGTTATCCGGAATCATTGGGCGTAAAGGGTGCGTAGGTGGCACGATAAGTCTGTAGTAAAAGGCAGCGGCTCAACCGCTGTTGGCTATGGAAACTGTCGAGCTGGAGTGCAGAAGAGGGCGATGGAATTCCATGTGTAGCGGTAAAATGCGTAGATATATGGAGGAACATCAGTGGCGAAGGCGGCCGCCTGGTCTGCAACTGACACTGAAGCACGAAAGCGTGGGGAGCAAATAGGATTAGATACCCGAGTAGTC
>LST003_33977
CCTACGGTACGCAGCAGTGGGGAATATTGCACAATGGGGGAAACCCTGATGCAGCGACGCCGCGTTAAGGACGACGTATTTCGGTATGTAAACTTCTATCAGCAGGGAAGATGATGACGGTACCTGACTAAGAAGCCCCGGCTAACTACGTGCCAGCAGCCGCGGTAATACGTAGGGGGCACGCGTTATCCGGATTTACTGGGTGTAAAGGGAGCGCAGGCGGGTATGCAAGTTGGGAGTGAAATACATGGGCTCAACCCATGAACTGCTTTCAAAACTGTGTATCTTGAGTAGTGCAGAGGTAGGCGGAATTCCCGGTGTAGCGGGGGAATGCGTAGATATTAGGAGGAACACCAGAGGCGAAGGCGATTAACTGGACTGTAACTGACGCTGAGGCACGAAAGTGTGGGGAGCAAACAGGATTAGATACCCCAGTAGTC
>LST003_6879
CCTACGGGGGCAGCAGTGGGGAATATTGGGCAATGGGGGCAACCCTGACCCAGCAACGCCGCGTGAAGGAAGAAGGCTTTCGGGTTGTAAACTTCTTTTACCAGGGACGAAGACGTGACGGTACCTGGAGAAAAAGCCACGGCTAACTACGTGCCAGCAGCCGCGGTAATACGTAGGTGGCAAGCGTTGTCCGGATTTACTGGGTGTAAAGGGCGTGTAGGCGGGAGAGCAAGTCAGATGTGAAATCTATGGGCTTAACCCATAAACTGCATTTGAAACTGTTCTTCTTGAGTATCGGAGAGGCAGGCGGAATTCCTAGTGTAGCGGTGAAATGCGTAGATATTAGGAGGAACACCAGTGGCGAAGGCGGCCTGCTGGACGACAACTGACGCTGAGGCGCGAAAGCGTGGGGAGCAAACAGGATTAGATACCCGTGTAGTC
>LST003_9133
CCTACGGGCCGCAGCAGTGAGGAATATTGGTCAATGGACGCAAGTCTGAACCAGCCATGCCGCGTGCAGGAAGACGGCTCTATGAGTTGTAAACTGCTTTTGTACGAGGGTAAACCCGGGTACGCGTACCCGGCTGAAAGTATCGTACGAATAAGGATCGGCTAACTCCGTGCCAGCAGCCGCGGTAATACGGAGGATCCAAGCGTTCTCCGGATTTATTGGGTTTAAAGGGTGCGTAGGCGGTTTGATAAGTTAGAGGTGAAATCCCGGGGCTTAACTCCGGAATTGCCTCTGATACTGTTGGACTAGAGATTAGTTGCGGTAGGCGGAATGTATGGTGTAGCGGTGAAATGCTTAGAGATCATACAGAACACCGATTGCCAAGGCAGCTTACCAAACTATATCTGACGTGGAGGCACGAAAGCGTGGGGAGCAAACAGGATTAGATACCCGAGTAGTC
>LST003_2344
CCTACGGGTGGCAGCAGTGGGGAATATTGGGCAATGGGGGCAACCCTGACCCAGCAACGCCGCGTGAAGGAAGAAGGCTTTCGGGTTGTAAACTTCTTTTACCAGGGACGAAGGACGTGACGGTACCTGGAGAAAAAGCCACGGCTAACTACGTGCCAGCAGCCGCGGTAAAACGTAGGTCACAAGCGTTGTCCGGAATCACTGGGTGTAAAGGGCGTGTAGGCGGAGCTGCAAGTCAGCTGTGAAATCCCGGGGCTCAACCCCGGAACTGCATTTGAAACTGTAGCCCTTGAGTATCTGGGAGGCAAGCGGNATNCCGTGTGTAGCGGTGANATGCATAGCTATACGGAGGAACACCAGTGGCGAAGGCGGATTGCTGGACAGTTACTGACGCTGAGGCGCGAAAGCGTGGGGAGCAAACAGGATTAGATACCCCTGTAGTC
>LST003_24941
CCTACGGGAGGCAGCAGTGAGGAATATTGGTCAATGGGCGAGAGCCTGAACCAGCCAAGTAGCGTGAAGGATGAAGGTTCTATGGATTGTAAACTTCTTTTATAAGGGAATAAAGTGCTTTACGTGTAGAGTTTTGTATGTACCTTATGAATAAGCATCGGCTAACTCCGTGCCAGCATCCGCGGTAATACGGAGGATGCGAGCGTTATCCGGATTTATTGGGTTTAAAGGGAGCGTAGACGGGATGTTAAGTCAGCTGTGAAAGTTTGGGGCTCAACCTTAAAATTGCAGTTGAAACTGGCGTTCTTGAGTGCGGTATAGGCAGGCGGAATTCGTGGTGTAGCGGTGAAATGCTTAGATATCACGAAGAACTCCAATTGCGAAGGCAGCTTGCTGGAGCGTAACTTACGTTGATGCTCGAAAGTGTTGGTATCAAACAGGATTAGATACCCTAGTAGTC
>LST003_11394
CCTACGGGGGGCAGCAGTGGGGAATATTGCACAATGGGGGAAACCCTGATGCAGCGACGCCGCGTGGAGGAAGAAGGTTTTCGGATTGTAAACTCCTGTTGTTGGGGAAAAGAAGGATGGTACCCAACAAGGAAGTGACGGCTAACTACGTGCCAGCAGCCGCGGTAAAACGTAGGTCACGAGCGTTGTCCGGAATTACTGGGTGTAAAGGGAGCGCAGGCGGGTATGCAAGTTGGGAGTGAAATGCATGGGCTCAACCCATGAACTGCTCTCAAAACTGTGTATCTTGAGTAGTGCAGAGGTAGGCGGAATTCCCGGTGTAGCGGTGGAATGCGTAGATATCGGGAGGAACACCAGTGGCGAAGGCGGCCTACTGGGCACCAACTGACGCTGAGGCTCGAAAGTGTGGGTAGCAAACAGGATTAGATACCCGTGTAGTC
>LST003_4604
CCTACGGGCGGCAGCAGTGGGGAATATTGCACAATGGGGGAAACCCTGATGCAGCGACGCCGCGTGAAGGAAGAAGGCCTTCGGGTTGTAAACTTCTGTCGTAAGGGACGATAATGACGGTACCTTACAAGAAAGCCACGGCTAACTACGTGCCAGCAGCCGCGGTAAAACGTAGGTGGCAAGCGTTGTCCGGAATTACTGGGTGTAAAGGGAGCGCAGGCGGGGAGGCAAGTTGGAAGTGAAAAGCGTGGGCTCAACCCACGACCTGCTTTCAAAACTGTCTCTCTTGAGTAGTGCAGAGGTAAGCGGAATTCCCGGTGTAGCGGTGGAATGCGTAGATATCGGGAGGAACACCAGTGGCGAAGGCGGCCTACTGGGCACCAACTGACGCTGAGGCTCGAAAGTGTGGGTAGCAAACAGGATTAGATACCCGAGTAGTC
>LST003_15906
CCTACGGGCCGCAGCAGTGAGGAATATTGGTCAATGGACGCAAGTCTGAACCAGCCATGCCGCGTGCAGGAAGACGGCTCTATGAGTTGTAAACTGCTTTTGTACGAGGGTAAACCCGGGTACGCGTACCCGGCTGAAAGTATCGTACGAATAAGGATCGGCTAACTCCGTGCCAGCAGCCGCGGTAATACGGAGGATCCAAGCGTTATCCGGATTTATTGGGTTTAAAGGGTGCGTAGGCGGTTTGATAAGTTAGAGGTGAAATCCCGGGGCTTAACTCCGGAATTGCCTCTGATACTGTTGGACTAGAGAGTAGTTGCGGTAGGCGGAATGTATGGTGTAGCGGTGAAATGCTTAGAGATCATACAGAACACCGATTGCGAAGGCAGCTTACCAAACTATATCTGACGTTGAGGCACGAAAGCGTGGGGAGCAAACAGGATTAGATACCCGGGTAGTC
>LST003_31716
CCTACGGGTGGCAGCAGTGAGGAATATTGGTCAATGGGCGAGAGCCTGAACCAGCCAAGTAGCGTGAAGGATGACTGCCCTACGGGTTGTAAACTTCTTTTATAAGGGAATAAAGTTCTCTACGTGTAGAGTTTTGTATGTACCTTATGAATAAGCATCGGCTAACTCCGTGCCAGCAGCCGCGGTAATACGGAGGATGCGAGCGTTATACGGATTTATTGGGTTTAAAGGGAGCGTAGACGGCGGTTTAAGTCAGCTGTGAAATGGTGCGGCTCAACCGTAGCACTGCAGTTGAAACTGGACGGCTTGAGTGCAGTTGAGGCAGGCGGAATTCGTGGTGTAGCGGTGAAATGCTTAGATATCACGAAGAACCTCGATTGCGAAGGCAGCCTGCTAAGCTGCAACTGACGTTGAGGCTCGAAAGTGTGGGTATCAAACAGGATTAGATACCCTAGTAGTC
>LST003_18179
CCTACGGGTGGCAGCAGTGGGGAATATTGCACAATGGGGGAAACCCTGATGCAGCGACGCCGCGTGAGCGAAGAAGTATTTCGGTATGTAAAGCTCTATCAGCAGGGAAGAAACTGACGGTACCTGACTAAGAAGCACCGGCTAAATACGTGCCAGCAGCCGCGGTAATACGTATGGTGCAAGCGTTATCCGGATTTACTGGGTGTAAAGGGAGCGTAGACGGATAGGCAAGTCTGGAGTGAAAGCCCGGGGCTCAACCCCGGGACTGCTTTGGAAACTGTTTATCTAGAGTGCTGGAGAGGCAAGTGGAATTCCTAGTGTAGCGGTGAAATGCGTAGATATTAGGAGGAACACCAGTGGCGAAGGCGGCTTGCTGGACAGTAACTGACGTTGAGGCTCGAAAGCGTGGGGAGCAAACAGGATTAGATACCCGTGTAGTC
>LST003_22711
CCTACGGGCTGCAGCAGTGGGGAATATTGGGCAATGGGCGCAAGCCTGACCCAGCAACGCCGCGTGAAGGATGAAGGCTTTCGGGTTGTAAACTTCTTTTATTCGGGACGAAGTAAGTGACGGTACCGAATGAATAAGCCACGGCTAACTACGTGCCAGCAGCCGCGGTAATACGTAGGTGGCAAGCGTTATCCGGATTTACTGGGTGTAAAGGGCGTGTAGGCGGGACTGCAAGTCAGATGTGAAAACTATGGGCTCAACCCATAGCCTGCATTTGAAACTGTAGTTCTTGAGTGCTGGAGAGGCAATCGGAATTCCGTGTGTAGCGGTGAAATGCATAGATATACGGAGGAACACCAGTGGCGAAGGCGGATTGCTGGACAGTAACTGACGCTGAGGCGCGAAAGCGTGGGGAGCAAACAGGATTAGATACCCTCGTAGTC
>LST003_6880
CCTACGGGCGGCAGCAGTGAGGAATATTGGTCAATGGACGCAAGTCTGAACCAGCCATGCCGCGTGCAGGAAGACGGCTCTATGAGTTGTAAACTGCTTTTGTACGAGGGTAAACTCAGATACGTGTATCTGACTGAAAGTACCGTACGAATAAGGATCGGCTAACTCCGTGCCAGCAGCCGCGGTAATACGGAGGATCCAAGCGTTATCCGGATTTATTGGGTTTAAAGGGTGCGTAGGCGGTTTGATAAGTTAGAGGTGAAATACCGGGGCTTAACTCCGGAACTGCCTCTGATACTGTTGAGCTAGAGAGTAGTTGCGGTAGGCGGAATGTATGGTGTAGCGGTGAAATGCTTAGAGATCATACAGAACACCGATTGCGAAGGCAGCTTACCAAACTATATCTGACGTTGAGGCACGAAAGCGTGGGGAGCAAACAGGATTAGATACCCGTGTAGTC
>LST003_29455
CCTACGGGCCGCAGCAGTGGGGAATATTGCACAATGGAGGAAACTCTGATGCAGCGACGCCGCGTGAGGGAAGAAGGTCTTCGGATTGTAAACCTCTGTCTTCGGTGACGAAAATGACGGTAGCCGAGGAGGAAGCCACGGCTAACTACGTGCCAGCAGCCGCGGTAATACGTAGGTGGCAAGCGTTGTCCGGAATTACTGGGTGTAAAGGGAGCGTAGGCGGGAAGGCAAGTCGATTGTCTAAACTATGGGCTCAACCCATAGTCGCGATCGAAACTGTCTTTCTTGAGTGAAGTAGAGGTAAGCGGAATTCCTAGTGTAGCGGTGAAATGCGTAAATATTAGGAGGAACACCAGAGGCGAAGGCGATTAACTGGACTGTAACTGACGCTGAGGCACGAAAGTGTGGGGAGCAAACAGGATTAGATACCCCTGTAGTC
>LST003_11395
CCTACGGGGGGCAGCAGTGAGGAATATTGGTCAATGGACGCAAGTCTGAACCAGCCATGCCGCGTGCAGGAAGACGGCTCTATGAGTTGTAAACTGTTTTTGTACGGGGGTAAACTCGGATACGTGTATCTGACTGAAAGTATCGTACGAATAAGGCTCGGCTAACTCCGTGCCAGCAGCCGCGGTAATACGGAGGATCCAAGCGTTATCCGGATTTATTGGGTTTAAAGGGTGCGTAGGCGGTTTGATAAGTTAGAGGTGAAATCCCGGGGCTTAACTCCGGCACTGCCTCTGATACTGTTGGACTAGAGAGTAGTTGCGGTAGGCGGAATGTATAGTGTAGCGGTGAAATGCTTAGAGATCATACAGAACACCGATTGCGAAGGCGGCTTACCAAACTATATCTGACGTTGAGGCACGAAAGCGTGGGGAGCAAACAGGATTAGATACCCCAGTAGTC
>LST003_2345
CCTACGGGTCGCAGCAGTCGGGAATATTGCGCAATGGAGGAAACTCTGACGCAGTGACGCCGCGTATAGGAAGAAGGTTTTCGGATTGTAAACTATTGTCGTTAGGGAAGAAAAAGGACAGTACCTAAGGAGGAAGCTCCGGCTAACTACGTGCCAGCAGCCGCGGTAATACGTAGGGAGCGAGCGTTATCCGGATTTATTGGGTGTAAAGGGTGCGCAGACGGGTAATCAAGTTAGTTGTGAAATCCCTCGGCTCAACTGAGGAACTGCAACTAAAACTGGTTATCTTGAGTGCAGGAGAGGTAAGTGGNATNCCTAGTGTAGCGGTGANATGCGTAGATATTAGGAGGAACACCAGTGGCGAAGGCGACTTACTGGACTGTAACTGACGTTGAGGCACGAAAGTGTGGGGAGCAAACAGGATTAGATACCCCGGTAGTC
>LST003_20428
CCTACGGGCGGCAGCAGTAGGGAATATTGCTCAATGGGGGAAACCCTGAAGCAGCAACGCCGCGTGGAGGATGAAGGTTTTCGGATTGTAAACTCCTTTTGTTAGAGAAGATAATGACGGTATCTAACGAATAAGCACCGGCTAACTCCGTGCCAGCAGCCGCGGTAATACGGAGGGTGCAAGCGTTACTCGGAATCACTGGGCGTAAAGAGCGCGTAGGCGGGGTAGTAAGTCAGATGTGAAATCCTATGGCTTAACCATAGAACTGCATTTGAAACTACTACTCTAGAGTATGGGAGAGGTAGGTGGAATTCTTGGTGTAGGGGTAAAATCCGTAGAGATCAAGAGGAATACTCATTGCGAAGGCGACCTGCTGGAACATTACTGACGCTGATGCGCGAAAGCGTGGGGAGCAAACAGGATTAGATACCCCTGTAGTC
>LST003_4605
CCTACGGGGTGCAGCAGTGGGGAATATTGCACAATGGGGGAAACCCTGATGCAGCGACGCCGCGTGAGCGAAGAAGTATTTCGGTATGTAAAGCTCTATCAGCAGGGAAGAAACTGACGGTACCTGACTAAGAAGCACCGGCTAAATACGTGCCAGCAGCCGCGGTAATACGTATGGTGCAAGCGTTATCCGGATTTACTGGGTGTAAAGGGAGCGTAGACGGACTTGCAAGTCTGAAGTGAAAGCCCGGGGCTCAACCCCGGGACTGCTTTGGAAACTGTAGGTCTAGAGTGCTGGAGAGGTAAGTGGAATTCCTAGTGTAGCGGTGAAATGCGTAGATATTAGGAGGAACACCAGTGGCGAAGGCGGCTTACTGGACAGTAACTGACGTTGAGGCTCGAAAGCGTGGGGAGCAAACAGGATTAGATACCCCCGTAGTC
>LST003_18180
CCTACGGGCTGCAGCAGTGGGGAATCTTGCGCAATGGGCGAAAGCCTGACGCAGCGACGCCGCGTGCGGGACGAAGGCCTTCGGGTCGTAAACCGCTTTCAGCAGGGACGAGGCCGCGAGGTGACGGTACCTGCAGAAGCAGCCCCGGCTAACTACGTGCCAGCAGCCGCGGTAATACGTAGGGGGCGAGCGTTATCCGGATTCATTGGGCGTAAAGCGCTCGTAGGCGGTCCGTTAGGTCGGGAGTCAAATCCGGGGGCTCAACCCCCGCACGCTCCCGATACCGGCGGACTTGAGTTTGGTAGGGGAAGACGGAATTCCAAGTGTAGCGGTGGAATGCGCAGATATTTGGAAGAACACCGGTGGCGAAGGCGGCCTTCTGGGCCACAACTGACGCTGAGGAGCGAAAGCTAGGGGAGCGAACAGGATTAGATACCCGCGTAGTC
>LST003_33979
CCTACGGGGTGCAGCAGTGGGGAATATTGGGCAATGGGCGAAAGCCTTACCCAGCAATACCGCGTGAGGGAAGGAGGTCTTCGGATTGTAAACCTCTTTGATCAGGGACGAAGCAAGTGACGGTACCTGAAGAACAAGCCCCGGCTAACTACGTGCCAGCAGCCGCGGTAATACGTAGGGGGCGAGCGTTGTCCGGAATGACTGGGCGTAAAGGGTGCGTAGGCGGCTTGGCAAGTTAGAAGTGAAATACCTAGGGCTTAACTCAGGTGCTGCTTTTAAGACTGCCGGGCTGGAGTGCAGGAGAGGTTAATGGAATTCCTAGTGTAGCGGTGGAATGCGTAGATATTAGGAGGAACACCAGAGGCGAAGGCGATTAACTGGACTGTAACTGACGCTGAGGCACGAAAGTGTGGGGAGCAAACAGGATTAGATACCCCTGTAGTC
>LST003_15907
CCTACGGGCCGCAGCAGTGGGGAATATTGGGCAATGGGCGAAAGCCTTACCCAGCAATACCGCGTGAGGGAAGGAGGTCTTCGGATTGTAAACCTCTTTGATCAGGGACGAAGCAAGTGACGGTACCTGAAGAACAAGCCCCGGCTAACTACGTGCCAGCAGCCGCGGTAATACGTAGGGGGCGAGCGTTGTCCGGAATGACTGGGCGTAAAGGGTGCGTAGGCGGCTTGGCAAGTTAGAAGTGAAATACCTAGGGCTTAACTCAGGTGCTGCTTTTAAGACTGCCGGGCTGGAGTGCAGGAGAGGTTAATGGAATTCCTAGTGTAGCGGTGGAATGCGTAGATATTAGGAGGAACACCAGAGGCGAAGGCGATTAACTGGACTGTAACTGACGCTGAGGCACGAAAGTGTGGGGAGCAAACAGGATTAGATACCCCGGTAGTC
>LST003_6881
CCTACGGGGTGCAGCAGTGAGGAATATTGGTCAATGGACGCAAGTCTGAACCAGCCATGCCGCGTGCAGGAAGACGGCTCTATGAGTTGTAAACTGCTTTTGTACGAGGGTAAACCCGGGTACGCGTACCCGGCTGAAAGTATCGTACGAATAAGGATCGGCTAACTCCGTGCCAGCAGCCGCGGTAATACGGAGGATCCAAGCGTTATCCGGATTTATTGGGTTTAAAGGGTGCGTAGGCGGTTTGATAAGTTAGAGGTGAAATCCCGGGGCTTAACTCCGGAATTGCCTCTGATACTGTTGGACTAGAGAGTAGTTGCGGTAGGCGGAATGTATGGTGTAGCGGTGAAATGCTTAGAGATCATACAGAACACCGATTGCGAAGGCAGCTTACCAAACTATATCTGACGTTGAGGCACGAAAGCGTGGGGAGCAAACAGGATTAGATACCCTGGTAGTC
>LST003_27198
CCTACGGGGTGCAGCAGTGGGGAATATTGCACAATGGGGGAAACCCTGAAGCAGCAACGCCGCGTGGAGGATGAAGGTTTTCGGATTGTAAACTCCTTTTGTTAGAGAAGATAATGACGGTATCTAACGAATAAGCACCGGCTAACTCCGTGCCAGCAGCCGCGGTAATACGGAGGGTGCAAGCGTTACTCGGAATCACTGGGCGTAAAGAGCGCGTAGGCGGGGTAGTAAGTCAGATGTGAAATCCTATGGCTTAACCATAGAACTGCATTTGAAACTACTACTCTAGAGTATGGGAGAGGTAGGTGGAAGTCTTGGTGTAGGGGTAAAATCCGTAGAGATCAAGAGGAATACTCATTGCGAAGGCGACCTGCTGGAACATTACTGACGCTGATGCGCGAAAGCGTGTGGAGCAAACAGGATTAGATACCCCCGTAGTC
>LST003_9135
CCTACGGGCTGCAGCAGTGGGGAATATTGGGCAATGGGCGAAAGCCTTACCCAGCAATACCGCGTGAGGGAAGGAGGTCTTCGGATTGTAAACCTCTTTGATCAGGGACGAAGCAAGTGACGGTACCTGAAGAACAAGCCCCGGCTAACTACGTGCCAGCAGCCACGGTAATACGTAGGGGGCGAGCGTTGTCCGGAATGACTGGGCGTAAAGGGTGCGTAGGCGGCTTGGCAAGTTAGAAGTGAAATACCTAGGGCTTAACTCAGGTGCTGCTTTTAAGACTGCCGGGCTGGAGTGCAGGAGAGGTTAATGGAATTCCTAGTGTAGCGGTGGAATGCGTAGATATTAGGAGGAACACCAGAGGCGAAGGCGATTAACTGGACTGTAACTGACGCTGAGGCACGAAAGTGTGGGGAGCAAACAGGATTAGATACCCCGGTAGTC
>LST003_29456
CCTACGGGCGGCAGCAGTGGGGAATATTGGGCAATGGGCGCAAGCCTGACCCAGCAACGCCGCGTGAAGGAAGAAGGCTTTCGGGTTGTAAACTTCTTTTCTCAGGGACGAAGAAAATGACGGTACCTGAGGAATAAGCCACGGCTAACTACGTGCCAGCAGCCGCAGTAATACGTAGGTGGCAAGCGTTATCCGGATTTACTGGGTGTAAAGGGCGTGTAGGCGGGATTGCAAGTCAGACGTGAAAACTATGGGCTCAACCCATAGCCTGCGTTTGAAACTGTAGGTCTTGAGTGCGGGAGAGGCAATCGGAATTCCGTGTGTAGCGGTGAAATGCGTAGATATACCGAGGAACACCAGTGGCGAAGGCGGATTGCTGGACAGTAACTGACGCTGAGGCGCGAAAGCGTGGGTAGCAAACAGGATTAGATACCCTAGTAGTC
>LST003_11396
CCTACGGGGCGCAGCAGTAGGGAATATTGCGAATGGGGGAAACCCTGACGCAGCAACGCCGCGTGGAGGATGACACTTTTCGGAGCGTAAACTCCTTTTCTTAGGGAAGAATTCTGACGGTACCTAAGGAATAAGCACCGGCTAACTCCGTGCCAGCAGCCGCGGTAATACGGAGGGTGCAAGCGTTACTCGGAATCACTGGGCGTAAAGGGCGCGTAGGCGGATTATCAAGTCTCTTGTGAAATCTAATGGCTTAACCATTAAACTGCTTGGGAAACTGATAGTCTAGAGTGAGGGAGAGGCAGATGGAATTGGTGGTGTAGGGGTAAAATCCGTAGATATCACCAAGAATACCCATTGCGAAGGCGATCTGCTGGAACTCAACTGACGCTAAGGCGCGAAAGCGTGGGGAGCAAACAGGATTAGATACCCCCGTAGTC
>LST003_24943
CCTACGGGCCGCAGCAGTGGGGAATATTGGTCAATGGGCGAGAGCCTGAACCAGCCAAGTAGCGTGAAGGATGACTGCCCTATGGGTTGTAAACTTCTTTTATACGGGAATAACACGCGGCACGTGTGCCGCTCTGCATGTACCGTATGAATAAGCATCGGCTAACTCCGTGCCAGCAGCCGCGGTAATACGGAGGATGCGAGCGTTATCCGGATTTATTGGGTTTAAAGGGAGCGTAGACGGGTCCTTAAGTCAGTTGTGAAAGTTTGCGGCTCAACCGTAAAATTGCAGTTGATACTGGGGACCTTGATTGCGGCAGAGGCAGGCGGAATTCGTGGTGTAGCGGTGAAATGCTTAGATATCACGAAGAACTCCGATTGCGAAGGCAGCTTGCTGGACCGTAACTGACGTTGATGCTCGAAAGTGCGGGTATCAAACAGGATTAGATACCCCTGTAGTC
>LST003_22713
CCTACGGGTTGCAGCAGTGAGGAATATTGGTCAATGGGCGAGAGCCTGAACCAGCCAAGTAGCGTGAAGGATGACTGCCCTACGGGTTGTAAACTTCTTTTATAAGGGAATAAAGTTCTCTACGTGTAGAGTTTTGTATGTACCTTATGAATAAGCATCGGCTAACTCCGTGCCAGCAGCCGCGGTAATACGGAGGATGCGAGCGTTATCCGGATTTATTGGGTTTAAAGGGAGCGTAGACGGCCGTTTAAGTCAGCTGTGAAATGGTGCGGCTCAACCGTAGCACTGCAGTTGAAACTGGTCGGCTTGAGTGCAGTTGAGGCAGGTGGAATTCGTGGTGTAGCGGTGAAATGCTTAGATATCACGAAGAACCCCGATTGCGAAGGCAGCCTGCTAAGCTGCAACTGACGTTGAGGCTCGAAAGTGTGGGTATCAAACAGGATTAGATACCCTGGTAGTC
>LST003_20429
CCTACGGGAGGCAGCAGTGAGGAATATTGGTCAATGGGCGAGAGCCTGAACCAGCCAAGTAGCGTGAAGGATGACTGCCCTACGGGTTGTAAACTTCTTTTATAAGGGAATAAAGTTCTCTACGTGTAGAGTTTTGTATGTACCTTATGAATAAGCATCGGCTAACTCCGTGCCAGCAGCCGCGGTAATACGGAGGATGCGAGCGTTATCCGGATTTATTGGGTTTAAAGGGAGCGTAGACGGCGGTTTAAGTCAGCTGTGAAATGGTGCGGCTCAACCGTAGCACTGCAGTTGAAACTGGACGGCTTGAGTGCAGTTGAGGCAGGCGGAATTCGTGGTGTAGCGGTGAAATGCTTAGATATCACGAAGAACCCCGATTGCGAAGGCAGCCTGCTAAGCTGCAACTGACGTTGAGGCTCGAAAGTGTGGGTATCAAACAGGATTAGATACCCGTGTAGTC
>LST003_31718
CCTACGGGTTGCAGCAGTGAGGAATATTGGTCAATGGTCGAGAGACTGAACCAGCCAAGTCGCGTGAGGGAAGACGGGTCCATGACCTGTAAACCTCTTTTTCCCGGGAAGAACAAGTCGCACGAGTGCGACCCTGCCAGTACCGGGCGAATAAGCATCGGCTAACTCCGTGCCAGCAGCCGCGGTAATACGGGGGATGCGAGCGTTATCCGGATTTATTGGGTTTAAAGGGCGCGTAGGCGGGGCGTCAAGTCAGCGGTAAAAGCCTGCAGCTAAACTGTAGCACGCCGTTGAAACTGCCGTCCTAGAGACGAGACGAGGGAGGCGGAACAAGTGAAGTAGCGGTGAAATGCATAGATATCACTTGGAACCTCGATAGCGAAGGCAGCTTCCCAGGCTCGTTCTGACGCTGATGCGCGAGAGCGTGGGTAGCGAACAGGATTAGATACCCCAGTAGTC
>LST003_2346
CCTACGGGGCGCAGCAGTAGGGAATTTTCGGCAATGGGCGAAAGCCTGACCGAGCAACGCCGCGTGAAGGAAGAAGTCATTCGTGATGTAAACTTCTGTTATGAAGGAAGAACGGCAGATGGAGGGAATGCCATGTGCGTGACGGTACTTCATGAGGAAGCCACGGCTAACTACGTGCCAGCAGCCGCGGTAATACGTAGGTGGCGAGCGTTATCCGGAATCATTGGGCGTAAAGAGGGAGCAGGCGGCAGTGCAGGTCTGCGGTGAAAGACCGGAGCTAAACTTCGGTAAGCCGTGGAAACCGCACAGCTAGAGAGCATCAGAGGATCGCGGNATNCCATGTGTAGCGGTGANATTCGTAGATATATGGAGGAACACCAGTGGCGAAGGCGGCGGTCTGGGGTGCAGCTGACGCTCAGTCCCGAAAGCGTGGGGAGCAAATAGGATTAGATACCCCTGTAGTC
>LST003_13671
CCTACGGGGGGCAGCAGTAAGGAATATTGGGCAATGGAGGAAACTCTGACCCAGCAACGCCGCGTGAAGGAAGAAGGTCTTCGGATTGTAAACTTCTGTTGTCAGGGAAGAAGATAGTGACGGTACCTGACGAGAAAGCCCCGGCAAACTATGTGCCAGCAGCCGCGGTAATACATAGGGGGCAAGCGTTGTCCGGAATGACTGGGCGTAAAGGGTGCGTAGGTTGTTAGGTAAGTTAAATGTGAAAGCCCGCAGCTCAACTGCGGAATTGCATTTAATACTGCTTAACTGGAGTGCAGGAGAGGTAAGTGGAATTCCTAGTGTAGCGGTAAAATGCATAGATATTAGGAGGAACACCAGAGGCGAAGGCGGCTTACTGGACTGTAACTGACACTGAGGCACGAAAGCGTGGGGAGCAAACAGGATTAGATACCCCTGAAGTC
>LST003_15908
CCTACGGGCCGCAGCAGTGAGGAATATTGGTCAATGGGCGAGAGCCTGAACCAGCCAAGTAGCGTGAAGGATGACTGCCCTATGGGTTGTAAACTTCTTTTATACGGGAATAACAAGCGGCACGTGTGCCGCTCTGCATGTACCGTATGAATAAGCATCGGCTAACTCCGTGCCAGCAGCCGCGGTAATACGGAGGATGCGAGCGTTATCCGGATTTATTGGGTTTAAAGGGAGCGCAGACGGGTCTTTAAGTCAGTTGTGAAAGTTTGCGGCTCAACCGTAAAATTGCAGTTGATACTGGAGACCTTGAGTGCGGTATAGGCAGGCGGAATTCGTGGTGTAGCGGTGAAATGCTTAGATATCACGAAGAACTCCGATTGCGAAGGCAGCTTGCTGGACCGTAACTGACGTTGAGGCTCGAAAGTGCGGGTATCAAACAGGATTAGATACCCCCGTAGTC
>LST003_33980
CCTACGGGCCGCAGCAGTGGGGAATATTGCACAATGGGGGAAACCCTGATGCAGCGACGCCGCGTGAGCGATGAAGTATTTCGGTATGTAAAGCTCTATCAGCAGGGAAGAATTCTGACGGTACCTAAGGAATAAGCACCGGCTAACTCCGTGCCAGCAGCCGCGGTAATACGGAGGGTGCAAGCGTTACTCGGAATCACTGGGCGTAAAGGGCGCGTAGGCGGATTATCAAGTCTCTTGTGAAATCTAATGGCTTAACCATTAAACTGCTTGGGAAACTGATAGTCTAGAGTGAGGGAGAGGCAGATGGAATTGGTGGTGTAGGGGTAAAATCCGTAGATATCACCAAGAATACCCATTGCGAAGGCGATCTGCTGGAACTCAACTGACGCTAAGGCGCGAAAGCGTGGGGAGCAAACAGGATTAGATACCCGAGTAGTC
>LST003_18181
CCTACGGGACGCAGCAGTGGGGAATATTGGGCAATGGGCGCAAGCCTGACCCAGCAACGCCGCGTGAAGGAAGAAGGCTTTCGGGTTGTAAACTTCTTTTCTCAGGGACGAAGAAAATGACGGTACCTGAGGAATAAGCCACGGCTAACTACGTGCCAGCAGCCGCGGTAATACGTAGGTGGCAAGCGTTATCCGGATTTACTGGGTGTAAAGGGCGTGTAGGCGGGATTGCAAGTCAGATGTGAAAACCACGGGCTCAACCTGTGGCCTGCATTTGAAACTGCAGTTCTTGAGTACTGGAGAGGCAGACGGAATTCCTAGTGTAGCGGTGAAATGCGTAGATATTAGGAGGAACACCAGTGGCGAAGGCGGTCTGCTGGACAGCAACTGACGCTGAGGCGCGAAAGCGTGGGGAGCAAACAGGATTAGATACCCCAGTAGTC
>LST003_29457
CCTACGGGAGGCAGCAGTGAGGAATATTGGTCAATGGACGCAAGTCTGAACCAGCCATGCCGCGTGCAGGAAGACGGCTCTATGAGTTGTAAACTGCTTTTGTACGAGGGTAAACCCGGGTACGCGTACCCGGCTGAAAGTATCGTACGAATAAGGATCGGCTAACTCCGTGCCAGCAGCCGCGGTAATACGGAGGATCCAAGCGTTATCCGGATTTATTGGGTTTAAAGGGTGCGTAGGCGGTTTGATAAGTTAGAGGTGAAATCCCGGGGCTTAACTCCGGAATTGCCTCTGATACTGTTGGACTAGAGAGTAGTTGCGGTAGGCGGAATGTATGGTGTAGCGGTGAAATGCTTAGAGATCATACAGAACACCGATTGCGAAGGCAGCTTACCAAACTATATCTGACGTTGAGGCACGAAAACGTGGGGAGCAAACAGGATTAGATACCCCCGTAGTC
>LST003_85
CCTACGGGTTGCAGCAGTGGGGAATATTGGGCAATGGGCGAAAGCCTGACCCAGCAACGCCGCGTGAGGGAAGAAGGCCTTCGGGTCGTAAACCTCTGTCCTATGGGACGAAGGAAGTGACGGTACCATAGGAGGAAGCCCCGGCTAACTACGTGCCAGCAGCCGCGGTAATACGTAGGGGGCGAGCGTTGTCCGGAATTACTGGGCGTAAAGGGTGCGTAGGCGGCTAAGCAAGTTAGAAGTGAAATACCTAGGGCTTAACTCAGGTGCTGCTTTTAAAACTGTTTGGCTGGAGTGCAGGAGAGGATAATGGAATTCCTAGTGTAGCGGTGAAATGCGTAGATATTAGTAGGAACACCAGAGGCGAAGGCGATTAACTGGACTGTAACTGACGCTGAGGCACGAAAGTGTGGGGAGCAAACAGGATTAGATACCCGAGTAGTC
>LST003_11397
CCTACGGGACGCAGCAGTGGGGAATATTGGGCAATGGGCGAAAGCCTTACCCAGCAATACCGCGTGAGGGAAGGAGGTCTTCGGATTGTAAACCTCTTTGATCAGGGACGAAGCAAGTGACGGTACCTGAAGAACAAGCCCCGGCTAACTACGTGCCAGCAGCCGCGGTAATACGTAGGGGGCGAGCGTTGTCCGGAATGACTGGGCGTAAAGGGTGCGTAGGCGGCTTGGCAAGTTAGAAGTGAAATACCTAGGGCTTAACTCAGGTGCTGCTTTTAAGACTGCCGGGCTGGAGTGCAGGAGAGGTTAATGGAATTCCTAGTGTAGCGGTGGAATGCGTAGATATACGGAGGAACACCAGTGGCGAAGGCGGATTGCTGGACGATAACTGACGCTGAGGCGCGAAAGCGTGGGGAGCAAACAGGATTAGATACCCCAGTAGTC
>LST003_24944
CCTACGGGGGGCAGCAGTGGGGAATATTGGGCAATGGGGGCAACCCTGACCCAGCAACGCCGCGTGAAGGAAGAAGGCTTTCGGGTTGTAAACTTCTTTTACCAGGGACGAAGGACGTGACGGTACCTGGAGAAAAAGCCACGGCTAACTACGTGCCAGCAGCCGCGGTAATACGTAGGTGGCAAGCGTTGTCCGGATTTACTGGGTGTAAAGGGCGTGTAGGCGGGAGAGCAAGTCAGATGTGAAATCTATGGGCTTAACCCATAAACTGCATTTGAAACTGTTCTTCTTGAGTATCGGAGAGGCAGGCGGAATTCCTAGTGTAGCGGTGAAATGCGTAGATATTAGGAGGAACACCAGTGGCGAAGGCGGCCTGCTGGACGACAACTGACGCTGAGGCGCGAAAGCGTGGGGAGCAAACAGGATTAGATACCCCTGTAGTC
>LST003_2347
CCTAGGGGACGCAGCAGTGAGGAATATTGGTCAATGGGCGAGAGCCTGAACCAGCCAAGTAGCGTGAAGGATGACTGCCCTACGGGTTGTAAACTTCTTTTATAAGGGAATAAAGTTCTCTACGTGTAGAGTTTTGTATGTACCTTATGAATAAGCATCGGCTAACTCCGTGCCAGCAGCCGCGGTAATACGGAGGATGCGAGCGTTATCCGGAGTTATTGGGTTTAAAGGGAGCGTAGACGGCCGTTTAAGTCAGCTGTGAAATGGTGCGGCTCAACCGTAGCACTGCAGTTGAAACTGGACGGCTTGAGTGCAGTTGAGGCAGGCGGNATNCGTGGTGTAGCGGTGANATGCTTAGATATCACGAAGAACCCCGATTGCGAAGGCAGCCTGCTAAGCTGCAACTGACGTTGAGGCTCGAAAGTGTGGGTATCAAACAGGATTAGATACCCGTGTAGTC
>LST003_9136
[truncated: 11,700,142 more chars]
