# Supplementary material for: Dietary Lasia spinosa Thw. Improves Growth Performance in Broilers
Source: Front Nutr. 2022 Jan 13;8:775223. doi: 10.3389/fnut.2021.775223 (PMC8793882; doi:10.3389/fnut.2021.775223)
Supplement: Supplementary file 1 [file Data_Sheet_1.ZIP › fasta/LST206_chimeras_filtered.fa]

>LST206_4456
CCTACGGGCTGCAGCAGTGAGGAATATTGGTCAATGGGCGAGAGCCTGAACCAGCCAAGTAGCGTGAAGGATGACTGCCCTACGGGTTGTAAACTTCTTTTATAAGGGAATAAAGTTCTCTACGTGTAGAGTTTTGTATGTACCTTATGAATAAGCATCGGCTAACTCCGTGCCAGCAGCCGCGGTAATACGGAGGATGCGAGCGTTATCCGGATTTATTGGGTTTAAAGGGAGCGTAGACGGCGGTTTAAGTCAGCTGTGAAATGGTGCGGCTCAACCGTAGCACTGCAGTTGAAACTGGACGGCTTGAGTGCAGTTGAGGCAGGCGGAATTCGTGGTGTAGCGGTGAAATGCTTAGATATCACGAAGAACCCCGATTGCGAAGGCAGCCTGCTAAGCTGCAACTGACGTTGAGGCTCGAAAGTGTGGGTATCAAACAGGATTAGATACCCGAGTAGTC
>LST206_6682
CCTACGGGAGGCAGCAGTCGGGAATATTGCGCAATGGAGGAAACTCTGACGCAGTGACGCCGCGTGCAGGAAGAAGGTTTTCGGATTGTAAACTGCTTTAGACAGGGAAGAAAAAGGACAGTACCTGTAGAATAAGCTCCGGCTAACTACGTGCCAGCAGCCGCGGTAATACGTAGGGAGCAAGCGTTATCCGGATTTATTGGGTGTAAAGGGTGCGTAGACGGGAAGGCAAGTTAGTTGTGAAATCCCTCGGCTTAACTGAGGAACTGCAACTAAAACTATCTTTCTTGAGTGCTGGAGAGGGAAGTGGAATTCCTAGTGTAGCGGTGAAATGCGTAGATATTAGGAGGAACACCAGTGGCGAAGGCGACTTTCTGGACAGTAACTGACGTTGAGGCACGAAAGTGTGGGGAGCAAACAGGATTAGATACCCGAGTAGTC
>LST206_4457
CCTACGGGTTGCAGCAGTAGGGAATTTTGCGCAATGGGCGAAAGCCTGACGCAGCAACGCCGCGTGTGTGATGAAGCCCCTAGGGGTGTAAAACACTGTCAGTAGGGACGAAATTTGACGGTACCTACAGAGGAAGCACCGGCTAACTCCGTGCCAGCAGCCGCGGTAATACGGGGGGTGCAAGCGTTGTCCGGAATCATTGGGCGTAAAGCGTTCGTAGGCGGCATGCCAAGTCTGGTGTTAAATCCCGGGGCTCAACTCCGGTCGGGCATCGGATACTGGTAAGCTAGAATGTGGTAGAGGTAAAGGGAATTCCTGGTGTAGCGGTGAAATGCGTAGATATCAGGAGGAACACCGGTGGCGTAAGCGCTTTACTGGGCCATAATTGACGCTGAGGAACGAAAGCCGGGGGAGCAAATGGGATTAGATACCCTCGTAGTC
>LST206_6683
CCTACGGGCTGCAGCAGTGGGGAATATTGCACAATGGGGGAAACCCTGATGCAGCGACGCCGCGTGGAGGAAGAAGGTCTTCGGATTGTAAACTCCTGTTGTTGGGGAAAAGAAGGATGGTACCCAACAAGGAAGTGACGGCTAACTACGTGCCAGCAGCCGCGGTAAAACGTAGGTCACGAGCGTTGTCCGGAATTACTGGGTGTAAAGGGAGCGCTGGCGGGTATGCAAGTTGGGAGTGAAATGCATGGGCTCAACCCATGAACTGCTCTCAAAACTGTGTATCTTGAGTAGTGCAGAGGTAGGCGGAATTCCCGGTGTAGCGGTGGAATGCGTAGATATCGGGAGGAACACCAGTGGCGAAGGCGGCCTACTGGGCACCAACTGACGCTGAGGCTCGAAAGTGTGGGGAGCGAACAGGATTAGATACCCTGGTAGTC
>LST206_2231
CCTACGGGGGGCAGCAGTGAGGAATATTGGTCAATGGGCGAGAGCCTGAACCAGCCAAGTAGCGTGAAGGATGACTGCCCTACGGGTTGTAAACTTCTTTTATAAGGGAATAAAGTATTCTACGTGTAGAATTTTGTATGTACCTTATGAATAAGCATCGGCTAACTCCGTGCCAGCAGCCACGGTAATACGGAGGATGCGAGCGTTATCCGGATTTATTGGGTTTAAAGGGAGCGTAGACGGCGGTTTAAGTCAGCTGTGAAATGGTGCGGCTCAACCGTAGCACTGCAGTTGAAACTGGACGGCTTGAGTGCAGTTGAGGCAGGCGGAATTCGTGGTGTAGCGGTGAAATGCTTAGATATCACGAAGAACCCCGATTGCGAAGGCAGCCTGCTAAGCTGCAACTGACGTTGAGGCTCGAAAGTGTGGGTATCAAACAGGATTAGATACCCTTGTAGTC
>LST206_8908
CCTACGGGATGCAGCAGTGGGGAATATTGCACAATGGGGGAAACCCTGATGCAGCGACGCCGCGTGAAGGAAGAAGTATCTCGGTATGTAAACTTCTATCAGCAGGGAAGAAAATGACGGTACCTGACTAAGAAGCCCCGGCTAACTACGTGCCAGCAGCCGCGGTAATACGTAGGGGGCAAGCGTTATCCGGATTTACTGGGTGTAAAGGGAGCGTAGACGGCGAAGCAAGTCTGAAGTGAAAGCCCGGGGCTCAACCGCGGGACTGCTTTGGAAACTGTTTTGCTGGAGTGCTGGAGAGGCAGGCGGAATTCCTAGTGTAGCGGTGAAATGCGTAGATATTAGGAGGAACACCAGTGGCGAAGGCGGCCTGCTGGACAGTAACTGACGTTGAGGCTCGAAAGCGTGGGGAGCAAACAGGATTAGATACCCTGGTAGTC
>LST206_11131
CCTACGGGGTGCAGCAGTCGCGAAAACTTCGCAATGGGGGAAACCCCGACGAGGGAATTCCAAGTGCCAGCATTTAATGTTGGCTGTTCTTTTGTCTAAAAAACATGAGAAGTAAGGGGCGGGTAAGACGGGTGCCAGCCGCCGCGGTAATACCCGCGCCCCAAGTGGTGGTCGATATTATTGAGCCTAAAACGTCCGTAGCCGGTTTTCTAAATCCTTGGGTAAATCGGGCAGCTTAACTGTCCGAATTCCGGGGAGACTGGGAGACTTGGGACCGGGAGAGGTCAGAGGTACTTCTGGGGTAGGGGTAAAATCCTGTAATCCTGGAAGGACCACCGGTGGCGAAGGCGTCTGACTAGAACGGATCCGACGGTGAGGGACGAAGCCCTGGGGCGCAAACGGGATTAGATACCCCGGTAGTC
>LST206_6684
CCTACGGGAGGCAGCAGTGAGGAATATTGGTCAATGGGCGAGAGCCTGAACCAGCCAAGTAGCGTGAAGGATGACTGCCCTATGGGTTGTAAACTTCTTTTATACGGGAATAACACGCGGCACGTGTGCCGTTCTGCATGTACCGTATGAATAAGCATCGGCTAACTCCGTGCCAGCAGCCGCGGTAATACGGAGGATGCGAGCGTTATCCGGATTTATTGGGTTTAAAGGGAGCGTAGACGGGTCCTTAAGTCAGTTGTGAAAGTTTGCGGCTCAACCGTAAAATTGCAGTTGATACTGGGGACCTTGAGTGCGGCAGAGGCAGGCGGAATTCGTGGTGTAGCGGTGAAATGCTTAGATATCACGAAGAACTCCGATTGCGAAGGCAGCTTGCTGGACCGTAACTGACGTTGATGCTCGAAAGTGCGGGTATCAAACAGGATTAGATACCCCTGTAGTC
>LST206_2232
CCTACGGGGGGCAGCAGTGGGGAATATTGCACAATGGGGGAAACTCTGACGCAGTGACGCCGCGTGCAGGAAGAAGGTTTTCGGATTGTAAACTGCTTTAGACAGGGAAGAAAAAGGACAGTACCTGTAGAATAAGCTCCGGCTAACTACGTGCCAGCAGCCGCGGTAATACGTAGGGAGCAAGCGTTATCCGGATTTATTGGGTGTAAAGGGTGCGTAGACGGGAAGGCAAGTTAGTTGTGAAATCCCTCGGCTTAACTGAGGAACTGCAACTAAAACTATCTTTCTTGAGTGCTGGAGAGGGAAGTGGAATTCCTAGTGTAGCGGTGAAATGCGTAGATATTAGGAGGAACACCAGTGGCGAAGGCGACTTTCTGGACAGTAACTGACGTTGAGGCACGAAAGTGTGGGGAGCAAACAGGATTAGATACCCTAGTAGTC
>LST206_8909
CCTACGGGGCGCAGCAGTGGGGAATATTGCACAATGGGGGAAACCCTGATGCAGCGACGCCGCGTGGAGGAAGAAGGTCTTCGGATTGTAAACTCCTGTTGTTGGGGAAAAGAAGGATGGTACCCAACAAGGAAGTGACGGCTAACTACGTGCCAGCAGCAGCGGTAAAACGTAGGTCACGAGCGTTGTACGGAATTACTGGGTGTAAAGGGAGCGCAGGCGGGTATGCAAGTTGGGAGTGAAATGCATGGGCTCAACCCATGAACTGCTCTCAAAACTGTGTATCTTGAGTAGTGCAGATGTAGGCGGAATTCCCGGTGTAGCGGTGGAATTCGTAGATATCGGGAGGAACACCAGGGGCGAAGGCGGCCTGCTGGGCACCAACTGACGCTGATGCTCGAAAGTGTGGGTAGCAAACAGGATTAGATACCCGCGTAGTC
>LST206_11132
CCTACGGGAGGCAGCAGTGAGGAATATTGGTCAATGGGCGAGAGCCTGAACCAGCCAAGTAGCGTGAAGGATGACTGCCCTACGGGTTGTAAACTTCTTTTATAAGGGAATAAAGTATTCTACGTGTAGAGTTTTGTATGTACCTTATGAATAAGCATCGGCTAACTCCGTGCCAGCAGCCGCGGTAATACGGAGGATGCGAGCGTTATCCGGATTTATTGGGTTTAAAGGGAGCGTAGACGGCGGTTTAAGTCAGCTGTGAAATGGTGCGGCTCAACCGTAGCACTGCAGTTGAAACTGGACGGCTTGAGTGCAGTTGAGGCAGGCGGAATTCGTGGTGTAGCGGTGAAATGCTTAGATATCACGAAGAACCCCGATTGCGAAGGCAGCCTGCTAAGCTGCAACTGACGTTGAGGCTCGAAAGTGTGGGTATCAAACAGGATTAGATACCCGGGTAGTC
>LST206_4459
CCTACGGGCGGCAGCAGTGAGGGATATTGGTCAATGGGGGAAACCCTGAACCAGCAACGCCGCGTGAGGGATGACGGTCTTCGGATTGTAAACCTCTGTCCTCTGTGAAGATAATGACGGTAGCAGAGGAGGAAGCTCCGGCTAACTACGTGCCAGCAGCCGCGGTAATACGTAGGGAGCAAGCGTTGTCCGGATTTACTGGGTGTAAAGGGTGCGTAGGCGGTTTTGCAAGTCAGGAGTGAAATCCATGGGCTTAACCCATGAACTGCTTTTGAAACTGCAAGACTTGAGTGAAGTAGAGGTAGGTGGAATTCCCGGTGTAGCGGTGAAATGCGTAGAGATCGGGAGGAACACCAGTGGCGAAGGCGGCCTACTGGGCTTTAACTGACGCTGAGGCACGAAAGCATGGGTAGCAAACAGGATTAGATACCCTCGTAGTC
>LST206_13353
CCTACGGGGTGCAGCAGTAGGGAATCTTCCGCAATGGACGAAAGTCTGACGGAGCAACGCCGCGTGGAGGATGAAGGTTTTCGGATTGTAAACTCCTTTTGTTAGAGAAGATAATGACGGTATCTAACGAATAAGCACCGGCTAACTCCGTGCCAGCAGCCGCGGTAATACGGAGGGTGCAAGCGTTACTCGGAATCACTGGGCGTAAAGAGCGCGTAGGCGGGGTAGTAAGTCAGATGTGAAATCCTATGGCTTAACCATAGAACTGCATTTGAAACTACTACTCTAGAGTATGGGAGAGGTAGGTGGAATTCTTGGTGTAGGGGTAAAATCCGTAGAGATCAAGAGGAATACTCATTGCGAAGGCGACCTGCTGGAACATTACTGACGCTGATGCGCGAAAGCGTGGGGAGCAAACATGATTAGATACCCTTGTAGTC
>LST206_17793
CCTACGGGGCGCAGCAGTGAGGAATATTGGTCAATGGGCGAGAGCCTGAACCAGCCAAGTAGCGTGAAGGATGACTGCCCTACGGGTTGTAAACTTCTTTTATAAGGGAATAAAGTATTCTACGTGTAGAGTTTTGTATGTACCTTATGAATAAGCATCGGCTAACTCCGTGCCAGCAGCCGCGGTAATACGGAGGATGCGAGCGTTATCCGGATTTATTGGGTTTAAAGGGAGCGTAGACGGCCGTTTAAGTCAGCTGTGAAATGGTGCGGCTCAACCGTAGCACTGCAGTTGAAACTGGACGGCTTGAGTGCAGTTGAGGCAGGCGGAATTCGTGGTGTAGCGGTGAAATGCTTAGATATCACGAAGAACCCCGATTGCGAAGGCAGCCTGCTAAGCTGCAACTGACGTTGAGGCTCGAAAGTGTGGGTATCAAACAGGATTAGATACCCTCGTAGTC
>LST206_2233
CCTACGGGATGCAGCAGTGGGGAATATTGCACAATGGGGGAAACCCTGATGCAGCGACGCCGCGTGGAGGAAGAAGGTCTTCGGATTGTAAACTCCTGTTGTTGGGGAAAAGAAGGATGGTACCCAACAAGGAAGTGACGGCTAACTACGTGCCAGCAGCCGCGGTAAAACGTAGGTCACGAGCGTTGTCCGGAATTACTGGGTGTAAAGGGAGCGCAGGCGGGTATGCAAGTTGGGAGTGAAATGCATGGGCTCAACCCATGAACTGCTCTCAAAACTGTGTATCTTGAGTAGTGCAGAGGTAGGCGGAATTCCCGGTGTAGCGGTGGAATGCGTAGATATCGGGAGGAACACCAGTGGCGAAGGCGGCCTACTGGGCACCAACTGACGCTGAGGCTCGAAAGTGTGGGTAGCAAACAGGATTAGATACCCTGGTAGTC
>LST206_6686
CCTACGGGAGGCAGCAGTGAGGAATATTGGTCAATGGGCGTAAGCCTGAACCAGCCAAGTAGCGTGAGGGACGACGGCCCTATGGGTTGTAAACCTCTTTTGTACGGGGATAAAGTGTGGGACGCGTCCCATATTGCAGGTACCGTACGAATAAGGACCGGCTAATTCCGTGCCAGCAGCCGCGGTAATACGGAAGGTCCGGGCGTTATCCGGATTCATTGGGTTTAAAGGGAGCGCAGGCCGCCTTTTAAGCGTGCCGTGAAATGCCGTGGCTCAACCATGGCACTGCGGCGCGAACTGGAGGGCTTGAGTGCGCGGAAGGCAGGCGGAACTCGTGGTGTAGCGGTGAAATGCTTAGATATCACGAAGAACTCCGATTGCGAAGGCAGCCTGCCGCAGCGCAACTGACGCTGAGGCTCGAAAGCGCGGGTATCGAACAGGATTAGATACCCCTGTAGTC
>LST206_4460
CCTACGGGCCGCAGCAGTCGGGAATATTGCGCAATGGAGGAAACTCTGACGCAGTGACGCCGCGTTTAGGAAGAAGGTTTTCGGATTGTAAACTATTGTAGACAGGGAAGAAAAAGGACAGTACCTAAGGAGGAAGCTCCGGCTAACTACGTGCCAGCAGCCGCGGTAATACGTAGGGAGCGAGCGTTATCCGGATTTATTGGGTGTAAAGGGTGCGTAGACGGGAGAATAAGTTAGTTGTGAAATCCCTCGGCTTAACTGAGGAACTGCAACTAAAACTATTTTTCTTGAGTGCAGGAGAGGAAAGTGGAATTCCTAGTGTAGCGGTGAAATGCGTAGATATTAGGAGGAACACCAGTGGCGAAGGCGACTTTCTGGACTGTAACTGACGTTGAGGCACGAAAGTGTGGGGAGCAAACAGGATTAGAACCCTAGTAGTC
>LST206_11133
CCTACGGGGTGCAGCAGTGGGGAATATTGCACAATGGAGGAAACTCTGATGCAGCGACGCCGCGTGAGGGAAGAAGGTCTTCGGATTGTAAACCTCTGTCTTCGGTGACGAAAATGACGGTAGCCGAGGAGGAAGCCACGGCTAACTACGTGCCAGCAGCCGCGGTAATACGTAGGTGGCAAGCGTTGTCCGGAATTACTGGGTGTAAAGGGAGCGTAGGCGGGAAGGCAAGTCGATTGTCTAAACTATGGGCTCAACCAATAGTCGCGATCGAAACTGTCTTTCTTGAGTGAAGTAGAGGTAAGCGGAATTCCTAGTGTAGCGGTGAAATGCGTAAATATTAGGAGGAACACCAGTGGCGAAGGCGGCTTACTGGGCTTTAACTGACGCTGAGGCTCGAAAGCGTGGGTAGCAAACAGGATTAGATACCCTGGTAGTC
>LST206_8910
CCTACGGGGTGCAGCAGTAGGGAATTTTGCGCAATGGGGGAAACCCTGACGCAGCAACGCCGCGTGAACGATTAAGCCCTTCGGGGTGTAAAGTTCTGTCAGTAGGGACGAAACTTGACGGTACCTACAGAGGAAGCACCGGCTAACTCCGTGCCAGCAGCCGCGGTAATACGGAGGGTGCGAGCGTTGTCCGGAATCATTGGGCGTAAAGAGTTCGTAGGTGGCATGTAAAGTCTGGTGTTAAATGCAGAAGCTCAACTTCTGTTCGGCACTGGATACTTGCAAGCTAGAATTCGGTAGAGGTAAAGGGAATTCCTGGTGTAGCGGTGAAATGCGTAGATATCAGGAGGAACATCGGTGGCGTAAGCGCTTTACTGGGCCGAGATTGACACTGAGGAACGAAAGCCGGGGTAGCAAATGGGATTAGATACCCTGGTAGTC
>LST206_13354
CCTACGGGCTGCAGCAGTGAGGAATATTGGTCAATGGGCGCGAGCCTGAACCAGCCAAGTAGCGTGGAGGATGACTGCCCTACGGGTTGTAAACTCCTTTTGCAGGGGGATAAAGTGTGCCACGTGTGGCATATTGCAGGTACCCTGCGAATAAGCATCGGCTAACTCCGTGCCAGCAGCCGCGGTAATACGGAGGATGCGAGCGTTATCCGGATTTATTGGGTTTAAAGGGAGCGCAGACGGCCCCTTAAGTCAGCTGTGAAAGTTTGCGGCTCAACCGTAAAATTGCAGTTGAAACTGTGGGGCTTGAGTACGGTCGCGGCATGCGGAATTCGTGGTGTAGCGGTGAAATGCATAGATATCACGAAGAACCCCGATTGCGAAGGCAGCATGCCAGTCCGCCACTGACGTTGAGGCTCGAAGGTGCGGGTATCAAACAGGATTAGATACCCGCGTAGTC
>LST206_15573
CCTACGGGAGGCAGCAGTGAGGAATATTGGTCAATGGACGGGAGTCTGAACCAGCCAAGTCGCGTGAAGGATGACGGCCCTACGGGTTGTAAACTTCTTTAGTGCGGGAACAAATAAAGGCACGCGTGCCATGTTGAGTGTACCGCAAGAATAAGCATCGGCTAACTCCGTGCCAGCAGCCGCGGTAATACGGAGGATGCGAGCGTTATCCGGATTTATTGGGTTTAAAGGGTGCGCAGGCTGTCGTGCAAGTCAGCGGTCAAATGTCGGGGCTCAACCCCGGCCTGCCGTTGAAACTGCATGGCTGGCGTGAGTGTGAGGTAGGCGGAATGCGTTGTGTAGCGGTGAAATGCATAGATATGACGCAGAACTCCGATTGCGAAGGCAGCTTACCAACACTTTACGGACGCTGAGGCACGAAAGCGTGGGTATCGAACAGGATTAGATACCCTTGTAGTC
>LST206_2234
CCTACGGGAGGCAGCAGTAGGGAATATTGCTCAATGGGGGAAACCCTGAAGCAGCAACGCCGCGTGGAGGATGAAGGTTTTCGGATTGTAAACTCCTTTTGTTAGAGAAGATAATGACGGTATCTAACGAATAAGCACCGGCTAACTCCGTGCCAGCAGCCGCGGTAATACGGAGGGTGCAAGCGTTACTCGGAATCACTGGGCGTAAAGAGCGCGTAGGCGGGGTAGTAAGTCAGATGTGAAATCCTATGGCTTAACCATAGAACTGCATTTGAAACTACTACTCTAGAGTATGGGAGAGGTAGGTGGAATTCTTGGTGTAGGGGTAAAATCCGTAGAGATCAAGAGGAATACTCATTGCGAAGGCGACCTGCTGGAACATTACTGACGCTGATGCGCGAAAGCGTGGGGAGCAAACAGGATTAGATACCCTGGTAGTC
>LST206_6687
CCTACGGGGGGCAGCAGTGGGGAATATTGCACAATGGGGGAAACCCTGATGCAGCAACGCCGCGTGAGTGAAGAAGTATTTCGGTATGTAAAGCTCTATCAGCAGGGAAGATGATGACGGTACCTGACTAAGAAGCTCCGGCTAAATCCGTGCCAGCAGCCGCGGTAATACGTATGGAGCAAGCGTTATCCGGATTTACTGGGTGTAAAGGGTGCGTAGGCGGCAGGGCAAGTCAGATGTGAAAGACCGGGGCTTAACTCCGGGGCTGCATTTGAAACTGCTTTGCTTGAGTCCGGGAGAGGCAGGCGGAATTCCTAGTGTAGCGGTGAAATGCGTAGATATTAGGAGGAACACCAGTGGCGAAGGCGGCCTGCTGGACCGGAACTGACGCTGAGGCACGAAAGCGTGGGGAGCAAACAGGATTAGATACCCTGGTAGTC
>LST206_8911
CTCGGGCGGCAGCAGTGGGGAATATTGCACAATGGGGGAAACCCTGATGCAGCGACGCCGCGTGGAGGAAGAAGGTCTTCGGATTGTAAACTCCTGTTGTTGGGGAAAAGAAGGATGGTACCCAACAAGGAAGTGACGGCTAACTACGTGCCAGCAGCCGCGGTAAAACGTAGGTCACGAGCGTTGTCCGGAATTACTGGGTGTAAAGGGAGCGCAGGCGGGTATGCAAGTTGGGAGTGAAATACATGGGCTCAACCCATGAACTGCTCTCAAAACTGTGTATCTTGAGTAGTGCAGAGGTAGGCGGAATTCCCGGTGTAGCGGTGGAATGCGTAGATATCGGGAGGAACACCAGTGGCGAAGGCGGCCTACTGGGCACCAACTGACGCTGAGGCTCGAAAGTGTGGGTAGCAAACAGGATTAGATACCCGGGTAGTC
>LST206_11134
CCTACGGGGTGCAGCAGTGGGGAATATTGCACAATGGGGGAAACCCTGATGCAGCGACGCCGCGTGAAGGAAGAAGGCCTTCGGGTTGTAAACTTCTTTTGTCAGGGAACAGCAGAAGAGGGTACCTGACGAATAAGCCACGGCTAACTACGTGCCAGCAGCCGCGGTAATACGTAGGTGGCAAGCGTTGTCCGGATTTACTGGGTGTAAAGGGCGTGCAGCCGGGTCTGCAAGTCAGATGTGAAATCCGTGGGCTCAACCCGCGAACTGCATTTGAAACTGTGGATCTTGAGTACCGGAGAGGTTATCGGAATTCCTTGTGTAGCGGTGAAATGCGTAGATATAAGGAAGAACACCAGTGGCGAAGGCGGATAACTGGACGGCAACTGACGGTGAGGCGCGAAAGCGTGGGGAGCAAACAGGATTAGATACCCTGGTAGTC
>LST206_13355
CCTACGGGTGGCAGCAGTAGGGAATCTTCCGCAATGGACGAAAGTCTGACGGAGCAACGCCGCGTGAACGATGAAGGTTTTCGGATCGTAAAGTTCTGTTGTTAGGGAAGAACAAACTTCGTTTGAATAAGGCGGAGTCATGACGGTACCTAACGAGAAAGCCACGGCTAACTACGTGCCAGCAGCCGCGGTAATACGTAGGTGGCGAGCGTTATCCGGAATTATTGGGCGTAAAGCGCGCGCAGGTGGTTTCTTAAGTCTGATGTGAAAGCCTACGGCTTAACCGTAGAATTGCATTGGAAACTGGGGGACTTGAGTGCAGAAGAGGAAAGTGGAATTCCACGTGTAGCGGTGAAATGCGTAGAGATGTGGAGGAACACCGGTGGCGAAGGCGACTTTCTGGTCTGCAACTGACACTGAGGCGCGAAAGCGTGGGGAGCAAACAGGATTAGATACCCCGGTAGTC
>LST206_22236
CCTACGGGAGGCAGCAGTAGGGAATATTGCACAATGGGGGAAACCCTGATGCAGCGACGCCGCGTGAGCGAAGAAGTATCTCGGTATGTAAAGCTATATCAGCAGGGAAGAAGATGACGGTACCTGACTAAGAAGCACCGGCTAAATACGTGCCAGCAGCCGCGGTAATACGTATGGTGCAAGCGTTATCCGGATTTACTGGGTGTAAAGGGAGCGTAGACGGGATAGCAAGTCTGAAGTGAAAGCCCGGGGCTCAACCCCGGGACTGCTTTGGAAACTGTTGACCTGGAGTGCTGGAGAGGCAAGTGGAACTCCTAGTGTAGCGGGTAAATGCGTAGATATTAGGAGGAACACCAGTGGCGAAGGCGACTTACTGGACTGTAACTGACGTTGAGGCACGAAAGTGTGGTGAGCAAACAGGATTAGTTACCCCAGTAGTC
>LST206_4462
CCTACGGGACGCAGCAGTCGGGAATATTGCGCAATGGAGGAAACTCTGACGCAGTGACGCCGCGTATAGGAAGAAGGTCTTCGGATTGTAAACTATTGTCGTTAGGGAAGAGAAAGGACAGTACCTAAGGAGGAAGCTCCGGCTAACTACGTGCCAGCAGCCGCGGTAATACGTAGGGAGCGAGCGTTATCCGGATTTATTGGGTGTAAAGGGTGCGTAGACGGGAGAATAAGTTAGTTGTGAAATCCCTCGGCTTAACTGAGGAACTGCAACTAAAACTATTTTTCTTGAGTGCAGGAGAGGAAAGTGGAATTCCTAGTGTAGCGGTGAAATGCGTAGATATTAGGAGGAACACCAGTGGCGAAGGCGACTTACTGGACTGTAACTGACGTTGAGGCACGAAAGTGTGGGGAGCAAACAGGATTAGATACCCGAGTAGTC
>LST206_2235
CCTACGGGGGGCAGCAGTGGGGAATATTGCACAATGGGGGGAACCCTGATGCAGCAACGCCGCGTGAAGGAAGACGGTTTTCGGATTGTAAACTTCTATCAATAGGGACGAAGAAAGTGACGGTACCTAAATAAGAAGCCCCGGCTAACTACGTGCCAGCAGCCGCGGTAATACGTAGGGGGCAAGCGTTATCCGGAATTACTGGGTGTAAAGGGTGAGTAGGCGGCACGGCAAGTAAGATGTGAAAGCCCACGGCTTAACTGTGGGATTGCATTTTAAACTGTTGAGCTAGAGTACAGGAGAGGAAAGCGGAATTCCTAGTGTAGCGGTGAAATGCGTAGATATTAGGAAGAACACCAGTGGCGAAGGCGGCTTTCTGGACTGGAAACTGACGCTGAGGCACGAAAGCGTGGGGAGCGAACAGGATTAGATACCCGAGTAGTC
>LST206_6688
CCTACGGGGTGCAGCAGTGGGGAATCTTGCGCAATGGGCGAAAGCCTGACGCAGCGACGCCGCGTGCGGGACGAAGGCCTTCGGGTCGTAAACCGCTTTCAGCAGGGACGAGGGGGCAACCTGACGGTACCTGCAGAAGAAGCCCCGGCTAACTACGTGCCAGCAGCCGCGGTAATACGTAGGGGGCGAGCGTTATCCGGATTCATTGGGCGTAAAGCGCTCGTAGGCGGTCCGTTAGGTCGGGAGTCAAATCCGGGGGCTCAACCCCCGCCCGCTCCCGATACCGGCGGACTTGAGTTTGGTAGGGGAAGGCGGAATTCCAAGTGTAGCGGTGGAATGCGCAGATATTTGGAAGAACACCGGTGGCGAAGGCGGCCTTCTGGGCCACAACTGACGCTGAGGAGCGAAAGCTAGGGGAGCGAACAGGATTAGATACCCCGGTAGTC
>LST206_20016
CCTACGGGGGGCAGCAGTGGGGAATCTTCCGCAATGGGCGAAAGCCTGACGGAGCAACGCCGCGTGAACGATGAAGGTCTTAGGATCGTAAAGTTCTGTTGTTAGGGACGAAGGGTAAGAATAATAATACGGTTTTTATTTGACGGTACCTAACGAGGAAGCCACGGCTAACTACGTGCCAGCAGCCGCGGTAATACGTAGGCGGCAAGCGTTGTCCGGAATTATTGGGCGTAAAGGGAGCGCAGGCGGGAAACTAAGCGGATCTTAAAAGTGCGGGGCTCAACCCCGTGATGGGGTCCGAACTGGTTTTCTTGAGTGCAGGAGAGGAAAGCGGAATTTCCAGTGTAGCGGTGAAATGCGTAGATATTGGGAAGAACACCAGTGGCGAAGGCGGCTTTCTGGACTGTAACTGACGCTGAGGCTCGAAAGCTAGGGTAGCGAACGGGATTAGATACCCGAGTAGTC
>LST206_17795
CCTACGGGCCGCAGCAGTGGGGAATATTGCACAATGGGGGAAACCCTGATGCAGCGACGCCGCGTGGAGGAAGAAGGTCTTCGGATTGTAAACTCCTGTTGTTGGGGAAAAGAAGGATGGTACCCAACAAGGAAGTGACGGCTAACTACGTGCCAGCAGCCGCGGTAAAACGTAGGTCACGAGCGTTGTCCGGAATTACTGGGTGTAAAGGGAGCGCAGGCGGGTATGCAAGTTGGGAGTGAAATACATGGGCTCAACCCATGAACTGCTCTCAAAACTGTGTATCTTGAGTAGTGCAGAGGTAGGCGGAATTCCCGGTGTAGCGGTGGAATGCGTAGATATCGGGAGGAACACCAGTGGCGAAGGCGGCCTGCTGGGCACCAACTGACGCTGAGGCTCGAAAGTGTGGGTAGCAAACAGGATTAGATACCCTTGTAGTC
>LST206_8912
CCTACGGGCGGCAGCAGTAGGGAATATTGCGCAATGGGGGAAACCCTGACGCAGCAACGCCGCGTGGAGGATGACACTTTTCGGAGCGTAAACTCCTTTTCTTAGGGAAGAATTCTGACGGTACCTAAGGAATAAGCACCGGCTAACTCCGTGCCAGCAGCCGCGGTAATACGGAGGGTGCAAGCGTTACTCGGAATCACTGGGCGTAAAGGGCGCGTAGGCGGATTATCAAGTCTCTTGTGAAATCTAATGGCTTAACCATTAAACTGCTTGGGAAACTGATAGTCTAGAGTGAGGGAGAGGCAGATGGAATTGGTGGTGTAGGGGTAAAATCCGTAGATATCACCAAGAATACCCATTGCGAAGGCGATCTGCTGGAACTCAACTGACGCTAAGGCGCGAAAGCGTGGGGAGCAAACAGGATTAGATACCCCTGTAGTC
>LST206_11135
CCTACGGGCGGCAGCAGTGAGGAATATTGGTCAATGGGCGAGAGCCTGAACCAGCCAAGTAGCGTGAAGGATGACTGCCCTATGGGTTGTAAACTTCTTTTATACGGGAATAACAAGCGGCACGTGTGCCGCTCTGCATGTACCGTATGAATAAGCATCGGCTAACTCCGTGCCAGCAGCCGCGGTAATACGGAGGATGCGAGCGTTATCCGGATTTATTGGGTTTAAAGGGAGCGTAGACGGGTCCTTAAGTCAGTTGTGAAAGTTTGCGGCTCAACCGTAAAATTGCAGTTGATACTGGGGACCTTGAGTGCGGCAGAGGCAGGCGGAATTCGTGGTGTAGCGGTGAAATGCTTAGATATCACGAAGAACTCCGATTGCGAAGGCAGCTTGCTGGACCGTAACTGACGTTGATGCTCGAAAGTGCGGGTATCAAACAGGATTAGATACCCCTGTAGTC
>LST206_24457
CCTACGGGTGGCAGCAGTGAGGAATATTGGTCAATGGACGCAAGTCTGAACCAGCCATGCCGCGTGCAGGAAGACGGCTCTATGAGTTGTAAACTGCTTTTGTACGAGGGTAAACTCAGATACGTGTATCTGACTGAAAGTACCGTACGAATAAGGATCGGCTAACTCCGTGCCAGCAGCCGCGGTAATACGGAGGATCCAAGCGTTATCCGGATTTATTGGGTTTAAAGGGTGCGTAGGCGGTTTGATAAGTTAGAGGTGAAATACCGGGGCTTAACTCCGGAACTGCCTCTGATACTGTTGAGCTAGAGAGTAGTTGCGGTAGGCGGAATGTATGGTGTAGCGGTGAAATGCTTAGAGATCATACAGAACACCGATTGCGAAGGCAGCTTACCAAACTATATCTGACGTTGAGGCACGAAAGCGTGGGGAGCAAACAGGATTAGATACCCCAGTAGTC
>LST206_15575
CCTACGGGGTGCAGCAGTAGGGAATTTTCGTCAATGGGGGGAACCCTGAACGAGCAATGCCGCGTGAGCGAAGAAGGTCTTCGGATCGTAAAGCTCTGTTGTAAGAGAAAAACGAGCGCCATAGGGAATGATGGAGCAGTGATGGTATCTTACCAGAAAGCCACGGCTAACTACGTGCCAGCAGCCGCGGTAATACGTAGGTGGCGAGCGTTATCCGGAATCATTGGGCGTAAAGGGTGCGTAGGTGGCACGATAAGTCTGTAGTAAAAGGCAGCGGCTCAACCGCTGTTGGCTATGGAAACTGTCGAGCTGGAGTGCAGAAGAGGGCGATGGAATTCCATGTGTAGCGGTAAAATGCGTAGATATATGGAGGAACACCAGTGGCGAAGGCGGCCGCCTGGTCTGCAACTGACACTGAAGCACGAAAGCGTGGGGAGCAAATAGGATTAGATACCCGGGTAGTC
>LST206_6689
CCTACGGGATGCAGCAGTGGGGAATCTTCCGCAATGGGCGAAAGCCTGACGGAGCAACGCCGCGTGAGTGAAGAAGGTCTTCGGATTGTAAAGCTCTGTTGTACATGACGAATGTGCCGGTTGTGAATAATGGCTGGTAATGACGGTAGTGTACGAGGAAGCCACGGCTAACTACGTGCCAGCAGCCGCGGTAATACGTAGGTGGCAAGCGTTGTCCGGAATTATTGGGCGTAAAGAGCATGTAGGCGGCCTATTAAGTCGGGCGTGAAAATGCGGGGCTCAACCCCGTATGGCGCCCGATACTGGTGGGCTTGAGTGCAGGAGAGGAAAGGGGAATTCCCAGTGTAGCGGTGAAATGCGTAGATATTGGGAGGAACACCAGTGGCGAAGGCGCCTTTCTGGACTGTGTCTGACGCTGAGATGCGAAAGCCAGGGGAGCGAACGGGATTAGATACCCTCGTAGTC
>LST206_4463
CCTACGGGCGGCAGCAGTGGGGAATATTGCACAATGGGGGAAACCCTGATGCAGCGACGCCGCGTGAGTGAAGAAGTATTTAGGTATGTAAAGCTCTATCAGCAGGGAAGAAGATGACGGTACCTGACTAAGAAGCCCCGGCTAACTCCGTGCCAGCAGCCGCGGTAATACGGAGGATGCGAGCGTTATACGGATTTATTGGGTTTAAAGGGAGCGTAGACGGCGGTTTAAGTCAGCTGTGAAATGGTGCGGCTCAACCGTAGCACTGCAGTTGAAACTGGACGGCTTGAGTGCAGTTGAGGCAGGCGGAATTCGTGGTGTAGCGGTGAAATGCTTAGATATCACGAAGAACCCCGATTGCGAAGGCAGCCTGCTAAGCTGCAACTGACGTTGAGGCTCGAAAGTGTGGGTATCAAACAGGATTAGATACCCTCGTAGTC
>LST206_11136
CCTACGGGACGCAGCAGTGAGGAATATTGGTCAATGGGCGAGAGCCTGAACCAGCCAAGTAGCGTGAAGGATGACTGCCCTACGGGTTGTAAACTTCTTTTATAAGGGAATAAAGTATTCTACGTGTAGAGTTTTGTATGTACCTTATGAATAAGCATCGGCTAACTCCGTGCCAGCAGCCGCGGTAATACGGAGGATGCGAGCGTTATCCGGATTTATTGGGTTTAAAGGGAGCGTAGACGGCGGTTTAAGTCAGCTGTGAAATGGTGCGGCTCAACCGTAGCACTGCAGTTGAAACTGGACGGCTTGAGTGCAGTTGAGGCAGGCGGAATTCGTGGTGTAGCGGTGAAATGCTTAGATATCACGAAGAACCCCGATTGCGAAGGCAGCCTGCTAAGCTGCAACTGACGTTGAGGCTCGAAAGTGTGGGTATCAAACAGGATTAGATACCCGTGTAGTC
>LST206_17796
CCTACGGGAGGCAGCAGTGGGGAATATTGCACAATGGGGGAAACCCTGATGCAGCGACGCCGCGTGGAGGAAGAAGGTCTTCGGATTGTAAACTCCTGTTGTTGGGGAAAAGAAGGATGGTACCCAACAAGGAAGTGACGGCTAACTACGTGCCAGCAGCCGCGGTAAAACGTAGGTCACGAGCGTTGTCCGGAATTACTGGGTGTAAAGGGAGCGCAGGCGGGTATGCAAGTTGGGAGTGAAATACATGGGCTCAACCCATGAACTGCTCTCAAAACTGTGTATCTTGAGTAGTGCAGAGGTAGGCGGAATTCCCGGTGTAGCGGTGGAATGCGTAGATATCGGGAGGAACACCAGTGGCGAAGGCGGCCTACTGGGCACCAACTGACGCTGAGGCTCGAAAGTGTGGGTAGCAAACAGGATTAGATACCCTAGTAGTC
>LST206_8913
CCTACGGGCCGCAGCAGTGAGGAATATTGGTCAATGGGCGCAAGCCTGAACCAGCCAAGTAGCGTGGAGGATGACTGCCCTACGGGTTGTAAACTCCTTTTGCAGGGGGATAAAGTGTGCCACGTGTGGCATATTGCAGGTACCCTGCGAATAAGCATCGGCTAACTCCGTGCCAGCAGCCGCGGTAATACGGAGGATGCGAGCGTTATCCGGATTTATTGGGTTTAAAGGGAGCGTAGACGGCGGTTTAAGTCAGCTGTGAAATGGTGCGGCTCAACCGTAGCACTGCAGTTGAAACTGGACGGCTTGAGTGCAGTTGAGGCAGTCGGAATTCGTGGTGTAGCGGTGAAATGCATAGATATCACGAAGAACCCCGATTGCGAAGGCAGCATGCCAGTCCGCCACTGACGTTGAGGCTCGAAGGTGCGGGTATCAAACAGGATTAGATACCCTAGTAGTC
>LST206_22237
CCTACGGGTGGCAGCAGTAGGGAATATTGCTCAATGGGGGAAACCCTGAAGCAGCAACGCCGCGTGGAGGATGAAGGTTTTCGGATTGTAAACTCCTTTTGTTAGAGAAGATAATGACGGTATCTAACGAATAAGCACCGGCTAACTCCGTGCCAGCAGCCGCGGTAATACGGAGGGTGCAAGCGTTACTCGGAATCACTGGGCGTAAAGAGCGCGTAGGCGGGGTAGTAAGTCAGATGTGAAATCCTATGGCTTAACCATAGAACTGCATTTGAAACTACTACTCTAGAGTATGGGAGAGGTAGGTGGAATTCTTGGTGTAGGGGTAAAATCCGTAGAGATCAAGAGGAATACTCATTGCGAAGGCGACCTGCTGGAACATTACTGACGCTGATGCGCGAAAGCGTGGGGAGCAAACAGGATTAGATACCCCAGTAGTC
>LST206_26679
CCTACGGGTGGCAGCAGTGGGGAATATTGCACAATGGGGGAAACCCTGATGCAGCGACGCCGCGTGAGCGATGAAGTATTTCGGTATGTAAAGCTCTATCAGCAGGGAAGAAACTGACGGTACCTGACTAAGAAGCACCGGCTAAATACGTGCCAGCAGCCGCGGTAATACGTATGGTGCAAGCGTTATCCGGATTTACTGGGTGTAAAGGGAGCGTAGACGGATAGGCAAGTCTGGAGTGAAAGCCCGGGGCTCAACCCCGGGACTGCTTTGGAAACTGTTTATCTAGAGTGCTGGAGAGGCAAGTGGAATTCCTAGTGTAGCGGTGAAATGCGTAGATATTAGGAGGAACACCAGTGGCGAAGGCGGATTGCTGGACGATAACTGACGCTGAGGCGCGAAAGCGTGGGGAGCAAACAGGATTAGATACCCCGGTAGTC
>LST206_24458
CGGGGTGCAGCAGTGAGGAATATTGGTCAATGGGCGAGAGCCTGAACCAGCCAAGTAGCGTGAAGGATGACTGCCCTACGGGTTGTAAACTTCTTTTATAAGGGAATAAAGTATTCTACGTGTAGAGTTTTGTATGTACCTTATGAATAAGCATCGGCTAACTCCGTGCCAGCAGCCGCGGTAATACGGAGGATGCGAGCGTTATCCGGATTTATTGGGTTTAAAGGGAGCGTAGACGGCGGTTTAAGTCAGCTGTGAAATGGTGCGGCTCAACCGTAGCACTGCAGTTGAAACTGGACGGCTTGAGTGCAGTTGAGGCAGGCGGAATTCGTGGTGTAGCGGTGAAATGCTTAGATATCACGAAGAACCCCGATTGCGAAGGCAGCCTGCTAAGCTGCAACTGACGTTGAGGCTCGAAAGTGTGGGTATCAAACAGGATTAGATACCCCCGTAGTC
>LST206_20017
CCTACGGGAGGCAGCAGTGGGGAATATTGGGCAATGGGGGCAACCCTGACCCAGCAACGCCGCGTGAAGGAAGAAGGCTTTCGGGTTGTAAACTTCTTTTACCAGGGACGAAGGACGTGACGGTACCTGGAGAAAAAGCCACGGCTAACTACGTGCCAGCAGCCGCGGTAATACGTAGGTGGCAAGCGTTGTCCGGATTTACTGGGTGTAAAGGGCGTGTAGGCGGGAGAGCAAGTCAGATGTGAAATCTATGGGCTTAACCCATAAACTGCATTTGAAACTGTTCTTCTTGAGTATCGGAGAGGCAGGCGGAATTCCTAGTGTAGCGGTGAAATGCGTAGATATTAGGAGGAACACCAGTGGCGAAGGCGGCCTGCTGGACGACAACTGACGCTGAGGCGCGAAAGCGTGGGGAGCAAACAGGATTAGATACCCTCGTAGTC
>LST206_31120
CCTACGGGCTGCAGCAGTGGGGAATATTGCACAATGGGGGAAACCCTGATGCAGCGACGCCGCGTGAGTGAAGAAGTATTTCGGTATGTAAACTTCTATCAGCAGGGAAGAAAATGACGGTACCTGACTAAGAAGCCCCGGCTAACTACGTGCCAGCAGCCGCGGTAATACGTAGGGGGCAAGCGTTATCCGGATTTACTGGGTGTAAAGGGAGCGTAGGCGGTCTGACAAGTCAGAGGTGAAAGCCCGGGGCTCAACTCCGGGACTGCCTTTGAAACTGCCGGACTAGATTGCAGGAGAGGCAAGTGGAAGTCCTAGTGTAGCGGTGAAATGCGTAGATATTAGGAGGAACACCAGTGGCGAAGGCGGCTTGCTGGACTGTAAATGACGCTGAGGCTCGAAAGCGTGGGGAGCAAACAGGATTAGATACCCTTGTAGTC
>LST206_6690
CCTACGGGATGCAGCAGTCGGGAATATTGCGCAATGGAGGAAACTCTGACGCAGTGACGCCGCGTATAGGAAGAAGGTTTTCGGATTGTAAACTATTGTCGTTAGGGAAGATACAAGACAGTACCTAAGGAGGAAGCCCCGGCTAACTATGTGCCAGCAGCCGCGGTAATACATAGGGGGCAAGCGTTATCCGGATTTATTGGGTGTAAAGGGTGCGTAGATGGAGGAGCAAGTTGGTTGTGAAATCCCTCGGCTCAACTGAGGAACTGCAACCAAAACTACTTCCCTTGAGTGTCGGAGAGGAAAGTGGAATTCCTAGTGTAGCGGTGAAATGCGTAGATATTAGGAGGAACACCAGTGGCGAAGGCGACTTTCTGGACGATAACTGACGTTGAGGCGCGAAAGCGTGGGGAGCAAACAGGATTAGATACCCTAGTAGTC
>LST206_17797
CCTACGGGGTGCAGCAGTCGGGAATATTGCGCAATGGAGGGAACTCTGACGCAGTGACGCCGCGTATAGGAAGAAGGTCTTCGGATTGTAAACTATTGTCGTTAGGGAAGAAAAAGGACAGTACCTAAGGAGGAAGCTCCGGCTAACTACGTGCCAGCAGCCGCGGTAATACGTAGGGAGCGAGCGTTATCCGGATTTATTGGGTGTAAAGGGTGCGTAGACGGGTTAGCAAGTTAGTTGTGAAATCCCTCGGCTCAACTGAGGAACTGCAACTAAAACTGTTAATCTTGAGTGCAGGAGAGGAAAGCGGAATTCCTAGTGTAGCGGTGAAATGCGTAGATATTAGGAGGAACACCAGTGGCGAAGGCGGCTTTCTGGACTGTAACTGACGTTGAGGCACGAAAGTGTGGGGAGCAAACAGGATTAGATACCCCGGTAGTC
>LST206_15576
CCTACGGGGTGCAGCAGTGGGGAATATTGCACAATGGGGGAAACCCTGATGCAGCGACGCCGCGTGAGCGAAGAAGTATCTCGGTATGTAAAGCTCTATCAGCAGGGAAGAAGATGACGGTACATGACTAAGAAGCACCGGCTAAATACGTGCCAGCAGCCGCGGTAATACGTATGGTGCAAGCGTTATCCGGATTTACTGGGTGTAAAGGGAGCGTAGACGGAGAAGCAAGTCTGGAGTGAAAGCCCGGGGCTCAACCCCGGGACTGCTTTGGAAACTGTTTGTCTAGAGTGCCGGAGAGGTAAGCGGAATTCCTAGTGTAGCGGTGAAATGCGTAGATATTAGGAGGAACACCAGTGGCGAAGGCGGCTTACTGGACGGTAACTGACGTTGAGGCTCGAAAGCGTGGGGAGCAAACAGGATTAGATACCCCTGTAGTC
>LST206_33341
GGGTTGCAGCAGTGGGGAATATTGCACAATGGGGGAAACCCTGATGCAGCGACGCCGCGTGGAGGAAGAAGGTCTTCGGATTGTAAACTCCTGTTGTTGGGGAAAAGAAGGATGGTACCCAACAAGGAAGTGACGGCTAACTACGTGCCAGCAGCCGCGGTAAAACGTAGGTCACGAGCGTTGTCCGGAATTACTGGGTGTAAAGGGAGCGCAGGCGGGTAGACAAGTTGGGAGTGAAATGCATGGGCTCAACCCATGAACTGCTCTCAAAACTGTAGATCTTGAGTAGTGCAGAGGTAGGCGGAATTCCCGGTNTAGCGNTGNAATGCGTAGATATCGGGNNGAACACCANTGGCNAANNCNNCCTACTGGGCACCAACTNACNCTNAGNCTCGAAAGTGTNGGTAGCAAACANGATTAGATACCCGCGTAGTC
>LST206_22238
CCTACGGGGTGCAGCAGTCGGGAATATTGCGCAATGGAGGAAACTCTGACGCAGTGACGCCGCGTATAGGAAGAAGGTTTTCGGATTGTAAACTATTGTAGACAGGGAAGAAAAAGGACAGTACCTGTAAAGTAAGCTCCGGCTAACTATGTGCCAGCAGCCGCGGTAATACATAGGGAGCAAGCGTTATCCGGATTTATTGGGTGTAAAGGGTGCGTAGACGGGAATATAAGTTAGTTGTGAAATCCCTCGGCTCAACTGAGGAACTGCAACTAAAACTGTATTTCTTGAGTGCGGGAGAGGAAAGTGGAATTCCTAGTGTAGCGGTGAAATGCGTAGATATTAGGAGGAACACCAGTGGCGAAGGCGACTTTCTGGACCGTAACTGACGTTGAGGCACGAAAGTGTGGGGAGCAAACAGGATTAGATACCCTTGTAGTC
>LST206_8914
CCTACGGGAGGCAGCAGTGGGGAATATTGGGCAATGGGCGCAAGCCTGACCCAGCAACGCCGCGTGAAGGAAGAAGGCCCTCGGGTTGTAAACTTCTTTTGTCAGGGACGAAGCAAGTGACGGTACCTGACGAATAAGCCACGGCTAACTACGTGCCAGCAGCCGCGGTAATACGTAGGTGGCAAGCGTTATCCGGATTTACTGGGTGTAAAGGGCGTGTAGGCGGGATTGCAAGTCAGATGTGAAAACCACGGGCTCAACCTGTGGCCTGCATTTGAAACTGCAGTTCTTGAGTACTGGAGAGGCAGACGGAATTCCTAGTGTAGCGGTGAAATGCGTAGATATTAGGAGGAACACCAGTGGCGAAGGCGGTCTGCTGGACAGCAACTGACGCTGAGGCGCGAAAGCGTGGGGAGCAAACAGGATTAGATACCCCCGTAGTC
>LST206_26680
CCTACGGGAGGCAGCAGTGAGGAATATTGGTCAATGGGCGAGAGCCTGAACCAGCCAAGTAGCGTGAAGGATGACTGCCCTACGGGTTGTAAACTTCTTTTATAAGGGAATAAAGTATTCTACGTGTAGAGTTTTGTATGTACCTTATGAATAAGCATCGGCTAACTCCGTGCCAGCAGCCGCGGTAATACGGAGGATGCGAGCGTTATCCGGATTTATTGGGTTTAAAGGGAGCGTAGACGGCGGTGTAAGTCAGCTGTGAAATGGTGCGGCTCAACCGTAGCACTGCAGTTGAAACTGGACGGCTTGAGTGCAGTTGAGGCAGGCGGAATTCGTGGTGTAGCGGTGAAATGCTTAGATATCACGAAGAACCCCGATTGCGAAGGCAGCCTGCTAAGCTGCAACTGACGTTGAGGCTCGAAAGTGTGGGTATCAAACAGGATTAGATACCCGCGTAGTC
>LST206_13358
CCTACGGGGCGCAGCAGTGGGGAATATTGGGCAATGGGCGCAAGCCTGACCCAGCAACGCCGCGTGAAGGAAGAAGGCCCTCGGGTTGTAAACTTCTTTTGTCAGGGACGAAGCAAGTGACGGTACCTGACGAATAAGCCACGGCTAACTACGTGCCAGCAGCCGCGGTAATACGTAGGTGGCAAGCGTTATCCGGATTTACTGGGTGTAAAGGGCGTGTAGGCGGGATTGCAAGTCAGATGTGAAAACCACGGGCTCAACCTGTGGCCTGCATTTGAAACTGCAGTTCTTGAGTACTGGAGAGGCAGACGGAATTCCTAGTGTAGCGGTGAAATGCGTAGATATTAGGAGGAACACCAGTGGCGAAGGCGGTCTGCTGGACAGCAACTGACGCTGAGGCGCGAAAGCGTGGGGAGCAAACAGGATTAGATACCCTAGTAGC
>LST206_1
CCTACGGGCGGCAGCAGTGGGGAATATTGCACAATGGGGGAAACCCTGATGCAGCGACGCCGCGTGGAGGAAGAAGGTCTTCGGATTGTAAACTCCTGTTGTTGGGGAAAAGAAGGATGGTACCCAACAAGGAAGTGACGGCTAACTACGTGCCAGTAGCCGCGGTAAAACGTAGGTCACGAGCGTTGTCCGGAATTACTGGGTGTAAAGGGAGCGCAGGCGGGTATGCAAGTTGGGAGTGAAATACATGGGCTCAACCCATGAACTGCTCTCAAAACTGTGTATCTTGAGTAGTGCAGAGGTAGGCGGAATTCCCGGTGTAGCGGTGGAATGCGTAGATATCGGGAGGAACACCAGTGGCGAAGGCGGCCTACTGGGCACCAACTGACGCTGAGGCTCGAAAGTGTGGGTAGCAAACAGGATTAGATACCCGCGTAGTC
>LST206_20018
CCTACGGATTGCAGCAGTCGGGAATATTGCGCAATGGAGGAAACTCTGACCCAGTGACGCCGCGTATAGGAATAAGGTCTTCGGATTGTAAACTCTTGTCGTTCGGGGAGAGAAAGGACAGTACCTAAGGAGGAAGCACCGTCTAACTACGTGCAAGCAGCCGCGGCAATACGTAGGGAGCGAGCGTTATCCGGATTTATTGGGTGTAAAGGGTGCGTAGACGGGAGAATAAGTTAGTTGTGAAATCACTCGGCTTAACTGAGGAACTGCAACTAAAACTATTTTTCTTGAGTGTGGGAGAGGAAAGTGGAATGCCTAGTGTAGCGGTGAAATGCGTAGATATTAGGAGGAACACCAGTGGCGAAGGCGACTTTCTGGACTGTAACTGACGTTGAGGCACGAAAGTGTGGGGAGCAAACAGGATTAGATACCCGAGTAGTC
>LST206_17798
CCTACGGGCCGCAGCAGTGAGGAATATTGGTCAATGGGCGAGAGCCTGAACCAGCCAAGTAGCGTGAAGGATGACGGCCCTACGGGTTGTAAACTTCTTTAGTGCGGGAACAAATAAAGGCACGCGTGCCATGTTGAGTGTACCGCAAGAATAAGCATCGGCTAACTCCGTGCCAGCAGCCGCGGTAATACGGAGGATGCGAGCGTTATCCGGATTTATTGGGTTTAAAGGGTGCGCAGGCTGTCGTGCAAGTCAGCGGTCAAATGTCGGGGCTCAACCCCGGCCTGCCGTTGAAACTGCATGGCTGGCGTGAGTGTGAGGTAGGCGGAATTCGTGGTGTAGCGGTGAAATGCTTAGATATCACGAAGAACCCCGATTGCGAAGGCAGCCTGCTAAGCTGCAACTGACGTTGAGGCTCGAAAGTGTGGGTATCAAACAGGATTAGATACCCCCGTAGTC
>LST206_24459
CCTACGGGGGGCAGCAGTGGGGAATATTGGGCAATGGGCGCAAGCCTGACCCAGCAACGCCGCGTGAAGGAAGAAGGCTTTCGGGTTGTAAACTTCTTTTATTCGGGACGAACAGATGACGGTACCGAATGAATAAGCTACGGCTAACTACGTGCCAGCAGCCGCGGTAATACGTAGGTGGCAAGCGTTATCCGGATTTATTGGGTGTAAAGGGCGTGTAGGCGGGACTGCAAGTCAGGTGTGAAAACTATGGGCTCAACCCATAGCCTGCACTTGAAACTGTAGTTCTTGAGTGCTGGAGAGGCAATCGGAATTCCGTGTGTAGCGGTGAAATGCGTAGATATACGGAGGAACACCAGTGGCGAAGGCGGATTGCTGGACAGTAACTGACGCTGAGGCGCGAAAGCGTGGGGAGCAAACAGGATTAGATACCCGGGTAGTC
>LST206_4465
CCTACGGGCGGCAGCAGTGGGGAATCTTGCGCAATGGGGGCAACCCTGACGCAGCGACGCCGCGTGCGGGATGGAGGCCTTCGGGTCGTAAACCGCTTTCAGCAGGGACGAGGAGAGACTGTACCTGCAGAAGAAGCCCCGGCTAACTACGTGCCAGCAGCCGCGGTAATACGTAGGGGGCGAGCGTTATCCGGATTCATTGGGCGTAAAGCGCGCGTAGGCGGCCGCGCAGGCGGGGGGTCAAATCCCGGGGCTCAACCCCGGGCCGCCCCCCGAACCGCGCGGCTTGGGTCCGGTAGGGGAGGGCGGAACACCCGGTGTAGCGGTGGAATGCGCAGATATCGGGTGGAACACCGGTGGCGAAGGCGGCCCTCTGGGCCGAGACCGACGCTGAGGCGCGAAAGCTGGGGGAGCGAACAGGATTAGATACCCGAGTAGTC
>LST206_11138
CCTACGGGGTGCAGCAGTGGGGAATATTGCACAATGGGGGAAACCCTGATGCAGCGACGCCGCGTGAGCGAAGAAGTATTTCGGTATGTAAAGCTCTATCAGCAGGGAAGAAACTGACGGTACCTGACTAAGAAGCACCGGCTAAATACGTGCCAGCAGCCGCGGTAATACGTATGGTGCAAGCGTTATCCGGATTTACTGGGTGTAAAGGGAGCGTAGACGGATAGGCAAGTCTGGAGTGAAAACCCGGGGCTCAACCCCGGGACTGCTTTGGAAACTGTTTATCTAGAGTGCTGGAGAGGTAAGTGGAATTCCTAGTGTAGCGGTGAAATGCGTAGATATTAGGAGGAACACCAGTGGCGAAGGCGGCTTACTGGACAGTAACTGACGTTGAGGCTCGAAAGCGTGGGGAGCAAACAGGATTAGATACCCCAGTAGTC
>LST206_8915
CCTACGGGCGGCAGCAGTGAGGAATATTGGTCAATGGGCGAGAGCCTGAACCAGCCAAGTAGCGTGAAGGATGACTGCCCTACGGGTTGTAAACTTCTTTTATAAGGGAATAAAGTTCTCTACGTGTAGAGTTTTGTATGTACCTTATGAATAAGCATCGGCTAACTCCGTGCCAGCAGCCGCGGTAATACGGAGGATGCGAGCGTTATCCGGATTTATTGGGTTTAAAGGGAGCGTAGACGGCGGTTTAAGTCAGCTGTGAAATGGTGCGGCTCAACTGTAGCACTGCAGTTGAAACTGGACGGCTTGAGTGCAGTTGAGGCAGGCGGAATTCGTGGTGTAGCGGTGAAATGCTTAGATATCACGAAGAACCCCGATTGCGAAGGCAGCCTGCTAAGCTGCAACTGACGTTGAGGCTCGAAAGTGTGGGTATCAAACAGGATTAGATACCCTCGTAGTC
>LST206_6692
CCTACGGGAGGCAGCAGTAGGGAATCTTCCGCAATGGACGAAAGTCTGACGGAGCAACGCCGCGTGAACGATGAAGGTTTTCGGATCGTAAAGTTCTGTTGTTAGGGAAGAACAAACTTCGTTTGAATAAGGCGGAGTCATGACGGTACCTAACGAGAAAGCCACGGCTAACTACGTGCCAGCAGCCGCGGTAATACGTAGGTGGCGAGCGTTATCCGGAATTATTGGGCGTAAAGCGCGCGCAGGTGGTTTCTTAAGTCTGATGTGAAAGCCTACGGCTTAACCGTAGAATTGCATTGGAAACTGGGGGACTTGAGTGCAGAAGAGGAAAGGTGAATTCCACGGGTAGCGGTGAAATGCGTAGAGATGTGGAGGAACACCGGTGGCGAAGGCGACTTTCTGGACTGTACCTGACGCTGAGGCGCGAAAGCGTGGGGAGCGAACAGGATTAGATACCCCTGTAGTC
>LST206_31122
CCTACGGGGTGCAGCAGTGGGGAATATTGCGCAATGGGCGAAAGCCTGACGCAGCGACGCCGCGTGAGGGATGAAGGTCTTCGGATCGTAAACCTCTGTCAGAAGGGAAGAACGTACTGTGTGCTAATCAGCGCAGTAGTGACGGTACCTTCAAAGGAAGCACCGGCTAACTCCGTGCCAGCAGCCGCGGTAATACGGAGGGTGCAAGCGTTAATCGGAATCACTGGGCGTAAAGCGCACGTAGGCTGTCGTGTAAGTCAGGGGTGAAAGCCCACGGCTCAACCGTGGAATTGCCCTTGATACTGCATGACTGGAATCCGGGAGAGGGTGGCGGAATTCCAGGTGTAGGAGTGAAATCCGGAGATATCTGGAGGAACATCAGTGGCGAAGGCGGCCACCTGGACCGGTATTGACGCTGAGGTGCGAAAGCGTGGGGAGCAAACAGGATTAGATACCCGCGTAGTC
>LST206_2
CCTACGGGCGGCAGCAGTGAGGAATATTGGTCAATGGACGGGAGTCTGAACCAGCCAAGTCGCGTGAAGGATGACGGCCCTACGGGTTGTAAACTTCTTTAGTGCGGGAACAAATAAAGGCACGCGTGCCATGTTGAGTGTACCGCAAGAATAAGCATCGGCTAACTCCGTGCCAGCAGCCGCGGTAATACGGAGGATGCGAGCGTTATCCGGATTTATTGGGTTTAAAGGGTGCGCAGGCTGTCGTGCAAGTCAGCGGTCAAATGTCGGGGCTCAACCCCGGCCTGCCGTTGAAACTGCATGGCTGGCGTGAGTGTGAGGTAGGCGGAATGCGTTGTGTAGCGGTGAAATGCATAGATATGACGCAGAACTCCGATTGCGAAGGCAGCTTACCAACACTTTACGGACGCTGAGGCACGAAAGCGTGGGTATCGAACAGGATTAGATACCCTTGTAGTC
>LST206_33342
GGGACGCAGCAGTGGGGAATATTGCACAATGGGGGAAACCCTGATGCAGCAACGCCGCGTGAGGGAAGAAGGTCTTCGGATTGTAAAACTTTGTCCTTAGTGACGAAGGAAGTGACGGTAGCTAAGGAGGAAGCCACGGCTAACTACGTGCCAGCAGCCGCGGTAATACGTAGGTGGCAAGCGTTGTCCGGATTTACTGGGTGTAAAGGGTGCGCAGGCGGGACTGCAAGTTGGATGTGAAATGTCGGGGCTTAACCCCGGAACTGCATCCAAAACTGTGGATCTTGAGTGAAGTAGAGGTAAGCGGAATTCCGAGTNTAGCGNTGNAATGCGTAGATATTCGGNNGAACACCANTGGCNAANNCNNCTTACTGGGCTTTAACTNACNCTNAGNCACGAAAGCATNGGGAGCAAACANGATTAGATACCCGAGTAGTC
>LST206_13359
CCTAGGGTTGCAGCAGTGGGGAATATTGCACAATGGGGGAAACCCTGATGCAGCGACGCCGCGTGGAGGAAGAAGGTCTTCGGATTGTAAACTCCTGTTGTTGGGGAAAAGAAGGATGGTACCCAACAAGGAAGTGACGGCTAACTACGTGCCAGCAGCCGCGGTAAAACGTAGGTCACGAGCGTTGTCCGGAATTACTGGGTGTAAAGGGAGCGCAGGCGGGTATGCAAGTTGGGAGTGAAATGCATGGGCTCAACCCATGAACTGCTCTCAAAACTGTGTATCTTGAGTAGTGCAGAGGTAGGCGGAATTCCCGGTGTAGCGGTGGAATGCGTAGATATCGGGAGGAACACCAGTGGCGAAGGCGGCCTACTGGGCACCAACTGACGCTGAGGCTCGAAAGTGTGGGTAGCAAACAGGATTAGCTACCCTTGTAGTC
>LST206_24460
CCTACGGGGTGCAGCAGTGAGGAATATTGGTCAATGGGCGCGAGCCTGAACCAGCCAAGTAGCGTGGAGGATGACTGCCCTACGGGTTGTAAACTCCTTTTGCAGGGGGATAAAGTGTGCCACGTGTGGCATATTGCAGGTACCCTGCGAATAAGCATCGGCTAACTCCGTGCCAGCAGCCGCGGTAATACGGAGGATGCGAGCGTTATCCGGATTTATTGGGTTTAAAGGGAGCGCAGACGGCCCCTTAAGTCAGCTGTGAAAGTTTGCGGCTCAACCGTAAAATTGCAGTTGAAACTGTGGGGCTTGAGTACGGTCGCGGCATGCGGAATTCGTGGTGTAGCGGTGAAATGCATAGATATCACGAAGAACCCCGATTGCGAAGGCAGCATGCCAGTCCGCCACTGACGTTGAGGCTCGAAGGTGCGGGTATCAAACAGGATTAGATACCCGAGTAGTC
>LST206_17799
CCTACGGGACGCAGCAGTGGGGACTATTGCACAATGGGGGAAACCCTGATGCAGCAACGCCGCGTGAGTGAAGAAGTATTTCGGTATGTAAAGCTCTATCAGCAGGGAAGATGATGACGGTACCTGACTAAGAAGCTCCGGCTAACTACGTGCCAGCAGCCGCGGTAATACGTATGGAGCAAGCGTTATACGGATTTACTGGGTGTAAAGGTTGCGTAGGCGGCAGGGTAAGTCAGATGTTAAAGACCGGGGCTTAACTCCGGGGCTGCATTTGAAACTGCTTTGCTTGAGGCCGGGAGAGGCATGCGGAATTCCTAGTGTAGCGGTGAAATGCGTAGATATTAGGAGGAACACCAGTGGCGAAGGCGGCCTGCTGGACCGGAACTGACGCTGAGGCTCGAAAGCGTGGGGAGCAAACAGGATTAGATACCCCAGTAGTC
>LST206_26681
CCTACGGGGGGCAGCAGTGAGGAATATTGGTCAATGGACGGGAGTCTGAACCAGCCAAGTCGCGTGAAGGATGACGGCCCTACGGGTTGTAAACTTCTTTAGTGCGGGAACAAATAAAGGCACGCGTGCCATGTTGAGTGTACCGCAAGAATAAGCATCGGCTAACTCCGTGCCAGCAGCCGCGGTAATACGGAGGATGCGAGCGTTATCCGGATTTATTGGGTTTAAAGGGTGCGCAGGCTGTCGTGCAAGTCAGCGGTCAAATGTCGGGGCTCAACCCCGGCCTGCCGTTGAAACTGTATGGCTGGCGTGAGTGTGAGGTAGGCGGAATGCGTTGTGTAGCGGTGAAATGCATAGATATGACGCAGAACTCCGATTGCGAAGGCAGCTTACCAACACTTTACGGACGCTGAGGCACGAAAGCGTGGGTATCGAACAGGATTAGATACCCTGGTAGTC
>LST206_22239
CCTACGGGAGGCAGCAGTGGGGAATCTTGCGCAATGGGCGAAAGCCTGACGCAGCGACGCCGCGTGCGGGACGAAGGCCTTCGGGTCGTAAACCGCTTTCAGCAGGGACGAGGGGGCAACCTGACGGTACCTGCAGAAGAAGCCCCGGCTAACTACGTGCCAGCAGCCGCGGTAATACGTAGGGGGCGAGCGTTATCCGGATTCATTGGGCGTAAAGCGCTCGTAGGCGGTCCGTTAGGTCGGGAGTCAAATCCGGGGGCTCAACCCCCGCCCGCTCCCGATACCGGCGGACTTGAGTGTGGTAGGGGAAGGCGAAATTCCAAGTGTAGCGGTGGAATGCGCAGATATTTGGAAGAACACCGGTGGCGAAGGCGGCCTTCTGGGCCACAACTGACGCTGAGGAGCGAAAGCTAGGGGAGCGAACAGGATTAGATACCCTCGTAGTC
>LST206_11139
TACGGGCCGCAGCAGTGGGGAATATTGGGCAATGGGCGCAAGCCTGACCCAGCAACGCCGCGTGAAGGAAGAAGGCTCTCGGGTTGTAAACTTCTTTTAAGAGGGACGAAACAAATGACGGTACCTCTTGAATAAGCCACGGCTAACTACGTGCCAGCAGCCGCGGTAATACGTAGGTGGCAAGCGTTATCCGGATTTACTGGGTGTAAAGGGCGTGTAGGCGGGATTGCAAGTCAGATGTGAAAACCACGGGCTCAACCTGTGGCCTGCATTTGAAACTGTAGTTCTTGAGTGATGGAGAGGCAGGCGGAATTCCGTGTGTAGCGGTGAAATGCGTAGATATCGGGAGGAACACCAGTGGCGAAGGCGGCCTACTGGGCACCAACTGACGCTGAGGCTCGAAAGTGTGGGTAGCAAACAGGATTAGATACCCCAGTAGTC
>LST206_28902
CCTACGGGCTGCAGCAGTGGGGAATATTGCACAATGGGGGAAACCCTGATGCAGCGACGCCGCGTGGAGGAAGAAGGTCTTCGGATTGTAAACTCCTGTTGTTGGGGAAAAAGAGGATGGTACCCAACAAGGAAGTGACGGCTAACTACGTGCCAGCAGCCGCGGTAAAACGTAGGTCACAAGCGTTGTCCGGAATTACTGGGTGTAAAGGGAGCGCAGGCGGGTATGCAAGTTGGGAGTGAAATACATGGGCTCAACCCATGAACTGCTCTCAAAACTGTGTATCTTGAGTAGTGCAGAGGTAGGCGGAATTCCCGGTGTAGCGGTGGAATGCGTAGATATCGGGAGGAACACCAGTGGCGAAGGCGGCCTACTGGGCACCAACTGACGCTGAGGCTCGAAAGTGTGGGTAGCAAACAGGATTAGATACCCGAGTAGTC
>LST206_20019
CCTACGGGTCGCAGCAGTGGGGAATATTGCGCAATGGGCGAAAGCCTGACGCAGCGACGCCGCGTGAGGGATGAAGGTCTTCGGATCGTAAACCTCTGTCAGAAGGGAAGAACGTACTGTGTGCTAATCAGCGCAGTAGTGACGGTACCTTCAAAGGAAGCACCGGCTAACTCCGTGCCAGCAGCCGCGGTAATACGGAGGGTGCGAGCGTTAATCGGAATCACTGGGCGTAAAGCGCACGTAGGCTGTCGTGTAAGTCAGGGGTGAAAGCCCACGGCTCAACCGTGGAATTGCCCTTGATACTGCATGACTGGAATCCGGGAGAGGGTGGCGGAATTCCAGGTGTAGGAGTGAAATCCGTAGATATCTGGAGGAACATCAGTGGCGAAGGCGGCCACCTGGACCGGTATTGACGCTGAGGTGCGAAAGCGTGGGGAGCAAACAGGATTAGATACCCTGTAGTC
>LST206_4466
CCTACGGGGGGCAGCAGTGGGGAATATTGCACAATGGGGGAAACCCTGATGCAGCGACGCCGCGTGGAGGAAGAAGGTCTTCGGATTGTAAACTCCTGTTGTTGGGGAAAAGAAGGCTGGTACCCAACAAGGAAGTGACGGCTAACTACGTGCCAGCAGCCGCGGTAAAACGTAGGTCACGAGCGTTGTCCGGAATTACTGGGTGTAAAGGGAGCGCAGGCGGGTATGCAAGTTGGGAGTGAAATACATGGGCTCAACCCATGAACTGCTCTCAAAACTGTGTATCTTGAGTAGTGCAGAGGTAGGCGGAAGTACCGGTGTAGCGGTGGAAAGCGTAGATAGCGGGAGGAACACCAGTGGGGAAGGCGGGCTACTGGGCACCAACTGACGCTGAGGATCGAAAGTGTGGGTAGCAAACAGGATGAGATAAACCTGTAGTC
>LST206_17800
CCTACGGGATGCAGCAGTGAGGAATATTGGTCAATGGGCGAGAGCCTGAACCAGCCAAGTAGCGTGAAGGATGACTGCCCTATGGGTTGTAAACTTCTTTTATACGGGAATAACAAGCGGCACGTGTGCCACTCTGCATGTACCGTATGAATAAGCATCGGCTAACTCCGTGCCAGCAGCCGCGGTAATACGGAGGATGCGAGCGTTATCCGGATTTATTGGGTTTAAAGGGAGCGTAGACGGGTCCTTAAGTCAGTTGTGAAAGTTTGCGGCTCAACCGTAAAATTGCAGTTGATACTGGGGACCTTGAGTGCGGCAGAGGCAGGCGGAATTCGTGGTGTAGCGGTGAAATGCTTATATATCACGAAGAACTCCGATTGCGAAGGCAGCTTGCTGGACCGTAACTGACGTTGATGCTCGAAAGTGCGGGTATCAAACAGGATTAGATACCCCGGTAGTC
>LST206_11140
CCTACGGGGGGCAGCAGTCGGGAATATTGCGCAATGGAGGAAACTCTGACGCAGTAACGCCGCGTGCAGGAAGAAGGTTTTCGGATTGTAAACTGCTTTAGACAGGGAAGAAAAAGGACAGTATCTGTAGAATAAGCTCCGGCTCACTACGTGCCAGCAGCCGCGGTAATACGTAGGGAGCAAGCGTTATCCGGATTTATTGGGTGTAAAGGGTGCGTAGACGGGAAGGCAAGTTAGTTGTGAAATCCCTCGGCTTAACTGATGAACTGCAACTAAAACTATCTTTCTTGAGTGCTGGAGAGGGAAGTGGAATTCCGAGTGTAGCGGTGAAATGCGTAGATATTAGGAGGAACACCAGTGGCGAAGGCGACTTTCTGGACAGTAACTGACGCTGAGGCACGAAAGTGTGGGGAGCAAACAGGATTAGATACCCCGGTAGTC
>LST206_13360
CCTACGGGATGCAGCAGTGGGGAATATTGGGCAATGGGCGCAAGCCTGACCCAGCAACGCCGCGTGAAGGAAGAAGGCTTTCGGGTTGTAAACTTCTTTTATTAAGGACGAAACAAATGACGGTACTTAATGAATAAGCTCCGGCTAACTACGTGCCAGCAGCCGCGGTAATACGTAGGGAGCAAGCGTTATCCGGATTTACTGGGTGTAAAGGGCGTGTAGGCGGGAGTGCAAGTCAGATGTGAAAACTATGGGCTCAACCCATAGCCTGCATTTGAAACTGTACTTCTTGAGTACTGGAGAGGCAGGCGGAATTCCGTGTGTAGCGGTGAAATGCGTAGATATACGGAGGAACACCAGTGGCGAAGGCGGCCTGCTGGACAGCAACTGACGCTGAGGCGCGAAAGCGTGGGGAGCAAACAGGATTAGATACCCGTGTAGTC
>LST206_4467
CCTACGGGACGCAGCAGTGAGGAATATTGGTCAATGGGCGAGAGCCTGAACCAGCCAAGTAGCGTGAAGGATGACTGCCCTACGGGTTGTAAACTTCTTTTATAAGGGAATAAAGTATTCTACGTGTAGAGTTTTGTATGTACCTTATGAATAAGCATCGGCTAACTCCGTGCCAGCAGCCGCGGTAATACGGAGGATGCGAGCGTTATCCGGATTTATTGGGTTTAAAGGGAGCGTAGACGGCCGTTTAAGTCAGCTGTGAAATGGTGCGGCTCAACCGTAGCACTGCAGTTGAAACTGGTTGGCTTGAGTGCAGTTGAGGCAGGCGGAATTCGTGGTGTAGCGGTGAAATGCTTAGATATCACGAAGAACCCCGATTGCGAAGGCAGCCTGCTAAGCTGCAACTGACGTTGAGGCTCGAAAGTGTGGGTATCAAACAGGATTAGATACCCTTGTAGTC
>LST206_15579
CCTACGGGACGCAGCAGTGAGGAATATTGGTCAATGGGCGAGAGCCTGAACCAGCCAAGTAGCGTGAAGGATGACTGCCCTACGGGTTGTAAACTTCTTTTATAAGGGAATAAAGTATTCTACGTGTAGAGTTTTGTATGTACCTTATGAATAAGCATCGGCTAACTCCGTGCCAGCAGCCGCGGTAATACGGAGGATGCGAGCGTTATCCGGATTTATTGGGTTTAAAGGGAGCGTAGACGGCGGTTTAAGTCAGCTGTGAAATGGTGCGGCTCAACCGTAGCACTGCAGTTGAAACTGGACGGCTTGAGTGCAGTTGAGGCAGGCGGAATTCGTGGTGTAGCGGTGAAATGCTTAGATATCACGAAGAACCCCGATTGCGAAGGCAGCCTGCTAAGCTGCAACTGACGTTGAGGCTCGAAAGTGTGGGTATCAAACAGGATTAGTACCCCTGTAGTC
>LST206_28903
CCTACGGGCCGCAGCAGTGGGGAATATTGGGCAATGGAGGCAACTCTGACCCAGCAACGCCGCGTGAATGATGAAGGTCTTCGGATTGTAAAGTTCTGTGACGGGGGACGAACACAATGACGGTACCCCGATAGCAAGCCACGGCTAACTACGTGCCAGCAGCCGCGGTAATACGTAGGTGGCAAGCGTTATCCGGAATGACTGGGCGTAAAGGGTGCGTAGGTGGTTTGGCAAGTTGGCGGCGTAATTCCGGGGCTCAACTCCGGCGCTACCGCCAAAACTGTTGAACTCGAGTGCAGGAGGGGTAAGTGGAATTCCTAGTGTAGCGGTGGAATGCGTAGATATTAGGAGGAACATCGGTGGCGAAGGCGACTTACTGGACTGTAACTGACACTGAGGCACGAAAGCGTGGGGAGCAAACAGGATTAGATACCCGCGTAGTC
>LST206_4
CCTTCGGGGGGCAGCAGTGAGGAATATTGGTCAATGGGCGAGAGCCTGAACCAGCCAAGTAGCGTGAAGGATGACTGCCCTATGGGTTGTAAACTTCTTTTATACGGGAATAACACGCGGCACGTGTGCCGTTCTGCATGTACCGTATGAATAAGCATCGGCTAACTACGTGCCAGCAGCCGCGGTAATACGGAGGATGCGAGCGTTATCCGGATTTATTGGGTTTAAAGGGAGCGTAGACGGGTCCTTAAGTCAGTTGTTAAAGTTGGCGGCTCAACCGTAAAACTGCAGTTGATACTGGGGAGCTTGAGTGCGGCAGAGGCAGGAGGAATTCGCAGTGTAGCGGTGAAATGCTTAGATATCGCGAAGAACTCCGATTGCGAAGGCAGCTTACTGGACCGTAACTGACGTTGATGCTCGAAAGTGTGGGTATCAAACAGGATTAGATACCCCGGTAGTC
>LST206_20020
CCTACGGGAGGCAGCAGTGGGGAATCTTCCGCAATGGGCGAAAGCCTGACGGAGCAACGCCGCGTGAACGATGAAGGTCTTAGGATCGTAAAGTTCTGTTGTTAGGGACGAAGGGTAAGAATAATAATACGGTTTTTATTTGACGGTACCTAACGAGGAAGCCACGGCTAACTACGTGCCAGCAGCCGCGGTAATACGTAGGCGGCAAGCGTTGTCCGGAATTATTGGGCGTAAAGGGAGCGCAGGCGGGAAACTAAGCGGATCTTAAAAGTGCGGGGCTCAACCCCGTGATGGGGTCCGAACTGGTTTTCTTGAGTGCAGGAGAGGAAAGCGGAATTCCCAGTGTAGCGGTGAAATGCGTAGATATTGGGAAGAACACCAGTGGCGAAGGCGGCTTTCTGGACTGTAACTGACGCTGAGGCTCGAAAGCTAGGGTAGCGAACGGGATTAGATACCCGGGTAGTC
>LST206_31124
CCTACGGGGTGCAGCAGTGGGGAATATTGCACAATGGGGGAAACCCTGATGCGGCGACGCCGCGTGAAGGAAGAAGGCCTTCGGGTTGTAAACTTCTTTCGTAAGGGACGATAATGACGGTACCTTACAAGAAAGCCACGGCTCACTACTTGCCAGCAGCCGCGGTAAAACGTAGGTGGCAAGCGTTGTCCGGAGTTACTGGGTGTAAAGGGAGCGCAGGCGGGGAGGCAAGTTGGAAGTGAAAAGTGTGGGCTCAACCCACGACCTGCTTTCAAAACTGTTTATCTTGAGTAGCGGAGAGGTAGGCGGAATTCCCGGTGTAGCGGTGGAATGCGTAGATATCGGGAGGAACACCAGTGGCGAAGGCGGCCTACTGGGCACCAACTGACGCTGAGGCGCGAAAGTGTGGGTAGCAAACAGGATTAGATACCCGGGTAGTC
>LST206_22240
CCTACGGGTTGCAGCAGTGGGGAATCTTCCGCAATGGGCGAAAGCCAGACGGAGCAACGCCGCGTGAACGATGAAGGTCTTAGGATCGTAAAGTTCTGTTGTTAGGGACGAAGGGTAAGAATAATAATACGGTTTTTATTTGACGGTACCTAACGAGGAAGCCACGGCTAACTACGTGCCAGCAGCCGCGGTAATACGTAGGCGGCAAGCGTTGTCCGGAATTATTGGGCGTAAAGGGAGCGCAGGCGGGAAACTAAGCGGATCTTAAAAGTGCGGGGCTCAACCCCGTGATGGGGTCCGAACTGGTTTTCTTGAGTGCAGGAGAGGAAAGCGGAATTCCCAGTGTAGCGGTGAAATGCGTAGATATTAGGAGGAACACCAGTGGCGAAGGCGACTTTCTGGACAGTAACTGACGTTGAGGCACGAAAGTGTGGGGAGCAAACAGGATTAGATACCCTGGTAGTC
>LST206_13361
CCTACGGGCTGCAGCAGTGAGGAATATTGGTCAATGGGCGAGAGCCTGAACCAGCCAAGTAGCGTGAAGGATGACTGCCCTACGGGTTGTAAACTTCTTTTATAAGGGAATAAAGTATTCTACGTGTAGAGTTTTGTATGTACCTTATGAATAAGCATCGGCTAACTCCGTGCCAGCAGCCGCGGTAATACGGAGGATGCGAGCGTTATCCGGATTTATTGGGTTTAAAGGGAGCGTAGACGGCCGTTTAAGTCAGCTGTGAAATGGTGCGGCTCAACCGTAGCACTGCAGTTGAAACTGGTCGGCTTGAGTGCAGTTGAGGCAGGCGGAATTCGTGGTGTAGCGGTGAAATGCTTAGATATCACGAAGAACCCCGATTGCGAAGGCAGCCTGCTAAGCTGCAACTGACGTTGAGGCTCGAAAGTGTGGGTATCAAACAGGATTAGATACCCTGGTAGTC
>LST206_2240
CCTACGGGGTGCAGCAGTGGGGAATATTGCACAATGGGGGAAACCCTGATGCAGCGACGCCGCGTGAGCGAAGAAGTATTTCGGTATGTAAAGCTCTATCAGCAGGGAAGAAAATGACGGTACCTGACTAAGAAGCACCGTCTAAATACGTGCCAGCAGCCGCGGTAATACGTATGGTGCAAGCGTTATCCGGATTTACTGGGTGTAAAGGGAGCGTAGACGGATAGGCAAGTCTGGAGTGAAAGCCCGGGGCTCAACCCCGGGACTGCTTTGGAAACTGTTTATCTAGAGTGCTGGAGAGGTAAGTGGAATTCCTAGTGTAGCGGTGAAATGCGTAGATATTAGGAGGAACACCAGTGGCGAAGGCGGCTTACTGGACAGTAACTGACGTTGAGGCTCGAAAGCGTGGGGAGCAAACAGGATTAGATACCCCAGTAGTC
>LST206_15580
CCTACGGGGGGCAGCAGTGGGGAATATTGGGCAATGGGCGAAAGCCTGACCCAGCAACGCCGCGTGAAGGAAGAAGGCTTTCGGGTTGTAAACTTCTTTTATCAGGGACGAAGTGAGTGACGGTACCTGATGAATAAGCTCCGGCTAACTACGTGCCAGCAGCCGCGGTAATACGTAGGGAGCGAGCGTTGTCCGGATTTACTGGGTGTAAAGGGCGCGTAGGCGGGGAAGCAAGTCAGGTGTGAAATCTATGGGCTCAACCCATAAACTGCACTTGAAACTGTTTTTCTTGAGTGATGGAGAGGCAAGCGGAATTCCTAGTGTAGCGGTGAAATGCGTAGATATTAGGAGGAACACCAGTGGCGAAGGCGGCTTGCTGGACATTAACTGACGCTGAGGCGCGAAAGCGTGGGGAGCAAACAGGATTAGATACCCTCGTAGTC
>LST206_28904
CCTACGGGATGCAGCAGTAGGGAATATTGCTCAATGGGGGAAACCCTGAAGCAGCAACGCCGCGTGGAGGATGAAGGTTTTCGGATTGTAAACTCCTTTTGTTAGAGAAGATAATGACGGTATCTAACGAATAAGCACCGGCTAACTCCGTGCCAGCAGCCGCGGTAATACGGAGGGTGCAAGCGTTACTCGGAATCACTGGGCGTAAAGAGCGCGTAGGCGGGGTAGTAAGTCAGATGTGAAATCCTATGGCTTAACCATAGAACTGCATTTGAAACTACTACTCTAGAGTATGGGAGAGGTAGGTGGAATTCTTGGTGTAGGGGTAAAATCCGTAGAGATCAAGAGGAATACTCATTGCGAAGGCGACCTGCTGGAACATTACTGACGCTGATGCGCGAAAGCGTGGGGAGCAAACAGGATTAGATACCCTTGTAGTC
>LST206_20021
CCTACGGGACGCAGCAGTGAGGAATATTGGTCAATGGGCGAGAGCCTGAACCAGCCAAGTAGCGTGAAGGATGACTGCCCTATGGGTTGTAAACTTCTTTTATACGGGAATAACACGCGGCACGTGTGCCGTTCTGCATGTACCGTATGAATAAGCATCGGCTAACTCCGTGCCAGCAGCCGCGGTAATACGGAGGATGCGAGCGTTATCCGGATTTATTGGGTTTAAAGGGAGCGTAGACGGGTCCTTAAGTCAGTTGTGAAAGTTTGCGGCTCAACCGTAAAATTGCAGTTGATACTGGGGACCTTGAGTGCGGCAGAGGCAGGCGGAATTCGTGGTGTAGCGGTGAAATGCTTAGATATCACGAAGAACTCCGATTGCGAAGGCAGCTTGCTGGACCGTAACTGACGTTGATGCTCGAAAGTGCGGGTATCAAACAGGATTAGATACCCGCGTAGTC
>LST206_26683
CCTACGGGCGGCAGCAGTAGGGAATATTGCTCAATGGGGGAAACCCTGAAGCAGCAACGCCGCGTGGAGGATGAAGGTTTTCGGATTGTAAACTCCTTTTGTTAGAGAAGATAATGACGGTATCTAACGAATAAGCACCGGCTAACTCCGTGCCAGCAGCCGCGGTAATACGGAGGGTGCAAGCGTTACTCGGAATCACTGGGCGTAAAGAGCGCGTAGGCGGGGTAGTAAGTCAGATGTGAAATCCTATGGCTTAACCATAGAACTGCATTTGAAACTACTACTCTAGAGTATGGGAGAGGTAGGTGGAATTCTTGGTGTAGGGGTAAAATCCGTAGAGATCAAGAGGAATACTCATTGCGAAGGCGACCTGCTGGAACATTACTGACGCTGATGCGCGAAAGCGTGGGGAGCAAACAGGATTAGATACCCCAGTAGTC
>LST206_11142
CCTACGGGGCGCAGCAGTGGGGAATATTGGGCAATGGGCGAAAGCCTGACCCAGCAACGCCGCGTGAAGGAAGAAGGCCTTCGGGTTGTAAACTTCTTTTACCAGGGACGAAGGACGTGACGGTACCTGGAGAAAAAGCCACGGCTAACTACGTGCCAGCAGCCGCGGTAATACGTAGGTGGCAAGCGTTGTCCGGATTTACTGGGTGTAAAGGGCGTGTAGGCGGAGCTGCAAGTCAGATGTGAAATCTATGGGCTTAACCCATAAACTGCATTTGAAACTGTTCTTCTTGAGTATCGGAGAGGCAGGCGGAATTCCTAGTGTAGCGGTGAAATGCGTAGATATTAGGAGGAACACCAGTGGCGAAGGCGGCCTGCTGGACGACAACTGACGCTGAGGCGCGAAAGCGTGGGGAGCAAACAGGATTAGATACCCCTGTAGTC
>LST206_6696
CCTACGGGACGCAGCAGTAGGGAATTTTGCGCAATGGGCGAAAGCCTGACGCAGCAACACCGCGTGAATGTTAAGCCCTTCGGGGTGTAAAGTTCTGTCAATTGGGACGAATTTTGACTGTACCAATAAAGGAAGCACCGGCTAACTCCGTGCCAGCAGCCGCGGTAATACGGGGGGTGCAAGCGTTGTCCGGAATCATTGGGCGTAAAGCGTTCGTAGGCGGCACGTCAAGTTTGGTGTCAAAGCCCGGGGCTCAACTCCGGTTCGGCATTTGATACTATCTAGCTAGAATGCGGTAGAGGTAAAGGGAATTCCTGGTGTAGCGGTGAAATGCGTAGATATCAGGAGGAACATCGGTGGCGAAAGCGCTTTACTGGGCCGTTATTGACGCTGAGGAACGAAAGCCAGGGGAGCAAATGGGATTAGATACCCTTGTAGTC
>LST206_24463
CCTACGGGAGGCAGCAGTGAGGAATATTGGTCAATGGGCGAGAGCCTGAACCAGCCAAGTAGCGTGAAGGATGACTGCCCTACGGGTTGTAAACTTCTTTTATAAGGGAATAAAGTTCTCTACGTGTAGAGTTTTGTATGTACCTTATGAATAAGCATCGGCTAACTCCGTGCCAGCAGCCGCGGTAATACGGAGGATGCGAGCGTTATCCGGATTTATTGGGTTTAAAGGGAGCGTAGACGGCGGTTTAAGTCAGCTGTGAAATGGTGCGGCTCAACCGTAGCACTGCAGTTGAAACTGGACGGCTTGAGTGCAGTTGAGGCAGGCGGAATTCGTGGTGTAGCGGTGAAATGCTTAGATATCACGAAGAACCCCGATTGCGAAGGCAGCCTGCTAAGCTGCAACTGACGTTGAGGCTCGAAAGTGTGGGTATCAAACAGGATTAGATACCCCAGTAGTC
>LST206_17803
CCTACGGGGTGCAGCAGTAGGGAATTTTCGGCAATGGGCGAAAGCCTGACCGAGCAACGCCGCGTGAAGGAAGAAGTCATTCGTGATGTAAACTTCTGTTATGAAGGAAGAACGGCAGATGGAGGGAATGCCATGTGCGTGACGGTACTTCATGAGGAAGCCACGGCTAACTACGTGCCAGCAGCCGCGGTAATACGTAGGTGGCGAGCGTTATCCGGAATCATTGGGCGTAAAGAGGGAGCAGGCGGCAGTGCAGGTCTGCGGTGAAAGACCGGAGCTAAACTTCGGTAAGCCGTGGAAACCGAACAGCTAGAGAGCATCAGAGGATCGCGGAATTCCATGTGTAGCGGTGAAATGCGTAGATATATGGAGGAACACCAGTGGCGAAGGCGGCGGTCTGGGGTGCAGCTGACGCTCAGTCCCGAAAGCGTGGGGAGCAAATAGGATTAGATACCCTGGTAGTC
>LST206_33345
GGGCGGCAGCAGTGGGGAATATTGGGCAATGGGCGCAAGCCTGACCCAGCAACGCCGCGTGAAGGATGAAGGCTTTCGGGTTGTAAACTTCTTTTATCAGGGACGAAGAAAATGACGGTACCTGATGAATAAGCCACGGCTAACTACGTGCCAGCAGCCGCGGTAATACGTAGGTGGCAAGCGTTATCCGGATTTACTGGGTGTAAAGGGCGTGTAGGCGGGACTGCAAGTCAGATGTGAAAACTATGGGCTCAACCCATAGCCTGCATTTGAAACTGTAGTTCTTGAGTGCTGGAGAGGCAATCGGAATTCCGTGTNTAGCGNTGNAATGCATAGATATACGGNNGAACACCANTGGCNAANNCNNATTGCTGGACAGTAACTNACNCTNAGNCGCGAAAGCGTNGGGAGCAAACANGATTAGATACCCTAGTAGTC
>LST206_5
CCTACGGGGTGCAGCAGTGGGGAATATTGCACAATGGGGGAAACCCTGATGCAGCGACGCCGCGTGGAGGAAGAAGGTCTTCGGATTGTAAACTTCTGTTGTTGGGGAAAAGAAGGATGGTACCCAACAAGGAAGTGACGGCTAACTACGTGCCAGAAGCCGCGGTAAAACGTAGGGCACAAGCGTTGTCCGGAATTACTGGGTGTAATGGGAGCGCAGGCGGGTATGCAAGTTGGGAGTGAAATGCATGGGCTCAACCCATGAACTGCTCTCAAAACTGTAGATCTTGAGTAGTGTAGAGGTAGGCGGAATTCCCGGTGTAGCGGTGGAATGCGTAGATATCGGGAGGAACACCAGTGGCGAAGGCGGCCTACTGGGCACCAACTGACGCTGAGGCTCGAAAGTGTGGGTAGCAAACAGGATTAGATACCCTCGTAGTC
>LST206_31126
CCTACGGGATGCAGCAGTGAGGAATATTGGTCAATGGGCGCAAGCCTGAACCAGCCAAGTAGCGTGGGGGATGACTGCCCTACGGGTTGTAAACTCCTTTTGCAGGGGAGTAAAGTGTGCCACGTGTGGCATATTGCAGGTACCCTGCGAATAAGCATCGGCTAACTCCGTGCCAGCAGCCGCGGTAATACGGAGGATGCGAGCGTTATCCGGATTTATTGGGTTTAAAGGGCGCGTAGACGGCGGTTTAAGTCAGATGTGAAATGGTGCGGCTCAACCGTAGCACTGCAGTTGAAACTGGATTGCTTGAGTGCAGTTGAGGCAGGCGGAATTCGTAGTGTAGCGGTGAAATGCGTAGATATTAGGAAGAACCCCGGTTGCGAAGGCAGCCTGCTAAGCTGCAACTGACGTTGAGGCGCGAAAGTGTGGGGAGCAAACAGGATTAGATACCCGAATAGTC
>LST206_13362
CCTACGGGCTGCAGCAGTGAGGAATATTGGACAATGGGCGCGAGCCTGAACCAGCCAAGTAGCGTGGAGGATGACTGCCCTACGGGTTGTAAACTCCTTTTGCAGGGGGATAAAGTGTGCCACGCGTGGCATATTGCAGGTACCCTGCGAATAAGCATCGGCTAACTCCGTGCCAGCAGCCGCGGTAATACGGAGGATGCGAGCGTTATCCGGATTTATTGGGTTTAAAGGGAGCGCAGACGGCCCCTTAAGTCAGCTGTGAAAGTTTGCGGCTCAACCGTAAAATTGCAGTTGAAACTGTGGGGCTTGAGTACGGTCGCGGCATGCGGAATTCGTGGTGTAGCGGTGAAATGCATAGATATCACGAAGAACCCCGATTGCGAAGGCAGCATGCCAGTCCGCCACTGACGTTGAGGCTCGAAGGTGCGGGTATCAAACAGGATTAGATACCCTAGTAGTC
>LST206_22241
CCTACGGGATGCAGCAGTGGGGAATATTGCACAATGGGGGAAACCCTGATGCAGCGACGCCGCGTGAGCGAAGAAGTATTTCGGTATGTAAAGCTCTATCAGCAGGGAAGAAAATGACGGTACCTGACTAAGAAGCCCCGGCTAACTACGTGCCAGCAGCCGCGGTAATACGTAGGGGGCAAGCGTTATCCGGATTTACTGGGTGTAAAGGGAGCGTAGACGGAGCAGCAAGTCTGATGTGAAAGGCAGGGGCTCAACCCCTGGACTGCATTGGAAACTGTTGATCTTGAGTACCGGAGGGGTAAGCGGAATTCCTAGTGTAGCGGTGAAATGCGTAGATATTAGGAGGAACACCAGTGGCGAAGGCGGCTTACTGGACGGTAACTGACGTTGAGGCTCGAAAGCGTGGGGAGCAAACAGGATTAGATACCCGAGTAGTC
>LST206_8918
CCTACGGGACGCAGCAGTGGGGAATCTTGCGCAATGGGCGAAAGCCTGACGCAGCGACGCCGCGTGCGGGACGAAGGCCTTCGGGTCGTAAACCGCTTTCAGCAGGGACGAGGGGGCAACCTGACGGTACCTGCAGAAGAAGCCCCGGCTAACTACGTGCCAGCAGCCGCGGTAATACGTAGGGGGCGAGCGTTATCCGGATTCATTGGGCGTAAAGCGCTCGTAGGCGGTCCGTTAGGTCGGGAGTCAAATCCGGGGGCTCAACCTCCGCCCGCTCCCGATACCGGCGGACTTGAGTTTGGTAGGGGAAGGCGGAATTCCAAGTGGAGCGGTGGAATGCGCAGATATTTGGAAGAACACCGGTGGCGAAGGCGGCCTTCTGGGCCACAACTGACGCTGAGGAGCGAAAGCTAGGGGAGCGAACAGGATTAGATACCCGGGTAGTC
>LST206_17804
CCTACGGGTTGCAGCAGTGAGGAATATTGGTCAATGGGCGAGAGCCTGAACCAGCCAAGTAGCGTGAAGGATGACTGCCCTACGGGTTGTAAACTTCTTTTATAAGGGAATAAAGTATTCTACGTGTAGAGTTTTGTATGTACCTTATGAATAAGCATCGGCTAACTCCGTGCCAGCAGCCGCGGTAATACGGAGGATGCGAGCGTTATCCGGATTTATTGGGTTTAAAGGGAGCGTAGACGGCCGTTTAAGTCAGCTGTGAAATGGTGCGGCTCAACCGTAGCACTGCAGTTGAAACTGGTCGGCTTGAGTGCAGTTGAGGCAGGCGGAATTCGTGGTGTAGCGGTGAAATGCTTAGATATCACGAAGAACCCCGATTGCGAAGGCAGCCTGCTAAGCTGCAACTGACGTTGAGGCTCGAAAGTGTGGGTATCAAACAGGATTAGATACCCGAGTAGTC
>LST206_6697
CCTACGGGATGCAGCAGTGGGGAATATTGGGCAATGGGCGAAAGCCTTACCCAGCAATACCGCGTGAGGGAAGGAGGTCTTCGGATTGTAAACCTCTTTGATCAGGGACGAAGGAAGTGACGGTACCTGAAGAACAAGCCCCGGCTAACTACGTGCCAGCAGCCGCGGTAATACGTAGGGGGCGAGCGTTGTCCGGAATGACTGGGCGTAAAGGGTGCGTAGGCGGCTTGGCAAGTTAGAAGTGAAATACCTAGGGCTTAACTCAGGTGCTGCTTTTAAGACTGCTGGGCTGGAGTGCAGGAGAGGTTAATGGAATTCCTAGTGTAGCGGTGGAATGCGTAGATATTAGGAGGAACACCAGAGGCGAAGGCGATTAACTGGACTGTAACTGACGCTGAGGCACGAAAGTGTGGGGAGCAAACAGGATTAGATACCCTCGTAGTC
>LST206_28905
CCTACGGGCGGCAGCAGTGGGGAATATTGCACAATGGGGGGAACCCTGATGCAGCGACGCCGCGTGAGTGAAGAAGTACTTCGGTATGTAAAGCTCTATCAGCAGGGAAGAAAATGACGGTACCTGACTAAGAAGCCCCGGCTAACTACGTGCCAGCAGCCGCGGTAATACGTAGGGGGCAAGCGTTATCCGGAATTACTGGGTGTAAAGGGTGCGTAGGTGGCAGGGCAAGTCAGAAGTGAAAACCCGGGGCTTAACTCCGGGACTGCTTTTGAAACTGTCCAGCTGGAGTGCAGGAGAGGTAAGCGGAATTCCTAGTGTAGCGGTGAAATGCGTAGATATTAGGAGGAACATCAGTGGCGAAGGCGGCTTGCTGGACTGTAACTGACACTGAGGCTCGAAAGCGTGGGGAGCAAACAGGATTAGATACCCCAGTAGTC
>LST206_24464
CCTACGGGGCAGCAGTCGGGAATATTGCGCAATGGAGGAAACTCTGACGCAGTGACGCCGCGTATAGGAAGAAGGTTTTCGGATTGTAAACTATTGTCGTTAGGGAAGATACAAGACAGTACCTAAGGAGGAAGCTCCGGCTAACTATGTGCCAGCAGCCGCGGTAATACATAGGGAGCAAGCGTTATCCGGATTTATTGGGTGTAAAGGGTGCGTAGACGGGAGAGCAAGTTAGTTGTGAAATCCCTCGGCTTAACTGAGGAACTGCAACTAAAACTGTTTTTCTTGAGTATCGGAGAGGAAAGTGGAATTCCTAGTGTAGCGGTGAAATGCGTAGATATTAGGAGGAACACCAGTGGCGAAGGCGACTTTCTGGACGATAACTGACGTTGAGGCACGAAAGTGTGGGGAGCAAACAGGATTAGATACCCGCGTAGTC
>LST206_2241
CCTACGGGATGCAGCAGTGGGGAATATTGGGCAATGGGCGCAAGCCTGACCCAGCAATGCCGCGTGAAGGAAGAAGGCTTTCGGGTTGTAAACTTCTTTTGTCAGGGAACAGTAGAAGAGGGTACCTGACGAATAAGCCACGGCTAACTACGTGCCAGCAGCCGCGGTAATACGTAGGTGGCAAGCGTTGTCCGGATTTACTGGGTGTAAAGGGCGTGCAGCCGGGCTGGTAAGTCAGATGTGAAATCTATGGGCTCAACCCATAAATTGCATTTGAAACTGCTAGTCTTGAGTACTGGAGAGGCAGACGGAATTCCTAGTGTAGCGGTGAAATGCGTAGATATTAGGAGGAACACCAGTGGCGAAGGCGGTCTGCTGGACAGCAACTGACGGTGAGGCGCGAAAGCGTGGGGAGCAAACAGGATTAGATACCCGTGTAGTC
>LST206_26684
CCTACGGGCTGCAGCAGTGAGGAATATTGGTCAATGGGCGAGAGCCTGAACCAGCCAAGTCGCGTGAAGGATGACTGCCCTACGGGTTGTAAACTTCTTTTATAAGGGAATAAAGTATTCTACGTGTAGAGTTTTGTATGTACCTTATGAATAAGCCTCGGCTAACTCCGTGCCAGCAGCCGCGGTAATACGGAGGATGCGAGCGTTATCCGGATTTATTGGGTTTAAAGGGAGCGTAGACGGCCGTTTAAGTCTGCTGTGAAATGGTGGGGCTCAACCGTAGCACTGCAGTTGAAACTGTACTGCTTGAGTGCAGTTGAGGCAGGCGGAATTCGTAGTGTAGCGGTGAAATGCTTAGATATCACGAAGAACCCCGATTGCGAAGGCAGCCTGCTAAGCTGCAACTGACGTTGAGGCTCGAAAGTGTGGGTATCAAACAGGATTAGATACCCTCGTAGTC
>LST206_20022
CCTACGGGGGGCAGCAGTGGGGAATCTTCCGCAATGGGCGAAAGCCTGACGGAGCAACGCCGCGTGAACGATGAAGGTCTTAGGATCGTAAAGTTCTGTTGTTAGGGACGAAGGGTAAGAATCATAATACGGTTTTTATTTGACGGTACCTAACGAGGAAGCCACGGCTAACTACGTGCCAGCAGCCGCGGTAATACGTAGGCGGCAAGCGTTGTCCGGAATTATTGGGCGTAAAGGGAGCGCAGGCGGGAAACTAAGCGGATCTTAAAAGTGCGGGGCTCAACCCCGTGATGGGGTCCGAACTGGTTTTCTTGAGTGCAGGAGAGGAAAGCGGAATTCCCAGTGTAGCGGTGAAATGCGTAGATATTGGGAAGAACACCAGTGGCGAAGGCGGCTTTCTGGACTGTAACTGACGCTGAGGCTCGAAAGCTAGGGTAGCGAACGGGATTAGATACCCGTGTAGTC
>LST206_31127
CCTACGGGAGGCAGCAGTGGGGAATCTTCCGCAATGGGCGAAAGCCTGACGGAGCAACGCCGCGTGAGTGAAGAAGGTCTTCGGATTGTAAAGCTCTGTTGTACATGACGAATGTGCCGGTTGTGAATAATGGCTGGTAATGACGGTAGTGTACGAGGAAGCCACGGCTAACTACGTGCCAGCAGCCGCGGTAATACGTAGGTGGCAAGCGTTGTCCGGAATTATTGGGCGTAAAGAGCATGTAGGCGGCCTATTAAGTCGGGCGTGAAAATGCGGGGCTCAACCCCGTATGGCGCCCGATACTGGTGGGCTTGAGTGCAGGAGAGGAAAGGGGAATTCCCAGTGTAGCGGTGAAATGCGTAGATATTGGGAGGAACACCAGTGGCGAAGGCGCCTTTCTGGACTGTGTCTGACGCTGAGATGCGAAAGCCAGGGGAGCGAACGGGATTAGATACCCGGGTAGTC
>LST206_13363
CCTACGGGGTGCAGCAGTGAGGAATATTGGTCAATGGGCGAGAGCCTGAACCAGCCAAGTAGCGTGAAGGATGACTGCCCTACGGGTTGTAAACTTCTTTTATAAGGGAATAAAGTTCTCTACGTGTAGAGTTTTGTATGTACCTTATGAATAAGCATCGGCTAACTCCGTGCCAGCAGCCGCGGTAATACGGAGGATGCGAGCGTTATCCGGATTTATTGGGTTTAAAGGGAGCGTAGACGGCCGTTTAAGTCAGCTGTGAAATGGTGCGGCTCAACCGTAGCACTGCAGTTGAAACTGGACGGCTTGAGTGCAGTTGAGGCAGGCGGAATTCGTGGTGTAGCGGTGAAATGCTTAGATATCACGAAGAACCCCGATTGCGAAGGCAGCCTGCTAAGCTGCAACTGACGTTGAGGCTCGAAAGTGTGGGTATCAAACAGGATTAGATACCCGTGTAGTC
>LST206_33346
GGGCGGCAGCAGTGGGGAATATTGGGCAATGGGCGAAAGCCTGACCCAGCAACGCCGCGTGAAGGAAGAAGGTCTTCGGATTGTAAACTTCTTTTATGAGGGACGAAGGACGTGACGGTACCTCATGAATAAGCCACGGCTAACTACGTGCCAGCAGCCGCGGTAATACGTAGGTGGCGAGCGTTATCCGGATTTACTGGGTGTAAAGGGCGCGTAGGCGGGGATGCAAGTCAGATGTGAAATCTATGGGCTTAACTCATAAACTGCATTTGAAACTGTGTCTCTTGAGTGCTGGAGAGGTAGATGGAATTCCTTGTNTAGCGNTGNAATGCGTAGATATAAGGNNGAACACCANTGGCNAANNCNNTCTACTGGACAGTAACTNACNCTNAGNCGCGAGAGCGTNGGGAGCAAACANGATTAGATACCCGCGTAGTC
>LST206_15582
CCTACGGGCCGCAGCAGTGAGGAATATTGGTCAATGGGCGAGAGCCTGAACCAGCCAAGTAGCGTGGAGGATGACTGCCCTACGGGTTGTAAACTCCTTTTGCAGGGGGATAAAGTGTGCCACGTGTGGCATATTGCAGGTACCCTGCGAATAAGCATCGGCTAACTCCGTGCCAGCAGCCGCGGTAATACGGAGGATGCGAGCGTTATCCGGATTTATTGGGTTTAAAGGGAGCGCAGACGGCCCCTTAAGTCAGCTGTGAAAGTTTGCGGCTCAACCGTAAAATTGCAGTTGAAACTGTGGGGCTTGAGGACGGTCGCGGCATGCGGAATTCGTGGTGTAGCGGTGAAATGCATAGATATCACGAAGAACCCCGATTGCGAAGGCAGCATGCCAGTCCGCCACTGACGTTGAGGCTCGAAGGTGCGGGTATCAAACAGGATTAGATACCCGTGAGTC
>LST206_22242
CCTACGGGACGCAGCAGTAGGGAATATTGCTCAATGGGGGAAACCCTGAAGCAGCAACGCCGCGTGGAGGATGAAGGTTTTCGGATTGTAAACTCCTTTTGTTAGAGAAGATAATGACGGTATCTAACGAATAAGCACCGGCTAACTCCGTGCCAGCAGCCGCGGTAATACGGAGGGTGCAAGCGTTACTCGGAATCACTGGGCGTAAAGAGCGCGTAGGCGGGGTAGTAAGTCAGATGTGAAATCCTATGGCTTAACCATAGAACTGCATTTGAAACTACTACTCTAGAGTATGGGAGAGGTAGGTGGAATTCTTGGTGTAGGGGTAAAATCCGTAGAGATCAAGAGGAATACTCATTGCGAAGGCGACCTGCTGGAACATTACTGACGCTGATGCGCGAAAGCGTGGGGAGCAAACAGGATTAGATACCCGGGTAGTC
>LST206_6698
CCTACGGGTGGCAGCAGTGGGGAATATTGGGCAATGGGCGCAAGCCTGACCCAGCAACGCCGCGTGAAGGAAGAAGGCCCTCGGGTTGTAAACTTCTTTTGACAGGGACGAAGCAAGTGACGGTACATGACGAATAAGCCACCGCTAACTACGTGACAGCAGCCGCGGTAATACGTAGGTGGCAAGCGTTATACGGATTTACTGGGTGTAAAGGGCGTGTAGGCGGGATTGCAAGTCAGATGTGAAAACCACGGGCTCAACCTGTGGACTGCATTTGAAACTGCAGTTCTTGAGTACGGGAGAGGCAGACGGAATTCCTAGTGTAGCGGTGAAATGCGTAGATATCAGGAGGAACACCAGTTGCGAAGGCGGTCTGCTGGACATCTACTGACGCTGAGGCGCGAAAGCGTGGGGAGCAAACAGGATTAGATACCCGCGTAGTC
>LST206_17805
CCTACGGGATGCAGCAGTGGGGAATATTGGGCAATGGGCGCAAGCCTGACCCAGCAACGCCGCGTGAAGGAAGAAGGCTTTCGGGTTGTAAACTTCTTTTGTCAGGGACGAAGCAAGTGACGGTACCTGACGAATAAGCTCCGGCTAACTACGTGCCAGCAGCCGCGGTAATACGTAGGGAGCAAGCGTTATCCGGATTTACTGGGTGTAAAGGGCGTGTAGGCGGGATTGTAAGTCAGATGTGAAAACCAGGGGCTCAACCTCTGGCCTGCATTTGAAACTGCAGTTCTTGAGTACTGGAGAGGCAGACGGAATTCCTAGTGTAGCGGTGAAATGCGTAGATATTAGGAGGAACACCAGTGGCGAAGGCGGTCTGCTGGACAGCAACTGACGCTGAGGCGCGAAAGCGTGGGGAGCAAACAGGATTAGATACCCTAGTAGTC
>LST206_8919
CCTACGGGATGCAGCAGTGAGGAATATTGGTCAATGGGCGAGAGCCTGAACCAGCCAAGTAGCGTGAAGGATGACTGCCCTACGGGTTGTAAACTTCTTTTATAAGGGAATAAAGTATTCTACGTGTAGAGTTTTGTATGTACCTTATGAATAAGCATCGGCTAACTCCGTGCCAGCAGCCGCGGTAATACGGAGGATGCGAGCGTTATCCGGATTTATTGGGTTTAAAGGGAGCGTAGACGGCGGTTTAAGTCAGCTGTGAAATGGTGCGGCTCAACCGTAGCACTGCAGTTGAAACTGGACGGCTTGAGTGCAGTTGAGGCAGGCGGAATTCGTGGTGTAGCGGTGAAATGCTTAGATATCACGAAGAACCCCGATTGCGAAGGCAGCCTGCTAAGCTGCAACTGACGTTGAGGCTCGAAAGTGTGGGTATCAAACAGGATTAGATACCCTAGTAGTC
>LST206_28906
CCTACGGGACGCAGCAGTGAGGAATATTGGTCAATGGACGGGAGTCTGAACCAGCCAAGTAGCGTGAAGGATGACGGCCCTACGGGTTGTAAACTTCTTTTATGCGGGAATAAATAAAGGCACGAGTGGGATGTTGAGTGTACCGCATGAATAAGCATCGGCTAACTCCGTGCCAGCAGCCGCGGTAATACGGAGGATGCGAGCGTTATCCGGATTTATTGGGTTTAAAGGGAGCGTAGACGGCGGTTTAAGTCAGCTGTGAAATGGTGCGGCTCAACCGTAGCACTGCAGTTGAAACTGGACGGCTTGAGTGCAGTTGAGGCATGCGGAATTCGTGGTGTAGCGGTGAAATGCTTAGATATCACGAAGAACCCCGATTGAGAAGGCAGCCTGCTAAGCTGCAACTGACGTTGAGGCTCGAAAGTGTGGGTATCAAACAGGATTAGATACCCTGGTAGTC
>LST206_4470
CCTACGGGTGGCAGCAGTGGGGAATCTTCCGCAATGGGCGAAAGCCTGACGGAGCAACGCCGCGTGAGTGAAGAAGGTCTTCGGATTGTAAAGCTCTGTTGTACATGACGAATGTGCCGGTTGTGAATAATGGCTGGTAATGACGGTAGTGTACGAGGAAGCCACGGCTAACTACGTGCCAGCAGCCGCGGTAATACGTAGGTGGCAAGCGTTGTCCGGAATTATTGGGCGTAAAGAGCATGTAGGCGGCCTATTAAGTCGGGCGTGAAAATGCGGGGCTCAACCCCGTATGGCGCCCGATACTGGTGGGCTTGAGTGCAGGAGAGGAAAGGGGAATTCCCAGTGTAGCGGTGAAATGCGTAGATATTGGGAGGAACACCAGTGGCGAAGGCGCCTTTCTGGACTGTGTCTGACGCTGAGATGCGAAAGCCAGGGGAGCGAACGGGATTAGATACCCTAGTAGTC
>LST206_20023
CCTACGGGACGCAGCAGTGGGGAATATTGCACAATGGGGGAAACCCTGAAGCAGCAACGCCGCGTGGAGGAAGAAGGTCTTCGGATTGTAAACTCCTGTTGTTGGGGAAAAGAAGGATGGTACCCAACAAGGAAGTGACGGCTAACTACGTGCCAGCAGCCGCGGTAAAACGTAGGTCACGAGCGTTGTCCGGAATTACTGGGTGTAAAGGGAGCGCAGGCGGGTATGCAAGTTGGGAGTGAAATGCATGGGCTCAACCCATGAACTGCTCTCAAAACTGTGTATCTTGAGTAGTGCAGAGGTAGGCGGAATTCCCGGTGTAGCGGTGGAATGCGTAGATATCGGGAGGAACACCAGTGGCGAAGGCGGCCTACTGGGCACCAACTGACGCTGAGGCTCGAAAGTGTGGGTAGCAAACAGGATTAGATACCCGTGTAGTC
>LST206_11145
CCTACGGGATGCAGCAGTGGGGAATATTGCACAATGGGGGAAACCCTGATGCAGCGACGCCGCGTGGAGGAAGAAGGTCTTCGGATTGTAAACTCCTGTTGTTGAGGAAAAAGAGGATGGTACTCAACAAGGAAGTGACGGCTAACTACGTGCCAGCAGCCGCGGTAAAACGTAGGTCACAAGCGTTGTCCGGAATTACTGGGTGTAAAGGGAGCGCAGGCGGGTATGCAAGTTGGGAGTGAAATACATGGGCTCAACCCATGAACTGCTCTCAAAACTGTGTATCTTGAGTAGTGCAGAGGTAGGCGGAATTCCCGGTGTAGCGGTGGAATGCGTAGATATCGGGAGGAACACCAGTGGCGAAGGCGGCCTACTGGGCACCAACTGACGCTGAGGCTCGAAAGCATGGGTAGCAAACAGGATTAGATACCCCTGTAGTC
>LST206_13364
CCTACGGGAGGCAGCAGTGGGGAATATTGCACAATGGGGGAAACCCTGATGCAGCAACGCCGCGTGAGTGAAGAAGTATTTCGGTATGTAAAGCTCTATCAGCAGGGAAGATGATGACGGTACCTGACTAAGAAGCTCCGGCTAAATACGTGCCAGCAGCCGCGGTAATACGTATGGAGCAAGCGTTATCCGGATTTACTGGGTGTAAAGGGTGCGTAGGCGGCGCGGCAAGTCAGATGTGAAAGACCGGGGCTCAACCCCGGGGCTGCATTTGAAACTGCGGTGCTCGAGTCCAGGAGAGGCAGGCGGAATTCCTAGTGTAGCGGTGAAATGCGTAGATATTAGGAGGAACACCAGTGGCGAAGGCGGCCTGCTGGACCGGAACTGACGCTGAGGCACGAAAGCGTGGGGAGCAAACAGGATTAGATACCCCCGTAGTC
>LST206_15583
CCTACGGGCTGCAGCAGTGGGGAATATTGGGCAATGGGCGAAAGCCTTACCCAGCAATGCCGCGTGAATGAAGAAGGTCTTCGGATTGTAAAGTTCTTTAGTCAGGGAAGAAGAAAGTGACGTTACCTGAAGAATAAGCCCCGGCTAACTACGTGCCAGCAGCCGCGGTAATACGTAGGGGGCAAGCGTTGTCCGGAATGACTGGGCGTAAAGGGTGTGTAGGCGGTTGTGCAAGTTAGAAGTGAAATACCTAGGGCTTAACTCAGGTGCTGCTTCTAAAACTGTATGACTAGAGTGCAGGAGAGGTTAACGGAATTCCTAGTGTAGCGGTAAAATGCGTAGATATTAGGAGGAACACCGGAGGCGAAGGCGGTTAACTGGCCTGTAACTGACGCTGAGACACGAAAGTGTGGGGAGCAAACAGGATTAGATACCCGCGTAGTC
>LST206_33347
GGGGGGCAGCAGTGGGGAATATTGGGCAATGGGCGCAAGCCTGACCCAGCAACGCCGCGTGAAGGAAGAAGGCCCTCGGGTTGTAAACTTCTTTTGTCAGGGACGAACAGATGACGGTACCTGACGAATAAGCTCCGGCTAACTACGTGCCAGCAGCCGCGGTAATACGTAGGGAGCAAGCGTTATCCGGATTTACTGGGTGTAAAGGGCGTGTAGGCGGGATTGCAAGTCAGATGTGAAAACCACGGGCTCAACCTGTGGCCTGCATTTGAAACTGCAGTTCTTGAGTACTGGAGAGGCAGACGGAATTCCTAGTNTAGCGNTGNAATGCGTAGATATTAGGNNGAACACCANTGGCNAANNCNNTCTGCTGGACAGCAACTNACNCTNAGNCGCGAAAGCGTNGGGAGCAAACANGATTAGATACCCGCGTAGTC
>LST206_17806
CCTACGGGAGGCAGCAGTGGGGAATATTGCACAATGGGGGAAACCCTGATGCAGCGACGCCGCGTGGGTGAAGAAGTATTTCGGTATGTAAAGCCCTATCAGCGGGGAAGAAGATGACAGTACCCGACTAAGAAGCCCCGGCTAACTACGTGCCAGCAGCCGCGGTAATACGTAGGGGGCAAGCGTTATCCGGATTTACTGGGTGTAAAGGGAGCGCAGGTGGCATAGCAAGCCAGAAGTGAAAACCCGGGGCTCAACTCCGCGGATTGCTTTTGGAACTGTTAAGCTGGAGTGCAGGAGGGGCAGGCGGAATTCCTGGTGTAGCGGTGAAATGCGTAGATATCAGGAGGAACACCGGTGGCGAAGGCGGCCTGCTGGACTGTAACTGACACTGAGGCTCGAAAGCGTGGGGAGCAAACAGGATTAGATACCCGAGTAGTC
>LST206_31129
CCTACGGGTGGCAGCAGTGAGGAATATTGGTCAATGGGCGAGAGCCTGAACCAGCCAAGTAGCGTGAAGGATGAATGCCCTACGGGTTGTAAACTTCTTTTATAAGGGAATAAAGTATTCTACGTGTAGAGTTTTGTATGTACCTTATGAATAAGCATCGGCTAACTCCGTGCCAGCAGCCGCGGTAATACGGAGGATGCGAGCGTTATCCGGATTTATTGGGTTTAAAGGGAGCGTAGACGGCCGTTTAAGTCAGCTGTGAAATGGTGCGGCTCAACCGTAGCACTGCAGTTGAAACTGGACGGCTTGAGTGCAGTTGAGGCAGGCGGAATTCGTGGTGTAGCGGTGAAATGCTTAGATATCACGAAGAACCCCGATTGCGAAGGCAGCCTGCTAAGCTGCAACTGACGTTGAGGCTCGAAAGTGTGGGTATCAAACAGGATTAGATACCCGTGTAGTC
>LST206_26685
CCTACGGGGTGCAGCAGTAGGGAATCTTCCACAATGGACGCAAGTCTGATGGAGCAACGCCGCGTGAGTGAAGAAGGTTTTCGGATCGTAAAGCTCTGTTGTTGGTGAAGAAGGATAGGGGTAGTAACTGGCCTTTATTTGACGGTAATCAACCAGAAAGTCACGGCTAACTACGTGCCAGCAGCCGCGGTAATACGTAGGTGGCAAGCGTTGTCCGGATTTATTGGGCGTAAAGCGAGCGCAGGCGGAAGACTAAGTCTGATGGGAAAGCCCTGGGCTTAACCGAGGAACTGCATCGGAAACTGTTTATCTGGAGTGCAGAAGAGGAGAGTGGAACTCCATGTGTAGCGGTGGAATGCGTAGATATATGGAAGAACACCAGGGGCGAAGGCGGCTCTCTGGTCTGCAACTGACGCTGAGGCTCGAAAGCATGGGTAGCGAACAGGATTAGATACCCGCGTAGTC
>LST206_24466
CCTACGGGACGCAGCAGTGAGGAATATTGGGCAATGGAGGCAACTCTGACCCAGCCATGCCGCGTGAGTGAAGAAGGTTTTCGGATTGTAAAGCTCTTTCGCATAGGACGATGATGACGGTACTATGAAAAGAAGCCCCGGCTAACTTCGTGCCAGCAGCCGCGGTAATACGAAGGGGGCAAGCGTTGTTCGGAATTACTGGGCGTAAAGGGAGTGTAGGCGGTTATGTAAGATAGCGGTGAAATACCGGAGCTCAACTTCGGAATTGCCGTTATGACTATGTGACTAGAATGATAGAGAGGATGGCGGAATACCCAGTGTAGAGGTGAAATTCGTAGATATTGGGTAGAACACCGGTGGCGAAGGCGGCCTACTGGGCACCAACTGACGCTGAGGCTCGAAAGTGTGGGTAGCAAACAGGATTAGATACCCGGGTAGTC
>LST206_8920
GGGGGGCAGCAGTGGGGAATATTGCACAATGGGGGAAACCCTGATGCAGCGACGCCGCGTGAGCGAAGAAGTATTTCGGTATGTAAAGCTCTATCAGCAGGGAAGAAACTGACGGTACCTGACTAAGAAGCACCGGCTAAATACGTGCCAGCAGCCGCGGTAATACGTATGGTGCAAGCGTTATCCGGATTTACTGGGTGTAAAGGGAGCGTAGACGGATAGGCAAGTCTGGAGTGAAAGCCCGGGGCTCAACCCCGGGACTGCTTTGGAAACTGTTTATCTAGAGTGCTGGAGAGGTAAGTGGAATTCCTAGTGTAGCGGTGAAATGCGTAGATATTAGGAGGAACACCAGTGGCGAAGGCGGCTTACTGGACAGTAACTGACGTTGAGGCTCGAAAGCGTGGGGAGCAAACAGGATTAGATACCCCTGTAGTC
>LST206_6699
CCTACGGGAGGCAGCAGTAGGGAATATTGCTCAATGGGGGAAACCCTGAAGCAGCCACGCCGCGTGGAGGATGAAGGTTTTCGGATTGTAAACTCCTTTTGTTAGAGAAGATAATGCCGGTATCTAACGAATAAGCACCGGCTAACTCCGTGCCAGCAGCCGCGGTAATACGGAGGGTGCAAGCGTTACTCGGAATCACTGGGCGTAAAGAGCGCGTAGGCGGGGTAGTAAGTCAGATGTGAAATCCTATGGCTTAACCATAGAACTGCATTTGAAACTACTACTCTAGAGTATGGGAGAGGTAGGTGGAATTCTTGGTGTAGGGGTAAAATCCGTAGAGATCAAGAGGAATACTCATTGCGAAGGCGACCTGCTGGAACATTACTGACGCTGATGCGCGAAAGCGTGGGGGGCAAACAGGATTAGATACCCCAGTAGTC
>LST206_4471
CCTACGGGTTGCAGCAGTTAGGAATATTCGTCAATGGGGGAAACCCTGAACGAGCAATGCCGCGTGAGTGATGAAGGTCTATACGATTGTAAATCTCTGTTGCGAGGGACGAATAGCTTTCATAGGTAATGATGAAAGTGTGACGGTACCTCGTCAGAAAGCCCCGGCTAACTACGTGCCAGCAGCCGCGGTAATACGTAGGGGGCGAGCGTTATCCGGATTTATTGGGCGTAAAGCGTTCGTAGGCGGTTTGTTAAGTCTAAAATCAAATCTTGGGGCTTAACTCCATTCAGTTTTAGAAACTGGCAGACTTGAGTGTGGTAGAGGCAAGTGGAATTTCTAGTGTAGCGGTTAAATGCGTAGATATTAGAAGGAACACCAGTGGCGAAGGCGGCTTGCTGGGCCATTACTGACGCTGAAGAACGAGAGCGTGGGGAGCAAATAGGATTAGATACCCTTGTAGTC
>LST206_28907
CCTACGGGAGGCAGCAGTTGGGAATATTGGACAATGGAGGAAACTCTGATCCAGTGACGCCGCGTGAAGGAAGAAGGTCTTCGGATTGTAAACTTATTTTGTCAGGGAAGAAACAAATGACTGTACCTGAAGAAAAAGCACCGGCTAACTACGTGCCAGCAGCCGCGGTAATACGTAGGGTGCAAGCGTTATCAGGATTTACTGGGTGTAAAGGGCGAGTAGACGGCGTTGCAAGTCAGATGTGAAAACCTAGGACTTAACTTTCGAACCGCATCTGAAACTGTATTGCTAGAGTGCAGGAGAGGTAAGCGGAATTCCTAGTTTAGCGGTGAAATGCGTAGATATTAGGAGGAACATCAGTGGCGAAGGCGGCTTACTGGACTGTAACTGACGTTGAGGCGCGAAAGCGTGGGGAGCAAACAGGATTAGATACCCATGTAGTC
>LST206_22243
CCTACGGGACGCAGCAGTGGGGAATATTGCACAATGGGGGAAACCCTGATGCAGCGACGCCGCGTGAGCGATGAAGTATTTCGGTATGTAAAGCTCTATCAGCAGGGAAGAAACTGACGGTACCTGACTAAGAAGCACCGGCTAAATACGTGCCAGCAGCCGCGGTAATACGTATGGTGCAAGCGTTATCCGGATTTACTGGGTGTAAAGGGAGCGTAGACGGACTTGCAAGTCTGAAGTGAAAGCCTAGGGCTCAACCCCGGGACTGCTTTGGAAACTGTAGGTCTAGAGTGCTGGAGAGGTAAGTGGAATTCCTAGTGTAGCGGTGAAATGCGTAGATATTAGGAGGAACACCAGTGGCGAAGGCGGCTTACTGGACAGTAACTGACGTTGAGGCTCGAAAGCGTGGGGAGCAAACAGGATTAGATACCCGTGTAGTC
>LST206_7
CCTACGGGCGGCAGCAGTGAGGAATATTGGTCAATGGGCGAGAGCCTGAACCAGCCAAGTAGCGTGAAGGATGACTGCCCTACGGGTTGTAAACTTCTTTTATAAGGGAATAAAGTATTCTACGTGTAGGGTTTTGTATGTACCTTATGAATAAGCATCGGCTAACTCCGTGCCAGCAGCCGCGGTAATACGGAGGATGCGAGCGTTATCCGGATTTATTGGGTTTAAAGGGAGCGTAGACGGCCGGTTAAGTCAGCTGTGAAATGGTGCGGCTCAACCGTAGCACTGCAGTTGAAACTGGACTGCTTGAGTGCAGTTGAGGCGGGCGGAATGCGTGGTGTAGCGGTGAAATGCTTAGATATCACGAAGAACCCCGATTGCGAAGGCAGCCTGCTAAGCTGCAACTGACGTTTAGGCTCGAAAGTGTGGGTATCAAACAGGATTAGATACCCGCGTAGTC
>LST206_20024
CCTACGGGCTGCAGCAGTTGGGAATATTGCACAATGGGGGAAACCCTGATGCAGCGACGCCGCGTGGAGGAAGAAGGTCTTCGGATTGTAAACTCCTGTTGTTGAGGAAAAAGAGGATGGTACTCAACAAGGAAGTGACGGCTAACTACGTGCCAGCAGCCGCGGTAAAACGTAGGTCACAAGCGTTGTCCGGAATTACTGGGTGTAAAGGGAGCGCAGGCGGGTATGCAAGTTGGGAGTGAAATACATGGGCTCAACCCATGAACTGCTCTCAAAACTGTGTATCTTGAGTAGTGCAGAGGTAGGCGGAATTCCCGGTGTAGCGGTGGAATGCGTAGATATCGGGAGGAACACCAGTGGCGAAGGCGGCCTACTGGGCACCAACTGACGCTGAGGCTCGAAAGTGTGGGTAGCAAACAGGATTAGATACCCTTGTAGTC
>LST206_13365
CCTACGGGGGGCAGCAGTGGGGAATATTGCGCAATGGGCGAAAGCCTGACGCAGCGACGCCGCGTGAGGGATGAAGGTTCTCGGATCGTAAACCTCTGTCAGGGGGGAAGAAACCCCCTCGTGTGAATAATGCGAGGGCTTGACGGTACCCCCAAAGGAAGCACCGGCTAACTCCGTGCCAGCAGCCGCGGTAATACGGAGGGTGCAAGCGTTAATCGGAATCACTGGGCGTAAAGCGCACGTAGGCGGCCTGGTAAGTCAGGGGTGAAATCCCACAGCCCAACTGTGGAACTGCCTTTGATACTGCCAGGCTTGAGTACCGGAGAGGGTGGCGGAATTCCAGGTGTAGGAGTGAAATCCGTAGATATCTGGAGGAACACCGGTGGCGAAGGCGGCCACCTGGACGGTAACTGACGCTGAGGTGCGAAAGCGTGGGTAGCAAACAGGATTAGATACCCCAGTAGTC
>LST206_15584
CCTACGAGGCGCAGCAGTGGGGGATATTGCACAATGGGGGAAACCCTGATGCAGCGACGCCGCGTGGAGGAAGAAGGTTTTCGGATTGTAAACTCCTGTCGTACGGGACGATAATGACGGTACCGTACAAGAAAGCCACGGCTAACTACGTGCCAGCAGCCGCGGTAAAACGTAGGTGGCAAGCGTTGTCCGGAATTACTGGGTGTAAAGGGAGCGCAGGCGGGGCGGCAAGTTGGAAGTGAAATCTATGGGCTCAACCCATAAACTGCTTTCAAAACTGCTGGTCTTGAGTAGTGCAGAGGTAGGCGGAATTCCCGGTGTAGCGGTGGAATGCGTAGATATCGGGAGGAACACCAGTGGCGAAGGCGGCCTACTGGGCACCAACTGACGCTGAGGCTCGAAAGCATGGGTAGCAAACAGGATTAGATACCCTAGTAGTC
>LST206_31130
CCTACGGGAGGCACCAGTGGGGAATATTGTGCAATGGGCGAAAGCCTTACCCAGCAATGCCGCGTGAATGAAGAAGGTCTTCGGATTGTAAAGTTCTTTAGTCAGGGAAGAAGAAAGTGACGTTACCTGAAGAATAAGCCCCGGCTAACTACGTGCCAGCAGCCGCGGTAATACGTAGGGGGCAAGCGTTGTCCGGAATGACTGGGCGTAAAGGGTGTGTAGGCGGTGGTGCAAGTTAGAAGTGAAATACCTAGGGCTTAACTCAGGTGCTGCTTCTAAAACTGTATGACTAGAGTGCAGGAGAGGTTAACGGAATTCCTAGTGTAGCGGTAAAATGCGTAGATATTAGGAGGAACACCGGAGGCGAAGGCGGTTAACTGGCCTGTAACTGACGCTGAGACACGAAAGTGTGGGGAGCAAACAGGATTAGATACCCCCGTAGTC
>LST206_2243
CCTACGGGTGGCAGCAGTGGGGAATCTTGCGCAATGGGCGAAAGCCTGACGCAGCGACGCCGCGTGCGGGACGAAGGCCTTCGGGTCGTAAACCGCTTTCAGCAGGGACGAGGGGGCAACCTGACGGTACCTGCAGAAGAAGCCCCGGCTAACTACGTGCCAGCAGCCGCGGTAATACGTAGGGGGCGAGCGTTATCCGGATTCATTGGGCGTAAAGCGCTCGTAGGCGGTCCGTTAGGTCGGGAGTCAAATCCGGGGGCTCAACCCCCGCCCGCTCCCGATACCGGCGGACTTGAGTTTGGTAGGGGAAGGCGGAATTCCAAGTGTAGCGGTGGAATGCGCAGATATTTGGAAGAACACCGGTGGCGAAGGCGGCCTTCTGGGCCACAACTGACGCTGAGGAGCGAAAGCTAGGGGAGCGAACAGGATTAGATACCCTGGTAGTC
>LST206_8921
CCTACGGGAGGCAGCAGTGGGGAATATTGCACAATGGGGGAAACCCTGATGCAGCGACGCCGCGTGGAGGAAGAAGGTCTTCGGATTGTAAACTCCTGTTGTTGGGGAAAAGAAGGATGGTACCCAACAAGGAAGTGACGGCTAACTACGTGCCAGCAGCCGCGGTAAAACGTAGGTCACGAGCGTTGTCCGGAATTACTGGGTGTAAAGGGAGCGCAGGCGGGTATGCAAGTTGGGAGTGAAATACAGGGGCTCAACCCATGAACTGCACTCAAAACTGTGTATCTTGAGTAGTGCAGAGGTAAGCGGAATTCCCGGTGTAGCGGTGGAATGCGTAGATATCAGGAGGAACACCAGTGGCGAAGGCGGCCTACTGGGCACCAACTAACGCTGAGGCTCGAAAGTGTGGGTAGCAAACAGGATTAGATACCCCTGTAGTC
>LST206_4472
CCTACGGGGGGCAGCAGTGGGGAATATTGCACAATGGGGGAAACCCTGATGCAGCGACGCCGCGTGGAGGAAGAAGGTCTTCGGATTGTAAACTCCTGTTGTTGGGGAAAAAGAGGATGGTACCCAACAAGGAAGTGACGGCTAACTACGTGCTAGCAGCCGCGGTAAAACGTAGGTCACAAGCGTTGTCCGGAATTACTGGGTGTAAAGGGAGCGCAGGCGGGTATGCAAGTTGGGAGTGAAATACATGGGCTCAACCCATGAACTGCTCTCAAAACTGTGTATCTTGAGTAGTGCAGAGGTAGGCGGAATTCCCGGTGTAGCGGTGGAATGCGTAGATATCGGGAGGAACACCAGTGGCGAAGGCGGCCTACTGGGCACCAACTGACGCTGAGGCTCGAAAGTGTGGGTAGCAAACAGGATTAGATACCCCTGTAGTC
>LST206_28908
CCTACGGGGTGCAGCAGTGGGGAATATTGCACAATGGGGGAAACCCTGATGCAGCGACGCCGCGTGGAGGAAGAAGGTCTTCGGATTGTAAACTCCTGTTGTTGGGGAAAAGAAGGATGGTACCCAACAAGGAAGTGACGGCTAACTACGTGCCAGCAGCCGCGGTAAAACGTAGGTCACAAGCGTTGTCCGGAATTACTGGGTGTAAAGGGAGCGCAGGCGGGGATGTAAGCTGGCAGTGAAATACATGGGCTCAACCCAGGAACTGCTGCGAAAACTGGGTAGCTTGAGTGGGCCGAAGGTAGGCGGAATTCGTGGTGTAGCGGTGAAATGCGTAGATATCAGGAAGAACTCCGGTGGCGAAGGCGGCCTGCTGCGGAGCAACTGACGCTGAGGCTCGAAAGTGTGGGTAGCAAACAGGATTAGATACCCGAGTAGTC
>LST206_20025
CCTACGGGCTGCAGCAGTGAGGAATATTGGTCAATGGGCGAGAGCCTGAACCAGCCAAGTAGCGTGAAGGATGACTGCCCTACGGGTTGTAAACTTCTTTTATAAGGGAATAAAGTATTCTACGTGTAGAGTTTTGTATGTACCTTATGAATAAGCATCGGCTAACTCCGTGCCAGCAGCCGCGGTAATACGGAGGATGCGAGCGTTATCCGGATTTATTGGGTTTAAAGGGAGCGTAGACGGCGGTTTAAGTCAGCTGTGAAATGGTGCGGCTCAACCGTAGCACTGCAGTTGAAACTGGACGGCTTGAGTGCAGTTGAGGCAGGCGGAATTCGTGGTGTAGCGGTGAAATGCTTAGATATCACGAAGAACCCCGATTGCGAAGGCAGCCTGCTAAGGTGCAACTGACGTTGAGGCTCGAAAGTGTGGGTATCAAACAGGATTAGATACCCTGGTAGTC
>LST206_24468
CCTACGGGGGGCAGCAGTGAGGAATATTGGTCAATGGGCGCGAGCCTGAACCAGCCAAGTAGCGTGGAGGATGACTGCCCTACGGGTTGTAACCTCCTTTTGAAGGGGGATAAAGTGTGCCACGCTTGGCATATTGCAGGTACCCTGCGAATAAGCATCGGCTAACTCCGTGCCAGCAGCCGCGGTAATACGGAGGATGCGAGCGTTATCCGGATTTATTGGGTTTAAAGGGAGCGCAGACGGCCCCTTAAGTCAGCTGTGAAAGTTTGCGGCTCAACCGTAAAATTGCAGTTGAAACTGTGGGGCTTGAGTACGGTCGCGGCATGCGGAATTCGTGGTGTAGCGGTGAAATGCATAGATATCACGAAGAACCCCGATTGCGAAGGCAGCATGCCAGTCCGCCACTGACGTTGAGGCTCGAAGGTGCGGGTATCAAACAGGATTAGATACCCTCGTAGTC
>LST206_15585
CCTACGGGTTGCAGCAGTGAGGAATATTGGTCAATGGGCGAGAGCCTGAACCAGCCAAGTAGCGTGAAGGATGACTGCCCTACGGGTTGTAAACTTCTTTTATAAGGGAATAAAGTATTCTACGTGTAGAGTTTTGTATGTACCTTATGAATAAGCATCGGCTAACTCCGTGCCAGCAGCCGCGGTAATACGGAGGATGCGAGCGTTATCCGGATTTATTGGGTTTAAAGGGAGCGTAGACGGCGGTTTAAGTCAGCTGTGAAATGGTGCGGCTCAACCGTAGCACTGCAGTTGAAACTGGACGGCTTGAGTGCAGTTGAGGCAGGCGGAATTCGTGGTGTAGCGGTGAAATGCTTAGATATCACGAAGAACCCCGATTGCGAAGGCAGCCTGCTAAGCTGCAACTGACGTTGAGGCTCGAAAGTGTGGGTATCAAACAGGATTAGATACCCGTGTAGTC
>LST206_17808
CCTACGGGTTGCAGCAGTGGGGAATATTGCACAATGGGGGAAACCCTGATGCAGCGACGCCGCGTGGAGGAAGAAGGTCTTCGGATTGTAAACTCCTGTTGTTGGGGAAAAGAAGGATGGTACCCAACAAGGAAGTGACGGCTAACTACGTGCCAGCAGCCGCGGTAAAACGTAGGTCACGAGCGTTGTCCGGAATTACTGGGTGTAAAGGGAGCGCAGGCGGGTATGCAAGTTGGGAGTGAAATGCATGGGCTCAACCCATGAACTGCTCTCAAAACTGTGTATCTTGAGTAGTGCAGAGGTAGGCGGAATTCCCGGTGTAGCGGTGGAATGCGTAGATATCGGGAGGAACACCAGTGGCGAAGGCGGCCTACTGGGCACCAACTGACGCTGAGGCTCGAAAGTGTGGGTAGCAAACAGGATTAGATACCCGGGTAGTC
>LST206_26686
CCTACGGGATGCAGCAGTAGGGAATCTTCCACAATGGACGCAAGTCTGATGGAGCAACGCCGCGTGAGTGAAGAAGGTCTTCGGATCGTAAAACTCTGTTGTTAGAGAAGAACACGAGTGAGAGTAACTGTTCATTCGATGACGGTATCTAACCAGCAAGTCACGGCTAACTACGTGCCAGCAGCCGCGGTAATACGTAGGTGGCAAGCGTTGTCCGGATTTATTGGGCGTAAAGGGAACGCAGGCGGTATTTTAAGTCTGATGTGAAAGCCTTCGGCTTAACCGGAGTAGTGCATTGGAAACTGGAAGACTTGAGTGCAGAAGAGGAGAGTGGAACTCCATGTGTAGCGGTGAAATGCGTAGATATATGGAAGAACACCAGTGGCGAAAGCGGCTCTCTGGTCTGTAACTGACGCTGAGGTTCGAAAGCGTGGGTAGCAAACAGGATTAGATACCCGTGTAGTC
>LST206_31131
CCTACGGGCGGCAGCAGTGGGGAATATTGGGCAATGGGCGAAAGCCTTACCCAGCAATGCCGCGTGAATGAAGAAGGTCTTCGGATTGTAAAGTTCTTTAGTCAGGGAAGAAGAAAGTGACGTTACCTGAAGAATAAGCCCCGGCTAACTACGTGCCAGCAGCCGCGGTAATACGTAGGGGGCAAGCGTTGTCCGGAATGACTGGGCGTAAAGGGTGTGTAGGCGGTTGTGCAAGTTAGAAGTGAAATACCTAGGGCTTAACTCAGGTGCTGCTTCTAAAACTGTATGACTAGAGTGCAGGAGAGGTTAACGGAATTCCTAGTGTAGCGGTAAAATGCGTAGATATTAGGAGGAACACCGGAGGCGAAGGCGGTTAACTGGCCTGTAACTGACGCTGAGACACGAAAGTGTGGGGAGCAAACAGGATTAGATACCCCGGTAGTC
>LST206_6701
CCTACGGGACGCAGCAGTGGGGAATATTGCACAATGGGGGAAACCCTGATGCAGCGACGCCGCGTGAGCGAAGAAGTATTTCGGTATGTAAAGCTCTATCAGCAGGGAAGAAACTGACGGTACCTGACTAAGAAGCACCGGCTAAATACGTGCCAGCAGCCGCGGTAATACGTATGGTGCAAGCGTTATCCGGATTTACTGGGTGTAAAGGGAGCGTAGACGGATAGGCAAGTCTGGAGTGAAAACCCGGGGCTCAACCCCGGGACTGCTTTGGAAACTGTTTATCTAGAGTGCTGGAGAGGTAAGTGGAATTCCTAGTGTAGCGGTGAAATGCGTAGATATTAGGAGGAACACCAGTGGCGAAGGCGGCCTGCTGGACATTAACTGACGCTGAGGCGCGAAAGCGTGGGGAGCAAACAGGATTAGATACCCTTGTAGTC
>LST206_8
CCTACGGGTTGCAGCAGTCGGGAATATTGCGCAATGGAGGAAACTCTGACGCAGTGACGCCGCGTGGAGGAAGAAGGTCTTCGGATTGTAAACTCCTGTTGTTGGGGAAAAGAAGGATGGTACCCAACAAGGAAGTGACGGCTAACTACGTGCCAGCAGCCGCGGTAAAACGTAGGTCACGAGCGTTGTCCGGAATTACTGGGTGTAAAGGGAGCGCAGGCGGGTATGCAAGTTGGGAGTGAAATACATGGGCTCAACCCATGAACTGCTCTCAAAACTGTGTATCTTGAGTAGTGCAGAGGTAGGCGGAATTCCCGGTGTAGCGGTGGAATGCGTAGATATCGGGAGGAACACCAGTGGCGAAGGCGGCCTACTGGGCACCAACTGACGCTGAGGCTCGAAAGTGTGGGTAGCAAACAGGATTAGATACCCTGGTAGTC
>LST206_24469
CCTACGGGACGCAGCAGTCGGGAATATTGCGCAATGGAGGAAACTCTGACGCAGTGACGCCGCGTATAGGAAGAAGGTTTTCGGATTGTAAACTATTGTCGTTAGGGAAGATACAAGACAGTACCTAAGGAGGAAGCTCCGGCTAACTATGTGCCAGCAGCCGCGGTAATACATAGGGAGCAAGCGTTATCCGGATTTATTGGGTGTAAAGGGTGCGTAGACGGGAGAGCAAGTTAGTTGTGAAATCCCTCGGCTTAACTGAGGAACTGCAACTAAAACTGTTTTTCTTGAGTATCGGAGAGGAAAGTGGAATTCCTAGTGTAGCGGTGAAATGCGTAGATATTAGGAGGAACACCAGTGGCGAAGGCGACTTTCTGGACGATAACTGACGTTGAGGCACGAAAGTGTGGGGAGCAAACAGGATTAGATACCCTAGTAGTC
>LST206_17809
CCTACGGGGTGCAGCAGTGGGGAATATTGCACAATGGGGGAAACCCTGATGCAGCGACGCCGCGTGGAGGAAGAAGGTCTTCGGATTGTAAACTCCTGTTGTTGGGGAAAAGAAGGATGGTACCCAACAAGGAAGTGACGGCTAACTACGTGCCAGCAGCCGCGGTAAAACGTAGGTCACGAGCGTTGTCCGGAATTACTGGGTGTAAAGGGAGCGCAGGCGGGTATGCAAGTTGGGAGTGAAATGCATGGGCTCAACCCATGAACTGCTCTCAAAACTGTGTATCTTGAGTAGTGCAGAGGTAGGCGGAATTCCCGGTGTAGCGGTGGAATGCGTAGATATCGGGAGGAACACCAGTGGCGAAGGCGGCCTACTGGGCACCAACTGACGCTGAGGCTCGAAAGTGTGGGTAGCAAACAGGATTAGATACCCTAGTAGTC
>LST206_28909
CCTACGGGCCGCAGCAGTGGGGAATATTGCACAATGGGGGAAACCCTGATGCAGCGACGCCGCGTGGAGGAAGAAGGTCTTCGGATTGTAAACTCCTGTTGTTGGGGAAAAGAAGGATGGTACCCAACAAGGAAGTGACGGCTAACTACGTGCCAGCAGCCGCGGTAAAACGTAGGTCACGAGCGTTGTCCGGAATTACTGGGTGTAAAGGGAGCGCAGGCGGGTATGCAAGTTGGGAGTGAAATACATGGGCTCAACCCATGAACTGCTCTCAAAACTGTGTATCTTGAGTAGTGCAGAGGTAGGCGGAATTCCCGGTGTAGCGGTGGAATGCGTAGATATCGGGAGGAACACCAGTGGCGAAGGCGGCCTACTGGGCACCAACTGACGCTGAGGCTCGAAAGTGTGGGTAGCAAACAGGATTAGATACCCCCGTAGTC
>LST206_4473
CCTACGGGGTGCACCAGTGAGGAATATTGGTCAATGGGCGAGAGCCTGAACCAGCCAAGTAGCGTGAAGGATGACTGCCCTACGGGTTGTAAACTTCTTTTATAAGGGAATAAAGTTCTCTACGTGTAGAGTTTTGTATGTACCTTATGAATAAGCATCGGCTAACTCCGTGCCAGCAGCCGCGGTAATACGGAGGATGCGAGCGTTATCCGGATTTATTGGGTTTAAAGGGAGCGTAGACGGCGGTTTAAGTCAGCTGTGAAATGGTGCGGCTCAACCGTAGCACTGCAGTTGAAACTGGACGGCTTGAGTGCAGTTGAGGCAGGCGGAATTCGTGGTGTAGCGGTGAAATGCTTAGATATCACGAAGAACCCCGATTGCGAAGGCAGCCTGCTAAGCTGCAACTGACGTTGAGGCTCGAAAGTGTGGGTATCAAACAGGATTAGATACCCTCGTAGTC
>LST206_13367
CCTACGGGTTGCAGCAGTGGGGAATATTGCACAATGGGGGAAACCCTGATGCAGCGACGCCGCGTGGAGGAAGAAGGTCTTCGGATTGTAAACTCCTGTTGTTGGGGAAAAGAAGGATGGTACCCAACAAGGAAGTGACGGCTAACTACGTGCCAGCAGCCGCGGTAAAACGTAGGTCACGAGCGTTGTCCGGAATTACTGGGTGTAAAGGGAGCGCAGGCGGGTATGCAAGTTGGGAGTGAAATGCATGGGCTCAACCCATGAACTGCTCTCAAAACTGTGTATCTTGAGTAGTGCAGAGGTAGGCGGAATTCCCGGTGTAGCGGTGGAATGCGTAGATATCGGGAGGAACACCAGTGGCGAAGGCGGCCTACTGGGCACCAACTGACGCTGAGGCTCGAAAGTGTGGGTAGCAAACAGGATTAGATACCCTTGTAGTC
>LST206_2244
CCTACGGGGTGCAGCAGTGGGGAATATTGGGCAATGGGCGCAAGCCTGACCCAGCAACGCCGCGTGAAGGAAGAAGGCTTTCGGGTTGTAAACTTCTTTTGTCAGGGAACAGTAGAAGAGGGTACCTGACGAATAAGCTCCGGCTAACTACGTGCCAGCAGCCGCGGTAATACGTAGGGAGCGAGCGTTGTCCGGATTTACTGGGTGTAAAGGGCGTGCAGCCGGGATGGCAAGTCAGGCGTGAAATCCCAGGGCTTAACCCTGGAACTGCGTTTGAAACTGCTGGTCTTGAGTACCGGAGAGGTTATCGGAATTCCTTGTGTAGCGGTGAAATGCGTAGATATAAGGAAGAACACCAGTGGCGAAGGCGGATAACTGGACGGCAACTGACGGTGAGGCGCGAAAGCGTGGGGAGCAAACAGGATTAGATACCCCGGTAGTC
>LST206_15586
CCTACGGGCGGCAGCAGTGGGGAATATTGCGCAATGGGGGCAACCCTGACGCAGCAACGCCGCGTGATTGAAGAAGGTCTTCGGATTGTAAAAATCTTTAATCAGGGACGAAGAAAATGACGGTACCTGAAGAATAAGCTCCGGCTAACTACGTGCCAGCAGCCGCGGTAATACGTAGGGAGCAAGCGTTATCCGGATTTACTGGGTGTAAAGGGCGTGTAGGCGGGCCTGTAAGTTGGGAGTGAAATCCGGGGGCTTAACCCCCGAACTGCTTTCAAAACTGCGGGTCTTGAGTGATGGAGAGGCAGGCGGAATTCCCAGTGTAGCGGTGAAATGCGTAGATATTGGGAGGAACACCAGTGGCGAAGGCGGCCTGCTGGACAGTAACTGACGCTGAGGCGCGAAAGCGTGGGGAGCAAACAGGATTAGATACCCGGGTAGTC
>LST206_6702
CCTACGGGTTGCAGCAGTGGGGAATATTGCACAATGGGGGAAACCCTGATGCAGCGACGCCGCGTGGAGGAAGAAGGTCTTCGGATTGTAAACTCCTGTTGTTGGGGAAAAGAAGGATGGTACCCAACAAGGAAGTGACGGCTAACTACGTGCCAGCAGCCGCGGTAAAACGTAGGTCACGAGCGTTGTCCGGAATTACTGGGTGTAAAGGGAGCGCAGGCGGGTATGCAAGTTGGGAGTGAAATACATGGGCTCAACCCATGAACTGCTCTCAAAACTGTGTATCTTGAGTAGTGCAGAGGTAGGCGGAATTCCCGGTGTAGCGGTGGAATGCGTAGATATCGGGAGGAACACCAGTGGCGAAGGCGGCCTACTGGGCACCAACTGACGCTGAGGCTCGAAAGTGTGGGTAGCAAACAGGATTAGATACCCTAGTAGTC
>LST206_26687
CCTACGGGGTGCAGCAGTGGGGAATATTGCACAATGGGGGAAACCCTGATGCAGCGACGCCGCGTGGAGGAAGAAGGTCTTCGGAGTGTAAACTCCTGTTGTTGGGGAAAATAAGGATGGTACCCAACAAGGAAGTGACGGCTAACTACGTGCCAGCAGCCGCGGTAAAACGTAGGTCACAAGCGTTGTCCGGAATTACTGGGTGTAAAGGGAGCGCAGGCGGGTATGCAAGTTGGGTGTGAAATACATGGGCTCAACCCATGAACTGCTCTCAAAACTGTGTATCTTGAGTAGTGCAGAGGTAGGCGTAATTCCCGGTGTAGCGGTGGAATGCGTAGATATCGGGAGGAACACCATTGGCGAAGGCGGCCTACTGGGCAGCAACTGACGCTGAGGCTCGAAAGTGTGGGTAGCAAACAGGATTAGATACCCTAGTAGTC
>LST206_33350
GGGGGGCAGCAGTGGGGAATATTGGGCAATGGGCGCAAGCCTGACCCAGCAACGCCGCGTGAAGGAAGAAGGCCCTCGGGTTGTAAACTTCTTTTGTCAGGGACGAAGCAAGTGACGGTACCTGACGAATAAGCCACGGCTAACTACGTGCCAGCAGCCGCGGTAATACGTAGGTGGCAAGCGTTATCCGGATTTACTGGGTGTAAAGGGCGTGTAGGCGGGATTGCAAGTCAGATGTGAAAACCACGGGCTCAACCTGTGGCCTGCATTTGAAACTGCAGTTCTTGAGTACTGGAGAGGCAGACGGAATTCCTAGTNTAGCGNTGNAATGCGTAGATATTAGGNNGAACACCANTGGCNAANNCNNTCTGCTGGACAGCAACTNACNCTNAGNCGCGAAAGCGTNGGGAGCAAACANGATTAGATACCCTCGTAGTC
>LST206_24470
CCTACGGGATGCAGCAGTGAGGAATATTGGTCAATGGGCGAGAGCCTGAACCAGCCAAGTAGCGTGAAGGATGACTGCCCTATGGGTTGTAAACTTCTTTTATACGGGAATAACAAGCGGCACGTGTGCCACTCTGCATGTACCGTATGAATAAGCATCGGCTAACTCCGTGCCAGCAGCCGCGGTAATACGGAGGATGCGAGCGTTATCCGGATTTATTGGGTTTAAAGGGAGCGTAGACGGGTCCTTAAGTCAGTTGTGAAAGTTTGCGGCTCAACCGTAAAATTGCAGTTGATACTGGGGACCTTGAGTGCGGCAGAGGCAGGCGGAATTCGTGGTGTAGCGGTGAAATGCTTAGATATCACGAAGAACTCCGATTGCGAAGGCAGCTTGCTGGACCGTAACTGACGTTGATGCTCGAAAGTGCGGGTATCGAACAGGATTAGATACCCTGGTAGTC
>LST206_31132
CCTACGGGTGGCAGCAGTAGGGAATATTGCACAATGGGGGAAACCCTGATGCAGCGACGCCGCGTGAGCGACGAAGTATCTCGGTATGTAAAGCTCTATCAGCAGGGACGAAGCTGACGGTACATGACTAATAAGCACCGGCTAAATACGGGCCAGCAGCCGCGGTAATACGTATGGTGCAAGCGTTATCCGGATTTACTGGGTGTAAAGGGAGCGTAGGCGGAGAAGCAAGTCTGGAGTGAAAGCCCGGGGCTCAACCCCGGGACTGCTTTGGAAACTGTTATTCTTGAGTGCCGGAGAGGAAAGCGGAATTCCTAGTGTAGCGGTGAAATGCGTAGATATTAGGAGGAACACCAGTGGCGAAGGCGGCTTACTGGACTGTAACTGACGTTGAGGCTCGAAAGCTTGGGGAGCAAACAGGATTAGATACCCCTGTAGTC
>LST206_17810
CCTACGGGAGGCAGCAGTGAGGAATATTGGTCAATGGGCGCGAGCCTGAACCAGCCAAGTAGCGTGGAGGATGACTGCCCTACGGGTTGTAAACTCCTTTTGCAGGGGGATAAAGTGTGCCACGTGTGGCATATTGCAGGTACCCTGCGAATAAGCATCGGCTAACTCCGTGCCAGCAGCCGCGGTAATACGGAGGATGCGAGCGTTATCCGGATTTATTGGGTTTAAAGGGAGCGAAGACGGCCCCTTAAGTCAGCTGTGAAAGTTTGCGGCTCAACCGTAAAATTGCAGTTGAAACTGTGGGGCTTGAGTACGGTCGCGGCATGCGGAATTCGTGGTGTAGCGGTGAAATGCATAGATATCACGAAGAACCCCGATTGCGAAGGCAGCATGCCAGTCCGCCACTGACGTTGAGGCTCGAAGGTGCGGGTATCAAACAGGATTAGATACCCTAGTAGTC
>LST206_22245
CCTACGGGGTGCAGCAGTGGGGAATATTGCACAATGGGGGAAACCCTGATGCAGCGACGCCGCGTGAGCGAAGAAGTATTTCGGTATGTAAAGCTCTATCAGCAGGGAAGAAAATGACGGTACCTGACTAAGAAGCACCGGCTAAATACGTGCCAGCAGCCGCGGTAATACGTATGGTGCAAGCGTTATCCGGATTTACTGGGTGTAAAGGGAGCGTAGGCGGCACAGCAAGTCAGATGTGAAAGACCGGGGCTCAACCCCGGGGCTGCATTTGAAACTGCCGAGCTTGAGTCCGGGAGAGGCAGGCGGAATTCCTAGTGTAGCGGTGAAATGCGTAGATATTAGGAGGAACACCAGTGGCGAAGGCGGCCTGCTGGACCGGAACTGACGCTGAGGCACGAAAGCGTGGGGAGCAAACAGGATTAGATACCCGGGTAGTC
>LST206_9
CCTACGGGGCGCAGCAGTGGGGAATATTGGGCAATGGGCGAAAGCCTTACCCAGCAATGCCGCGTGAATGAAGAAGGTCTTCGGATTGTAAAGTTCTTTAGTCAGGGAAGAAGAAAGTGACGTTACCTGAAGAATAAGCCCCGGCTAACTACGTGCCAGCAGCCGCGGTAATACGTAGGGGGCAAGCGTTGTCCGGAATGACTGGGCGTAAAGGGTGTGTAGGCGGTTGTGCAAGTTAGAAGTGAAATACCTAGGGCTTAACTCAGGTGCTGCTTCTAAAACTGTATGACTAGAGTGCAGGAGAGGTTAACGGAATTCCTAGTGTAGCGGTAAAATGCGTAGATATTAGGAGGAACACCGGAGGCGAAGGCGGTTAACTGGCCTGTAACTGACGCTGAGACACGAAAGTGTGGGGAGCAAACAGGATTAGATACCCCGGTAGTC
>LST206_33351
GGGACGCAGCAGTGAGGAATATTGGTCAATGGGCGAGAGCCTGAACCAGCCAAGTAGCGTGAAGGATGACTGCCCTACGGGTTGTAAACTTCTTTTATAAGGGAATAAAGTATTCTACGTGTAGAGTTTTGTATGTACCTTATGAATAAGCATCGGCTAACTCCGTGCCAGCAGCCGCGGTAATACGGAGGATGCGAGCGTTATCCGGATTTATTGGGTTTAAAGGGAGCGTAGACGGCGGTTTAAGTCAGCTGTGAAATGGTGCGGCTCAACCGTAGCACTGCAGTTGAAACTGGACGGCTTGAGTGCAGTTGAGGCAGGCGGAATTCGTGGTNTAGCGNTGNAATGCTTAGATATCACGNNGAACCCCGNTTACNAANNCNNCCTGCTAAGCTGCAACTNACNTTNAGNCTCGAAAGTGTNGGTATCAAACANGATGAGATACCCTTGTAGTC
>LST206_20027
CCTACGGGATGCAGCAGTGAGGAATATTGGTCAATGGGCGAGAGCCTGAACCAGCCAAGTAGCGTGAAGGATGACTGCCCTACGGGTTGTAAACTTCTTTTATACGGGAATAACATATTCCACGTGTAGCGTTCTGTATGTACCTTATGAATAAGCATCGGCTAACTCCGTGCCAGCAGCCGCGGTAATACGGAGGATGCGAGCGTTATCCGGATTTATTGGGTTTAAAGGGAGCGTAGACGGCGGTTTAAGTCAGCTGTGAAATGGTGCGGCTCAACCGTAGCACTGCAGTTGAAACTGGACGGCTTGAGTGCAGTTGAGGCAGGCGGAATTCGTGGTGTAGCGGTGAAATGCTTAGATATCACGAAGAACCCCGATTGCGAAGGCAGCCTGCTAAGCTGCAACTGACGTTGAGGCTCGAAAGTGTGGGTATCAAACAGGATTAGATACCCGAGTAGTC
>LST206_15587
CCTACGGGGGGCAGCAGTGAGGAATATTGGTCAATGGACGGGAGTCTGAACCAGCCAAGTCGCGTGAAGGATGACGGCCCTACGGGTTGTAAACTTCTTTAGTGCGGGAACAAATAAAGGCACGCGTGCCATGTTGAGTGTACCGCAAGAATAAGCATCGGCTAACTCCGTGCCAGCAGCCGCGGTAATACGGAGGATGCGAGCGTTATCCGGATTTATTGGGTTTAAAGGGTGCGCAGGCTGTCGTGCAAGTCAGCGGTCAAATGTCGGGGCTCAACCCCGGCCTGCCGTTGAAACTGTATGGCTGGCGTGAGTGTGAGGTAGGCGGAATGCGTTGTGTAGCGGTGAAATGCATAGATATGACGCAGAACTCCGATTGCGAAGGCAGCTTACCAACACTTTACGGACGCTGAGGCACGAAAGCGTGGGTATCGAACAGGATTAGATACCCTTGTAGTC
>LST206_6703
CCTACGGGTGGCAGCAGTGGGGGATATTGCACAATGGGGGAAACCCTGATGCAGCGACGCCGCGTGAGTGAAGAAGTATTTCGGTATGTAAAGCTCTATCAGCAGGGAAGAAACTGACTGTACCTGACTAAGAAGCACCGGCTAAATACGTGCCAGCAGCCGCGGTAATACGTATGGTGCAAGCGTTATCCGGATTTACTGGGTGTAAAGGGAGCGTAGACGGATAGGCAAGTCTGGAGTGAAAGCCCGGGGCTCAACCCCGGGACTGCTTTGGAAACTGTTTATCTAGAGTGCTGGAGAGGTAAGTGGAATTCCTAGTGTAGCGGTGAAATGCGTAGATATTAGGAGGAACACCAGTGGCGAAGGCGGCTTACTGGACAGTAACTGACGTTGAGGCTCGAAAGCGTGGGGAGCAAACAGGATTAGATACCCTAGTAGTC
>LST206_28910
CCTACGGGTTGCAGCAGTGGGGAATATTGGGCAATGGGGGAAACCCTGACCCAGCAACGCCGCGTGAAGGAAGAAGGCCTTCGGGTTGTAAACTTCTTTTACCAGGGACGAAGGACGTGACGGTACCTGGAGAAAAAGCAACGGCTAACTACGTGCCAGCAGCCGCGGTAATACGTAGGTTGCAAGCGTTGTCCGGATTTACTGGGTGTAAAGGGCGTGTAGGCGGAGCTGCAAGTCAGATGTGAAATCCCGGGGCTCAACCCCGGAACTGCATTTGAAACTGTAGCCCTTGAGTATCGGAGAGGCAAGCGGAATTCCTAGTGTAGCGGTTAAATGCGTAGATATTAGGAGGAACACCAGTGGCGAAGGCGGCTTGCTGGACGACAACTGACGCTGAGGCGCGAAAGCGGGGGGAGCAAACAGGATTAGATACCCTTGTAGTC
>LST206_17811
CCTACGGGCGGCAGCAGTGAGGAATATTGGTCAATGGGCGAGAGCCTGAACCAGCCAAGTAGCGTGAAGGATGACTGCCCTACGGGTTGTAAACTTCTTTTATAAGGGAATAAAGTATTCTACGTGTAGAGTTTTGTATGTACCTTATGAATAAGCATCGGCTAACTCCGTGCCAGCAGCCGCGGTAATACGGAGGATGCGAGCGTTATCCGGATTTATTGGGTTTAAAGGGAGCGTAGACGGCCGTTTAAGTCAGCTGTGAAATGGTGCGGCTCAACCGTAGCACTGCAGTTGAAACTGGACGGCTTGAGTGCAGTTGAGGCAGGCGGAATTCGTGGTGTAGCGGTGAAATGCTTAGATATCACGAAGAACCCCGATTGCGAAGGCAGCCTGCTAAGCTGCAACTGACGTTGAGGCTCGAAAGTGTGGGTATCAAACAGGATTAGATACCCTCGTAGTC
>LST206_26688
CCTACGGGATGCAGCAGTGGGGAATCTTCCGCAATGGGCGAAAGCCTGACGGAGCAACGCCGCGTGAGTGAAGAAGGTCTTCGGATTGTAAAGCTCTGTTGTACATGACGAATGTGCCGGTTGTGAATAATGTCTGGTAATGACGGTAGTGTACGAGGAAGCCACGGCTAACTACGTGCCAGCAGCCGCGGTAATACGTAGGTGGCAAGCGTTGTCCGGAATTATTGGGCGTAAAGAGCATGTAGGCGGCCTATTAAGTCGGGCGTGAAAATGCGGGGCTCAACCCCGTATGGCGCCCGATACTGGTGGGCTTGAGTGCAGGAGAGGAAAGGGGAATTCCCAGTGTAGCGGTGAAATGCGTAGATATTGGGAGGAACACCAGTGGCGAAGGCGCCTTTCTGGACTGTGTCTGACGCTGAGACGCGAAAGCCAGGGGAGCGAACGGGATTAGATACCCTAGTAGTC
>LST206_33352
GGGGTGCAGCAGTGGGGAATATTGGGCAATGGGCGAAAGCCTTACCCAGCAATGCCGCGTGAGTGAAGAAGGTCTTCGGATTGTAAAGCTCTTTGATTGGGGACGAGCAGAAGACGGTACCCAAGGAACAAGCCCCGGCTAACTATGTGCCAGCAGCCGCGGTAATACATAGGGGGCGAGCGTTGTCCGGAATGACTGGGCGTAAAGGGTGTGTAGGCGGTTTGGCAAGTTAGAAGTGTAATACCCAGGGCTTAACTCGGGTGCTGCTTCTAAAACTACCTGACTTGAGTGTCGGAGAGGAAAATGGAATTCCCAGTNTAGCGNTANAATGCACAGATATTGGGNNGAACACCGNAGGCNAANNCNNTTTTCTGGACGACAACTNACNCTNAGNCACGAAAGCGTNGGGATCAAACANGATTAGATACCCGCGTAGTC
>LST206_6704
CCTACGGGCGGCAGCAGTGGGGAATATTGCACAATGGGGGAAACCCTGATGCAGCGACGCCGCGTGAGCGAAGAAGTATCTCGGTATGTAAAGCTCTATCAGCAGGGAAGAAAATGACGGTACCTGACTAAGAAGCACCGGCTAAATACGTGCCAGCAGCCGCGGTAATACGTATGGTGCAAGCGTTATCCGGATTTACTGGGTGTAAAGGGAGCGTAGACGGAGAAGCAAGTCTGGAGTGAAAGCCCGGGGCTCAACCCCGGGACTGCTTTGGAAACTGTTTGTCTAGAGTGCCGGAGAGGTAAGCGGAATTCCTAGTGTAGCGGTGAAATGCGTAGATATTAGGAGGAACACCAGTGGCGAAGGCGGCTTACTGGACGGTAACTGACGTTGAGGCTCGAAAGCGTGGGGAGCAAACAGGATTAGATACCCGGGTAGTC
>LST206_24472
CCTACGGGGGGCAGCAGTGAGGGATATTGGTCAATGGGGGAAACCCTGAACCAGCAACGCCGCGTGAGGGAAGACGGTTTTCGGATTGTAAACCTCTGTCCTCTGTGAAAATAGTGATGGTAGCAGAGGAGGAAGCTCCGGCTAACTACGTGCCAGCAGCCGCGGTAATACGTAGGGAGCGAGCGTTGTCCGGAATTACTGGGTGTAAAGGGTGCGTAGGCGGCTCTGCAAGTCAGAAGTGAAATCCATGGGCTTAACCCATGAACTGCTTTTGAAACTGTAGAGCTTGAGTGAAGCAGAGGTAGGCGGAATTCCCGGTGTAGCGGTGAAATGCGTAGAGATCGGGAGGAACACCAGTGGCGAAGGCGGCCTACTGGGCTTTAACTGACGCTGAGGCACGAAAGCATGGGTAGCAAACAGGATTAGATACCCGCGTAGTC
>LST206_10
CCTACGGGGTGCAGCAGTGGGGAATATTGCACAATGGGGGAAACCCTGATGCAGCGACGCCGCGTGAGTGAAGAAGTATTTCGGTATGTAAAGCTCTATCAGCAGGGAAGAAACTGACGGTACCTGACTAAGAAGCACCGGCTAAATACGTGCCAGCAGCCGCGGTAATACGTATGGTGCAAGCGTTATCCGGATTTACTGGGTGTAAAGGGAGCGTAGACGGATAGGCAAGTCTGGAGTGAAAGCCCGGGGCTCAACCCCGGGACTGCTTTGGAAACTGTTTATCTAGAGTGCTGGAGAGGTAAGTGGAATTCCTAGTGTAGCGGTGAAATGCGTAGATATTAGGAGGAACACCAGTGGCGAAGGCGGCTTACTGGACAGTAACTGACGTTGAGGCTCGAAAGCGTGGGGAGCAAACAGGATTAGATACCCTAGTAGTC
>LST206_17812
CCTACGGGCTGCAGCAGTGGGGAATCTTCGGCAATGGACGCAAGTCTGACCGAGCAACGCCGCGTGAGTGAAGAAGGTTTTCGGATCGTAAAACTCTGTTGTTAGAGAAGAACAAGGATGAGAGTGGAAAGTTCATCCCTTGACGGTATCTAACCAGAAAGCCACGGCTAACTACGTGCCAGCAGCCGCGGTAATACGTAGGTGGCAAGCGTTGTCCGGATTTATTGGGCGTAAAGCGAGCGCAGGCGGTCTTTTAAGTCTGATGTGAAAGCCCCCGGCTTAACCGGGGAGGGTCATTGGAAACTGGGAGACTTGAGTGCAGAAGAGGAAAGCGGAATTCCATGTGTAGCGGTGAAATGCGTAGATATATGGAGGAACACCAGTGGCGAAGGCGGCTTTCTGGTCTGTAACTGACGCTGAGGCTCGAAAGCGTGGGGAGCAAACAGGATTAGATACCCGCGTAGTC
>LST206_20028
CCTACGGGTGGCAGCAGTGGGGAATATTGGGCAATGGGCGAAAGCCTGACCCAGCAACGCCGCGTGAAGGAAGAAGGTCTTCGGATTGTAAACTTTTGTCTTATGGGACGATAATGACGGTACCATAGGAGGAAGCCACGACTAACTACGTGCCAGCAGTCGCGGTAATACGTAGGTGGCGAGCGTTATCCGGAATTATTGGGTGTAAAGGGTGCGTAGGCGGGATGTAAAGTCAGATGTGAAATGCCGCGGCTCAACCGCGGAGCTGCATTTGAAACTTATGTTCTTGAGTGAAGTAGAGGTAAGCGGAATTCCTAGTGTAGCGGTGAAATGCGTAGATATTAGGAGGAACACCGGTGGCGAAGGCGGCTTACTGGGCTTAGACTGACGCTGAGGCACGAAAGTATGGGGAGCAAACAGGATTAGATACCCCTGTAGTC
>LST206_33353
GGGACGCAGCAGTAGGGAATCTTCCGCAATGGACGAAAGTCTGACGGAGCAACGCAGCGTGAACGATGAAGGTTTTCGGATCGTAAAGTTCTGTTGTTAGGGAAGAACAAACTTCGTTTGAATAAGGCGGAGTCCTGACGGTACCTAACGAGAAAGCCACGGCTAACTACGTGCCAGCAGCCGCGGTAATACGTAGGTGGCGAGCGTTATCCGGAATTATTGGGCGTAAAGCGCGCGCAGGTGGTTTCTTAAGTCTGATGTGAAAGCCTACGGCTTAACCGTAGAATTGCATTGGAAACTGGGGGACTTGAGTGCAGAAGAGGAAAGTGGAATTCCACGTNTAGCGNGGNAATGCGTAGAGATGTGGNNGAACACCGNTGGCNAANNCNNCTTTCTGGTCTGCAACTNACNCTNAGNCGCGAAAGCGTNGGGAGCAAACANGATTAGATACCCGGGTAGTC
>LST206_8924
CCTACGGGCCGCAGCAGTGAGGAATATTGGTCAATGGGCGTAAGCCTGAACCAGCCAAGTAGCGTGAGGGACGACGGCCCTATGGGTTGTAAACCTCTTTTGTACGGGGATAAAGTGTGGGACGTGTCCCATATTGCAGGTACCGTACGAATAAGGACCGGCTAATTCCGTGCCAGCAGCCGCGGTAATACGGAAGGTCCGGGCGTTATCCGGATTCATTGGGTTTAAAGGGAGCGCAGGCCGCCTTTTAAGCGTGCCGTGAAATGCCGTGGCTCAACCATGGCACTGCGGCGCGAACTGGAGGGCTTGAGTGCGCGGAAGGCAGGCGGAACTCGTGGTGTAGCGGTGAAATGCTTAGATATCACGAAGAACTCCGATTGCGAAGGCAGCCTGCCGCAGCGCAACTGACGCTGAGGCTCGAAAGCGCGGGTATCGAACAGGATTAGATACCCGTGTAGTC
>LST206_13369
CCTACGGGCGGCAGCAGTGGGGAATATTGCACAATGGGGGAAACCCTGATGCAGCGACGCCGCGTGAGCGATGAAGTATTTCGGTATGTAAAGCTCTATCAGCAGGGAAGAAACTGACGGTACCTGACTAAGAAGCACCGGCTAAATACGTGCCAGCAGCCGCGGTAATACGTATGGTGCAAGCGTTATCCGGATTTACTGGGTGTAAAGGGAGCGTAGACGGATAGGCAAGTCTGGAGTGAAAACCCGGGGCTCAACCCCGGGACTGCTTTGGAAACTGTTTATCTAGAGTGCTGGAGAGGTAAGTGGAATTCCTAGGGTAGCGGTGAAATGCGTAGATATTAGGAGGAACACCAGTGGCGAAGGCGGCTTACTGGACAGTAACTGACGTTGAGGCTCGAAAGCGTGGGGAGCAAACAGGATTAGATACCCCAGT
>LST206_2246
CCTACGGGTGGCAGCAGTGGGGAATATTGCACAATGGGGGAAACCCTGATGCAGCGACGCCGCGTGGAGGAAGAAGGTCTTCGGATTGTAAACTCCTGTTGTTGGGGAAAAGAAGGATGGTACCCAACAAGGAAGCTCCGGCTAACTACGTGCCAGCAGCCGCGGTAAAACGTAGGTCACGAGCGTTGTCCGGAATTACTGGGTGTAAAGGGAGCGCAGGCGGGTATGCAAGTTGGGAGTGAAATACATGGGCTCAACCCATGAACTGCTCTCAAAACTGTGTATCTTGAGTAGTGCAGAGGTAGGCGGAATTCCCGGTGTAGCGGTGGAATGCGTAGATATCGGGAGGAACACCAGTGGCGAAGGCGGCCTACTGGGCACCAACTGACGCTGAGGCTCGAAAGTGTGGGTAGCAAACAGGATTAGATACCCGGGTAGTC
>LST206_28911
CCTACGGGATGCAGCAGTAGGGAATTTTGCGCAATGGGCGAAAGCCTGACGCAGCAACACCGCGTGAATGTTAAGCCCTTCGGGGTGTAAAGTTCTGTCAATAGGGAAGAACAAATGACTGTACCTATAAAGGAAGCACCGGCTAACTCCGTGCCAGCAGCCGCGGTAATACGGGGGGTGCAAGCGGTATCCGGATTTACTGGTTGTAAAGGGAGCGTAGGCGGTCTGACAAGTCAGAAGTGAAAGCCCAGGGCTCAACTCTGGGACTGCTTTTGAAACTGCCAGACTAGATTGCAGGAGAGGTAAGTGGAATTCTTAGTGTAGCGGGGAAATGCGTAGATAGTAGGAGGAACACCAGTGGCGAAGGCGGCTTACTGGACTGTAAATGACGCTGAGGCTCGAAAGCGTGGGGAGCAAACAGGATTAGATACCCGGGTAGTC
>LST206_11151
CCTACGGGCCGCAGCAGTAGGGAATTTTGCGCAATGGGGGAAACCCTGACGCAGCAACGCCGCGTGTGTGATGAAGCCCTTCGGGGTGTAAAACACTGTCAGTAGGGACGAAATTTGACGGTACCTACAGAGGAAGCACCGGCTAACTCCGTGCCAGCAGCCGCGGTAATACGGAGGGTGCAAGCGTTGTCCGGAATCATTGGGCGTAAAGAGTTCGTAGGCGGCATGTTAAGTCTGGTGTTAAAGCCTGAGGCTCAACTTCAGTTCAGCACTGGATACTGGCAAGCTAGAATGCGGTAGAGGTAAAGGGAATTCCTGGTGTAGCGGTGAAATGCGTAGATATCAGGAAGAACACCGGTGGCGTAAGCGCTTTACTGGGCCGTTATTGACGCTGAGGAACGAAAGCCGGGGGAGCGAATGGGATTAGATACCCCGGTAGTC
>LST206_6705
CCTACGGGCTGCAGCAGTGAGGAATATTGGTCAATGGGCGAGAGCCTGAACCAGCCAAGTAGCGTGAGGGATGACTGCCCTATGGGTTGTAAACTTCTTTTATACGGGAATAACAAGCGGCACGTGTGCCACTCTGCATGTACCGTATGAATAAGCATCGGCTAACTCCGTGCCAGCAGCCGCGGTAATACGGAGGTTGCGAGCGTTATCCGGATTTATTGGGTTTAAAGGGAGCGTAGACGGGTCCTTAAGTCAGTTGTGAAAGTTTGCGGCTCAACCGTAAAATTGCAGTTGATACTGGGGGGCTTGAGTGCGGCAGAGGCAGGCGGAATTCGTGGTGTAGCGGTGAAATGCTTAGATATCACGAAGAACTCCGATTGCGAAGGCAGCTTGCTGGACCGTAACTGACGTTGATGCTCGAAAGTGCGGGTATCAAACAGGATTAGATACCCCTGTAGTC
>LST206_24473
CCTACGGGGTGCAGCAGTCGGGAATATTGCGCAATGGAGGAAACTCTGACGCAGTGACGCCGCGTATAGGAAGAAGGTTTTCGGATTGTAAACTATTGTAGACAGGGAAGAAAAAGGACAGTACCTGTAAAGTAAGCTCCGGCTAACTATGTGCCAGCAGCCGCGGTAATACATAGGGAGCAAGCGTTATCCGGATTTATTGGGTGTAAAGGGTGCGTAGACGGGAATATAAGTTAGTTGTGAAATCCCTCGGCTCAACTGAGGAACTGCAACTAAAACTGTATTTCTTGAGTGCGGGAGAGGAAAGTGGAATTCCTAGTGTAGCGGTGAAATGCGTAGATATTAGGAGGAACACCAGTGGCGAAGGCGACTTTCTGGACCGTAACTGACGTTGAGGCACGAAAGTGTGGGGAGCAAACAGGATTAGATACCCCTGTAGTC
>LST206_20029
CCTACGGGGTGCAGCAGGCGCGCAAACTTTACAATGCGAGCAATCGTGATAAGGAAACCCTGAGTGCCTGTCGATGCAGGCTGTTCATCTGTTTAAATTGCAGGTGAAGAAAGGGCAGGGCAAGACCGGTGCCAGCCGCCGCGGTAATACCGGCTGATCGAGTGATGGCCACTATTACTGGGTTTAAAGCGTCCGTAGCTTGATTCTTAGGTCTCTTGGGAAATCTTAACGCTTAACGTTAAGGCGTCTAAGGGATACCGGGAATCTTGGAACTGGGAGAGGTAAGCCGTACTTCGGGGGTAGGAGTGAAATCTTGTAATCCTCGAGGGACGACCTATGGCGAAGGCAGCTTACCAGAACAGCTTCGACAGTGAGGGACGAAAGCTGGGGGAGCAAACGGGATTAGATACCCTAGTAGTC
>LST206_15589
CCTACGGGCGGCAGCAGTGAGGAATATTGGTCAATGGGCGAGAGCCTGAACCAGCCAAGTAGCGTGAAGGATGACTGCCCTATGGGTTGTAAACTTCTTTTATACGGGAATAACAAGCGGCACGTGTGCCACTCTGCATGTACCGTATGAATAAGCATCGGCTAACTCCGTGCCAGCAGCCGCGGTAATACGGAGGATGCGAGCGTTATCCGGCTTTATTGGGTTTAAAGGGAGCGTAGACGGGTCCTTAAGTCAGTTGTGAAAGTTTGCGGCTCAACCGTAAAATTGCAGTTGAGACTGGGTACCTTGAGTGCGGCAGAGGCAGGCGGAATTCGTGGTGTAGCGGTGAAATGCTTAGATATCACGAAGAACTCCGATTGCGAAGGCAGCTTGCTGGACCGTAACTGACGTTGATGCTCGAAAGTGCGGGTATCAAACAGGATTAGATACCCGAGTA
>LST206_33354
GGGCTGCAGCAGTGGGGAATATTGCACAATGGGGGAAACCCTGATGCAGCGACGCCGCGTGGAGGAAGAAGGTCTTCGGATTGTAAACTCCTGTTGTTGGGGAAAAGAAGGATGGTACCCAACAAGGAAGTGACGGCTAACTACGTGCCAGCAGCCGCGGTAAAACGTAGGTCACGAGCGTTGTCCGGAATTACTGGGTGTAAAGGGAGCGCAGGCGGGTATGCAAGTTGGGAGTGAAATACATGGGCTCAACCCATGAACTGCTCTCAAAACTGTGTATCTTGAGTAGTGCAGAGGTAGGCGGAATTCCCGGTNTAGCGNTGNAATGCGTAGATATCGGGNNGAACACCANTGGCNAANNCNNCCTACTGGGCACCAACTNACNCTNAGNCTCGAAAGTGTNGGTAGCAAACANGATTAGATACCCTTGTA
>LST206_31134
CCTACGGGTGGCAGCAGTGGGGAATATTGCACAATGGGGGAAACCCTGATGCAGCGACGCCGCGTGGAGGAAGAAGGTCTTAGGATTGTAAACTCCTGTTGTTGGGGAAAAGAAGGATGGTACCCAACAAGGAAGTGACGGCTCACTACGTGACAGCGGCCGCGGTACAACGTAGGTCACGAGCGTTGTCGGGAATTACTGGGTGGAAAGGGAGCGCAGGCGGGTATGCATGTTGGGAGTGAAATGCATGGGCGCAACCCATGAACTGCTCTCAAAACTGTGTTTCTTGAGTAGTGCAGAGGTAGGCGGAATTCCCGGTGTAGCGGTGGAATGCGTAGATATCGGGAGGAACACCAGTGGCGAAGGCGGCCTACTGGGCACCAACTGACGCTGAGGCTCGAAAGTGTGGGTAGCAAACAGGATTAGATACCCTTGTAGTC
>LST206_11152
CCTACGGGACGCAGCAGTGAGGAATATTGGTCAATGGGCGCGAGCCTGAACCAGCCAAGTAGCGTGGAGGATGACTGCCCTACGGGTTGTAAACTCCTTTTGCAGGGGGATAAAGTGTGCCACGCGTGGCATATTGCAGGTACCCTGCGAATAAGCATCGGCTAACTCCGTGCCAGCAGCCGCGGTAATACGGAGGATGCGAGCGTTATCCGGATTTATTGGGTTTAAAGGGAGCGCAGACGGCCCCTTAAGTCAGCTGTGAAAGTTTGCGGCTCAACCGTAAAATTGCAGTTGAAACTGTGGGGCTTGAGTACGGTCGCGGCATGCGGAATTCGTGGTGTAGCGGTGAAATGCATAGATATCACGAAGAACCCCGATTGCGAAGGCAGCATGCCAGTCCGCCACTGACGTTGAGGCTCGAAGGTGCGGGTATCAAACAGGATTAGATACCCTCGTAGTC
>LST206_22247
CCTACGGGTCGCAGCAGTGGGGGATATTGCACAATGGGGGAAACCCTGATGCAGCAACGCCGCGTGAAGGAAGAAGGTCTTCGGATTGTAAACTTTTGTCCTCAGTGAAGATAATGACGGTAGCTGAGGAGGAAGCTCCGGCTAACTACGTGCCAGCAGCCGCGGTAATACGTAGGGAGCGAGCGTTGTCCGGATTTACTGGGTGTAAAGGGTGCGTAGGCGGACTGGCAAGTCAGTGGTGAAAACTATGGGCTTAACCCATAGACTGCCATTGAAACTGTTGGTCTTGAGTGAAGTAGAGGTAGGCGGAATTCCCGGTGTAGCGGTGAAATGCGTAGAGATCGGGAGGAACACCAGTGGCGAAGGCGGCCTACTGGGCTTTAACTGACGCTGAGGCACGAAAGTGTGGGTAGCAAACAGGATTAGATACCCCGGTAGTC
>LST206_11
CCTACGGGTTGCAGCAGTGAGGAATATTGGTCAATGGGCGAGAGCCTGAACCAGCCAAGTCGCGTGAGGGAAGACGGCCCTAAGGGTTGTAAACCTCTTTTAGATGAGAGTAAAGGTACCTACGCGTAGGTATTTGCAAGTATCATCAGAATAAGCATCGGCTAATTCCGTGCCAGCAGCCGCGGTAATACGGAAGATGCGAGCGTTATCCGGATTTATTGGGTTTAAAGGGTGCGTAGGCGGGTTGTTAAGTCAGCGGTGAAATGCACCAGCTTAACTGGTGAAGTGCCATTGAAACGGGCGGTCTTGAGTGTAGCGGAAGTATGCGGAATGTGTGGTGTAGCGGTGAAATGCATAGATATCACGCAGAACTCCGATTGCGAAGGCAGCATACCATACTACAACTGACGCTGAAGCACGAAAGCGTGGGTATCGAACAGGATTAGATACCCCGGTAGTC
>LST206_4476
CCTACGGGTTGCAGCAGTGAGGAATATTGGTCAATGGGCGAGAGCCTGAACCAGCCAAGTAGCGTGAAGGATGACTGCCCTACGGGTTGTAAACTTCTTTTATAAGGGAATAAAGTATTCTACGTGTAGAGTTTTGTATGTACCTTATGAATAAGCATCGGCTAACTCCGTGCCAGCAGCCGCGGTAATACGGAGGATGCGAGCGTTATCCGGATTTATTGGGTTTAAAGGGAGCGTAGACGGCCGTTTAAGTCAGCTGTGAAATGGTGCGGCTCAACCGTAGCACTGCAGTTGAAACTGGACGGCTTGAGTGCAGTTGAGGCAGGCGGAATTCGTGGTGTAGCGGTGAAATGCTTAGATATCACGAAGAACCCCGATTGCGAAGGCAGCCTGCTAAGCTGCAACTGACGTTGAGGCTCGAAAGTGTGGGTATCAAACAGGATTAGATACCCCCCGTAGTC
>LST206_28912
CCTACGGGCTGCAGCAGTGAGGAATATTGGTCAATGGGCGAGAGCCTGAACCAGCCAAGTAGCGTGAAGGATGACTGCTCTACGGGTTGTAAACTTCTTTTATAAGGGAATAAAGTATTCTACGTGTAGAGTTTTGTATGTACCTTATGAATAAGCATCGGCTAACTCCGTGCCAGCAGCCGCGGTAATACGGAGGATGCGAGCGTTATCCGGATTTATTGGGTTTAAAGGGAGCGTAGACGGCCGTTTAAGTCAGCTGTGAAATGGTGCGGCTCAACCGTAGCACTGCAGTTGAACCTGGTCGGCTTGAGTGCAGTTGATGCAGGCGGAATTCGTGGTGTAGCGGTGAAATGCTTAGATATCACGAAGAACCCCGATTGCGAAGGCAGCCTGCTAAGCTGCAACTGACGTTGAGGCTCGAAAGTGTGGGTATCAAACAGGATTAGATACCCTAGTAGTC
>LST206_26690
CCTACGGGGTGCAGCAGTAGGGAATATTGCTCAATGGGGGAAACCCTGAAGCAGCAACGCCGCGTGGAGGATGAAGGTTTTCGGTATGTAAACTCCTTTTGTTAGAGAAGATAATGACGGTATCTAACGAATAAGCACCGGCTAACTCCGTGCCAGCAGCCGCGGTAATACGGAGGGTGCAAGCGTTACTCGGAATCACTGGGCGTAAAGAGCGCGTAGGCGGGGTAGTAAGTCAGATGTGAAATCCTATGGCTTAACCATAGAACTGCATTTGAAACTACTACTCTAGAGTATGGGAGAGGTAGGTGGAATTCTTGGTGTAGGGGTAAAATCCGTAGAGATCAAGAGGAATACTCATTGCGAAGGCGACCTGCTGGAACATTACTGACGCTGAGGCACGAAAGCGTGGGGAGCAAACAGGATTAGATACCCGTGTAGTC
>LST206_17814
CCTACGGGCCGCAGCAGTAGGGAATTTTGCGCAATGGGCGAAAGCCTGACGCAGCAACACCGCGTGAATGTTAAGCCCTTCGGGGTGTAAAGTTCTGTCAATGGGGACGAATTTTGACTGTACCCATAAAGGAAGCACCGGCTAACTCCGTGCCAGCAGCCGCGGTAATACGGGGGGTGCAAGCGTTGTCCGGAATCATTGGGCGTAAAGCGTTCGTAGGCGGTATATCAAGTCTGGTGTTAAAGCCCGGGGCTCAACTCCGGTTCGGCACTGGATACTGGTAAACTAGAATGCGGTAGAGGTAAAGGGAATTCCTGGTGTAGCGGTGAAATGCGTAGATATCAGGAGGAACATCGGTGGCGAAAGCGCTTTACTGGGCCGTTATTGACGCTGAGGAACGAAAGCCGGGGTAGCAAATGGGATTAGATACCCGAGTAGTC
>LST206_6706
CCTACGGGCTGCAGCAGTTGGGAATATTGGACAATGGAGGAAACTCTGATCCAGTGACGCCGCGTGAAGGAAGAAGGTCTTCGGATTGTAAACTTATTTTGTCAGGGAAGAAACAAATGACTGTACCTGAAGAAAAAGCACCGGCTAACTACGTGCCAGCAGCCGCGGTAATACGTAGGGTGCAAGCGTTATCCGGATTTACTGGGTGTAAAGGGCGAGTAGACGGCGTTGCAAGTCAGATGTGAAAACCTAGGGCTTAACCTTAGGACTGCATCTGAAACTGTAATGCTAGAGTGCAGGAGAGGTAAGCGGAATTCCTAGTGTAGCGGTGAAATGCGTAGATATTAGGAAGAACACCAGTGGCGAAGGCGGCTTTCTGGACTGGAAACTGACGCTGAGGCACGAAAGCGTGGGGAGCGAACAGGATTAGATACCCCGGTAGTC
>LST206_8925
CCTACGGGACGCAGCAGTGAGGAATATTGGTCAATGGGCGAGAGCCTGAACCAGCCAAGTAGCGTGAAGGATGACTGCCCTATGGGTTGTAAACTTCTTTTATACGGGAATAACACGCGGCACGTGTGCCGTTCTGCATGTACCGTATGAATAAGCATCGGCTAACTCCGTGCCAGCAGCCGCGGTAATACGGAGGATGCGAGCGTTATCCGGATTTATTGGGTTTAAAGGGAGCGTAGACGGGTCCTTAAGTCAGTTGTGAAAGTTTGCGGCTCAACCGTAAAATTGCAGTTGATACTGGGGACCTTGAGTGCGGCAGAGGCAGGCGGAATTCGTGGTGTAGCGGTGAAATGCTTAGATATCACGAAGAACTCCGATTGCGAAGGCAGCTTGCTGGACCGTAACTGACGTTGATGCTCGAAAGTGCGGGTATCAAACAGGATTAGATACCCTGGTAGTC
>LST206_24474
CCTACGGGTGGCAGCAGTGAGGAATATTGGTCAATGGACGGGAGTCTGAACCAGCCAAGTCGCGTGAAGGATGACGGCCCTACGGGTTGTAAACTTCTTTAGTGCGGGAACAAATAAAGGCACGCGTGCCATGTTGAGTGTACCGCAAGAATAAGCATCGGCTAACTCCGTGCCAGCAGCCGCGGTAATACGGAGGATGCGAGCGTTATCCGGATTTATTGGGTTTAAAGGGTGCGCAGGCTGTCGTGCAAGTCAGCGGTCAAATGTCGGGGCTCAACCCCGGCCTGCCGTTGAAACTGCATGGCTGGCGTGAGTGTGAGGTAGGCGGAATGCGTTGTGTAGCGGTGAAATGCATAGATATGACGCAGAACTCCGATTGCGAAGGCAGCTTACCAACACTTTACGGACGCTGAGGCACGAAAGCGTGGGTATCGAACAGGATTAGATACCCGTGGAGTC
>LST206_2247
CCTACGGGCCGCAGCAGTGAGGAATATTGGTCAATGGGCGCAAGCCTGAACCAGCCAAGTAGCGTGGAGGATGACTGCCCTACGGGTTGTAAACTCCTTTTGCAGGGGGATAAAGTGTGCCACGTGTGGCATATTGCAGGTACCCTGCGAATAAGCATCGGCTAACTCCGTGCCAGCAGCCGCGGTAATACGGAGGATGCGAGCGTTATCCGGATTTATTGGGTTTAAAGGGAGCGCAGACGGCCCCTTAAGTCAGCTGTGAAAGTTTGCGGCTCAACCGTAAAATTGCAGTTGAAACTGTGGGGCTTGAGTACGGTCGCGGCATGCGGAATTCGTGGTGTAGCGGTGAAATGCATAGATATCACGAAGAACCCCGATTGCGAAGGCAGCATGCCAGTCCGCCACTGACGTTGAGGCTCGAAGGTGCGGGTATCAAACAGGATTAGATACCCCTGTAGTC
>LST206_13370
CCTACGGGGTGCAGCAGTGGGGAATATTGGGCAATGGGCGCAAGCCTGACCCAGCAACGCCGCGTGAAGGAAGAAGGCCCTCGGGTTGTAAACTTCTTTTGTCAGGGACGAAGCAAGTGACGGTACCTGACGAATAAGCCACGGCTAACTACGTGCCAGCAGCCGCGGTAATACGTAGGTGGCAAGCGTTATCCGGATTTACTGGGTGTAAAGGGCGTGTAGGCGGGATTGCAAGTCAGATGTGAAAACCACGGGCTCAACCTGTGGCCTGCATTTGAAACTGCAGTTCTTGAGTACTGGAGAGGCAGACGGAATTCCTAGTGTAGCGGTGAAATGCGTAGATATTAGGAGGAACACCAGTGGCGAAGGCGGTCTGCTGGACAGCAACTGACGCTGAGGCGCGAAAGCGTGGGGAGCAAACAGGATTAGATACCCTGGTAGTC
>LST206_33355
GGGTGGCAGCAGTGGGGAATATTGCGCAATGGGCGAAAGCCTGACGCAGCGACGCCGCGTGAGGGATGAAGGTCTTCGGATCGTAAACCTCTGTCAGAAGGGAAGAACGTACTGTGTGCTAATCAGCGCAGTAGTGACGGTACCTTCAAAGGAAGCACCGGCTAACTCCGTGCCAGCAGCCGCGGTAATACGGAGGGTGCAAGCGTTAATCGGAATCACTGGGCGTAAAGCGCACGTAGGCTGTCGTGTAAGTCAGGGGTGAAAGCCCACGGCTCAACCGTGGAATTGCCCTTGATACTGCATGACTGGAATCCGGGAGAGGGTGGCGGAATTCCAGGTNTAGGANTGNAATCCGTAGATATCTGGNNGAACATCANTGGCNAANNCNNCCACCTGGACCGGTATTNACNCTNAGNTGCGAAAGCGTNGGGAGCAAACANGATTAGATACCCCAGTAGTC
>LST206_11153
CCTACGGGTCGCAGCAGTGGGGAATATTGCACAATGGGGGAAACCCTGATGCAGCGACGCCGCGTGAGTGAAGAAGTATTTCGGTATGTAAAGCTCTATCAGCAGGGAAGAAAATGACGGTACCTGACTAAGAAGCCCCGGCTAACTACGTGCCAGCAGCCGCGGTAATACGTAGGGAGCAAGCGTTGTCCGGATTTACTGGGTGTAAAGGGTGCGTAGGCGGTTTGGTAAGTCAGAAGTGAAATCCATGGGCTTAACCCATGAACTGCTTTTGAAACTATCGAACTTGAGTGAAGTAGAGGTAGGCGGAATTCCCGGTGTAGCGGTGAAATGCGTAGAGATCGGGAGGAACACCAGTGGCGAAGGCGGCCTACTGGGCTTTAACTGACGCTGAGGCACGAAAGCATGGGTAGCAAACAGGATTAGATACCCCAGTAGTC
>LST206_17815
CCTACGGGGTGCAGCAGTGAGGAATATTGGTCAATGGGCGAGAGCCTGAACCAGCCAAGTAGCGTGAAGGATGACTGTCCTATGGGTTGTAAACTTCTTTTATACGGGAATAACGTACGGTACGTGTGGCGTTCTGCATGTACCGTATGAATAAGCATCGGCTAACTCCGTGCCAGCAGCCGCGGTAATACGGAGGTTGCAAGCGTTATCCGGATTTATTGGGTTTAAAGGGAGCGCAGCCGGGCTAGTAAGTCAGATGTGAAAGTTTTCGGCTCAACCGATAAATTGCATTTGATACTGGTATCCTTGAGTACTGTAGAGGCAGGCGGAATTCGTAGTGTAGCGGTGAAATGCTTAGATATTAGGAGGAACCCCGGTTGCGAAGGCAGTCTGCTAAACTGTAACTGACGGTCATGCTCGAAAGTGTGGGTATCAAACAGGATTAGATACCCTTGTAGTC
>LST206_6707
CCTACGGGTGGCAGCAGTGAGGAATATTGGTCAATGGACGGGAGTCTGAACCAGCCAAGTCGCGTGAAGGATGACGGCCCTACGGGTTGTAAACTTCTTTAGTGCGGGAACAAATAAAGGCACGCGTGCCATGTTGAGTGTACCGCAAGAATAAGCATCGGCTAACTCCGTGCCAGCAGCCGCGGTAATACGGAGGATGCGAGCGTTATCCGGATTTATTGGGTTTAAAGGGTGCGCAGGCTGTCGTGCAAGTCAGCGGTCAAATGTCGGGGCTCAACCCCGGTCTGCCGTTGAAACTGTATGGCTGGCGTGAGTGTGAGGTAGGCGGAATGCGTTGGGTAGCGGTGAAATGCATAGATATGACGCAGAACTCCGATTGCGAAGGCAGCTTACCAACACTTTACGGACGCTGAGGCACGAAAGCGTGGGTATCGAACAGGATTAGATACCCGAGTAGTC
>LST206_31135
CCTACGGGGTGCAGCAGTAGGGAATATTGCTCAATGGGGGAAACCCTGAAGCAGCAACGCCGCGTGGAGGATGAAGGTTTTCGGATTGTAAACTCCTTTTGTTAGAGAAGATAATGACGGTATCTAACGAATAAGAACCGGCTAACTCCGTGCCAGCAGCCGCGGTAATACGGAGGGTGCAAGCGTTACTCGGAATCACTGGGCGTAAAGGGCGCGTAGGCGGGGTAGTAAGTCAGATGTGAAATCCTATGGCTTAACCATAGAACTGCATTTGAAACTACTACTCTAGAGTATTGGAGAGGTAGGTGGAATTCTTGGTGTAGGGGTAAAATCCGTAGATATCAAGAGGAACACTAATGGCGAAGGCGACCTGCTGGAACATTACTGACGCTGATGCGCGAAAGCGTGGGGAGCAAACAGGATTAGATACCCCGGTAGTC
>LST206_24475
CCTACGGGAGGCAGCAGTGGGGAATCTTCCGCAATGGGCGAAAGCCTGACGGAGCAACGCCGCGTGAACGATGAAGGTCTTAGGATCGTAAAGTTCTGTTGTTAGGGACGAAGGGTAAGAATAATAATACGGTTTTTATTTGACGGTACCTAACGAGGAAGCCACGGCTAACTACGTGCCAGCAGCCGCGGTAATACGTAGGCGGCAAGCGTTGTCCGGAATTATTGGGCGTAAAGGGAGCGCAGGCGGGAAACTAAGCGGATCTTAAAAGTGCGGGGCTCAACCCCGTGATGGGGTCCGAACTGGTTTTCTTGAGTGCAGGAGAGGAAAGCGGAATTTCCAGTGTAGCGGTGAAATGCGTAGATATTGGGAAGAACACCAGTGGCGAAGGCGGCTTTCTGGACTGTAACTGACGCTGAGGCTCGAAAGCTAGGGTAGCGAACGGGATTAGATACCCGTGTAGTC
>LST206_33356
GGGGGGCAGCAGTGGGGAATATTGCGCAATGGGGGCAACCCTGACGCAGCAACGCCGCGTGATTGAAGAAGGCCTTCGGGTTGTAAAGCTCTTTAATCAGGGAAGAAAGAAATGACGGTACCTGAAGAATAAGCTACGGCTAACTACGTGCCAGCAGCCGCGGTAATACGTAGGGAGCAAGCGTTATCCGGATTTACTGGGTGTAAAGGGCGCGCAGGCGGGCTGGCAAGTTGGGAGTGAAATGCCGGGGCTTAACCCCGGAACTGCTGTCAAAACTGCTGGTCTTGAGTGATGGAGAGGCAGGCGGAATTCCGTGTNTAGCGNTGNAATGCGTAGATATACGGNNGAACACCANTGGCNAANNCNNCCTGCTTGACATTAACTNACNCTNAGNCGCGAAAGCGTNGGGAGCAAACANGATTAGATACCCCCGTAGTC
>LST206_28913
CCTACGGGATGCAGCAGTGGGGAATATTGGGCAATGGAGGCAACTCTGACCCAGCAACGCCGCGTGAGCGATGAAGGTCTTCGGATTGTAAAGCTCTTTAAGTGGGGACGAAGAAAGTGACTGTACCCACAGAATAAGCCTCGGCTAACTACGTGCCAGCAGCCGCGGTAATACGTAGGAGGCAAGCGTTATCCGGAATGACTGGGCGTAAAGGGTGCGTAGGTGGTCAGGTAAGTTGGTAGCGTAATCCCGGGGCTCAACTTCGGTGCTACTACCAAAACTGCTGTACTTGAGTGCTGGAGGGGCATATGGAATTCCTAGTGTAGCGGTGAAATGCGTAGATATTAGGAGGAACACCAGAGGCGAAGGCGATTAACTGGACTGTAACTGACGCTGAGGCACGAAAGTGTGGGGAGCAAACAGGATTAGATACCCCTGTAGTC
>LST206_11154
CCTACGGGAGGCAGCAGTGAGGAATATTGGTCAATGGGCGAGAGCCTGAACCAGCCAAGTAGCGTGAAGGATGACTGCCCTACGGGTTGTAAACTTCTTTTATAAGGGAATAAAGTATTCTACGTGTAGCGTTTTGTATGTACCTTATGAATAAGCATCGGCTAACTCCGTGCCAGCAGCCGCGGTAATACGGAGGATGCGAGCGTTATCCGGATTTATTGGGTTTAAAGGGAGCGTAGACGGCGGTTTAAGTCAGCTGTGAAATGGTGCGGCTCAACCGTAGCACTGCAGTTGAAACTGGACGGCTTGAGTGCAGTTGAGGCAGGCGGAATTCGTGGTGTAGCGGTGAAATGCTTAGATATCACGAAGAACCCCGATTGCGAAGGCAGCCTGCTAAGCTGCAACTGACGTTGAGGCTCGAAAGTGTGGGTATCAAACAGGATTAGATACCCTTGTAGTC
>LST206_13371
CCTACGGGCGGCAGCAGTGGGGAATATTGCACAATGGGGGAAACCCTGATGCAGCGACGCCGCGTGGAGGATGAAGGTCTTAGGATTGTAAACTCCTGTTGATAGGGGAAAGAAGGATGGTACCCAACAAGGAAGTGACGGCTAACTACGTGCAAGCAGCCGCGGTAAAACGTAGGTCACGAGCGTTGTCCGGAATTACTGGGTGTAAAGGGAGCGCAGGCGGGTATGCAAGTTGGCAGTGAAATACATGGGCTCAACCCATGAACTGCTTTCAAAACTGTGTATCTTGAGTAGTGTAGAGGTATGCGGAATTCCCGGTGTAGCGGTGGAATGCGTAGATATCGCGAAGAACACCAGTGGCGAAGGCGGCACACTAGGCACCAACTGACGCTGAGGCTCGAAAGTGTGGGTAGCAAACAGGATTAGATACCCCGGTAGTC
>LST206_17816
CCTACGGGGCGCAGCAGTGGGGAATATTGCACAATGGGGGAAACCCTGATGCAGCGACGCCGCGTGGAGGAAGAAGGTCTTCGGATTGTAAACTCCTGTTGTTGGGGAAAAGAATGATGGTACCAGACAAGGAAGTGACGGCTAACTACGTGCCAGCAGCCGCGGTAAAACGTAGGTCACGAGCGTTGTCCGGAATTACTGGGTGTAAAGGGAGCGCAGGCGGGTATGCAAGTTGGGAGTGAAATACATGGGCTCAACCCATGAACTGCTCTCAAAACTGTGTATCTTGAGTAGTGCAGAGGTAAGAGGAATTCCCGGTGTAGCGGTGGAATGCGTAGATATCGGGAGGAACACCAGTGGCGAAGGCGGCCTACTGGGCACCAACTAACGCTGAGGCTCGAAAGTGTGGGGAGCAAACAGGATTAGATACCCCGGTAGTC
>LST206_12
CCTACGGGTCGCAGCAGTTAGGAATATTGGGCAATGGAGGAAACTCTGACCCAGCAACGCCGCGTGAAGGAAGAAGGTTTTCGGATTGTAAACTTCTGATCTGTGGGAAGAAGAAAGTGACGGTACCACAGGAGAAAGCCACGGCTAACTACGTGCCAGCAGCCGCGGTAATACGTAGGTGGCGAGCGTTGACCGGAATGACTGGGCGTAAAGGGAGCGTAGGTGGTGATTTAAGTTAAATGTGAAAGCCCAAGGCTCAACCTTGGAACTGCATTTAATACTGGGTTACTAGAGTGCAGGAGGGGTAAGCGGAATTCCTAGTGTAGCGGTGGAATGCGCAGATATTTGGAAGAACACCGGTGGCGAAGGCGGCCTTCTGGGCCACAACTGACGCTGAGGAGCGAAAGCTAGGGGAGCGAACAGGATTAGATACCCTTGTAGTC
>LST206_33357
GGGTGGCAGCAGTAGGGAATATTGCTCAATGGGGGAAACCCTGAAGCAGCAACGCCGCGTGGAGGATGAAGGTTTTCGGATTGTAAACTCCTTTTGTTAGAGAAGATAATGACGGTATCTAACGAATAAGCACCGGCTAACTCCGTGCCAGCAGCCGCGGTAATACGGAGGGTGCAAGCGTTACTCGGAATCACTGGGCGTAAAGAGCGCGTAGGCGGGGTAGTAAGTCAGATGTGAAATCCTATGGCTTAACCATAGAACTGCATTTGAAACTACTACTCTAGAGTATGGGAGAGGTAGGTGGAATTCTTGGTNTAGGGNTANAATCCGTAGAGATCAAGNNGAATACTCNTTGCNAANNCNNCCTGCTGGAACATTACTNACNCTNATNCGCGAAAGCGTNGGGAGCAAACANGATTAGATACCCCAGTAGTC
>LST206_24476
CCTACGGGGCGCAGCAGTGGGGAATATTGCACAATGGGGGAAACCCTGATGCAGCGACGCCGCGTGGAGGAAGAAGGTCTTCGGATTGTAAACTCCTGTTGTTGGGGAAAAGAAGGATGGTACCCAACAAGGAAGTGACGGCTAACTACGTGCCAGCAGCCGCGGTAAAACGTAGGTCACGAGCGTTGTCCGGAATTACTGGGTGTAAAGGGAGCGCAGGCGGGTATGCAAGTTGGGAGTGAAATACATGGGCTCAACCCATGAACTGCTCTCAAAACTGTGTATCGTGAGTAGTGCAGAGGTAGGCGGAATTCCCGGTGTAGCGGTGGAATGCGTAGATATCGGGAGGAACACCAGTGGCGAAGGCGGCCTACTGGGCACCAACTGACGCTGAGGCTCGAAAGTGTGGGTAGCAAACAGGATTAGATACCCCGGTAGTC
>LST206_20032
CCTACGGGGGGCAGCAGTGAGGAATATTGGTCAATGGGCGTAAGCCTGAACCAGCCAAGTAGCGTGAGGGACGACGGCCCTATGGGTTGTAAACCTCTTTTGTACGGGGATAAAGTGTGGGACGTGTCCCATATTGCAGGTACCGTACGAATAAGGACCGGCTAATTCCGTGCCAGCAGCCGCGGTAATACGGAAGGTCCGGGCGTTATCCGGATTCATTGGGTTTAAAGGGAGCGCAGGCCGCCTTTTAAGCGTGCCGTGAAATGCCGTGGCTCAACCATGGCACTGCGGCGCGAACTGGAGGGCTTGAGTGCGCGGAAGGCAGGCGGAACTCGTGGTGTAGCGGTGAAATGCTTAGATAGCACGAAGAACTCCGATTGCGAAGGCAGCCTGCCGCAGCGCAACTGACGCTGAGGCTCGAAAGCGCGGGTATCGAACAGGATTAGATACCCTTGTAGTC
>LST206_17817
CCTACGGGACGCAGCAGTGAGGAATATTGGTCAATGGGCGAGAGCCTGAACCAGCCAAGTAGCGTGAAGGATGACTGCCCTACGGGTTGTAAACTTCTTTTATAAGGGAATAAAGTATTCTACGTGTAGCGTTTTGTATGTACCTTATGAATAAGCATCGGCTAACTCCGTGCCAGCAGCCGCGGTAATACGGAGGATGCGAGCGTTATCCGGATTTATTGGGTTTAAAGGGAGCTTAGACGGCGGTTTAAGTCAGCTGTGAAATGGTGCGGCTCAACCGTAGCACTGCAGTTGAAACTGGACGGCTTGAGTGCAGTTGAGGCAGGCGGAATTCGTGGTGTAGCGGTGAAATGCTTAGATATCACGAAGAACCCCGATTGCGAAGGCAGCCTGCTAAGCTGCAACTGACGTTGAGGCTCGAAAGTGTGGGTATCAAACAGGATTAGATACCCCGGTAGTC
>LST206_11155
CCTACGGGACGCAGCAGTGAGGAATATTGGTCAATGGACGGGAGTCTGAACCAGCCAAGTCGCGTGAAGGATGACGGCCCTACGGGTTGTAAACTTCTTTAGTGCGGGAACAAATAAAGGCACGCGTGCCATGTTGAGTGTACCGCAAGAATAAGCATCGGCTAACTCCGTGCCAGCAGCCGCGGTAATACGGAGGATGCGAGCGTTATCCGGATTTATTGGGTTTAAAGGGTGCGCAGGCTGTCGTGCAAGTCAGCGGTCAAATGTCGGGGCTCAACCCCGGCCTGCCGTTGAAACTGCATGGCTGGCGTGAGTGTGAGGTAGGCGGAATGCGTTGTGTAGCGGTGAAATGCATAGATATGACGCAGAACTCCGATTGCGAAGGCAGCTTACCAACACTTTACGGACGCTGAGGCACGAAAGCGTGGGTATCGAACAGGATTAGATACCCCAGTAGTC
>LST206_4478
CCTACGGGGCGCAGCAGTGAGGAATATTGGTCAATGGGCGCAAGCCTGAACCAGCCAAGTAGCGTGGAGGATGACTGCCCTACGGGTTGTAAACTCCTTTTGCAGGGGGATAAAGTGTGCCACGTGTGGCATATTGCAGGTACCCTGCGAATAAGCATCGGCTAACTCCGTGCCAGCAGCCGCGGTAATACGGAGGATGCGAGCGTTATCCGGATTTATTGGGTTTAAAGGGAGCGCAGACGGCCCCTTAAGTCAGCTGTGAAAGTTTGCGGCTCAACCGTAAAATTGCAGTTGAAACTGTGGGGCTTGAGTACGGTCGCGGCATGCGGAATTCGTGGTGTAGCGGTGAAATGCATAGATATCACGAAGAACCCCGATTGCGAAGGCAGCATGCCAGTCCGCCACTGACGTTGAGGCTCGAAGGTGCGGGTATCAAACAGGATTAGATACCCCTGTAGTC
>LST206_15591
CCTACGGGCGGCAGCAGTGAGGAATATTGGTCAATGGACGCAAGTCTGAACCAGCCATGCCGCGTGCAGGAAGACGGCTCTATGAGTTGTAAACTGCTTTTGTACGAGGGTAAACCCGGGTACGCGTACCCGGCTGAAAGTATCGTACGAATAAGGATCGGCTAACTCCGTGCCAGCAGCCGCGGTAATACGGAGGATCCAAGCGTTATCCGGATTTATTGGGTTTAAAGGGTGCGTAGGCGGTTTGATAAGTTAGAGGTGAAATCCCGGGGCTTAACTCCGGAATTGCCTCTGATACTGTTGGACTAGAGAGTAGTTGCGGTAGGCGGAATGTATGGTGTAGCGGTGAAATGCTTAGAGATCATACAGAACACCGATTGCGAAGGCAGCTTACCAAACTATATCTGACGTTGAGGCACGAAAGCGTGGGGAGCAAACAGGATTAGATACCCGAGTAGTC
>LST206_6709
CCTACGGGACGCAGCAGTGGGGAATCTTCCGCAATGGGCGAAAGCCTGACGGAGCAACGCCGCGTGAGTGAAGAAGGTCTTCGGATTGTAAAGCTCTGTTGTACATGACGAATGTGCCGGTTGTGAATAATGGCTGGTAATGACGGTAGTGTACGAGGAAGCCACGGCTAACTACGTGCCAGCAGCCGCGGTAATACGTAGGTGGCAAGCGTTGTCCGGAATTATTGGGCGTAAAGAGCATGTAGGCGGCCTATTAAGTCGGGCGTGAAAATGCGGGGCTCAACCCCGTATGGCGCCCGATACTGGTGGGCTTGAGTGCAGGAGAGGAAAGGGGAATTCCCAGTGTAGCGGTGAAATGCGTAGATATTGGGAGGAACACCAGTGGCGAAGGCGCCTTTCTGGACTGTGTCTGACGCTGAGATGCGAAAGCCAGGGGAGCGAACGGGATTAGATACCCCGGTAGTC
>LST206_28914
CCTACGGGGCGCAGCAGTGAGGAATATTGGGCAATGGAGGCAACTCTGACCCAGCCATGCCGCGTGAGTGAAGAAGGTTTTCGGATTGTAAAGCTCTTTCGCATAGGACGATGATGACGGTACTATGAAAAGAAGCCCCGGCTAACTTCGTGCCAGCAGCCGCGGTAATACGAAGGGGGCAAGCGTTGTTCGGAATTACTGGGCGTAAAGGGAGTGTAGGCGGTTATGTAAGATAGCGGTGAAATACCGGAGCTCAACTTCGGAATTGCCGTTATGACTATGTGACTAGAATGATAGAGAGGATGGCGGAATACCCAGTGTAGAGGTGAAATTCGTAGATATTGGGTAGAACACCGGTGGCGAAGGCGGCTATCTGGCTATTAATTGACGCTGAGGCTCGAAAGCATGGGGATCAAACAGGATTAGATACCCGGGTAGTC
>LST206_26692
CCTACGGGGGGCAGCAGTGAGGAATATTGGTCAATGGGCGAGAGCCTGAACCAGCCAAGTAGCGTGAAGGATGACTGCCCTACGGGTTGTAAACTTCTTTTATAAGGGAATAAAGTTCTCTACGTGTAGAGTTTTGTATGTACCTTATGAATAAGCATCGGCTAACTCCGTGCCAGCAGCCGCGGTAATACGGAGGATGCGAGCGTTATCCGGATTTATTGGGTTTAAAGGGAGCGTAGACGGCGGTTTAAGTCAGCTGTGAAATGGTGCGGCTCAACCGTAGCACTGCAGTTGAAACTGGACGGCTTGAGTGCAGTTGAGGCAGGCGGAATTCGTGGTGTAGCGGTGAAATGCTTAGATATCACGAAGAACCCCGATTGCGAAGGCAGCCTGCTAAGCTGCAACTGACGTTGAGGCTCGAAAGTGTGGGTATCAAACAGGATTAGATACCCCAGTAGTC
>LST206_20033
CCTACGGGGGGCAGCAGTAGGGAATATTGCGCAATGGGGGAAACCCTGACGCAGCAACGCCGCGTGGAGGATGACACTTTTCGGAGCGTAAACTCCTTTTCTTAGGGAAGAATTCTGACGGTACCTAAGGAATAAGCACCGGCTAACTCCGTGCCAGCAGCCGCGGTAATACGGAGGGTGCAAGCGTTACTCGGAATCACTGGGCGTAAAGGGCGCGTAGGCGGATTATCAAGTCTCTTGTGAAATCTAATGGCTTAACCATTAAACTGCTTGGGAAACTGATAGTCTAGAGTGAGGGAGAGGCAGATGGAATTGGTGGTGTAGGGGTAAAATCCGTAGATATCACCAAGAATACCCATTGCGAAGGCGATCTGCTGGAACTCAACTGACGCTAAGGCGCGAAAGCGTGGGGAGCAAACAGGATTAGATACCCCTGTAGTC
>LST206_11156
CCTACGGGCTGCAGCAGTCGGGAATATTGCGCAATGGAGGAAACTCTGACGCAGTGACGCCGCGTATAGGAAGAAGGTTTTCGGATTGTAAACTATTGTAGACAGGGAAGAAAAAGGACAGTACCTGTAAAGTAAGCTCCGGCTAACTATGTGCCAGCAGCCGCGGTAATACATAGGGAGCAAGCGTTATCCGGATTTATTGGGTGTAAAGGGTGCGTAGACGGGAATATAAGTTAGTTGTGAAATCCCTCGGCTCAACTGAGGAACTGCAACTAAAACTGTATTTCTTGAGTGCGGGAGAGGAAAGTGGAATTCCTAGTGTAGCGGTGAAATGCGTAGATATTAGGAGGAACACCAGTGGCGAAGGCGACTTTCTGGACCGTAACTGACGTTGAGGCACGAAAGTGTGGGGAGCAAACAGGATTAGATACCCTTGTAGTC
>LST206_17818
CCTACGGGGCGCAGCAGTCGGGAATATTGCGCAATGGAGGAAACTCTGACGCAGTGACGCCGCGTATAGGAAGAAGGTTTTCGGATTGTAAACTATTGTCGTTAGGGAAGATACAAGACAGTACCTAAGGAGGAAGCCCCGGCTAACTATGTGCCAGCAGCCGCGGTAATACATAGGGGGCAAGCGTTATCCGGATTTATTGGGTGTAAAGGGTGCGTAGATGGAGGAGCAAGTTGGTTGTGAAATCCCTCGGCTCAACTGAGGAACTGCAACCAAAACTACTTCCCTTGAGTGTCGGAGAGGAAAGTGGAATTCCTAGTGTAGCGGTGAAATGCGTAGATATTAGGAGGAACACCAGTGGCGAAGGCGACTTTCTGGACGATAACTGACATTGAGGCACGAAAGTGTGGGGAGCAAACAGGATTAGATACCCTCGTAGTC
>LST206_6710
CCTACGGGCTGCAGCAGTGGGGAATATTGCACAATGGGGGAAACCCTGATGCAGCGACGCCGCGTGGAGGAAGAAGGTCTTCGGATTGTAAACTCCTGTTGTTGGGGAAAAGAAGGATGGTACCCAACAAGGAAGTGACGGCTAACTACGTGCCAGCAGCCGCGGTAAAACGTAGGTCACGAGCGTTGTCCGGAATTACTGGGTGTAAAGGGAGCGCAGGCGGGTATGCAAGTTGGGAGTGAAATACATGGGCTCAACCCATGAACTGCTCTCAAAACTGTGTATCTTGAGTAGTGCAGAGGTAGGCGGAATTCCCGGTGTAGCGGGGGAATTCGTAGATATCGGGAGGAACACCAGTGGCGAAGGCGGCCTACTGGGCACCAACTAACGCTGAGGCTCGAAAGTGTGGGTAGCAAACAGGATTAGATACCCCGGTAGTC
>LST206_2249
CCTACGGGGTGCAGCAGTGGGGAATATTGCACAATGGGGGAAACCCTGATGCAGCGACGCCGCGTGGAGGAAGAAGGTCTTCGGATTGTAAACTCCTGTTGTTGGGGAAAAGAAGGATGGTACCCAACAAGGAAGTGACGGCTAACTACGTGCCAGCAGCCGCGGTAAAACGTAGGTCACGAGCGTTGTCCGGAATTACTGGGTGTAAAGGGAGCGCAGGCGGGTATGCAAGTTGGGAGTGAAATACATGGGCTCAACCCATGAACTGCTCTCAAAACTGTGTATCTTGAGTAGTGCAGAGGTAGGCGGAATTCCCGGTGTAGCGGTGGAATGCGTAGATATCAGGAGGAACACCAGTGGCGAAGGCAGCCTACTGGGCACTAACTGACGCTGAGGCTCGAAAGTGTGGGTATCAAACAGGATTAGATACCCCAGTAGTC
>LST206_22249
CCTACGGGAGGCAGCAGTCGGGAATATTGCGCAATGGAGGAAACTCTGACGCAGTGACGCCGCGTATAGGAAGAAGGTCTTCGGATTGTAAACTATTGTCGTTAGGGAAGAGAAAGGACAGTACCTAAGGAGGAAGCTCCGGCTAACTACGTGCCAGCAGCCGCGGTAATACGTAGGGAGCGAGCGTTATCCGGATTTATTGGGTGTAAAGGGTGCGTAGACGGGAGAATAAGTTAGTTGTGAAATCCCTCGGCTTAACTGAGGAACTGCAACTAAAACTATTTTTCTTGAGTGCAGGAGAGGAAAGTGGAATTCCTAGTGTAGCGGTGAAATGCGTAGATATTAGGAGGAACACCAGTGGCGAAGGCGACTTTCTGGACTGTAACTGACGTTGAGGCACGAAAGTGTGGGGAGCAAACAGGATTAGATACCCTCGTAGTC
>LST206_8927
CCTACGGGGCGCAGCAGTTGGGAATATTGGACAATGGAGGAAACTCTGGTCCAGTGACGCCGCGTGAAGGAAGAAGGTCTTCGGATTGTAAACTTATTTTGTCAGGGAAGAAACAAATGACTGTACCTGAAGAAAAAGCACCGGCTAACTACGTGCCAGCAGCCGCGGTAATACGTAGGGTGCAAGCGTTATCCGGATTTACTGGGTGTAAAGGGCGAGTAGACGGCGTTGCAAGTCCGATGTGAAAACCTAGGGCTTAACCTTAGGACTGCATCTGAAACTGTAATGCTAGAGTGCAGGAGAGGTAAGCGGAATTCCTAGTGTAGTGGTGAAATGCGTAGATATTAGGAAGAACACCAGTGGCGAAGGCGGCGTACTGGACTGTAACTGACGTTGAGGCGCGAAAGCGTGGGGAGCAAACAGGATTAGATACCCCCGTAGTC
>LST206_11157
CCTACGGGGTGCAGCAGTGAGGAATATTGGTCAATGGGCGTGAGCCTGAACCAGCCAAGTAGCGTGGAGGAAGACGGCCCTACGGGTTGTAAACTCCTTTTGTACGGGAATAACGGCGTCCACGTGTGGTCGTGTGCATGTACCGTACGAATAAGCATCGGCTAACTCCGTGCCAGCAGCCGCGGTAATACGGAGGATGCGAGCGTTATCCGGATTTCTTGGGTTTAAAGGGAGCGTAGATGGGCTGTTAAGTCAGTTGTGAAAGTCAGCGGCTCAACCGTTGAACTGCAATTGAAACTGGGAGCCTTGAGTGCGTTTGCGGTGGATGGAATTCGTGGTGTAGCGGTGAAATGCTTAGATATCACGAAGAACTCCGATTGCGAAGGCAGTCCACCAAGCCGCAACTGACATTGAAGCTCGAAAGCGTGGGTATCAAACAGGATTAGATACCCGGGTAGTC
>LST206_17819
CCTACGGGCTGCAGCAGTGAGGAATATTGGTCAATGGGCGCGAGCCTGAACCAGCCAAGTAGCGTGGAGGATGACTGCCCTACGGGTTTTAAACTCCTTTTGCAGGGGGATAAAGTGTGCCACGTGTGGCATATTGCAGGTACCCTGCGAATAAGCATCGGCTAACTCCGTGCCAGCAGCCGCGGTAATACGGAGGATGCGAGCGTTATACGGATTTATTGGGTTTAAAGGGAGCGTAGACGGCCCCTTAAGTCAGCTGTGAAAGTTTGCGGCTCAACCGTAAAATTGCAGTTGAAACTGTGGGGCTTGAGTACGGTCGCGGCATGCGGAATTCGTAGTGTAGCGGTGAAATGCATAGATATCACGAAGAACCCCGATTGCGAAGGCAGCATGCCAGTCCGCAACTGACGTTGAGGCTCGAAGGTGCGGGTATCAAACAGGATTAGATACCCTAGTAGTC
>LST206_28915
CCTACGGGTCGCAGCAGTGAGGAATATTGGTCAATGGGCGAGAGCCTGAACCAGCCAAGTAGCGTGAAGGATGACTGCCCTACGGGTTGTAAACTTCTTTTATAAGGGAATAAAGTATTCTACGTGTAGAGTTTTGTATGTACCTTATGAATAAGCATCGGCTAACTCCGTGCCAGCAGCCGCGGTAATACGGAGGATGCGAGCGTTATCCGGATTTATTGGGTTTAAAGGGAGCGTAGACGGCGGTTTAAGTCAGCTGTGAAATGGTGCGGCTCAACCGTAGCACTGCAGTTGAAACTGGACGGCTTGAGTGCAGTTGAGGCAGGCGGAATTCGTGGTGTAGCGGTGAAATGCTTAGATATCACGAAGAACCCCGATTGCGAAGGCAGCCTGCTAAGCTGCAACTGACGTTGAGGCTCGAAAGTGTGGGTATCAAACAGGATTAGATACCCGCGTAGTC
>LST206_6711
CCTACGGGATGCAGCAGTGAGGAATATTGGTCAATGGACGGGAGTCTGAACCAGCCAAGTCGCGTGAAGGATGACGGCCCTACGGGTTGTAAACTTCTTTAGTGCGGGAACAAATAAAGGCACGCGTGCCATGTTGAGTGTACCGCAAGAATAAGCATCGGCTAACTCCGTGCCAGCAGCCGCGGTAATACGGAGGATGCGAGCGTTATCCGGATTTATTGGGTTTAAAGGGTGCGCAGGCTGTCGTGCAAGTCAGCGGTCAAATGTCGGGGCTCAACCCCGGCCTGCCGTTGAAACTGCATGGCTGGCGTGAGTGTGAGGTAGGCGGAATGCGTTGTGTAGCGGTGAAATGCATAGATATGACGCAGAACTCCGATTGCGAAGGCAGCTTACCAACACTTTACGGACGCTGAGGCACGAAAGCGTGGGTATCGAACAGGATTAGATACCCGTGTAGTC
>LST206_15592
CCTACGGGACGCAGCAGTAGGGAATCTTCCACAATGGACGCAAGTCTGATGGAGCAACGCCGCGTGAGTGAAGAAGGTCTTCGGATCGTAAAACTCTGTTGTTAGAGAAGAACACGAGTGAGAGTAACTGTTCATTCGATGACGGTATCTAACCAGCAAGTCACGGCTAACTACGTGCCAGCAGCCGCGGTAATACGTAGGTGGCAAGCGTTGTCCGGATTTATTGGGCGTAAAGGGAACGCAGGCGGTCTTTCAAGTCTGATGTGAAAGCCATGGGCTTAACCGGAGAAGTGCATTGTAAACTGTATGACTTGAGTGCAGAAGAGGTGGGTGGAACTCCAGGTGTAGCGGTGAAATGCGTAGATATAGGGAAGAACACCAGTGGCGAAGGCGGCTCTCTGGTTTGTAACTGACGCTGAGGTTCGAAAGCGTGGGTAGCAAACAGGATTAGATACCCGCGTAGTC
>LST206_33360
GGGAGGCAGCAGTGAGGAATATTGGTCAATGGGCGAGAGCCTGAACCAGCCAAGTAGCGTGAAGGATGACTGCCCTACGGGTTGTAAACTTCTTTTATAAGGGAATAAAGTATTCTACGTGTAGAGTTTTGTATGTACCTTATGAATAAGCATCGGCTAACTCCGTGCCAGCAGCCGCGGTAATACGGAGGATGCGAGCGTTATCCGGATTTATTGGGTTTAAAGGGAGCGTAGACGGCCGTTTAAGTCAGCTGTGAAATGGTGCGGCTCAACCGTAGCACTGCAGTTGAAACTGGACGGCTTGAGTGCAGTTGAGGCATGCGGAATTCGTGGTNTAGCGNTGNAATGCATAGATATCACGNNGAACCCCGNTTGCNAANNCNNCATGCCAGTCCGCCACTNACNTTNAGNCTCGAAGGTGCNGGTATCAAACANGATTAGATACCCCTGTAGTC
>LST206_24479
CCTACGGGCGGCAGCAGTGAGGAATATTGGTCAATGGGCGAGAGCCTGAACCAGCCAAGTAGCGTGAAGGATGACTGCCCTATGGGTTGTAAACTTCTTTTATACGGGAATAACACGCGGCACGTGTGCCGTTCTGCATGTACCGTATGAATAAGCATCGGCTAACTCCGTGCCAGCAGCCGCGGTAATACGGAGGATGCGAGCGTTATCCGGATTTATTGGGTTTAAAGGGAGCGTAGACGGGTCCTTAAGTCAGTTGTGAAAGTTTGCGGCTCAACCGTAAAATTGCAGTTGATACTGGGGACCTTGAGTGCGGCAGAGGCAGGCGGAATTCGTGGTGTAGCGGTGAAATGCTTAGATATCACGAAGAACTCCGATTGCGAAGGCAGCTTGCTGGACCGTAACTGACGTTGATGCTCGAAAGTGCGGGTATCAAACAGGATTAGATACCCCGGTAGTC
>LST206_17820
CCTACGGGCGGCAGCAGTAGGGAATATTGCTCAATGGGGGAAACCCTGAAGCAGCAACGCCGCGTGGAGGATGAAGGTTTTCGGATTGTAAACTCCTTTTGTTAGAGAAGATAATGACGGTATCTAACGAATAAGCACCGGCTAACTCCGTGCCAGCAGCCGCGGTAATACGGAGGGTGCAAGCGTTACTCGGAATCACTGGGCGTAAAGAGCGCGTAGGCGGGGTAGTAAGTCAGATGTGAAATCCTATGGCTTAACCATAGAACTGCATTTGAAACTACTACTCTAGAGTATGGGAGAGGTAGGTGGAATTCTTGGTGTAGGGGTAAAATCCGTAGAGATCAAGAGGAATACTCATTGCGAAGGCGACCTGCTGGAACATTACTGACGCTGATGCGCGAAAGCGTGGGGAGCAAACAGGATTAGATACCCGAGTAGTC
>LST206_2250
CCTACGGGTCGCAGCAGTGGGGAATATTGCACAATGGGGGAAACCCTGATGCAGCGACGCCGCGTGGAGGAAGAAGGTCTTCGGATTGTAAACTCCTGTTGTTGGGGAAAAGAAGGATGGTACCCAACAAGGAAGTGACGGCTAACTACGTGCCAGCAGCCGCGGTAAAACGTAGGTCACGAGCGTTGTCCGGAATTACTGGGTGTAAAGGGAGCGCAGGCGGGTATGCAAGTTGGGAGTGAAATGCATGGGCTCAACCCATGAACTGCTCTCAAAACTGTGTATCTTGAGTAGTGCAGAGGTAGGCGGAATTCCCGGTGTAGCGGTGGAATGCGTAGATATCGGGAGGAACACCAGTGGCGAAGGCGGCCTACTGGGCACCAACTGACGCTGAGGCTCGAAAGTGTGGGTAGCAAACAGGATTAGATACCCGAGTAGTC
>LST206_13373
CCTACGGGACGCAGCAGTGGGGAATATTGCACAATGGGGGAAACCCTGATGCAGCGACGCCGCGTGGAGGAAGAAGGTCTTCGGATTGTAAACTCCTGTTGTTGAGGAAAAAACGGATGGTACTCAACAAGGAAGTGACGGCTAACTACGTGCCAGCAGCCGCGGTAAAACGTAGGTCACAAGCGTTGTCCGGAATTACTGGGTGTAAAGGGAGCGCAGGCGGGTATGCAAGTTGGAAGTGAAATACATGGGCTCAACCCATGAACTGCTTTCAAAACTGTGTATCTTGAGTAGTGCAGAGGTAGGCGGAATTCCCGGTGTAGCGGTGGAATGCGTAGATATCGGGAGGAACACCAGTGGCGAAGGCGGCCTACTGGGCACCAACTGACGCTGAGGCTCGAAAGTGTGGGTAGCAAACAGGATTAGATACCCCCGTAGTC
>LST206_14
CCTACGGGGGGCAGCAGTAGGGAATTTTGCGCAATGGGCGAAAGCCTGACGCAGCAACACCGCGTGAATGTTAAGCCCTTCGGGGTGTAAAGTTCTGTCAATTGGGACGAATTTTGACTGTACCAATAAAGGAAGCACCGGCTAACTCCGTGCCAGCAGCCGCGGTAATACGGGGGGTGCAAGCGTTGTCCGGAATCATTGGGCGTAAAGCGTTCGTAGGCGGCACGTCAAGTTTGGTGTCAAAGCCCGGGGCTCAACTCCGGTTCGGCATTGGATACTGGCGAGCTAGAATGCGGTAGAGGTGAAGGGAATTCCTGGTGTAGCGGTGAAATGCGTAGATATCAGGAGGAACACCGGTGGCGAAAGCGCTTCACTGGGCCGTTATTGACGCTGAGGAACGAAAGCTAGGGTAGCAAACGGGATTAGATACCCCAGTAGTC
>LST206_6712
CCTACGGGAGGCAGCAGTGAGGAATATTGGTCAATGGACGGGAGTCTGAACCAGCCAAGTCGCGTGAAGGATGACGGCCCTACGGGTTGTAAACTTCTTTAGTGCGGGAACAAATAAAGGCACGCGTGCCATGTTGAGTGTACCGCAAGAATAAGCATCGGCTAACTCCGTGCCAGCAGCCGCGGTAATACGGAGGATGCGAGCGTTATCCGGATTTATTGGGTTTAAAGGGTGCGCAGGCTGTCGTGCAAGTCAGCGGTCAAATGTCGGGGCTCAACCCCGGCCTGCCGTTGAAACTGCATGGCTGGCGTGAGTGTGAGGTAGGCGGAATGCGTTGTGTAGCGGTGAAATGCATAGATATGACGCAGAACTCCGATTGCGAAGGCAGCTTACCAACACTTTACGGACGCTGAGGCACGAAAGCGTGGGTATCGAACAGGATTAGATACCCTCGTAGTC
>LST206_4480
CCTACGGGGCGCAGCAGTGAGGAATATTGGTCAATGGGCGAGAGCCTGAACCAGCCAAGTAGCGTGAAGGATGACTGCCCTACGGGTTGTAAACTTCTTTTATAAGGGAATAAAGTATTCTACGTGTAGAGTTTTGTATGTACATTATGAATAAGCATCGGCTAACTCCGTGCCAGCAGCCGCGGTAATACGGAGGATGCGAGCGTTATCCGGATTTATTGGGTTTAAAGGGAGCGTAGACGGCCGTTTAAGTCAGCTGTGAAATGGTGCGGCTCAACCGTAGCACTGCAGTTGAAACTGGACGGCTTGAGTGCAGTTGAGGCAGGCGGAATTCGTGGTGTAGCGGTGAAATGCTTAGATATCACGAAGAACCCCGATTGCGAAGGCAGCCTGCTAAGCTGCAACTGACGTTGAGGCTCGAAAGTGTGGGTATCAAACAGGATTAGATACCCTCGTAGTC
>LST206_33361
GGGAGGCAGCAGTGGGGAATCTTGCGCAATGGGGGAAACCCTGATGCAGCGACGCCGCGTGGAGGAAGAAGGTCTTCGGATTGTAAACTCCTGTTGTTGGGGAAAAGAAGGATGGTACCCAACAAGGAAGTGACGGCTAACTACGTGCCAGCAGCCGCGGTAAAACGTAGGTCACGAGCGTTGTCCGGAATTACTGGGTGTAAAGGGAGCGCAGGCGGGTATGCAAGTTGGGAGTGAAATACATGGGCTCAACCCATGAACTGCTCTCAAAACTATGTATCTTGAGTAGTGCAGAGGTAGGCGGAATTCCCGGTNTAGCGNTGNAATGCGTAGATATCGGGNNGAACACCANTGGCNAANNCNNCCTACTGGGCACCAACTNACNCTNAGNCTCGAAAGTGTNGGTAGCAAACANGATTAGATACCCTTGTAGTC
>LST206_22250
CCTACGGGTGGCAGCAGTGGGGAATATTGGGCAATGGGCGCAAGCCTGACCCAGCAACGCCGCGTGAAGGAAGAAGGCTTTCGGGTTGTAAACTTCTTTTGTCAGGGAACAGTAGAAGAGGGTACCTGACGAATAAGCCACGGCTAACTACGTGCCAGCAGCCGCGGTAATACGTAGGTGGCAAGCGTTGTCCGGATTTACTGGGTGTAAAGGGCGTGCAGCCGGGCTGGTAAGTCAGATGTGAAATCTGGAGGCTCAACCTCCAAACTGCATTTGAAACTGCTGGTCTTGAGTACCGGAGAGGTTATCCGAATTCCTTGTGTAGCGGTGAAATGCGTAGATATAAGGAAGAACACCAGTGGCGAAGGCGGATAACTGGACGGCAACTGACGGTGAGGCGCGAAAGCGTGGGGAGCAAACAGGATTAGATACCCTAGTAGTC
>LST206_20035
CCTACGGGATGCAGCAGTGGGGAATATTGCACAATGGGGGAAACCCTGATGCAGCGACGCCGCGTGGAGGAAGAAGGTCTTCGGATTGTAAACTCCTGTTGTTGAGGAAGAAAAGGACGGTACTCAACAAGGAAGTGACGGCTAACTACGTGCCAGCAGCCGCGGTAAAACGTAGGTCACGAGCGTTGTCCGGAATTACTGGGTGTAAAGGGAGCGCAGGCGGGTAGACAAGTTGGGAGTGAAATGCATGGGCTCAACCCATGAACTGCTCTCAAAACTGTAGATCTTGAGTAGTGCAGAGGTAGGCGGAATTCCCGGTGTAGCGGTGGAATGCGTAGATATCGGGAGGAACACCAGTGGCGAAGGCGGCCTACTGGGCACCAACTGACGCTGAGGCTCGAAAGTGTGGGTAGCAAACAGGATTAGATACCCTGGTAGTC
>LST206_26694
CCTACGGGATGCAGCAGTGGGGAATATTGCACAATGGGGGAAACCCTGATGCAGCGACGCCGCGTGGAGGAAGAAGGTCTTCGGATTGTAAACTCCTGTTGTCGGGGAAAAGAAGGATGGTTCCCAACAAGGAAGTGACCGCTAACTACGTGCCAGCAGCCGCGGTAAAACGTAGGTCACGAGCGTTGTCCGGAATTACTGGGTGTAAAGGGAGCGCAGGCGGGTATGCAAGTTGGGAGTGAAATACATGGGCTCAACCCATGAACTGCTCTCAAAACTGTGTATCTGGAGTAGTGCAGAGGTAGGCGGAATTCCCTGTGTAGCGGTGGAATGCGTAGATATCGGGAGGAACACCAGTGGCGAAGGCGGCCTACTGGGCACCAACTGACGTTGAGGCTCGAAAGTGTGGGTAGCAAACAGGATTAGATACCCTAGTAGTC
>LST206_28916
CCTACGGGCTGCAGCAGTGGGGAATATTGCACAATGGGGGAAACCCTGATGCAGCGACGCCGCGTGAGCGAAGAAGTATCTCGGTATGTAAAGCTCTATCAGCAGGGAAGAAGATGACGGTACATGACTAAGAAGCACCGGCTAAATACGTGCCAGCAGCCGCGGTAATACGTATGGTGCAAGCGTTATCCGGATTTACTGGGTGTAAAGGGAGCGTAGACGGAGAAGCAAGTCTGGAGTGAAAGCCCGGGGCTCAACCCCGGGACTGCTTTGGAAACTGTTTGTCTAGAGTGCCGGAGAGGTAAGCGGAATTCCTAGTGTAGCGGAGAAATGCGTAGATATTAGGAGGAACACCAGTGGCGAAGGCGGCGTAATGGACGGTAACTGACGTTGAGGCTCGAAAGCGTGGGGAGCAAACAGGATTAGATACCCCAGTAGTC
>LST206_24480
CCTACGGGGTGCAGCAGTGGGGAATATTGCGCAATGGGCGAAAGCCTGACGCAGCGACGCCGCGTGAGGGATGAAGGTCTTCGGATCGTAAACCTCTGTCAGAAGGGAAGAACGTACTGTGTGCTAATCAGCGCAGTAGTGACGGTACCTTCAAAGGAAGCACCGGCTAACTCCGTGCCAGCAGCCGCGGTAATACGGAGGGTGCAAGCGTTAATCGGAATCACTGGGCGTAAAGCGCACGTAGGCTGTCGTGTAAGTCAGGGGTGAAAGCCCACGGCTCAACCGTGGAATTGCCCTTGATACTGCATGACTGGAATCCGGGAGAGGGTGGCGGAATTCCAGGTGTAGGAGTGAAATCCGTAGATATCTGGAGGAACATCAGTGGCGAAGGCGGCCACCTGGACCGGTATTGACGCTGAGGTGCGAAAGCGTGGGGAGCAAACAGGATTAGATACCCTCGTAGTC
>LST206_17821
CCTACGGGATGCAGCAGTGGGGAATATTGCACAATGGGGGAAACCCTGATGCAGCGACGCCGCGTGAGCGAAGAAGTATTTCGGTATGTAAAGCTCTATCAGCAGGGAAGAAAATGACGGTACCTGACTAAGAAGCCCCGGCTAACTACGTGCCAGCAGCCGCGGTAATACGTAGGGGGCAAGCGTTATCCGGATTTACTGGGTGTAAAGGGAGCGTAGACGGGACAGCAAGTCTGATGTGAAAGGCGGGGGCTCAACCCCCGGACTGCATTGGAAACTGCTGACCTGGAGTACCGGAGGGGTAAGCGGAATTCCTAGTGTAGCGGTGAAATGCGTAGATATTAGGAGGAACACCGGTGGCGAAGGCGGCTTACTGGACGGTAACTGACGTTGAGGCTCGAAAGCGTGGGGAGCAAACAGGATTAGATACCCCCGTAGTC
>LST206_6713
CCTACGGGTGGCAGCAGTGAGGAATATTGGTCAATGGGCGAGAGCCTGAACCAGCCAAGTAGCGTGAAGGATGACTGCCCTACGGGTTGTAAACTTCTTTTATAAGGGAATAAAGTTCTCTACGTGTAGAGTTTTGTATGTACCTTATGAATAAGCATCGGCTAACTCCGTGCCAGCAGCCGCGGTAATACGGAGGATGCGAGCGTTATCCGGATTTATTGGGTTTAAAGGGAGCGTAGACGGCCGTTTAAGTCAGCTGTGAAATGGTGCGGCTCAACCGTAGCACTGCAGTTGAAACTGGACGGCTTGAGTGCAGTTGAGGCAGGCGGAATTCGTGGTGTAGCGGTGAAATGCTTAGATATCACGAAGAACCCCGATTGCGAAGGCAGCCTGCTAAGCTGCAACTGACGTTGAGGCTCGAAAGTGTGGGTATCAAACAGGATTAGATACCCCTGTAGTC
>LST206_15593
CCTACGGGTGGCAGCAGTGGGGAATATTGCACAATGGGGGAAACCCTGATGCAGCGACGCCGCGTGAGTGAAGAAGTATTTCGGTATGTAAAGCTCTATCAGCAGGGAAGAAAATGACGGTACCTGACTAAGAAGCACCGGCTAAATACGTGCCAGCAGCCGCGGTAATACGTATGGTGCAAGCGTTATCCGGATTTACTGGGTGTAAAGGGAGCGTAGACGGATAGGCAAGTCTGGAGTGAAAACCCGGGGCTCAACCCCGGGACTGCTTTGGAAACTGTTTATCTAGAGTGCTGGAGAGGTAAGTGGAATTCCTAGTGTAGCGGTGAAATGCGTAGATATTAGGAGGAACACCAGTGGCGAAGGCGGCTTACTGGACAGTAACTGACGTTGAGGCTCGAAAGCGTGGGGAGCAAACAGGATTAGATACCCGAGTAGTC
>LST206_33362
GGGACGCAGCAGTTGGGAATATTGGACAATGGAGGCAACTCTGATCCAGTGACGCCGCGTGAAGGAAGAAGGTCTTCGGATTGTAAACTTATTTTGTCAGGGAAGAAACAAATGACTGTACCTGAGGAAAAAGAACAGGCTAACTACGTGCCAGCAGCAGCGGTAATACGTAGGGTGCAAGAGTTCTCAGGATTTACTGGGTGTAAAGGGCGAGTAGACGGCGATGCAAGTCAGATGTGAAATGCTAGAGCTTAACCTTAGAACTGCATCTGAAACTGTATTGCTAGAGTGTAGGAGAGGTAAGTGGAATTCCTAGTNTAGCGNTGNAATGCGTAGATATTAGGNNGAACATCANTGGCNAANNCNNCTTACTGGACTGTAACTNACNTTNAGNCTCGAAAGCGTNGGGAGCAAACANGATTAGATACCCTAGTAGTC
>LST206_31138
CCTACGGGCTGCAGCAGTGGGGAATCTTCCGCAATGGGCGAAAGCCTGACGGAGCAACGCCGCGTGAGTGAAGAAGGTCTTCGGATTGTAAAGCTCTGTTGTACATGACGAATGTGCCGGTTGTGAATAATGGCTGGTAATGACGGTAGTGTACGAGGAAGCCACGGCTAACTACGTGCCAGCAGCCGCGGTAATACGTAGGTGGCAAGCGTTGTCCGGAATTATTGGGCGTAAAGAGCATGTAGGCGGCCTATTAAGTCGGGCGTGAAAATGCGGGGCTCAACCCCGTATGGCGCCCGATACTGGTGGGCTTGAGTGCAGGAGAGGAAAGGGGAATTCCCAGTGTAGCGGTGAAATGCGTAGATATTGGGAGGAACACCAGTGGCGAAGGCGCCTTTCTGGACTGTGTCTGACGCTGAGATGCGAAAGCCAGGGGAGCGAACGGGATTAGATACCCTCGTAGTC
>LST206_15
CCTACGGGGCGCAGCAGTGGGGAATATTGCACAATGGGGGAAACCCTGATGCAGCGACGCCGCGTGGAGGAAGAAGGTCTTCGGATTGTAAACTCCTGTTGTTGGGGAAAAGAAGGATGGTACCCAACAAGGAAGTGACGGCTAACTACGTGCCAGCAGCCGCGGTAAAACGTAGGTCACGAGCGTTGTCCGGAATTACTGGGTGTAAAGGGAGCGCAGGCGGGTATGCAAGTTGGGAGTGAAATACATGGGCTCAACCCATGAACTGCTCTCAAAACTGTGTATCTTGAGTAGTGCAGAGGTAGGCGGAATTCCCGGTGTAGCGGTGGAATGCGTAGATATCGGGAGGAACACCAGTGGCGAAGGCGGCCTGCTGGGCACCAACTGACGCTGAGGCTCGAAAGTGTGGGTAGCAAACAGGATTAGATACCCTAGTAGTC
>LST206_11160
CCTACGGGCTGCAGCAGTGGGGAATCTTCCGCAATGGGCGAAAGCCTGACGGAGCAACGCCGCGTGAACGATGAAGGTCTTAGGATCGTAAAGTTCTGTTGTTAGGGACGAAGGATAAGAATCATAATACGGTTTTTATTTGACGGTACCTAACGAGGAAGCCACGGCTAACTACGTGCCAGCAGCCGCGGTAATACGTAGGCGGCAAGCGTTGTCCGGAATTATTGGGCGTAAAGGGAGCGCAGGCGGGAAACTAAGCGGATCTTAAAAGTGCGGGGCTCAACCCCGTGATGGGGTCCGAACTGGTTTTCTTGAGTGCAGGAGAGGAAAGCGGAATTCCCAGTGTAGCGGTGAAATGCGTAGATATTGGGAAGAACACCAGTGGCGAAGGCGGCTTTCTGGACTGTAACTGACGCTGAGGCTCGAAAGCTAGGGTAGCGAACGGGATTAGATACCCCGGTAGTC
>LST206_13374
CCTACGGGCTGCAGCAGTGGGGGATATTGCACAATGGGGGAAACCCTGATGCAGCAACGCCGCGTGAAGGAAGAAGGTCTTCGGATTGTAAACCTCTGTTTTTAGTGAAGAAAGAAATGACGGTAGCTAAAGAGGAAGCCACGGCTAACTACGTGCCAGCAGCCGCGGTAATACGTAGGTGGCAAGCGTTGTCCGGAATTACTGGGTGTAAAGGGTGCGCAGGCGGGATTGCAAGTTGGATGTGAAATACCGGAGCTTAACTCCGGAGCTGCATCCAAAACTGTAGTTCTTGAGTGGAGTAGAGGTAAGCGGAATTCCGGGTGTAGCGGTGAAATGCGTAGATATTCGGAGGAACACCAGTGGCGAAGGCGGCTTACTGGGCTCTAACTGACGCTGAGGCACGAAAGCATGGGTAGCAAACAGGATTAGATACCCCGGTGTC
>LST206_17822
TACGGGCTGCAGCAGTGGGGAATATTGGGCAATGGGCGCAAGCCTGACCCAGCAACGCCGCGTGAAGGATGAAGGCCCTCGGGTTGTAAACTTCTTTTAACAGGGACGAATTCTGACGGTACCTGTTGAATAAGCCACGGCTAACTACGTGCCAGCAGCCGCGGTAATACGTAGGTGGCAAGCGTTATCCGGATTTACTGGGTGTAAAGGGCGTGTAGGCGGGACTGCAAGTCAGATGTGAAAACCAGGGGCTCAACCTCTGGCCTGCATTTGAAACTGTAGTTCTTGAGTGCTGGAGAGGCAATCGGAATTCCGTGTGTAGCGGTGAAATGCGTAGATATACGGAGGAACACCAGTGGCGAAGGCGGATTGCTGGACAGTAACTGACGCTGAGGCGCGAAAGCGTGGGGAGCAAACAGGATTAGATACCCTTGTAGTC
>LST206_8929
CCTACGGGATGCAGCAGTGAGGAATATTGGTCAATGGGCGAGAGCCTGAACCAGCCAAGTAGCGTGAAGGATGACTGCCCTATGGGTTGTAAACTTCTTTTATACGGGAATAACAAGCGGCACGTGTGCCACTCTGCATGTACCGTATGAATAAGCATCGGCTAACTCCGTGCCAGCAGCCGCGGTAATACGGAGGATGCGAGCGTTATCCGGATTTATTGGGTTTAAAGGGAGCGTAGACGGGTCCTTAAGTCAGTTGTGAAAGTTTGCGGCTCAACCGTAAAATTGCAGTTGATACTGGGGACCTTGAGGGCGGCAGAGGCAGGCGGAATTCGTGGTGTAGCGGTGAAATGCTTAGATATCACGAAGAACTCCGATTGCGAAGGCAGCTTGCTGGACCGTAACTGACGTTGATGCTCGAAAGTGCGGGTATCAAACAGGATTAGATACCCTGGTAGTC
>LST206_22251
CCTACGGGCTGCAGCAGTGGGGAATATTGCACAATGGGGGAAACCCTGATGCAGCGACGCCGCGTGAGCGAAGAAGTATTTCGGTATGTAAAGCTCTATCAGCAGGGAAGAAACTGACGGTACCTGACTAAGAAGCACCGGCTAAATACGTGCCAGCAGCCGCGGTAATACGTATGGTGCAAGCGTTATCCGGATTTACTGGGTGTAAAGGGAGCGTAGACGGATAGGCAAGTCTGGAGTGAAAGCCCGGGGCTCAACCCCGGGACTGCTTTGGAAACTGTTTATCTAGAGTGCTGGAGAGGTAAGTGGAATTCCTAGTGTAGCGGTGAAATGCGTAGATATTAGGAGGAACACCAGTGGCGAAGGCGGCTTACTGGACAGTAACTGACGTTGAGGCTCGAAAGCGTGGGGAGCAAACAGGATTAGATACCCCGGTAGTC
>LST206_20037
CCTACGGGTCGCAGCAGTCGGGAATATTGCGCAATGGAGGGAACTCTGACGCAGTGACGCCGCGTATAGGAAGAAGTTTTTCGGAATGTAAACTATTGTCATTAGGGAAGAGAAAGGACGGTACCTAAGGAGGAAGCCCTGGCTAACTATGTGCCAGCAGCCGCGGTAATACATAGAGGGCAAGCGTTATCCGGAATTATTGGGTGTAAAGGGTGCGTAGACGGGATGTTAAGTTAGTTGTGAAATCCCCAGGCTTAACTTGGGAATTGCAACTAAAACTGGTATTCTTGAGTACTGGAGAGGAAAGTGGAATTCCTAGTGTAGCGGTGAAATGCGTAGATATTAGGAGGAACACCAGTGGCGAAGGCGACTTTCTGGACAGAAACTGACGTTGAGGCACGAAAGTGTGGGGAGCAAACAGGATTAGATACCCTCGTAGTC
>LST206_24482
CCTACGGGATGCAGCAGTGGGGAATATTGCACAATGGGGGAAACCCTGATGCAGCGACGCCGCGTGGAGGAAGAAGGTCTTCGGATTGTAAACTCCTGTTGTTGGGGAAAAGAAGGATGGTACCCAACAAGGAAGTGACGGCTAACTACGTGCCAGCAGCCGCGGTAAAACGTAGGTCACGAGCGTTGTCCGGAATTACTGGGTGTAAAGGGAGCGCAGGCGGGTATGCAAGTTGGGAGTGAAATACATGGGCTCAACCCATGAACTGCTCTCAAAACTGTGTATCTTGAGTAGTGCAGAGGTAGGCGGAATTCCCGGTGTAGCGGTGGAATGCGTAGATATCGGGAGGAACACCAGTGGCGAAGGCGGCCTACTGGGCACCAACTGACGCTGAGGCTCGAAAGTGTGGGTAGCAAACAGGATTAGATACCCGGGTAGTC
>LST206_15594
CCTACGGGTCGCAGCAGTGGGGAATATTGGGCAATGGGCGCAAGCCTGACCCAGCAACGCCGCGTGAAGGAAGAAGGCTTTCGGGTTGTAAACTTCTTTTGTCAGGGACGAACAAATGACGGTACCTGACGAATAAGCCACGGCTAACTACGTGCCAGCAGCCGCGGTAATACGTAGGTGGCAAGCGTTATCCGGATTTATTGGGTGTAAAGGGCGTGTAGGCGGGACTGCAAGTCAGATGTGAAAACCACGGGCTCAACCTGTGGCCTGCATTTGAAACTGTAGTTCTTGAGTGTCGGAGAGGCAATCGGAATTCCGTGTGTAGCGGTGAAATGCGTAGATATACGGAGGAACACCAGTGGCGAAGGCGGATTGCTGGACGATAACTGACGCTGAGGCGCGAAAGCGTGGGGAGCAAACAGGATTAGATACCCTCATAGTC
>LST206_26695
CCTACGGGTGGCAGCAGTGGGGAATATTGCACAATGGGGGAAACCCTGATGCAGCGACGCCGCGTGAGTGAAGAAGTATTTCGGTATGTAAAGCTCTATCAGCAGGGAAGAAACTGACGGTACCTGACTAAGAAGCACCGGCTAAATACGTGCCAGCAGCCGCGGTAATACGTATGGTGCAAGCGTTATCCGGATTTACTGGGTGTAAAGGGAGCGTAGACGGATAGGCAAGTCTGGAGTGAAAGCCCGGGGCTCAACCCCGGGACTGCTTTGGAAACTGTTTATCTAGAGTGCTGGAGAGGTAAGTGGAATTCCTAGTGTAGCGGTGAAATGCGTAGATATTAGGAGGAACACCAGTGGCGAAGGCGGCTTACTGGACAGTAACTGACGTTGAGGCTCGAAAGCGTGGGGAGCAAACAGGATTAGATACCCCCGTAGTC
>LST206_33364
GGGCGGCAGCAGTGGGGAATATTGGGCAATGGGGGCAACCCTGACCCAGCAACGCCGCGTGAAGGAAGAAGGCTTTCGGGTTGTAAACTTCTTTTACCAGGGACGAAGACGTGACGGTACCTGGAGAAAAAGCCACGGCTAACTACGTGCCAGCAGCCGCGGTAATACGTAGGTGGCAAGCGTTGTCCGGATTTACTGGGTGTAAAGGGCGTGTAGGCGGGAGAGCAAGTCAGATGTGAAATCTATGGGCTTAACCCATAAACTGCATTTGAAACTGTTCTTCGTGAGTATCGGAGAGGCAGGCGGAATTCCTAGTNTAGCGNTGNAATGCGTAGATATTAGGNNGAACACCANTGGCNAANNCNNCCTGCTGGACGACAACTNACNCTNAGNCGCGAAAGCGTNGGGAGCAAACANGATTAGATACCCTAGTAGTC
>LST206_6715
CCTACGGGTGGCAGCAGTGGGGAATATTGCACAATGGGGGAAACCCTGATGCAGCGACGCCGCGTGGAGGAAGAAGGTCTTCGGATTGTAAACTCCTGTTGTTGGGGAAAAGAAGGATGGTACCCAACAAGGAAGTGACGGCTAACTACGTGCCAGCAGCCGCGGTAAAACGTAGGTCACGAGCGTTGTCCGGAATTACTGGGTGTAAAGGGAGCGCAGGCGGGTATGCAAGTTGGGAGTGAAATGCATGGGCTCAACCCATGAACTGCTCTCAAAACTGTGTATCTTGAGTAGTGCAGAGGTAGGCGGAATTCCCGGTGTAGCGGTGGAATGCGTAGATATCGGGAGGAACACCAGTGGCGAAGGCGGCCTGCTGGGCACCAACTGACGCTGAGGCTCGAAAGTGTGGGTAGCAAACAGGATTAGATACCCGGGTAGTC
>LST206_16
CCTACGGGGCGCAGCAGTGGGGAATATTGGGCAATGGGCGCAAGCCTGACCCAGCAACGCCGCGTGAAGGAAGAAGGCTTTCGGGTTGTAAACTTCTTTTCTCAGGGACGAAGGACGTGACGGTACCTGAGGAATAAGCTCCGGCTAACTACGTGCCAGCAGCCGCGGTAATACGTAGGATGCAAGCGTTATCCGGATTTACTGGGTGTAAAGGGAGCGCAGGCGGGACTTCAAGTTGGATGTGAAATACCGGGGCTCAACCCCGGAGCTGCATCCAAAACTGTAGTTCTTGAGTGGAGTAGAGGCAAGCGGAATTCCCGGTGTAGCGGTGGAATGCGTAGATATCGGGAGGAACACCAGTGGCGAAGGCGGCCTACTGGGCACCAACTGACGCTGAGGCTCGAAAGTGTGGGTAGCAAACAGGATTAGATACCCGAGTAGTC
>LST206_20038
CCTACGGGAGGCAGCAGTAGGGAATTTTCGGCAATGGGCGAAAGCCTGACCGAGCAACGCCGCGTGAAGGAAGAAGTCATTCGTGATGTAAACTTCTGTTATAAAGGAAGAACGGCGCCTGTAGGGAATGACAGGCGAGTGACGGTACTTTATGAGGAAGCCACGGCTAACTACGTGCCAGCAGCCGCGGTAATACGTAGGTGGCGAGCGTTATCCGGAATCATTGGGCGTAAAGAGGGAGCAGGCGGCAGTGCAGGTCTGCGGTGAAAGCCCGAAGCTAAACTTCGGTAAGCCGTGGAAACCGCACAGCTAGAGAGCATCAGAGGATCGCGGAATTCCATGTGTAGCGGTGAAATGCGTAGATATATGGAGGAACACCAGTGGCGAAGGCGGCGGTCTGGGGTGCAGCTGACGCTCAGTCCCGAAAGCGTGGGGAGCAAATAGGATTAGATACCCGGGTAGTC
>LST206_24483
CCTACGGGCCGCAGCAGTGGGGAATATTGGGCAATGGAGGCAACTCTGACCCAGCAACGCCGCGTGAGCGATGAAGGTCTTCGGATTGTAAAGCTCTTTAAGTGGGGACGAAGAAAGTGACTGTACCCACAGAATAAGCCTCGGCTAACTACGTGCCAGCAGCCGCGGTAATACGTAGGAGGCAAGCGTTATCCGGAATGACTGGGCGTAAAGGGTGCGTAGGTGGTCTGGTAAGTTGGTAGCGTAATCCCGGGGCTCAACTTCGGTGCTACTACCAAAACTGCTGGACTTGAGTGCAGGAGGGGCATATGGAATTCCTAGTGTAGCGGTGGAATGCGTAGATATTAGGAGGAACACCAGTGGCGAAGGCGATATGCTGGACTGTAACTGACACTGAGGCACGAAAGCGTGGGGAGCAAACAGGATTAGATACCCGAGTAGTC
>LST206_31139
CCTACGGGATGCAGCAGTGAGGAATATTGGGCAATGGAGGCAACTCTGACCCAGCCATGCCGCGTGAGTGAAGAAGGTTTTCGGATTGTAAAGCTCTTTCGCATAGGACGATGATGACGGTACTATGAAAAGAAGCCCCGGCTAACTTCGTGCCAGCAGCCGCGGTAATACGAAGGGGGCAAGCGTTGTTCGGAATTACTGGGCGTAAAGGGAGTGTAGGCGGTTATGTAAGATAGCGGTGAAATACCGGAGCTCAACTTCGGAATTGCCGTTATGACTATGTGACTAGAATGATAGAGAGGATGGCGGAATACCCAGTGTAGAGGTGAAATTCGTAGATATTGGGTAGAACACCGGTGGCGAAGGCGGCTATCTGGCTATTAATTGACGCTGAGGCTCGAAAGCATGGGGATCAAACAGGATTAGATACCCTGGTAGTC
>LST206_2252
CCTACGGGACGCAGCAGTCGGGAATATTGCGCAATGGAGGAAACTCTGACGCAGTGACGCCGCGTGAAGGAAGAAGGCTTTCGGGTTGTACACTTCTTTTATCAGGGACGAAGTGAGTGACGGTACCTGATGAATAAGCTCCGGCTAACTACGTGCCAGCAGCCGTGGTAATACGTAGGGAGCGAGCGTTGTCCGGATTTACTGGGTGTAAAGGGCGCGTAGGCGGGGAAGCAAGTCAGGTGTGAAATCTATGGGCTCAACCCATAAACTGCACTTGAAACTGTTTTTCTTGAGTGATGGAGAGGCAAGCGGAAGTCCTCGTGTAGCGGTGAAATGCGTAGAGATTAGGAGGAACACCAGTGGCGAAGGCGGCTTGCTGGACATTAACTGACGCTGAGGCGCGAAAGCGTGGGGAGCAAAAAGGATTAGATTACCCTCGTAGTC
>LST206_11162
CCTACGGGTGGCAGCAGTGGGGAATATTGCACAATGGGGGAAACCCTGATGCAGCGACGCCGCGTGGAGGAAGAAGGTCTTCGGATTGTAAACTCCTGTTGTTGGGGAAAAGAAGGATGGTACCCAACAAGGAAGTGACGGCTAACTACGTGCCAGCAGCCGCGGTAAAACGTAGGTCACGAGCGTTGTCCGGAATTACTGGGTGTAAAGGGAGCGCAGGCGGGTATGCAAGTTGGGAGTGAAATACATGGGCTCAACCCATGAACTGCTCTCAAAACTGGGGATCTTGAGTAGTGCAGAGGTAGGCGGAATTCCCGGTGTAGCGGTGGAATGCGTAGATATCGGGAGGAACACCAGTGGCGAAGGCGGCCTACTGCGCACCAACTGACGCTGAGGCTCGAAAGTGTGGGTAGCAAACAGGATTAGATACCCTTGTAGTC
>LST206_33365
GGGATGCAGCAGTGAGGAATATTGGTCAATGGACGAGAGTCTGAACCAGCCAAGTCGCGTGAGGGAAGACTGCCCTATGGGTTGTAAACCTCTTTTATAAGGGAAGAATAAGTTCTACGTGTAGAATGATGCCTGTACCTTATGAATAAGCATCGGCTAACTCCGTGCCAGCAGCCGCGGTAATACGGAGGATGCGAGCGTTATCCGGATTTATTGGGTTTAAAGGGTGCGTAGGCGGTTTATTAAGTTAGTGGTTAAATATTTGAGCTAAACTCAATTGTGCCATTAATACTGGTAAACTGGAGTACAGACGAGGTAGGCGGAATAAGTTAANTAGCGNTGNAATGCATAGATATAACTNNGAACTCCGNTAGCNAANNCNNCTTACCAGACTGAAACTNACNCTNATNCACGAGAGCGTNGGTAGCGAACANGATTAGATACCCTGGTAGTC
>LST206_6716
CCTACGGGCTGCAGCAGTGGGGAATATTGCACAATGGGGGAAACCCTGATGCAGCGACGCCGCGTGGAGGAAGAAGGTCTTCGGATTGTAAACTCCTGTTGTTGTGGAAAATAAGGATGGTACACAACAAGGAAGTGACGGCTAACTACGTGCCAGCAGCCGCGGTAAAACGTAGGTCACGAGCGTTGTCCGGAATTACTGGGTGTAAAGGGAGCGCAGGCGAGTATGCAAGTTGGGAGTGAAATGCATAGGCTCAACCTATGAACTGCTCTCAAAACTGTGTATCTTGAGTAGTGCAGAGGTAGGCGGAATTCCCGGGGTAGCGGTGGAATGCGTAGATATCGGGAGGAACACCAGTGGCGAAGGCGGCCTACTGGGCACCAACTGACGCTGAGGCTCGAAAGTGTGGGTAGCAAACAGGATTAGATACCCCTGTAGTC
>LST206_13375
CCTACGGGGTGCAGCAGTGGGGAATCTTCCGCAATGGGCGAAAGCCTGACGGAGCAACGCCGCGTGAACGATGAAGGTCTTAGGATCGTAAAGTTCTGTTGTTAGGGACGAAGGGTAAGAATAATAATACGGTTTTTATTTGACGGTACCTAACGAGGAAGCCACGGCTAACTACGTGCCAGCAGCCGCGGTAATACGTAGGCGGCAAGCGTTGTCCGGAATTATTGGGCGTAAAGGGAGCGCAGGCGGGAAACTAAGCGGATCTTAAAAGTGCGGGGCTCAACCCCGTGATGGGGTCCGAACTGGTTTTCTTGAGTGCAGGAGAGGAAAGCGGAATTTCCAGTGTAGCGGTGAAATGCGTAGATATTGGGAAGAACACCAGTGGCGAAGGCGGCTTTCTGGACTGTAACTGACGCTGAGGCTCGAAAGCTAGGGTAGCGAACGGGATTAGATACCCGAGTAGTC
>LST206_4482
CCTACGGGGGGCAGCAGTGAGGAATATTGGTCAATGGACGGGAGTCTGAACCAGCCAAGTCGCGTGAAGGATGACGGCCCTACGGGTTGTAAACTTCTTTAGTGCGGGAACAAATAAAGGCACGCGTGCCATGTTGAGTGTACCGCAAGAATAAGCATCGGCTAACTCCGTGCCAGCAGCCGCGGTAATACGGAGGATGCGAGCGTTATCCGGATTTATTGGGTTTAAAGGGTGCGCAGGCTGTCGTGCAAGTCAGCGGTCAAATGTCGGGGCTCAACCCCGGCCTGCCGTTGAAACTGCATGGCTGGCGTGAGTGTGAGGTAGGCGGAATGCGTTGTGTAGCGGTGAAATGCATAGATATGACGCAGAACTCCGATTGCGAAGGCAGCTTACCAACACTTTACGGACGCTGAGGCACGAAAGCGTGGGTATCGAACAGGATTAGATACCCTCGTAGTC
>LST206_28918
CCTACGGGGGGCAGCAGTGAGGAATATTGGTCAATGGGCGAGAGCCTGAACCAGCCAAGTAGCGTGAAGGATGACTGCCCTACGGGTTGTAAACTTCTTTTATAAGGGAATAAAGTATTCTACGTGTAGAGTTTTGTATGTACCTTATGAATAAGCATCGGCTAACTCCGTGCCAGCAGCCGCGGTAATACGGAGGATGCGAGCGTTATCCGGATTTATTGGGTTTAAAGGGAGCGTAGACGGCGGTTTAAGTCAGCTGTGAAATGGTGCGGCTCAACCGTAGCACTGCAGTTGAAACTGGACGGCTTGAGTGCAGTTGAGGCAGGCGGAATTCGTGGTGTAGCGGTGAAATGCTTAGATATCACGAAGAACCCCGATTGCGAAGGCAGCCTGCTAAGCTGCAACTGACGTTGAGGCTCGAAAGTGTGGGTATCAAACAGGATTAGATACCCGCGTAGTC
>LST206_15595
CCTACGGGCTGCAGCAGTGGGGAATATTGCACAATGGGGGAAACCCTGATGCAGCGACGCCGCGTGGAGGAAGAAGGTCTACGGATTGTAAACTCCTGTTGTTGGGGAAAAGAAGGATGGTACCCAACAAGGAAGTGACGGCTAACTACGTGCCAGCAGCCGCGGTAAAACGTAGGTCACGAGCGTTGTCCGGAATTACTGGGTGTAAAGGGAGCGCAGGCGGGTATGCAAGTTGGGAGTGAAATACATGGGCTCAACCCATGAACTGCTCTCAAAACTGTGTATCTTGAGTAGTGCAGAGGTAGGCGGAATTCCCGGTGTAGCGGTGGAATGCGTAGATATCGGGAGGAACACCAGTGGCGAAGGCGGCCTGCTGGGCACCAACTGACGCTGAGGCTCGAAAGTGTGGGTAGCAAACAGGATTAGATACCCTCGTAGTC
>LST206_24484
CCTACGGGGGGCAGCAGTGGGGAATATTGCACAATGGGGGAAACCCTGATGCAGCGACGCCGCGTGGAGGAAGAAGGTCTTCGGATTGTAAACTCCTGTTGTTGGGGAAAAGAAGGATGGTACCCAACAAGGAAGTGACGGCTAACTACGTGCCAGCAGCCGCGGTAAAACGTAGGTCACGAGCGTTGTCCGGAATTACTGGGTGTAAAGGGAGCGCAGGCGGGTATGCAAGTTGGGAGTGAAATACATGGGCTCAACCCATGAACTGCTCTCAAAACTGTGTATCTTGAGTAGTGCAGAGGTAGGCGGAATTCCCGGTGTAGCGGTGGAATGCGTAGATATCGGGAGGAACACCAGTGGCGAAGGCGGCCTACTGGGCACCAACTGACGCTGAGGCTCGAAAGTGTGGGTAGCAAACAGGATTAGATACCCCGGTAGTC
>LST206_8931
CCTACGGGCGGCAGCAGTGGGGAATATTGCACAATGGGGGAAACCCTGATGCAGCGACGCCGCGTGGAGGAAGAAGGTCTTCGGATTGTAAACTCCTGTTGTTGGGGAAAAGAAGGATGGTACCCAACAAGGAAGTGACGGCTAACTACGTGCCAGCAGCCGCGGTAAAACGTAGGTCACGAGCGTTGTCCGGAATTACTGGGTGTAAAGGGAGCGCAGGCGGGTATGCAAGTTGGGAGTGAAATGCATGGGCTCAACCCATGAACTGCTCTCAAAACTGTGTATCTTGAGTAGTGCAGATGTAGGCGGAATTCCCGGTGTAGCGGTGGAATGCGTAGATATCGGGAGGAACACCAGTGGCGAAGTCGGCCTACTGGGCACCAACTGACGCTGAGGCTCGAAAGTGTGGGTAGCAAACAGGATTAGATACCCCTGTAGTC
>LST206_22253
CCTACGGGTTGCAGCAGTGAGGAATATTGGTCAATGGGCGTAAGCCTGAACCAGCCAAGTAGCGTGAGGGACGACGGCCCTATGGGTTGTAAACCTCTTTTGTACGGGGATAAAGTGTGGGACGCGTCCCATATTGCAGGTACCGTACGAATAAGGACCGGCTAATTCCGTGCCAGCAGCCGCGGTAATACGGAAGGTCCGGGCGTTATCCGGATTCATTGGGTTTAAAGGGAGCGCAGGCCGCCTTTTAAGCGTGCCGTGAAATGCCGTGGCTCAACCATGGCACTGCGGCGCGAACTGGAGGGCTTGAGTGCGCGGAAGGCAGGCGGAACTCGTGGTGTAGCGGTGAAATGCTTAGATATCACGAAGAACTCCGATTGCGAAGGCAGCCTGCCGCAGCGCAACTGACGCTGAGGCTCGAAAGCGCGGGTATCGAACAGGATTAGATACCCTAGTAGTC
>LST206_17824
CCTACGGGATGCAGCAGTGGGGAATATTGGGCAATGGGGGCAACCCTGACCCAGCAACGCCGCGTGAAGGAAGAAGGCTTTCGGGTTGTAAACTTCTTTTACCAGGGACGAAGGACGTGACGGTACCTGGAGAAAAAGCCACGGCTAACTACGTGCCAGCAGCCGCGGTAATACGTAGGTGGCAAGCGTTGTCCGGATTTACTGGGTGTAAAGGGCGTGTAGGCGGGAGAGCAAGTCAGATGTGAAATCTATGGGCTTAACCCATAAACTGCATTTGAAACTGTTCTTCTTGAGTATCGGAGAGGCAGGCGGAATTCCTAGTGTAGCGGTGAAATGCGTAGAGATCAAGAGGAATACTCATTGCGAAGGCGACCTGCTGGAACATTACTGACGCTGATGCGCGAAAGCGTGGGGAGCAAACAGGATTAGATACCCGAGTAGTC
>LST206_2253
CCTACGGGGTGCAGCAGTGAGGAATATTGGTCAATGGGCGAGAGCCTGAACCAGCCAAGTAGCGTGAAGGATGACTGCCCTACGGGTTGTAAACTTCTTTTATAAGGGAATAAAGTATTCTACGTGTAGAGTTTTGTATGTACCTTGTGAATAAGCATCGGCTAACTCCGTGCCAGCAGCCGCGGTAATACGGAGGATGCGAGCGTTATCCGGATTTATTTGGTTTAAAGGGAGCGTCGCCGGCGGTTTAAGTAAGCTGTGAAATGGTGCGGCTCAACCGTAGCACTGCAGTTGAAACTGGACGGCTTGAGTGCAGTTGAGGCAGGCGGAATTCGGGGTGTAGCGGTGAAATGCTTAGATATCACGAAGAACCCCGATTGCGAAGGCGGCCTTCTAAGCTGCAACTGACGTTGAGTCTCGAAAGTGTGGGTATCAAACAGGATTAGATACCCTGGTAGTC
>LST206_4483
CCTACGGGGCGCAGCAGTGAGGAATATTGGTCAATGGGCGCAAGCCTGAACCAGCCAAGTAGCGTGGAGGATGACTGCCCTACGGGTTGTAAACTCCTTTTGCAGGGGGATAAAGTGTGCCACGTGTGGCATATTGCAGGTACCCTGCGAATAAGCATCGGCTAACTCCGTGCCAGCAGCCGCGGTAATACGGAGGATGCGAGCGTTATCCGGATTTATTGGGTTTAAAGGGAGCGCAGACGGCCCCTTAAGTCAGCTGTGAAAGTTTGCGGCTCAACCGTAAAATTGCAGTTGAAACTGTGGGGCTTGAGTACGGTCGCGGCATGCGGAATTCGTGGTGTAGCGGTGAAATGCATAGATATCACGAAGAACCCCGATTGCGAAGGCAGCATGCCAGTCCGCCACTGACGTTGAGGCTCGAAGGTGCGGGTATCAAACAGGATTAGATACCCTAGTAGTC
>LST206_13376
CCTACGGGTGGCAGCAGTGAGGAATATTGGTCAATGGGCGAGAGCCTGAACCAGCCAAGTAGCGTGAAGGATGACTGCCCTACGGGTTGTAAACTTCTTTTATAAGGGAATAAAGTTCTCTACGTGTAGAGTTTTGTATGTACCTTATGAATAAGCATCGGCTAACTCCGTGCCAGCAGCCGCGGTAATACGGAGGATGCGAGCGTTATCCGGATTTATTGGGTTTAAAGGGAGCGTAGACGGCGGTTTAAGTCAGCTGTGAAATGGTGCGGCTCAACCGTAGCACTGCAGTTGAAACTGGACGGCTTGAGTGCAGTTGAGGCAGGCGGAATTCGTGGTGTAGCGGTGAAATGCTTAGATATCACGAAGAACCCCGATTGCGAAGGCAGCCTGCTAAGCTGCAACTGACGTTGAGGCTCGAAAGTGTGGGTATCAAACAGGATTAGATACCCGAGTAGTC
>LST206_17
CCTACGGGCTGCAGCAGTGAGGAATATTGGTCAATGGGCGCAAGCCTGAACCAGCCAAGTAGCGTGGAGGATGACTGCCCTACGGGTTGTAAACTCCTTTTGCAGGGGGATAAAGTGTGCCACGTGTGGCATATTGCAGGTACCCTGCGAATAAGCATCGGCTAACTCCGTGCCAGCAGCCGCGGTAAGACGGAGGATGCGAGCGTTATCCGGATTTATTGGGTTTAAAGGGAGCGCAGACGGCCCCTTAAGTCAGCTGTGAAAGTTTGCGGCTCAACCGTAAAATTGCAGTTGAAACTGTGGGGCTTGAGTACGGTCGCGGCATGCGGAATTCGTGGTGTAGCGGTTAAATGCATAGATATCACGAAGAACCCCGATTGCGAAGGCAGCATGCCAGTCCGCCACTGACGTTGAGGCTCGAAGGTGCGGGTATCAAACAGGATTAGATACCCGTGTAGTC
>LST206_28919
CCTACGGGATGCAGCAGTGGGGAATATTGCACAATGGGGGAAACCCTGATGCAGCGACGCCGCGTGGAGGAAGAAGGTCTTCGGATTGTAAACTCCTGTTGTTGGGGAAAAGAAGGATGGTACCCAACAAGGAAGTGACGGCTAACTACGTGCCAGCAGCCGCGGTAAAACGTAGGTCACGAGCGTTGTCCGGAATTACTGGGTGTAAAGGGAGCGCAGGCGGGTATGCAAGTTGGGAGTGAAATGCATGGGCTCAACCCATGAACTGCTCTCAAAACTGTGTATCTTGAGTAGTGCAGAGGTAGGCGGAATTCCCGGGGTAGCGGTGGAATGCGTAGATATCGGGAGGAACACCAGTGGCGAAGGCGGCCTACTGGGCACCAACTGACGCTGAGGCTCGAAAGTGTGGGTAGCAAACAGGATTAGATACCCGAGTAGTC
>LST206_22254
CCTACGGGTGGCAGCAGGCGCGCAAACTTTACAATGCGAGCAATCGTGATAAGGAAACCCTGAGTGCCTGTCGATGCAGGCTGTTCATCTGTTTAAATTGCAGGTGAAGAAAGGGCAGGGCAAGACCGGTGCCAGCCGCCGCGGTAATACCGGCTGCTCGAGTGATGGCCACTATTACTGGGTTTAAAGCGTCCGTAGCTTGATTCTTAGGTCTCTTGGGAAATCTTAACGCTTAACGTTAAGGCGTCTAAGGGATACCGGGAATCTTGGAACTGGGAGAGGTAAGCCGTACTTCGGGGGTAGGAGTGAAATCTTGTAATCCTCGAGGGACGACCTATGGCGAAGGCAGCTTACCAGAACAGCTTCGACAGTGAGGGACGAAAGCTGGGGGAGCAAACGGGATTAGATACCCGTGTAGTC
>LST206_20039
CCTACGGGGTGCAGCAGTGAGGAATATTGGTCAATGGGCGATAGCCTGAACCAGCCAAGTCGCGTGAGGGATGAAGGCCCTACGGGTCGTAAACCTCTTTTATAAGGGAATAAAGTTTCCCACGTGTGGGATTTTGTATGTACCTTATGAATAAGCATCGGCTAACTCCGTGCCAGCAGCCGCGGTAATACGGAGGATGCGAGCGTTATCCGGATTTATTGGGTTTAAAGGGTGCGTAGGTGGCCCCGTCAGTCAGTGGTGAAAGTCCGTGGCTCAACCATGGAATCGCCATTGAAACCACGGGGCTTGAGTATGATTGAGGTAGGCGGAACGCGTGGTGTAGCGGTGAAATGCATAGATATCACGCAGAACCCCGATTGCGAAGGCAGCTTACCAAGCCATGACTGACACTGAGGAACGAAAGCGTGGGTATCGAACAGGATTAGATACCCGAGTAGTC
>LST206_15596
CCTACGGGCTGCAGCAGTGGGGAATATTGGGCAATGGGCGAAAGCCTTACCCAGCAATGCCGCGTGAGTGAAGAAGGTCTTCGGATTGTAAAGCTCTTTGATTGGGGACGAGTAGAAGACGGTACCCAAGGAACAAGCCCCGGCTAACTATGTGCCAGCAGCCGCGGTAATACATAGGGGGCGAGCGTTGTCCGGAATGACTGGGCGTAAAGGGTGTGTAGGCGGTTTGGCAAGTTAGAAGTGTAATACCCAGGGCTTAACTCGGGTGCTGCTTCTAAAACTGTATGACTAGAGTGCAGGAGAGGTTAACGGAATTCCTAGTGTAGCGGTAAAATGCGTAGATATTAGGAGGAACACCGGAGGCGAAGGCGGTTAACTGGCCTGTAACTGACGCTGAGGCTCGAAAGCGTGGGGAGCAAACAGGATTAGATACCCTTGTAGTC
>LST206_31140
CCTACGGGAGGCAGCAGTCGGGAATATTGCGCAATGGAGGAAACTCTGACGCAGTGACGCCGCGTGCAGGAAGAAGGTTTTCGGATTGTAAACTGCTTTAGACAGGGGAGAAGAAAGACAGTACCTGTAGAATAAGCTCCGGCTAACTACGTGCCAGCAGCCGCGGTAATACGTAGGGAGCAAGCGTTATCCGGATTTATTGGGTGTAAAGGGTGCGTAGACGGGAAGTCAAGTTAGTTGTGAAATCCCTCGGCTCAACTGAGGAACTGCAACTAAAACTAACTTTCTTGAGTACTGGAGAGGAAAGTGGAATTCCAAGTGTAGCGGTGAAATGCGTAGATATTAGGAGGAACACCAGTGGCGAAGGCGACTTTCTGGACAGTAACTGACGTTGAGGCACGAAAGTGTGGGTAGCAAACAGGATTAGATACCCGGGTAGTC
>LST206_24485
CCTACGGGCCGCAGCAGTGGGGAATCTTGCGCAATGGGCGAAAGCCTGACGCAGCGACGCCGCGTGCGGGACGAAGGCCTTCGGGTCGTAAACCGCTTTCAGCAGGGACGAGGGGGCAACCTGACGGTACCTGCAGAAGAAGCCCCGGCTAACTACGTGCCAGCAGCCGCGGTAATACGTAGGGGGCGAGCGTTATCCGGATTCATTGGGCGTAAAGCGCTCGTAGGCGGTCCGTTAGGTCGGGAGTCAAATCCGGGGGCTCAACCCCCGCCCGCTCCCGATACCGGCGGACTTGAGTTTGGTAGGGGAAGGCGGAATTCCAAGTGTAGCGGTGGAATGCGCAGATATTTGGAAGAACACCGGTGGCGAAGGCGGCCTTCTGGGCCACAACTGACGCTGAGGAGCGAAAGCTAGGGGAGCGAACAGGATTAGATACCCTCGTAGTC
>LST206_33366
GGGACGCAGCAGTGGGGAATATTGGGCAATGGGGGAAACCCTGACCCAGCGACGCCGCGTGAAGGAAGAAGGTCTTCGGATTGTAAACTTTAGTCAACAGGGACGAAAAAGATGACGGTACCTGTGGAGGAAGCCACGGCTAACTACGTGCCAGCAGCCGCGGTAATACGTAGGTGGCGAGCGTTATCCGGATTTACTGGGCGTAAAGGGGGAGTAGGCGGGATGGCAAGTCAGAAGTGAAAATTATGGGCTTAACCCATAACCTGCTTTTGAAACTGTCATTCTTGAGAGTGGGAGAGGTAAACGGAATTCCCGGTNTAGCGNTGNAATGCGTAGATATCGGGNNGAACATCANTGGCNAANNCNNTTTACTGGACCACAACTNACNCTNAGNCACGAAAGCGTNGGGAGCAAACANGATTAGATACCCGGGTAGTC
>LST206_8932
CCTACGGGTGGCAGCAGTGGGGAATATTGGGCAATGGGGGCAACCCTGACCCAGCAACGCCGCGTGAAGGAAGAAGGCTTTCGGGTTGTAAACTTCTTTTGACAGGGACGAAGCAAATGACGGTACCTGTCGAATAAGCCACGGCTAACTACGTGCCAGCAGCCGCGGTAATACGTAGGTGGCAAGCGTTATCCGGATTTACTGGGTGTAAAGGGCGTGTAGGCGGGACTGCAAGTCAGGTGTGAAAACCACGGGCTCAACCTGTGGCCTGCATTTGAAACTGTAGTTCTTGAGTGCTGGAGAGGCAATCGGAATTCCGTGTGTAGCGGTGAAATGCGTAGATATACGGAGGAACACCAGTGGCGAAGGCGGATTGCTGGACAGTAACTGACGCTGAGGCGCGAAAGCGTGGGGAGCAAACAGGATTAGATACCCTCGTAGTC
>LST206_17825
CCTACGGGGTGCAGCAGTGGGGAATATTGCACAATGGGGGAAACCCTGATGCAGCGACGCCGCGTGAGTGAAGAAGTATTTCGGTATGTAAAGCTCTATCAGCAGGGAAGAAACTGACGGTACCTGACTAAGAAGCACCGGCTAAATACGTGCCAGCAGCCGCGGTAATACGTATGGTGCAAGCGTTATCCGGATTTACTGGGTGTAAAGGGAGCGTAGACGGATAGGCAAGTCTGGAGTGAAAGCCCGGGGCTCAACCCCGGGACTGCTTTGGAAACTGTTTATCTAGAGTGCTGGAGAGGTAAGTGGAATTCCTAGTGTAGCGGTGAAATGCGTAGATATTAGGAGGAACACCAGTGGCGAAGGCGGCTTACTGGACAGTAACTGACGTTGAGGCTCGAAAGCGTGGGGAGCAAACAGGATTAGATACCCGCGTAGTC
>LST206_28920
CCTACGGGGCGCAGCAGTGAGGAATATTGGTCAATGGGCGAGAGCCTGAACCAGCCAAGTAGCGTGAAGGATGACTGCCCTATGGGTTGTAAACTTCTTTTATACGGGAATAACAAGCGGCACGTGTGCCGTTCTGCATGTACCGTATGAATAAGCATCGGCTAATTCCGTGCCAGCAGCCGCGGTAATACGGAGGATGCGAGCGTTATCCGGATTTATTGGGTTTAAAGGGAGCGTAGACGGCCGTTTAAGTCAGCTGTGAAATGGTGCGGCTCAACCGTAGCACTGCAGTTGAAACTGGACGGCTTGAGTGCAGTTGAGGCAGGCGGAATTCGTGGTGTAGCGGTGAAATGCTTAGATACCACGAAGAACTCCGATTGCGAAGGCAGCTTGCTGGACCGTAACTGACGTTGATGCTCGAAAGTGCGGGTATCAAACAGGATTAGATACCCCCGTAGTC
>LST206_20040
CCTACGGGATGCAGCAGTGAGGAATATTGGTCAATGGGCGCAAGCCTGAACCAGCCAAGTAGCGTGGAGGATGACTGCCCTACGGGTTGTAAACTCCTTTTGCAGGGGGATAAAGTGTGCCACGTGTGGCATATTGCAGGTACCCTGCGAATAAGCATCGGCTAACTCCGTGCCAGCAGCCGCGGTAATACGGAGGATGCGAGCGTTATCCGGATTTATTGGGTTTAAAGGGAGCGCAGACGGCCCCTTAAGTCAGCTGTGAAAGTTTGCGGCTCAACCGTAAAATTGCAGTTGAAACTGTGGGGCTTGAGTACGGTCGCGGCATGCGGAATTCGTGGTGTAGCGGTGAAATGCATAGATATCACGAAGAACCCCGATTGCGAAGGCAGCATGCCAGTCCGCCACTGACGTTGAGGCTCGAAGGTGCGGGTATCAAACAGGATTAGATACCCCCGTAGTC
>LST206_18
CCTACGGGGGGCAGCAGTGAGGAATATTGGTCAATGGTCGAGAGGCTGAACCAGCCAAGTCGCGTGAGGGATGAAGGTTCTATGGATCGTAAACCTCTTTTATAAGGGAATAAAGTGTGGGACGTGTCCTATTTTGTATGTACCTTATGAATAAGCATCGGCTAACTCCGTGCCAGCAGCCGCGGTAATACGGAGGATGCGAGCGTTATCCGGATTTATTGGGTTTAAAGGGAGCGTAGACGGCCGTTTAAGTCAGCTGTGAAATGGTGCGGCTCAACCGTAGCACTGCAGTTGAAACTGGACGGCTTGAGTGCAGTTGAGGCAGGCGGAATTCGTGGTGTAGCGGTGAAATGCATAGATATGACGCAGAACTCCGATTGCGAAGGCGGCTTACCAACACTTTACGGACGCTGAGGCACGAAAGCGTGGGTATCGAACAGGATTAGATACCCGGGTAGTC
>LST206_33367
GGGATGCAGCAGTGAGGAATATTGGTCAATGGACGAGAGTCTGAACCAGCCAAGTCGCGTGAGGGAAGACTGCCCTATGGGTTGTAAACCTCTTTTATAAGGGAAGAATAAGTTCTACGTGTAGAATGATGCCTGTACCTTATGAATAAGCATCGGCTAACTCCGTGCCAGCAGCCGCGGTAATACGGAGGATGCGAGCGTTATCCGGATTTATTGGGTTTAAAGGGTGCGTAGGCGGTTTATTAAGTTAGTGGTTAAATATTTGAGCTAAACTCAATTGTGCCATTAATACTGGTAAACTGGAGTACAGACGAGGTAGGCGGAATAAGTTAANTAGCGNTGNAATGCATAGATATAACTNNGAACTCCGNTAGCNAANNCNNCTTACCAGACTGAAACTNACNCTNATNCACGAGAGCGTNGGTAGCGAACANGATTAGATACCCTGGTAGTC
>LST206_2254
CCTACGGGGGGCAGCAGTGGGGAATCTTGCGCAATGGGCGAAAGCCTGACGCAGCGACGCCGCGTGCGGGACGAAGGCCTTCGGGTCGTAAACCGCTTTCAGCAGGGACGAGGGGGCAACCTGACGGTACCTGCAGAAGAAGCCCCGGCTAACTACGTGCCAGCAGCCGCGGTAATACGTAGGGGGCGAGCGTTATCCGGATTCATTGGGCGTAAAGCGCTCGTAGGCGGTCCGTTAGGTCGGGAGTCAAATCCGGGGGCTCAACCCCCGCCCGCTCCCGATACCGGCGGACTTGAGTTTGGTAGGGGAAGGCGGAATTCCAAGTGTAGCGGTGGAATGCGCAGATATTTGGAAGAACACCGGTGGCGAAGGCGGCCTTCTGGGCCACAACTGACGCTGAGGAGCGAAAGCTAGGGGAGCGAACAGGATTAGATACCCTAGTAGTC
>LST206_11165
CCTACGGGATGCAGCAGTGGGGAATCTTCCGCAATGGGCGCAAGCCTGACCCAGCAACGCCGCGTGAAGGAAGAAGGCCCTCGGGTTGTAAACTTCTTTTGTCAGGGACGAAGCAAGTGACGGTACCTGACGAATAAGCCACGGCTAACTACGTGCCAGCAGCCGCGGTAATACGTAGGTGGCAAGCGTTATCCGGATTTACTGGGTGTAAAGGGCGTGTAGGCGGGATTGCAAGTCAGATGTGAAAACCACGGGCTCAACCTGTGGCCTGCATTTGAAACTGCAGTTCTTGAGTACTGGAGAGGCAGACGGAATTCCTAGTGTAGCGGTGAAATGCGTAGATATTAGGAGGAACACCAGTGGCGAAGGCGGTCTGCTGGACAGCAACTGACGCTGAGGCGCGAAAGCGTGGGGAGCAAACAGGATTAGATACCCGGGTAGTC
>LST206_6719
CCTACAGGCTGCAGCAGTGAGGAATATTGGTCAATGGGCGAGAGCCTGAACCAGCCAAGTAGCGTGAAGGATGACTGCCCTATGGGTTGTAAACTTCTTTTATACGGGAATAACAAGCGGCACGTGTGCCGCTCTGCATGTACCGTATGAATAAGCATCGGCTAACTCCGTGCCAGCAGCCGCGGTAATACGGAGGATGCGAGCGTTATCCGGATTTATTGGGTTTAAAGGGAGCGTAGACGGGTCCTTAAGTCAGTTGTGAAAGTTTGCGGCTCAACCGTAAAATTGCAGTTGATACTGGGGACCTTGAGTGCGGCAGAGGCAGGCGGAATTCGTGGTGTAGCGGTGAAATGCTTAGATATCACGAAGAACCCCGATTGCGAAGGCAGCCTGCTAAGCTGCAACTGACGTTGAGGCTCGAAAGTGTGGGTATCAAACAGGATTAGATACCCCAGTAGTC
>LST206_15597
CCTACGGGGCGCAGCAGTAGGGAATATTGCTCAATGGGGGAAACCCTGAAGCAGCAACGCCGCGTGGAGGATGAAGGTTTTCGGATTGTAAACTCCTTTTGTTAGAGAAGATAATGACGGTATCTAACGAATAAGCACCGGCTAACTCCGTGCCAGCAGCCGCGGTAATACGGAGGGTGCAAGCGTTATTCGGAATCACTGGGCGTAAAGAGCGCGTAGGCGGGGTAGTAAGTCAGATGTGAAATCCTATGGCTTAACCATAGAACTGCATTTGAAACTACTACTCTAGAGTATGGTAGAGGTAGGTGGAATTCTTGGTGTAGGGGTAAAATCCGTAGAGATCAAGAGGAATACTCATTGCGAAGGCGACCTGCTGGAACATTACTGACGCTGATGCGCGAAAGCGTGGGGAGCAAACAGGATTAGATACCCTGGTAGTC
>LST206_22255
CCTACGGGCGGCAGCAGTGGGGAATATTGCACAATGGGGGAAACCCTGATGCAGCGACGCCGCGTGAGCGAAGAAGTATTTCGGTATGTAAAGCTCTATCAGCAGGGAAGAAAATGACGGTACCTGACTAAGAAGCCCCGGCTAACTACGTGCCAGCAGCCGCGGTAATACGTAGGGGGCAAGCGTTATCCGGATTTACTGGGTGTAAAGGGAGCGTAGGCGGTCTGACAAGTCAGAGGTGAAAGCCCGGGGCTCAACTCCGGGACTGCCTTTGAAACTGCCGGACTAGATTGCAGGAGAGGCAAGTGGAATTCCTAGTGTAGCGGTGAAATGCGTAGATATTAGGAGGAACACCAGTGGCGAAGGCGGCTTGCTGGACTGTAAATGACGCTGAGGCTCGAAAGCGTGGGGAGCAAACAGGATTAGATACCCTTGTAGTC
>LST206_31141
CCTACGGGGCGCAGCAGTAGGGAATCTTCCACAATGGACGCAAGTCTGATGGAGCAACGCCGCGTGAGTGAAGAAGGTCTTCGGATCGTAAAACTCTGTTGTTAGAGAAGAACACGAGTGAGAGTAACTGTTCATTCGATGACGGTATCTAACCAGCAAGTCACGGCTAACTACGTGCCAGCAGCCGCGGTAATACGTAGGTGGCAAGCGTTGTCCGGATTTATTGGGCGTAAAGGGAACGCAGGCGGTCTTTTAAGTCTGATGTGAAAGCCTTCGGCTTAACCGGAGTAGTGCATTGGAAACTGGAAGACTTGAGTGCAGAAGAGGAGAGTGGAACTCCATGTGTAGCGGTGAAATGCGTAGATATATGGAAGAACACCAGTGGCGAAAGCGGCTCTCTGGTCTGTAACTGACGCTGAGGTTCGAAAGCGTGGGTAGCAAACAGGATTAGATACCCGCGTAGTC
>LST206_28921
CCTACGGGTGGCAGCAGTGAGGAATATTGGTCAATGGGCGAGAGCCTGAACCAGCCAAGTAGCGTGAAGGATGACTGCCCTACGGGTTGTAAACTTCTTTTATAAGTGAATAAAGTATTCTACGTGTAGAGTTTTGTATGTACCTTATGAATAAGCATCGGCTAACTCCGTGCCAGCAGCCGCGGTAATACGGAGGATGCGAGCGTTATCCGGATTTATTGGGTTTAAAGGGAGCGTAGACGGCGGTTTAAGTCAGCTGTGAAATGGTGCGGCTCAACCGTAGCACTGCAGTTGAAACTGGACGGGTTGAGGGCAGTTGAGGCAGGCGGAATTCGTGGTGTAGCGGTGAAATGCTTAGATATCACGAAGAACCCCGATTGCGAAGGCAGCCTGCTAAGCTGCAACTGAAGTTGAGGCTCGAAAGTGTGGGTATCAAACAGGATTAGATACCCTAGTAGTC
>LST206_33368
GGGCTGCAGCAGTGGGGAATATTGCACAATGGGGGAAACCCTGATGCAGCGACGCCGCGTGAGTGAAGAAGTATTTCGGTATGTAAAGCTCTATCAGCAGGGAAGAAGATGACAGTACCTGACTAAGAAGCCCCGGCTAACTACGTGCCAGCAGCCGCGGTAATACGTAGGGGGCAAGCGTTATCCGGATTTACTGGGTGTAAAGGGAGCGTAGGTGGCAAGGCAAGCCAGAAGTGAAAACCCGGGGCTTAACCCCGCGGATTGCTTTTGGAACTGTCTGGCTGGAGTGCAGGAGGGGCAGGCGGAATTCCTAGTNTAGCGNTGNAAGGCGTAGATATTAGGNNGAACACCGNTGGCNAANNCNNCCTGCTGGACTGTAACTNACNCTNAGNCTCGAAAGCGTNGGGAGCAAACANGATTAGATACCCGGGTAGTC
>LST206_24487
CCTACGGGACGCAGCAGTGGGGAATCTTCCGCAATGGGCGAAAGCCTGACGGAGCAACGCCGCGTGAGTGAAGAAGGTCTTCGGATTGTAAAGCTCTGTTGTACATGACGAATGTGCCGGTTGTGAATAATGGCTGGTAATGACGGTAGTGTACGAGGAAGCCACGGCTAACTACGTGCCAGCAGCCGCGGTAATACGTAGGTGGCAAGCGTTGTCCGGAATTATTGGGCGTAAAGAGCATGTAGGCGGCCTATTAAGTCGGGCGTGAAAATGCGGGGCTCAACCCCGTATGGCGCCCGATACTGGTGGGCTTGAGTGCAGGAGAGGATAGGGGAATTCCCAGTGTAGCGGTGAAATGCGTAGATATTGGGAGGAACACCAGTGGCGAAGGCGCCTTTCTGGACTGTGTCTGACGCTGAGATGCGAAAGCCAGGGGAGCGAACGGGATTAGATACCCCCGTAGTC
>LST206_4485
CCTACGGGATGCAGCAGTGAGGAATATTGGTCAATGGGCGCGAGCCTGAACCAGCCAAGTAGCGTGGAGGATGACTGCCCTACGGGTTGTAAACTCCTTTTGCAGGGGGATAAAGTGTGCCACGTGTGGCATATTGCAGGTACCCTGCGAATAAGCATCGGCTAACTCCGTGCCAGCAGCCGCGGTAATACGGAGGATGCGAGCGTTATCCGGATTTATTGGGTTTAAAGGGAGCGCAGACGGCCCCTTAAGTCAGCTGTGAAAGTTTGCGGCTCAACCGTAAAATTGCAGTTGAAACTGTGGGGCTTGAGTACGGTCGCGGCATGCGGAATTCGTGGTGTAGCGGTGAAATGCATAGATATCACGAAGAACCCCGATTGCGAAGGCAGCATGCCAGTCCGCCACTGACGTTGAGGCTCGAAGGTGCGGGTATCAAACAGGATTAGATACCCGCGTAGTC
>LST206_20041
CCTACGGGGTGCAGCAGTGGGGAATATTGGGCAATGGGCGCAAGCCTGACCCAGCAACGCCGCGTGAAGGATGAAGGCTTTCGGGTTGTAAACTTCTTTTATCAGGGACGAAGAAAATGACGGTACCCGTTGATTAAGCCACGGCTAACAACGTGCCAGCAGCCGCGGTAATACGTAGGTGGCAAGCGTTATCCGGATTTACTGGGTGTAAAGGGCGTGTAGGCGGGACTGCAAGTCAGATGTGAAAACCACGGGCTCAACCTGTGGCCTGCATTTGAAACTGTAGTTCTTGAGTACTGGAGAGGCAAACGGAATTCCTTGTGTAGCGGTGAAATGCGTAGATATTCGGAGGAACACCAGTGGCGAAGGCGGATTGCTGGACAGTAACTGACGCTGAGGCGCGAAAGCGTGGGGAGCAAACAGGATTAGATACCCTAGTAGTC
>LST206_19
CCTACGGGGCGCAGCAGTGGGGAATATTGGACAATGGGGGAGACCCTGATCCAGCCATGCCGCGTGAGTGAAGACGGCCTTCGGGTTGTAAAGCTCTTTTACATGGGAAGATGATGACGGTACCATGAGAATAAGCACCGGCAAACTTCGTGCCAGCAGCCGCGGTAATACGAAGGGTGCAAGCGTTGTTCGGAATTACTGGGTGTAAAGGGCGTGTAGGCTGGTGATCAAGTTAGTGGTGAAACCCCTGGGCTTAACCTGGGAACTGCCATTGATACTGGTTACCTGGAGTATCGGAGAGGATGATGGAATATCCAGTGTAGAGGTGAAATTCGTAGATATTGGATAGAACACCGGTGGCGAAGGCGGTTATCTGGCCGGTTACTGACGCTGAGGCGCGAGAGCGTGGGGAGCAAACAGGATTAGATACCCTAGTAGTC
>LST206_15598
CCTACGGGGCGCAGCAGTCGGGAATATTGCGCAATGGAGGAAACTCTGACGCAGTGACGCCGCGTATAGGAAGAAGGTCTTCGGATTGTAAACTATTGTCGTTAGGGAAAAGAAAGGACAGTACCTAAGGAGGAAGCTCCGGCTAACTACGTGCAAGCAGCCGCGGTAATACGTAGGGAGCGAGCGTTATCCGGATTTATTGGGTGTAAAGGGTGCGTAGACGGGAGAATAAGTTAGTTGTGAAATCCCTCGGCTTAACTGAGGAACTGCAACTAAAACTATTTTTCTTGAGTGCAGGAGAGGAAAGTTGAATTCCTAGTGTAGCGGTGAAATGCGTAGATATTAGGAGGAACACCAGTGGCGAAGGCGACTTTCTGGACTGTAACTGACGTTGATGCACGAAAGTGTGGGGAGCAAACATGATTAGATACCCGAGTAGTC
>LST206_26699
CCTACGGGCGGCAGCAGTCGGGAATATTGCGCAATGGAGGAAACTCTGACGCAGTGACGCCGCGTGCAGGAAGAAGGTTTTCGGATTGTAAACTGCTTTAGACAGGGAAGAAAAAGGACAGTACCTGTAGAATAAGCTCCGGCTAACTACGTGCCAGCAGCCGCGGTAATACGTAGGGAGCAAGCGTTATCCGGATTTATTGGGTGTAAAGGGTGCGTAGACGGGAAGGCAAGTTAGTTGTGAAATCCCTCGGCTTAACTGAGGAACTGCAACTAAAACTATCTTTCTTGAGTGCTGGAGAGCGAAGTGGAATTCCTAGTGTAGCGGTGAAATGCGTAGATATTAGGAGGAACACCAGTGGCGAAGGCGACTTTCTGGACAGTAACTGACGTTGAGGCACGAAAGTGTGGGGAGCAAACAGGATTAGATACCCTGGTAGTC
>LST206_31142
CCTACGGGTTGCAGCAGTGAGGAATATTGGTCAATGGGCGCGAGCCTGAACCAGCCAAGTAGCGTGGAGGATGACTGCCCTACGGGTTGTAAACTCCTTTTGCAGGGGGATAAAGTGTGCCACGCGTGGCATATTGCAGGTACCCTGCGAATAAGCATCGGCTAACTCCGTGCCAGCAGCCGCGGTAATACGGAGGATGCGAGCGTTATCCGGATTTATTGGGTTTAAAGGGAGCGCAGACGGCCCCTTAAGTCAGCTGTGAAAGTTTGCGGCTCAACCGTAAAATTGCAGTTGAAACTGTGGGGCTTGAGTACGGTCGCGGCATGCGGAATTCGTGGTGTAGCGGTGAAATGCATAGATATCACGAAGAACCCCGATTGCGAAGGCAGCATGCCAGTCCGCCACTGACGTTGAGGCTCGAAGGTGCGGGTATCAAACAGGATTAGATACCCTTGTAGTC
>LST206_33369
GGGAGGCAGCAGTGGGGAATCTTGCGCAATGGGCGAAAGCCTGACGCAGCGACGCCGCGTGCGGGACGAAGGCCTTCGGGTCGTAAACCGCTTTCAGCAGGGACGAGGGGGCAACCTGACGGTACCTGCAGAAGAAGCCCCGGCTAACTACGTGCCAGCAGCCGCGGTAATACGTAGGGGGCGAGCGTTATCCGGATTCATTGGGCGTAAAGCGCTCGTAGGCGGTCCGTTAGGTCGGGAGTCAAATCCGGGGGCTCAACCCCCGCCCGCTCCCGATACCGGCGGACTTGAGTTTGGTAGGGGAAGGCGGAATTCCAAGTNTAGCGNTGNAATGCGCAGATATTTGGNNGAACACCGNTGGCNAANNCNNCCTTCTGGGCCACAACTNACNCTNAGNAGCGAAAGCTANGGGAGCGAACANGATTAGATACCCTTGTAGTC
>LST206_13378
CCTACGGGGTGCAGCAGTTGGGAATATTGGACAATGGAGGAAACTCTGATCCAGTGACGCCGCGTGAAGGAAGAAGGTCTTCGGATTGTAAACTTATTTTGTCAGGGAAGAAACAAATGACTGTACCTGAAGAAAAAGCACCGGCTAACTACGTGCCAGCAGCCGCGGTAATACGTAGGGTGCAAGCGTTATCCGGATTTACTGGGTGTAAAGGGCGAGTAGACGGCGTTGCAAGTCAGATGTGAAAACCTAGGGCTTAACCTTAGGACTGCATCTGAAACTGTAATGCTAGAGTGCAGGAGAGGTAAGCGGAATTCCTAGTGTAGCGGTGAAATGCGTAGATATTAGGAAGAACACCAGTGGCGAAGGCGGCTTACTGGACTGTAACTGACGTTGAGGCGCGAAAGCGTGGGGAGCAAACAGGATTAGATACCCCAGTAGTC
>LST206_24488
CCTACGGGTTGCAGCAGTGGGGAATATTGGGCAATGGGCGCAAGCCTGACCCAGCAACGCCGCGTGAAGGATGAAGGCCCTCGGGTTGTAAACTTCTTTTAACAGGTACGAATTCTGACGGTACCTGTTGAATAAGCCACGGCTAACTACGTGCCAGCAGCCGCGGTAATACGTAGGTGGCAAGCGTTATCCGGATTTACTGGGTGTAAAGGGCGTGTAGGCGGGACTGCAAGTCAGATGTGAAAACCAGGGGCTCAACCTCTGGCCTGCATTTGAAACTGTAGTTCTTGAGTGCTGGAGAGGCAATCGGAATTCCGTGTGTAGCGGTGAAATGCGTAGATATACGGAGGAACACCAGTGGCGAAGGCGGATTGCTGGACAGTAACTGACGCTGAGGCGCGAAAGCGTGGGGAGCAAACAGGATTAGATACCCTGGTAGTC
>LST206_11167
CCTACGGGACGCAGCAGTGGGGAATATTGGGCAATGGGCGCAAGCCTGACCCAGCAACGCCGCGTGAAGGAAGAAGGCTTTCGGGTTGTAAACTTCTTTTGTCAGGGAACAGTAGAAGAGGGTACCTGACGAATAAGCTCCGGCTAACTACGTGCCAGCAGCAGCGGTAATACGTAGGGAGCGAGCGTTGTCCGGATTTACTGGGTGTAAAGGGCGTGCAGCCGGGCTGGTAAGTCAGATGTGAAATCTGGAGGCTTAACCTCCAAACTGCATTTGAAACTGCTGGTCTTGAGTACCGGAGAGGTTATCGGAATTCCTTGTGTAGCGGTGAAATGCGTAGATATAAGGAAGAACACCAGTGGCGAAGGCGGATAACTGGACGGCAACTGACGGTGAGGCGCGAAAGCGTGGGGAGCAAACAGGATTAGATACCCTTGTAGTC
>LST206_4486
CCTACGGGTTGCAGCAGTGGGGAATATTGCACAATGGGGGAAACCCTGATGCAGCGACGCCGCGTGAAGGAAGAAGGCTCTCGGGTTGTAAACTTCTTTTATCAGGGACGAAGCAAGTGACGGTACCTGATGAATAAGCATCGGCTAATTCCGTGCCAGCAGCCGCGGTAATACGGAAGATGCGAGCGTTATCCGGATTTATTGGGTTTAAAGGGTGCGTAGGCGGGTTGTTAAGTCAGCGGTGAAATACATCAGCTTAACTGGTGAATTGCCATTGAAACTGGTGACCTTGAGTGTAGCGGAAGTATGCGGAATGTGTGGTGTAGCGGTGAAATGCATAGATATCACGCAGAACTCCGATTGCGAAAGCAGCATACCATACTACAACTGACGCTGAAGCACGAAAGCGTGGGTATCGAACAGGATTAGATACCCTAGTAGTC
>LST206_2256
CCTACGGGATGCAGCAGTGAGGAATATTGGTCAATGGACGGGAGTCTGAACCAGCCAAGTCGCGTGAAGGATGACGGCCCTACGGGTTGTAAACTTCTTTAGTGCGGGAACAAATAAAGGCACGCGTGCCATGTTGAGTGTACCGCAAGAATAAGCATCGGCTAACTCCGTGCCAGCAGCCGCGGTAATACGGAGGATGCGAGCGTTATCCGGATTTATTGGGGTTAAAGGGTGCGCAGGCTGTCGTGCAAGTCAGCGGTCAAATGTCGGGGCTCAACCCCGGCCTGCCGTTGAAACTGCATGGCTGGCGTGAGTGTGAGGTAGGCGGAATGCGTTGTGTAGCGGTGAAATGCATAGATATGACGCAGAACTCCGATTGCGAAGGCAGCTTACCAACACTTTACGGACGCTGAGGCACGAAAGCGTGGGTATCGAACAGGATTAGATACCCCAGTAGTC
>LST206_20042
CCTACGGGACGCAGCAGTGAGGAATATTGGTCAATGGGCGCGAGCCTGAACCAGCCAAGTAGCGTGGAGGATGACTGCCCTACGGGTTGTAAACTCCTTTTGCAGGGGGATAAAGTGTGCCACGTGTGGCATATTGCAGGTACCCTGCGAATAAGCATCGGCTAACTCCGTGCCAGCAGCCGCGGTAATACGGAGGATGCGAGCGTTATCCGGATTTATTGGGTTTAAAGGGAGCGCAGACGGCCCCTTAAGTCAGCTGTGAAAGTTTGCGGCTCAACCGTAAAATTGCAGTTGAAACTGTGGGGCTTGAGTACGGTCGCGGCATGCGGAATTCGTGGTGTAGCGGTGAAATGCATAGATATCACGAAGAACCCCGATTGCGAAGGCAGCATGCCAGTCCGCCACTGACGTTGAGGCTCGAAGGTGCGGGTATCAAACAGGATTAGATACCCCCGTAGTC
>LST206_26700
CCTACGGGGGGCAGCAGTGAGGAATATTGGTCAATGGGCGAGAGCCTGAACCAGCCAAGTAGCGTGAAGGATGACTGCCCTACGGGTTGTAAACTTCTTTTATACGGGAATAAAGTTCTCTACGTGTAGAGTTTTGTATGTACCTTATGAATAAGCATCGGCTAACTCCGTGCCATCACCCGCGGTAATCCGGAGGATGCGAGCGTTATCCGGATTTATTGGGTTTAAAGGGCGCGTAGACGGCGGTTTAAGTCAGCTGTGAAATGGTGCGGCTCAACCGTAGCACTGCAGTTGAAACGGGACGGCTTGATTGCAGTTGAGGCAGGCGGAATTCGTGGTGTAGCGGTGAAATGCTTAGATATCACGAAGAACTCCGATTGCGAAGGCAGCTTGCTGGACCGTAACTGACGTTGATGCTCGAAAGTGCGGGTATCAAACAGGATTAGATACCCCGGTAGTC
>LST206_8934
CCTACGGGACGCAGCAGTGGGGAATATTGCACAATGGGGGAAACCCTGATGCAGCGACGCCGCGTGGAGGAAGAAGGTCTTAGGATTGTAAACTCCTGTTGTTGGGGAAAAGAAGGATGGTACCCAACAAGGAAGTGACGGCTAACTACGTGCCAGCAGCCGCGGTAAAACGTAGGTCACGAGCGTTGTCCGGAATTACTGGGTGTAAAGGGAGCGCAGGCGGGTATGCAAGTTGGGAGTGAAATACATGGGCTCAACCCATGAACTGCTCTCAAAACTGTGTAGCTTGAGTAGTGCAGAGGTAGGCGGAATTCCCGGTGTAGCGGTGGAATGCGTAGATATCGGGAGGAACACCAGTGGCGAAGGCGGCCTACTGGGCACCAACTGACGCTGAGGCTCGAAAGTGTGGGTAGCAAACAGGATTAGATACCCTCGTAGTC
>LST206_20
CCTACGGGCCGCAGCAGTGGGGAATATTGCACAATGGGGGAAACCCTGATGCAGCGACGCCGCGTGGAGGAAGAAGGTCTTCGGATTGTAAACTCCTGTTGTTGGGGAAAAGAAGGATGGTACCCAACAAGGAAGTGACGGCTAACTACGTGCCAGCAGCCGCGGTAAAACGTAGGTCACGAGCGTTGTCCGGAATTACTGGGTGTAAAGGGAGCGCAGGCGGGTATGCAAGTTGGGAGTGAAATACATGGGCTCAACCCATGAACTGCTCTCAAAACTGTGTATCTTGAGTAGGGCAGAGGTAGGCGGAATTCCCGGAGTAGCGGTGGAAGGCGTAGATATCGAGAGGAACACCAGTGGCGAAGGCGGCCTACTGGGCACCAACTGACGCTGAGGCTCGAAAGTGTGGGTAGAAAACAGGATTAGATACCCTCGTAG
>LST206_17827
CCTACGGGTGGCAGCAGTGGGGAATATTGCACAATGGGGGAAACCCTGATGCAGCGACGCCGCGTGAGTGAAGAAGTATTTCGGTATGTAAAGCTCTATCAGCAGGGAAGAAAATGACGGTACCTGACTAAGAAGCACCGGCTAAATACGTGCCAGCAGCCGCGGTAATACGTATGGTGCAAGCGTTATCCGGATTTACTGGGTGTAAAGGGAGCGTAGACGGATAGGCAAGTCTGGAGTGAAAACCCGGGGCTCAACCCCGGGACTGCTTTGGAAACTGTTTATCTAGAGTGCTGGAGAGGTAAGTGGAATTCCTAGTGTAGCGGTGAAATGCGTAGATATTAGGAGGAACACCAGTGGCGAAGGCGGCTTACTGGACAGTAACTGACGTTGAGGCTCGAAAGCGTGGGGAGCAAACAGGATTAGATACCCGCGTAGTC
>LST206_28923
CCTACGGGCTGCAGCAGTAGGGAATCTTCCACAATGGACGCAAGTCTGATGGAGCAACGCCGCGTGAGTGAAGAAGGTCTTCGGATCGTAAAACTCTGTTGTTAGAGAAGAATACGAGTGAGAGTAACTGTTCATTCGATGACTGTATCTAACCAGCACGTCACGGCTAACTACGTGCCAGCAGCCGCGGTAATACGTAGGTGTCATGCGTTGTCCGGATTTATTTGGCGTAAAGGGAACGCAGGATGTATTTTAAGTCTGATGTGAAAGCCTTCGGCTTAACCGTAGTAGTGCATTGGAAACTGGAAAACTTGAGTGCAGAAGAGGAGAGTGGAACTCCATGTGTAGCGGTGAAATGCTTAGATATATGGAAGAACACCAGTTGCGAAAGCGGCTCTCTTGTCTGTAACTGACGCTGAGGTTCGAAAGCGTGGGTAGCAAACAGGATTAGATACCCCTGTAGTC
>LST206_31143
CCTACGGGATGCAGCAGTGAGGAATATTGGTCAATGGGCGAGAGCCTGAACCAGCCAAGTAGCGTGAAGGATGACTGCCCTACGGGTTGTAAACTTCTTTTATAAGGGAATAAAGTATTCTACGTGTCGAGTTTTGTATGTACCTTATGAATAAGCATCGGCTAACTCCGTGCCAGCAGCCGCGGTAATACGGAGGATGCGAGCGTTATCCGGATTTATTGGGTTTAAAGGGAGCGTAGACGGCCGTTTAAGTCAGCTGTGAAATGGTGCGGCTCAACCGTAGCACTGCAGTTGAAACTGGACGGCTTGAGTGCAGTTGAGGCAGTCGGAATTCGTGGTGTAGCGGTGAAATGCTTAGATATCACGAAGAACCCCGATTGCGAAGGCAGCCTGCTAAGCTGCAACTGACGTTGAGGCTCGAAAGTGTGGGTATCAAACAGGATTAGATACCCCAGTAGTC
>LST206_2257
CCTACGGGGTGCAGCAGGCGCGCAAACTTTACAATGCGAGCAATCGTGATAAGGAAACCCTGAGTGCCTGTCGATGCAGTCTGTTCATCAGTTTAAATTGCAGGTGAAGAAAGGGCAGGGCAAGACCGGTGCCAGCCGCCGCGGTAATACCGGCTGCTCGAGTGATGGCCACTATTACTGGGTTTTAAGCGTCCGTAGCTTGATTCTTAGGTCTCTTGGGAAATCTTAACGCTTAACGTTAAGGCGTCTAAGAGATACCGGGAATCTTGGAACTGGGAGAGGTAAGCCGTACTTCGGGGGTAGGAGTGAAATCTTGTAAGCCTCGAGGGACGACCTATGGCGAAGGCAGCTTACTAGAACAGCTTCGACAGTGAGGGACGAAAGCTGGGGGAGCAAACGGGATTAGATACCCTTGTAGTC
>LST206_33370
GGGATGCAGCAGTGGGGAATATTGGGCAATGGGCGCAAGCCTGACCCAGCAACGCCGCGTGAAGGAAGAAGGCCCTCGGGTTGTAAACTTCTTTTGTCAGGGACGAAGCAAGTGACGGTACCTGACGAATAAGCCACGGCTAACTACGTGCCAGCAGCCGCGGTAATACGTAGGTGGCAAGCGTTATCCGGATTTACTGGGTGTAAAGGGCGTGTAGGCGGGATTGCAAGTCAGATGTGAAAACCACGGGCTCAACCTGTGGCCTGCATTTGAAACTGCAGTTCTTGAGTACTGGAGAGGCAGACGGAATTCCTAGTNTAGCGNTGNAATGCGTAGATATTAGGNNGAACACCANTGGCNAANNCNNTCTGCTGGACAGCAACTNACNCTNAGNCGCGAAAGCGTNGGGAGCAAACANGATTAGATACCCCGGTAGTC
>LST206_21
CCTACGGGTTGCAGCAGTGAGGAATATTGGTCAATGGACGGGAGTCTGAACCAGCCAAGTCGCGTGAGGGAAGACTGCCCTATGGGTTGTAAACCTCTTTTATAAGGGAAGAATAAGTTCTACGTGTAGAATGATGCCTGTACCTTATGAATAAGCATCGGCTAACTCCGTGCCAGCAGCCGCGGTAATACGGAGGATGCGAGCGTTATCCGGATTTATTGGGTTTAAAGGGTGCGTAGGCGGTTTATTAAGTTAGTGGTTAAATATTTGAGCTAAACTCAATTGTGCCATTAATACTGGTAAACTGGAGTACAGACGAGGTAGGCGGAATAAGTTAAGTAGCGGTGAAATGCATAGATATAACTTAGAACTCCGATAGCGAAGGCAGCTTACCAGACTGAAACTGACGCTGATGCACGAGAGCGTGGGTAGCGAACAGGATTAGATACCCCCGTAGTC
>LST206_22257
CCTACGGGGCGCAGCAGTGGGGAATATTGCACAATGGGGGAAACCCTGATGCAGCGACGCCGCGTGGAGGAAGAAGGTCTTCGGATTGTAAACTCCTGTTGTTGGGGAAAAGAAGGATGGTACCCAACAAGGAAGTGACGGCTAACTACGTGCCAGCAGCCGCGGTAAAACGTAGGTCACGAGCGTTGTCCGGAATTACTGGGTGTAAAGGGAGCGCAGGCGGGTATGCAAGTTGGGAGTGAAATACATGGGCTCAACCCATGAACTGCTCTCAAAACTGTGTATCTTGAGTAGTGCAGAGGTAGGCGGAATTCCCGGTGTAGCGGTGGAATGCGTAGATATCGGGAGGAACACCAGTGGCGAAGGCGGCCTACTGGGCACCAACTGACGCTGAGGCTCGAAAGTGTGGGTAGCAAACAGGATTAGATACCCGAGTAGTC
>LST206_6722
CCTACGGGGTGCAGCAGTGGGGAATATTGCACAATGGGGGAAACCCTGATGCAGCGACGCCGCGTGAAGGATGAAGTATTTCGGTATGTAAACTTCTATCAGCAGGGAAGAAAATGACGGTACCTGACTAAGAAGCCCCGGCTAACTACGTGCCAGCAGCCGCGGTAATACGTAGGGGGCAAGCGTTATCCGGATTTACTGGGTGTAAAGGGAGCGTAGACGGCATTGCAAGTCTGGAGTGAAAACCCGCGGCTCAACCCCGGGATTGCTTTGGAAACTGTGGAGCTAGAGTACCGGAGAGGCAAGTGGAATTCCTAGTGTAGCGGTGAAATGCGTAGATATTAGGAGGAACACCAGTGGCGAAGGCGGCTTGCTGGACGGTAACTGACGTTGAGGCTCGAAAGCGTGGGGAGCAAACAGGATTAGATACCCCCGTAGTC
>LST206_4487
CCTACGGGAGGCAGCAGTGAGGGATATTGGTCAATGGGGGAAACCCTGAACCAGCAACGCCGCGTGAGGGATGACGGTCTTCGGATTGTAAACCTCTGTCCTCTGTGAAGATAATGACGGTAGCAGAGGAGGAAGCTCCGGCTAACTACGTGCCAGCAGCCGCGGTAATACGTAGGGAGCAAGCGTTGTCCGGATTTACTGGGTGTAAAGGGTGCGTAGGCGGTTTTGCAAGTCAGGAGTGAAATCCATGGGCTTAACCCATGAACTGCTTTTGAAACTGCAAGACTTGAGTGAAGTAGAGGTAGGCGGAATTCCCGGTGTAGCGGTGAAATGCGTAGAGATCGGGAGGAACACCAGTGGCGAAGGCGGCCTACTGGGCTTTAACTGACGCTGAGGCACGAAAGCATGGGTAGCAAACAGGATTAGATACCCCTGTAGTC
>LST206_20043
CCTACGGGGCGCAGCAGTGGGGGATATTGCACAATGGGGGAAACCCTGATGCAGCGACGCCGCGTGGAGGAAGAAGGTTTTCGGATTGTAAACTCCTGTCGTTAGGGACGAATCATGACGGTACCTAACAAGAAAGCACCGGCTAACTACGTGCCAGCAGCCGCGGTAAAACGTAGGGTGCAAGCGTTGTCCGGAATTACTGGGTGTAAAGGGAGCGCAGGCGGACCGGCAAGTTGGAAGTGAAATCTATGGGCTCAACCCATAAATTGCTTTCAAAACTGCTGGCCTTGAGTAGTGCAGAGGTAGGCGGAATTCCCGGTGTAGCGGTGGAATGCGTAGATATCGGGAGGAACACCAGTGGCGAAGGCAGCCTGCTAAGCTGCAACTGACGTTGAGGCTCGAAAGTGTGGGTATCAAACAGGATTAGATACCCCAGTAGTC
>LST206_8935
CCTACGGGACGCAGCAGTGAGGAATATTGGTCAATGGGCGAGAGCCTGAACCAGCCAAGTAGCGTGAAGGATGACTGCCCTACGGGTTGTAAACTTCTTTTATAAGGGAATAAAGTATTCTACGTGTAGAGTTTTGTATGTACCTTATGAATAAACATCGGCTAACTCCGTGCCCACAGCCGCGGTAATACGGAGGATGCGAGCCTTATCCGGATTTATTGGGTTTAAAGGGAGCGTAGTCGGCCGTTTAAGTCAGCTGTGAAATGGTGCTGCTCAACCGTAGCACTGCAGTTGAAACTGGACGGCTTGAGTGCAGTTGAGGCAGGCGGAATTCGTGGTGTAGCGGTGAAATGCTTAGATATCACGAAGAACCCCGATTGCGAAGGCAGCCTGCTAAGCTGCAACTGACGTTGAGGCTCGAAAGTGTGGGTATCAAACAGGATTAGATACCCGGGTAGTC
>LST206_33371
GGGTTGCAGCAGTGAGGAATATTGGTCAATGGGCGAGAGCCTGAACCAGCCAAGTAGCGTGAAGGATGACTGCCCTACGGGTTGTAAACTTCTTTTATAAGGGAATAAAGTATTCTACGTGTAGAGTTTTGTATGTACCTTATGAATAAGCATCGGCTAACTCCGTGCCAGCAGCCGCGGTAATACGGAGGATGCGAGCGTTATCCGGATTTATTGGGTTTAAAGGGAGCGTAGACGGCCGTTTAAGTCAGCTGTGAAATGGTGCGGCTCAACCGTAGCACTGCAGTTGAAACTGGACGGCTTGAGTGCAGTTGAGGCAGGCGGAATTCGTGGTNTAGCGNTGNAATGCTTAGAAATCACGNNGAACCCCGNTTGCNAANNCNNCCTGCTAAGCTGCAACTNACNTTNAGNCTCGAAAGTGTNGGTATCAAACANGATTAGATACCCCGGTAGTC
>LST206_26701
CCTACGGGCGGCAGCAGTCGGGAATATTGCGCAATGGAGGAAACTCTGACGCAGTGACGCCGCGTGAAGGAAGAAGGTTTTCGGATTGTAAACTGCTTTAGCCAGGGAAGAAAAAGGACAGTACCTGTAGAATAAGCTCCGGCTAACTACGTGCCATAAGCCGCGGTAATACGTAGGGAGCAAGAGTTATCCGGATTTATTGGGTGTAAAGGGTGCGTAGACGGGAAGGCAAGTTAGTTGTGAAATCCCTCGGCTTAACTGAGGAACTGCAACTAAAACTATCGTTCTTGAGTGCTGGAGAGGGAAGTGGAATTCCTAGTGTAGCGGTGAAATGCGTAGATATTAGGAGGAACACCAGTGGCGAAGGCGACTTTCTGGACAGTAACTGACGTTGAGGCACGAAAGTGTGGGGAGCAAACAGGATTAGATACCCTGGTAGTC
>LST206_24490
CCTACGGGGTGCAGCAGTCGGGAATATTGCGCAATGGAGGAAACTCTGACGCAGTGACGCCGCGTATAGGAAGAAGGTCTTCGGATTGTAAACTATTGTCGTTAGGGAAGAGAAAGGACAGTACCTAAGGAGGAAGCTCCGGCTAACTACGTGCCAGCAGCCGCGGTAATACGTAGGGAGCGAGCGTTATCCGGATTTATTGGGTGTAAAGGGTGCGTAGACGGGTAATCAAGTTAGTTGTGAAATCCCTCGGCTTAACTGAGGAACTGCAACTAAAACTGGTTGTCTTGAGTGCAGGAGAGGTAAGTGGAATTCCTAGTGTAGCGGTGAAATGCGTAGATATTAGGAGGAACACCAGTGGCGAAGGCGACTTACTGGACTGTAACTGACGTTGAGGCACGAAAGTGTGGGGAGCAAACAGGATTAGATACCCGAGTAGTC
>LST206_15600
CCTACGGGGCGCAGCAGTCGGGAATATTGCGCAATGGAGGAAACTCTGACGCAGTGACGCCGCGTATAGGAAGAAGGTCTTCGGATTGTAAACTATTGTCGTTAGGGAAGAGAAAGGCAAGTACCTAAGGAGGAAGCTCCGGCTAACTACGTGCCAGCACCCGCGGTAATACGTAGGGAGCGAGCGTTATCCGGATTTATTGGGTGTAAAGGGTGCGTAGACGGGAGAATAAGTTAGTTGTGAAATCCCTCGGCTTAACTGAGGAACTGCAACTAAAACTATTTTTCTTGAGTGCAGGAGAGGAAAGTGGAATTCCTAGTGTAGCGGTGAAATGCGTAGATATTAGGAGGAACACCAGTGGCGAAGGCGACTTTCTGGACTGTAACTGACGTTGAGGCACGAAAGTGTGGGGAGCAAACAGGATTAGATACCCGAGTAGTC
>LST206_6723
CCTACGGGCCGCAGCAGTGGGGAATATTGCACAATGGGGGAAACCCTGATGCAGCGACGCCGCGTGGAGGAAGAAGGTCTTCGGATTGTAAACTCCTGTTGTTGGGGAAAAAGAGGATGGTACCCAACAAGGAAGTGACGGCTAACTACGTGCCAGCAGCCGCGGTAAAACGTAGGTCACGAGCGTTGTCCGGAATTACTGGGTGTAAAGGGAGCGCAGGCGGGTATGCAAGTTGGGAGTGAAATACATGGGCTCAACCCATGAACTGCTCTCAAAACTGTGTATCTTGAGTAGTGCAGAGGTAGGCGGAATTCCCGGTGTAGCGGTGGAATGCGTAGATATCGGGAGGAACACCAGTGGCGAAGGCGACCTACTGGGCACCAACTGACGCTGAGGCTCGAAAGCATGGGTAGCAAACAGGATTAGATACCCGGGTAGTC
>LST206_22258
CCTACGGGATGCAGCAGTGAGGAATATTGGTCAATGGGCGAGAGCCTGAACCAGCCAAGTAGCGTGAAGGATGACTGCCCTATGGGTTGTAAACTTCTTTTATACGGGAATAACACGCGGCACGTGTGCCGTTCTGCATGTACCGTATGAATAAGCATCGGCTAACTCCGTGCCAGCAGCCGCGGTAATACGGAGGATGCGAGCGTTATCCGGATTTATTGGGTTTAAAGGGAGCGTAGACGGGTCCTTAAGTCAGTTGTGAAAGTTTGCGGCTCAACCGTAAAATTGCAGTTGATACTGGGGACCTTGAGTGCGGCAGAGGCAGGCGGAATTCGTGGTGTAGCGGTGAAATGCTTAGATATCACGAAGAACTCCGATTGCGAAGGCAGCTTGCTGGACCGTAACTGACGTTGATGCTCGAAAGTGCGGGTATCAAACAGGATTAGATACCCGTGTAGTC
>LST206_31144
CCTACGGGAGGCAGCAGTGGGGAATATTGCACAATGGGGGAAACCCTGATGCAGCGACGCCGCGTGAAGGAAGAAGTATCTCGGTATGTAAACTTCTATCAGCAGGGAAGAGAATGACGGTACCTGACTAAGAAGCCCCGGCTAATTACGTGCCAGCAGCCGCGGTAATACGTAAGGGGCAAGCGTTATCCGGATTTACTGGGTGTAAAGGGAGCGTAGACGGATGGACAAGTCTGATGTGAAAGGCAGGGGCCCAACCCCTGGACTGCATTGGAAACTGCCCGTCTTGAGTGCCGGAGAGGTAAGCGGAATTCCTAGTGTAGCGGTGAAATGCGTAGATATTAGGAGGAACACCAGTGGCGAAGGCGGCTTACTGGACGGTAACTGACGTTGAGGCACGAAAGTGTGGGGAGCAAACAGGATTAGATACCCTGGTAGTC
>LST206_4488
CCTACGGGGTGCAGCAGTGGGGAATATTGGGCAATGGGCGCAAGCCTGACCCAGCAACGCCGCGTGAAGGATGAAGGCTTTCGGGTTGTAAACTTCTTTTATCAGGGACGAAGAAAATGACGGTACCTGATGAATAAGCCACGGCTAACTACGTGCCAGCAGCCGCGGTAATACGTAGGTGGCAAGCGTTATCCGGATTTACTGGGTGTAAAGGGCGTGTAGGCGGGACTGCAAGTCAGATGTGAAAACTATGGGCTCAACCCATAGCCTGCATTTGAAACTGTAGTTCTTGAGTGCTGGAGAGGCAATCGGAATTCCGTGTGTAGCGGTGAAATGCATAGATATACGGAGGAACACCAGTGGCGAAGGCGGATTGCTGGACAGTAACTGACGCTGAGGCGCGAAAGCGTGGGGAGCAAACAGGATTAGATACCCCAGTAGTC
>LST206_33372
GGGTGGCAGCAGTGGGGAATATTGGGCAATGGGCGCAAGCCTGACCCAGCAACGCCGCGTGAAGGAAGAAGGCCCTCGGGTTGTAAACTTCTTTTGTCAGGGACGAAGCAAGTGACGGTACCTGACGAATAAGCCACGGCTAACTACGTGCCAGCAGCCGCGGTAATACGTAGGTGGCAAGCGTTATCCGGATTTACTGGGTGTAAAGGGCGTGTAGGCGGGATTGCAAGTCAGATGTGAAAACCACGGGCTCAACCTGTGGCCTGCATTTGAAACTGCAGTTCTTGAGTACTGGAGAGGCAGACGGAATTCCTAGTNTAGCGNTGNAATGCGTAGATATTAGGNNGAACACCANTGGCNAANNCNNTCTGCTGGACAGCAACTNACNCTNAGNCGCGAAAGCGTNGGGAGCAAACANGATTAGATACCCTTGTAGTC
>LST206_13380
CCTACGGGATGCAGCAGTGGGGAATCTTGCGCAATGGGGGCAACCCTGACGCAGCGACGCCGCGTGCGGGATGGAGGCCTTCGGGTCGTAAACCGCTTTCAGCAGGGACGAGGAGAGACTGTACCTGCAGAAGAAGCCCCGGCTAACTACGTGCCAGCAGCCGCGGTAATACGTAGGGGGCGAGCGTTATCCGGATTCATTGGGCGTAAAGCGCGCGTAGGCGGCCGCGCAGGCGGGGGGTCAAATCCCGGGGCTCAACCCCGGGCCGCCCCCCGAACCGCGCGGCTTGGGTCCGGTAGGGGAGGGCGGAACACCCGGTGTAGCGGTGGAATGCGCAGATATCGGGTGGAACACCGGTGGCGAAGGCGGCCCTCTGGGCCGAGACCGACGCTGAGGCGCGAAAGCTGGGGGAGCGAACAGGATTAGATACCCTTGTAGTC
>LST206_24491
CCTACGGGCTGCAGCAGTAGGGAATATTGCTCAATGGGGGAAACCCTGAAGCAGCAACGCCGCGTGGAGGATGAAGGTTTTCGGATTGTAAACTCCTTTTGTTAGAGAAGATAATGACGGTATCTAACGAATAAGCACCGGCTAACTCCGTGCCAGCAGCCGCGGTAATACGGAGGGTGCAAGCGTTACTCGGAATCACTGGGCGTAAAGAGCGCGTAGGCGGGGTAGTAAGTCAGATGTGAAATCCTATGGCTTAACCATAGAACTGCATTTGAAACTACTACTCTAGAGTATGGGAGAGGTAGGTGGAATTCTTGGTGTAGGGGTAAAATCCGTAGAGATCAAGAGGAATACTCATTGCGAAGGCGACCTGCTGGAACATTACTGACGCTGATGCGCGAAAGCGTGGGGAGCAAACAGGATTAGATACCCGAGTAGTC
>LST206_11169
CCTACGGGCGGCAGCAGTGGGGAATATTGCACAATGGGGGAAACCCTGATGCAGCGACGCCGCGTGAGTGAAGAAGTATTTCGGTATGTAAAGCTCTATCAGCAGGGAAGAAAATGACGGTATCTAACCAGCAAGTCACGGCTAACTACGTGCCAGCAGCCGCGGTAATACGTAGGTGGCAAGCGTTGTCCGGATTTATTGGGCGTAAAGGGAACGCAGGCGGTCATTTAAGTCTGATGTGAAAGCCTTCGGCTTAACCGGAGTAGTGCATTGGAAACTGGAAGACTAGAGTGCAGAAGAGGAGAGTGGAACTCCATGTGTAGCGGTGAAATGCGTAGATATATGGAAGAACACCAGTGGCGAAAGCGGCTCTCTGGTCTGTAACTGACGCTGAGGTTCGAAAGCGTGGGTAGCAAACAGGATTAGATACCCGAGTAGTC
>LST206_6724
CCTACGGGCGGCAGCAGTGGGGAATATTGCGCAATGGGCGAAACCCTGAAGCAGCAACGCCGCGTGGAGGATGAAGGTTTTCGGATTGTAAACTCCTTTTGTTAGAGAAGATAATGACGGTATCTAACGAATAAGCACCGGCTAACTCCGTGCCAGCAGCCGCGGTAATACGGAGGGTGCAAGCGTTACTCGGAATCACTGGGCGTAAAGAGCGCGTAGGCGGGGTAGTAAGTCAGATGTGAAATCCTATGGCTTAACCATAGAACTGCATTTGAAACTACTACTCTAGAGTATGGGAGAGGTAGGTGGAATTCTTGGTGTAGGGGTAAAATCCGGAGAGATCAAGAGGAATACTCATTGCGAAGGCGACCTGCTGGAACATTACTGACGCTGATGCGCGAAAGCGTGGGGAGCAAACAGGATTAGATACCCTGGTAGTC
>LST206_28925
CCTACGGGTGGCAGCAGTGAGGAATATTGGTCAATGGGCGAGAGCCTGAACCAGCGAAGTAGCGTGAAGGATGAATGTCCTACGGGTTGTAAACTTCTTTTATAAGGGAATAAAATATTAGACGTGTAGAGTTTTGTATGTACCTTATGCATAAGCATCGGCTAACTCAGTGCCAGCAGCCGCGGTAATACGGAGGATGCGAGCGTTATCCGGTTTTTTTGGGTTTAAAGGGAGCGTAGAAGGCCATTTAAGTCAGCTGTGAAATGGTGCGGCTCAACCGTAGAACTGCAGTTAAAACTGTAAGGCTTGAGTGCTGGTGAGGCAGGCGGAATTCGTTGTGTAGCGGTGAAATGCTTAGATATCACGAAGAACCCCGATGGCGAAGGCAGCCTGCTAAGCAGCAACTGACGTTGAGGCTCGAAAGTGTGGGTATCAAACAGGATTAGATACCCTAGTAGTC
>LST206_4489
CCTACGGGTTGCAGCAGTGAGGAATATTGGTCAATGGGCGAGAGCCTGAACCAGCCAAGTAGCGTGAAGGATGACTGCCCTACGGGTTGTAAACTTCTTTTATAAGGGAATAAAGTTCTCTACGTGTAGAGTTTTGTATGTACCTTATGAATAAGCATCGGCTAACTCCGTGCCAGCAGCCGCGGTAATACGGAGGATGCGAGCGTTATCCGGATTTATTGGGTTTAAAGGGAGCGTAGACGGCGGTTTAAGTCAGCTGTGAAATGGTGCGGCTCAACCGTAGCACTGCAGTTGAAACTGGACGGCTTGAGTGCAGTTGAGGCAGGCGGAATTCGTGGTGTAGCGGTGAAATGCTTAGATATCACGAAGAACCCCGATTGCGAAGGCAGCCTGCTAAGCTGCAACTGACGTTGAGGCTCGAAAGTGTGGGTATCAAACAGGATTAGATACCCGCGTAGTC
>LST206_15601
CCTACGGGTCGCAGCAGTAGGGAATATTGCTCAATGGGGGAAACCCTGAAGCAGCAACGCCGCGTGGAGGATGAAGGTTTTCGGATTGTAAACTCCTTTTGTTAGAGAAGATAATGACGGTATCTAACGAATAAGCACCGCCTAACTCCGTGCCAGCAGCCGCGGTAATACGGAGGGTGCAAGCGTTACTCGGAATCACTGGGCGTAAAGAGCGCGTAGGCGGGGTAGTAAGTCAGATGTGAAATCCTATGGCTTAACCATAGAACTGCATTTGAAACTACTACTCTAGAGTATGGGAGAGGTAGGTGGAATTCTTGGTGTAGGGGTAAAATCCGTAGAGATCAAGAGGAATACTCATTGCGAAGGCGACCTGCTGGAACATTACTGACGCTGATGCGCGAAAGCGTGGGGAGCAAACAGGATTAGATACCCGCGTAGTC
>LST206_8936
CCTACGGGCGGCAGCAGTGGGGAATATTGCGCAATGGGCGAAAGCCTGACGCAGCGACGCCGCGTGAGGGATGAAGGTCTTCGGATCGTAAACCTCTGTCAGAAGGGAAGAACGTACTGTGTGCTAATCAGCGCAGTAGTGACGGTACCTTCAAAGGAAGCACCGGCTAACTCCGTGCCAGCAGCCGCGGTAATACGGAGGGTGCGAGCGTTAATCGGAATCACTGGGCGTAAAGCGCACGTAGGCTGTCGTGTAAGTCAGGGGTGAAAGCCCACGGCTCAACCGTGGAATTGCCCTTGATACTGCATGACTGGAATCCGGGAGAGGGTGGCGGAATTCCAGGTGTAGGAGTGAAATCCGTAGATATCTGGAGGAACATCAGTGGCGAAGGCGGCCACCTGGACCGGTATTGACGCTGAGGTGCGAAAGCGTGGGGAGCAAACAGGATTAGATACCCGAGTAGTC
>LST206_31145
CCTACGGGTTGCAGCAGTGGGGAATATTGCACAATGGGGGAAACCCTGATGCAGCGACGCCGCGTGAAGGAAGAAGGCCTTCGGGTTGTAAACTTCTGTCGTAAGGGACGATAATGACGGTACCTTACAAGAAAGCCACGGCTAACTACGTGCCAGCAGCCGCGGTAAAACGTAGGTGGCAAGCGTTGTCCGGAATTACTGGGTGTAAAGGGAGCGCAGGCGGGGAGGCAAGTTGGAAGTGAAAAGCGTGGGCTCAACCCACGACCTGCTTTCAAAACTGTCTCTCTTGAGTAGTGCAGAGGTAAGCGGAATTCCCGGTGTAGCGGTGGAATGCGTAGATATCGGGAGGAACACCAGTGGCGAAGGCGGCTTACTGGGCACCAACTGACGCTGAGGCTCGAAAGCATGGGTAGCAAACAGGATTAGATACCCGGGTAGTC
>LST206_22259
CCTACGGGGGGCAGCAGTGGGGAATATTGGGCAATGGGGGCAACCCTGACCCAGCAACGCCGCGTGAAGGAAGAAGGCTTTCGGGTTGTAAACTTCTTTTACCAGGGACGAAGGACGTGACGGTACCTGGAGAAAAAGCCACGGCTAACTACGTGCCAGCAGCCGCGGTAATACGTAGGTGGCAAGCGTTGTCCGGATTTACTGGGTGTAAAGGGCGTGTAGGCGGGAGAGCAAGTCAGATGTGAAATCTATGGGCTTAACCCATAAACTGCATTTGAAACTGTTCTTCTTGAGTATCGGAGAGGCAGGCGGAATTCCTAGTGTAGCAGTGAAATGCGTAGATATTAGGAGGAACACCAGTGGCGAAGGCGGCCTGCTGGACGACAACTGACGCTGAGGCGCGAAAGCGTGGGGAGCAAACAGGATTAGATACCCGAGTAGTC
>LST206_17829
CCTACGGGGTGCAGCAGTAGGGAATATTGCTCAATGGGGGAAACCCTGAAGCAGCAACGCCGCGTGGAGGATGAAGGTTTTCGGATTGTAAACTCCTTTTGTTAGAGAAGATAATGACGGTATCTAACGAATAAGCACCGGCTAACTCCGTGCCAGCAGCCGCGGTAATACGGAGGGTGCAAGCGTTACTCGGAATCACTGGGCGTAAAGAGCGCGTAGGCGGGGTAGTAAGTCAGATGTGAAATCCTATGGCTTAACCATAGAACTGCATTTGAAACTACTACTCTAGAGTATGGGAGAGGTAGGTGGAATTCTTGGTGTAGGGGTAAAATCCGTAGAGATCAAGAGGAATACTCATTGCGAAGGCGACCTGCTGGAACATTACTGACGCTGATGCGCGAAAGCGTGGGGAGCAAACAGGATTAGATACCCCTGTAGTC
>LST206_24492
CCTACGGGAGGCAGCAGTGAGGAATATTGGTCAATGGGCGAGAGCCTGAACCAGCCAAGTAGCGTGAAGGATGACTGCCCTACGGGTTGTAAACTTCTTTTATAAGGGAATAAAGTTCTCTACGTGTAGAGTTTTGTATGTACCTTATGAATAAGCATCGGCTAACTCCGTGCCAGCAGCCGCGGTAATACGGAGGATGCGAGCGTTATCCGGATTTATTGGGTTTAAAGGGAGCGTAGACGGCGGTTTAAGTCAGCTGTGAAATGGTGCGGCTCAACCGTAGCACTGCAGTTGAAACTGGACGGCTTGAGTGCAGTTGAGGCAGGCGGAATTCGTGGTGTAGCGGTGAAATGCTTAGATATCACGAAGAACCCCGATTGCGAAGGCAGCCTGCTAAGCTGCAACTGACGTTGAGGCTCGAAAGTGTGGGTATCAAACAGGATTAGATACCCCTGTAGTC
>LST206_11170
CCTACGGGGTGCAGCAGTGAGGAATATTGGTCAATGGGCGAGAGCCTGAACCAGCCAAGTAGCGTGAAGGATGACTGCCCTATGGGTTGTAAACTTCTTTTATACGGGAATAACACGCGGCACGTGTGCCGTTCTGCATGTACCGTATGAATAAGCATCGGCTAACTCCGTGCCAGCAGCCGCGGTAATACGGAGGATGCGAGCGTTATCCGGATTTATTGGGTTTAAAGGGAGCGTAGACGGGTCCTTAAGCCAGTTGTGAAAGTTTGCGGCTCAACCGTAAAATTGCAGTTGATACTGGGGACCTTGAGTGCGGCAGAGGCAGGCGGAATTCGTGGTGTAGCGGTGAAATGCTTAGATATCACGAAGAACTCCGATTGCGAAGGCAGCTTGCTGGACCGTAACTGACGTTGATGCTCGAAAGTGCGGGTATCAAACAGGATTAGATACCCCCGTAGTC
>LST206_2259
CCTACGGGGTGCAGCAGTCGGGAATATTGCGCAATGGAGGAAACTCTGACGCAGTGACGCCGCGTGCAGGAAGAAGGTTTTCGGATTGTAAACTTATTTTGTCAGGGAAGAAACAAATGACAGTACCTGAAGAAAAAGCACCGGCTAACTACGTGCCAGCAGCCGCGGTAATACGTAGGGTGCAAGCGTTATCCGGATTTACTGGGTGTAAAGGGCGAGTAGACGGCGTTGCAAGTCAGATGTGAAAACCTAGGGCTTAACCTTAGGACTGCATCTGAAACTGTAATGCTAGAGTGCAGGAGAGGTAGGCGGAATTCCTGGTGTAGCGGTGAAATGCGTAGATATTAGGAAGAACACCAGTGGCGAAGGCGGCTTACTGGACTGTAACTGACGTTGAGGCGCGAAAGCGTGGGGAGCAAACAGGATTAGATACCCGTGTAGTC
>LST206_33374
GGGTTGCAGCAGTGAGGAATATTGGTCAATGGGCGAGAGCCTGAACCAGCCAAGTAGCGTGAAGGATGACTGCCCTATGGGTTGTAAACTTCTTTTATACGGGAATAACAAGCGGCACGTGTGCCGCTCTGCATGTACCGTATGAATAAGCATCGGCTAACTCCGTGCCAGCAGCCGCGGTAATACGGAGGATGCGAGCGTTATCCGGATTTATTGGGTTTAAAGGGAGCGTAGACGGGTCCTTAAGTCAGTTGTGAAAGTTTGCGGCTCAACCGTAAAATTGCAGTTGATACTGGGGACCTTGAGTGCGGCAGAGGCAGGCGGAATTCGTGGTNTAGCGNTGNAATGCTTAGATATCACGNNGAACTCCGNTTGCNAANNCNNCTTGCTGTACCGTAACTNACNTTNATNCTCGAAAGTGCNGGTATCAAACANGATTAGATACCCGTGTAGTC
>LST206_13381
CCTACGGGATGCAGCAGTGGGGAATTTTCCGCAATGGGCGCAAGCCTGACGGAGCAACGCCGCGTGAATGAAGAAGGTCTTCGGATCGTAAAGTTCTGTCATTAGGGAAGAATGATCTACGTGTGAATAATGCGTAGAAGTGACGGTACCTAAGGAGGAAGCCACGGCTAACTACGTGCCAGCAGCCGCGGTAATACGTAGGTGGCGAGCGTTGTCCGGAATTACTGGGCGTAAAGGGCGCGTAGGCGGATGTTTAAGTCAGATGTGAAAGCCCCGGGCTTAACTTGGGGATTGCATTTGATACTGGGCATCTTGAGGACAGGAGAGGAAAGCGGAATTCCTAGTGTAGCGGTGAAATGCGTAGATATTAGGAGGAACACCAGTGGCGAAGGCGGCTTTCTGGACTGTAACTGACGCTGAGGCGCGAAAGCGTGGGGAGCGAACGGGATTAGATACCCTGGTAGTC
>LST206_4490
CCTACGGGCGGCAGCAGTGGGGGATATTGCACAATGGAGGAAACTCTGATGCAGCGACGCCGCGTGAAGGAAGAAGGCCTTCGGGTTGTAAACTTCTGTCGTAAGGGACGATAATGACGGTACCTTACAAGAAAGCCACGGCTAACTACGTGCCAGCAGCCGCGGTAATACGTAGGTGGCAAGCGTTGTCCGGATTTACTGGGTGTAAAGGGCGTGTAGGCGGGAGAGCAAGTCAGATGTGAAATCTATGGGCTTAACCCATAAACTGCATTTGAAACTGTTCTTCTTGAGTATCGGAGAGGCAGGCGGAATTCCTAGTGTAGCGGTGAATTGCGTAGATATTAGGAGGAACACCAGTGGCGAAGGCGGCCTGCTGGACGACAACTGACGCTGAGGCGCGAAAGCGTGGGGAGCAAACAGGATTAGATACCCTTGTAGTC
>LST206_31146
CCTACGGGATGCAGCAGTGGGGAATATTGGGCAATGGGCGCAAGCCTGACCCAGCAACGCCGCGTGAAGGAAGAAGGCTTTCGGGTTGTAAACTTCTTTTGTCAGGGAACAGTAGAAGAGGGTACATGCCGAATAAGCTCCGGCTAACTACGTGCCAGCAGCCGCGGTAATACGTAGGGAGCGAGCGTTGTCCGGATTTACTGGGTGTAAAGGGCGTGCAGCCGGGCTGGTAAGTCAGATGTGAAATCTGGAGGCTCAACCTCCAAACTGCATTTGAAACTGCTGGTCTTGAGTACCGGAGAGGTTATCGGAATTCCTTGTGTAGCGGTGAAATGCGTAGATATAAGGAAGAACACCAGTGGCGAAGGCGGATAACTGGACGGCAACTGACGGTGAGGCGCGAAAGCGTGGGGAGCAAACAGGATTAGATACCCGGGTAGTC
>LST206_15602
CCTACGGGGTGCAGCAGTGGGGAATATTGCACAATGGGGGAAACCCTGATGCAGCGACGCCGCGTGAGTGAAGAAGTATTTCGGTATGTAAAGCTCTATCAGCAGGGAAGAAACTGACGGTACCTGACTAAGAAGCACCGGCTAAATACGTGCCAGCAGCCGCGGTAATACGTATGGTGCAAGCGTTATCCGGATTTACTGGGTGTAAAGGGAGCGTAGACGGATAGGCAAGTCTGGAGTGAAAACCCGGGGCTCAACCCCGGGACTGCTTTGGAAACTGTTTATCTAGAGTGCTGGAGAGGTAAGTGGAATTCCTAGTGTAGCGGTGAAATGCGTAGATATTAGGAGGAACACCAGTGGCGAAGGCGGCTTACTGGACAGTAACTGACGTTGAGGCTCGAAAGCGTGGGGAGCAAACAGGATTAGATACCCTAGTAGTC
>LST206_26703
CCTACGGGCGGCAGCAGTGGGGAATATTGCACAATGGGGGAAACCCTGATGCAGCAACGCCGCGTGAAGGAAGACGGTTTTCGGATTGTAAACTTCTTTTCTTAGTGAAGAAGAAAGTGACGGTAGCTAAGGAATAAGCATCGGCTAACTACGTGCCAGCAGCCGCGGTAATACGTAGGATGCAAGCGTTATCCGGATTTACTGGGTGTAAAGGGAGCGCAGGCGGGACTTCAAGTTGGATGTGAAATACCGGGGCTCAACCCCGGAGCTGCATCCAAAACTGTAGTTCTTGAGTGGAGTAGAGGCAAGCGGAATTCCGAGTGGAGCGGTGAAATGCGTAGATATTCGGAGGAACACCAGTGGCGAAGGCGGCTTGCTGGGCTCTAACTGACGCTGAGGCTCGAAAGTGTGGGGAGCAAACAGGATTAGATACCCTTGTAGTC
>LST206_24493
CCTACGGGACGCAGCAGTGGGGAATATTGGGCAATGGGCGCAAGCCTGACCCAGCAACGCCGCGTGAAGGATGAAGGACCTCGGGTTGTAAACTTCTTTTAACAGGGACGAATTCTGACGGTACCTGTTGAATAAGCCACGGCTAACTACGTGCCAGCAGCCGCGGTAATACGTAGGTGGCAAGCGTTATCCGGATTTACTGGGTGTAAAGGGCGTGTAGGCGGGACTGCAAGTCAGATGTGAAAACCAGGGGCTCAACCTCTGGCCTGCATTTGAAACTGTAGTTCTTGAGTGCTGGAGAGGCAATCGGAATTCCGTGTGTAGCGGTGAAATGCGTAGATATACGGAGGAACACCAGTGGCGAAGGCGGATTGCTGGACAGTAACTGACGCTGAGGCGCGAAAGCGTGGGGAGCAAACAGGATTAGATACCCTCGTAGTC
>LST206_6726
CCTACGGGCTACAGCAGTCGGGAATATTGCGCAATGGAGGAAACTCTGACGCAGTGACGCCGCGTGCAGGAAGAAGGTTTTCGGATTGTAAACTGCTTTAGACAGGGCAGAAAGAAATGACAGTACCTGTAGAATAAGCTCCGGCTAACTACGTGCCAGCAGCCGCGGTAATACGTAGGGAGCAAGCGTTATCCGGATTTATTGGGTGTAAAGGGTGCGTAGACGGGAAGTCAAGTTAGTTGTGAAATCCCTCGGCTCAACTGAGGAACTGCAACTAAAACTAACTTTCTTGAGTGCTGGAGAGGAAAGTGGAATTCCTAGTGTAGCGGTGAAATGCGTAGATATTAGGAGGAACACCATTGGCGAAGGCGACTTTCTGGACAGTAACTGACGTTGAGGCACGAAAGTGTGGGGAGCAAACAGGATTAGATACCCCGGTAGTC
>LST206_33375
GGGGCGCAGCAGTAGGGAATATTGCTCAATGGGGGAAACCCTGAAGCAGCAACGCCGCGTGGAGGATGAAGGTTTTCGGATTGTAAACTCCTTTTGTTAGAGAAGATAATGACGGTATCTAACGAATAAGCACCGGCTAACTCCGTGCCAGCAGCCGCGGTAATACGGAGGGTGCAAGCGTTACTCGGAATCACTGGGCGTAAAGAGCGCGTAGGCGGGGTAGTAAGTCAGATGTGAAATCCTATGGCTTAACCATAGAACTGCATTTGAAACTACTACTCTAGAGTATGGGAGAGGTAGGTGGAATTCTTGGTNTAGGGNTANAATCCGTAGAGATCAAGNNGAATACTCNTTGCNAANNCNNCCTGCTGGAACATTACTNACNCTNATNCGCGAAAGCGTNGGGAGCAAACANGATTAGATACCCCGGTAGT
>LST206_13382
CCTACGGGGCGCAGCAGTGAGGAATATTGGTCAATGGGCGAGAGCCTGAACCAGCCAAGTAGCGTGAAGGATGACTGCCCTATGGGTTGTAAACTTCTTTTATACGGGAATAACACGCGGCACGTGTGCCGTTCTGCATGTACCGTATGAATAAGCATCGGCTAACTCCGTGCCAGCAGCCGCGGTAATACGGAGGATGCGAGCGTTATCCGGATTTATTGGGTTTAAAGGGAGCGTAGACGGGTCCTTAAGTCAGTTGTGAAAGTTTGCGGCTCAACCGTAAAATTGCAGTTGATACTGGGGACCTTGAGTGCGGCAGAGGCAGGCGGAATTCGTGGTGTAGCGGTGAAATGCTTAGATATCACGAAGAACTCCGATTGCGAAGGCAGCTTGCTGGACCGTAACTGACGTTGATGCTCGAAAGTGCGGGTATCAAACAGGATTAGATACCCGTGTAGTC
>LST206_4491
CCTACGGGAGGCAGCAGTCGGGAATATTGCGCAATGGAGGAAACTCTGACGCAGTGACGCCGCGTGCAGGAAGAAGGTTTTCGGATTGTAAACTGCTTTAGACAGGGAAGATAATGACAGTACCTGAAGAATAAGCCCCGGCTAACTACGTGCCAGCAGCCGCGGTAATACGTAGGGGGCAAGCGTTGTCCGGAATGACTGGGCGTAAAGGGTGTGTAGGCGGTTGTGCAAGTTAGAAGTGAAATACCTAGGGCTTAACTCAGGTGCTGCTTCTAAAACTGTATGACTAGAGTGCAGGAGAGGTTAACGGAATTCCTAGTGTAGCGGTAAAATGCGTAGATATTAGGAGGAACACCGGAGGCGAAGGCGGTTAACTGGCCTGTAACTGACGCTGAGACACGAAAGTGTGGGGAGCAAACAGGATTAGATACCCTTGT
>LST206_25
CCTACGGGGGGCAGCAGTAGGGAATCTTCGGCAATGGACGCAAGTCTGACCGAGCGACGCCGCGTGAGTGAAGAAGGTTTTCGGATCGTAAACCTCTGTTGTTAGAGAAGAACAAGGATGAGAGTGGAAAGTTCATCCCTTGACGGTATCTAACCAGAAAGCCACGGCTAACTACGTGCCAGCAGCCGCGGTAATACGTAGGTGGCAAGCGTTGTCCGGATTTATTGGGCGTAAAGCGAGCGCAGGCGGTCTTTTAAGTCTGATGTGAAAGCCCCCGGCTTAACCGGGGAGGGTCATTTGAAACTGGGAGACTTGAGTGCAGAAGAGGAAAGCGGAATTCCATGTGTAGCGGTGAAATGCGTAGATATTAGGAGGAACACCAGTGGCGAAGGCGGCTTACTGGACAGTAACTGACGTTGAGGCTCGAAAGCGTGGGGAGCAAACAGGATTAGATACCCGCGTAGTC
>LST206_2260
CCTACGGGGTGCAGCAGTAGGGAATATTGCTCAATGGGGGAAACCCTGAAGCAGCAACGCCGCGTGGAGGATGAAGGTTTTCGGATTGTAAACTCCTTTTGTTAGAGAAGATAATGACGGTATCTAACGAATAAGCACCGGCTAACTCCGTGCCAGCAGCCGCGGTAATACGGAGGGTGCAAGCGTTACTCGGAATCACTGGGCGTAAAGAGCGCGTAGGCGGGGTAGTAAGTCAGATGTGAAATCCTATGGCTTAACCATAGAACTGCATTTGAAACTACTACTCTAGAGTATGGGAGAGGTAGGTGGAATTCTTGGTGTAGGGGTAAAATCCGTAGAGATCAAGAGGAATACTCATTGCGAAGGCGACCTGCTGGAACATTACTGACGCTGATGCGCGAAAGCGTGGGGAGCAAACAGGATTAGATACCCTGGTAGTC
>LST206_20046
CCTACGGGGCGCAGCAGTGGGGAATCTTGCGCAATGGGGGCAACCCTGACGCAGCGACGCCGCGTGCGGGATGGAGGCCTTCGGGTCGTAAACCGCTTTCAGCAGGGACGAGACGAGACTGTACCTGCAGAAGAAGCCCCGGCTAACTACGTGCCAGCAGCCGCGGTAATACGTAGGGGGCGAGCGTTATCCGGATTCATTGGGCGTAAAGCGCGCGTAGGCGGCCGCGCAGGCGGGGGGTCAAATCCCGGGGCTCAACCCCGGGCCGCCCCCCGAACCGCGCGGCTTGGGTCCGGTAGGGGAGGGCGGAACACCCGGTGTAGCGGTGGAATGCGCAGATATCGGGTGGAACACCGGTGGCGAAGGCGGCCCTCTGGGCCGAGACCGACGCTGAGGCGCGAAAGTGTGGGTAGCAAACAGGATTAGATACCCTTGTAGTC
>LST206_24494
CCTACGGGCGGCAGCAGTGAGGAATATTGGTCAATGGGCGAGAGCCTGAACCAGCCAAGTAGCGTGAAGGATGACTGCCCTATGGGTTGTAAACTTCTTTTATACGGGAATAACACGCGGCACGTGTGCCGTTCTGCATGTACCGTATGAATAAGCATCGGCTAACTCCGTGCCAGCAGCCGCGGTAATACGGAGGATGCGAGCGTTATCCGGATTTATTGGGTTTAAAGGGAGCGTAGACGGGTCCTTAAGTCAGTTGTGAAAGTTTGCGGCTCAACCGTAAAATTGCAGTTGATACTGGGGACCTTGAGTGCGGCAGAGGCAGGCGGAATTCGTGGTGTAGCGGTGAAATGCTTAGATATCACGAAGAACTCCGATTGCGAAGGCAGCTTGCTGGACCGTAACTGACGTTGATGCTCGAAAGTGCGGGTATCAAACAGGATTAGATACCCTCGTAGTC
>LST206_28928
CCTACGGGGTGCAGCAGTGAGGAATATTGGTCAATGGGCGAGAGCCTGAACCAGCCAAGTAGCGTGAAGGATGACTGCCCTACGGGTTGTAAACTTCTTTTATAAGGGACTACAGTATTCTACGTGTAGAGTTTTGTATGTACCTTATGAATAAGCATCGGCTAACTCCGTGCCAGCAGCCGCGGTAATACGGAGGATGCGAGCGTTATCCGGATTTATTGGGTTTAAAGGGAGCGTAGACGGCCGTTTAAGTCAGCTGTGAAATGGTGCGGCTCAACCGTAGCACTGCAGTTGAAACTGGACGGCTTGAGTGCAGTTGAGGCAGGCGGAATTCGTGGTGTAGCGGTGAAATGCTTAGAGATCACGAAGAACCCCGAGTGCGAAGGCAGCCTGCTAAGCTGCAACTGACGTTGAGGATCGAAAGTGTGGGTATCAAACAGGATTAGATACCCTAGTAGTC
>LST206_6727
CCTACGGGCGGCAGCAGTGAGGAATATTGGTCAATGGGCGAGAGCCTGAACCAGCCAAGTAGCGTGAAGGATGACTGCCCTACGGGTTGTAAACTTCTTTTATAAGGGAATAAAGTTCTCTACGTGTAGAGTTTTGTATGTACCTTATGAATAAGCATCGGCTAACTCCGTGCCAGCAGCCGCGGTAATACGGAGGATGCGAGCGTTATCCGGATTTATTGGGTTTAAAGGGAGCGTAGACGGCGGTTTAAGTCAGCTGTGAAATGGTGCGGCTCAACCGTAGCACTGCAGTTGAAACTGGACGGCTTGAGTGCAGTTGAGGCAGGCGGAATTCGTGGTGTAGCGGTGAAATGCTTAGATATCACGAAGAACCCCGATTGCGAAGGCAGCCTGCTAAGCTGCAACTGACGTTGAGGCTCGAAAGTGTGGGTATCAAACAGGATTAGATACCCTTGTAGTC
>LST206_15603
CCTACGGGGCGCAGCAGTGGGGAATATTGCACAATGGGGGAAACCCTGATGCAGCGACGCCGCGTGGAGGAAGAAGGTCTTCGGATTGTAAACTCCTGTTGTTGGGGAAAAAGAGGATGGTACCCAACAAGGAAGTGACGGCTAACTACGTGCCAGCAGCCGCGGTAAAACGTAGGTCACAAGCGTTGTCCGGAATTACTGGGTGTAAAGGGAGCGCAGGCGGGTATGCAAGTTGGGAGTGAAATACATGGGCTAAACCCATGAACTGCTTTCAAAACTGTGTATCTTGAGTAGTGCAGAGGTAGGCGGAATTCCCGGTGTAGCGGTGGAATGCGTAGATATCGGGAGGAACACCAGTGGCGAAGGCGGCCTGCTGGGCACCAACTGACGCTGAGGCTCGAAAGTGTGGGTAGCAAACAGGATTAGATACCCTGGTAGTC
>LST206_22261
CCTACGGGATGCAGCAGTGGGGGATATTGCACAATGGGGGAAACCCTGATGCAGCAACGCCGCGTGAAGGAAGAAGGTCTTCGGATTGTAAACTTTTGTCCTCAGTGAAGATAATGACGGTAGCTGAGGAGTAAGCTCCGGCTAACTACGTGCCAGCAGCCGCGGTAATACGTAGGGAGCGAGCGTTGTCCGGATTTACTGGGTGTAAAGGGTGCGTAGGCGGACTGGCAAGTCAGTGGTGAAAACTATGGGCTTAACCAATAGACTGCCATTGAAACTGTTGGTCTTGAGTGAAGTAGAGGCAGGCGGAATTCCCGGTGTAGCGGTGAAATGCGTAGAGATCGCGAGGAACACCAGTGGCGAAGGCGGCCTGCTGGGCTGTAACTGACGCTGAGGCTCGAAAGCGTGGGTAGCAAACAGGATTAGATACCCGGGTAGTC
>LST206_11172
CCTACGGGCGGCAGCAGTGAGGAATATTGGTCAATGGGCGCAAGCCTGAACCAGCCAAGTAGCGTGGAGGATGACTGCCCTACGGGTTGTAAACTCCTTTTGCAGGGGGATAAAGTGTGCCACGTGTGGCATATTGCAGGTACCCTGCGAATAAGCATCGGCTAACTCCGTGCCAGCAGCCGCGGTAATACGGAGGATGCGAGCGTTATCCGGATTTATTGGGTTTAAAGGGAGCGCAGACGGCCCCTTAAGTCAGCTGTGAAAGTTTGCGGCTCAACCGTAAAATTGCAGTTGAAACTGTGGGGCTTGAGTACGGTCGCGGCATGCGGAATTCGTGGTGTAGCGGTGAAATGCATAGATATCACGAAGAACCCCGATTGCGAAGGCAGCATGCCAGTCCGCCACTGACGTTGAGGCTCGAAGGTGCGGGTATCAAACAGGATTAGATACCCGGGTAGTC
>LST206_4492
CCTACGGGTTGCAGCAGTAGGGAATTTTGCGCAATGGGCGAAAGCCTGACGCAGCAACACCGCGTGAATGTTAAGCCCTTCGGGGTGTAAAGTTCTGTCAATAGGGAAGAACAAATGACTGTACCTATAAAGGAAGCACCGGCTAACTCCGTGCCAGCAGCCGCGGTAATACGGGGGGTGCAAGCGTTGTCCGGAATCATTGGGCGTAAAGCGTTCGTAGGCGGCACGTCAAGTTTGGTGTCAAAGCCCGGGGCTCAACTCCGGTTCGGCATTGGATACTGGCGAGCTAGAATGCGGTAGAGGTGAAGGGAATTCCTGGTGTAGCGGTGAAATGCGTAGATATCAGGAGGAACACCGGTGGCGAAAGCGCTTCACTGGGCCGTTATTGACGCTGAGGAACGAAAGCTAGGGTAGCAAACGGGATTAGATACCCTGGTAGTC
>LST206_26704
CCTACGGGCGGCAGCAGTGGGGAATATTGCACAATGGGGGAAACCCTGATGCAGCAACGCCGCGTGAGTGAAGAAGTATTTCGGTATGTAAAGCTCTATCAGCAGGGAAGATAATGACGGTACCTGACTAAGAAGCTCCGGCTAAATACGTGCCAGCAGCCGCGGTAATACGTATGGAGCAAGCGTTATCCGGATTTACTGGGTGTAAAGGGTGCGTAGGCGGCACAGCAAGTCAGATGTGAAAGACCGGGGCTCAACCCCGGGGCTGCATTTGAAACTGCCGAGCTTGAGTCCGGGAGAGGCAGGCGGAATTCCTAGTTTAGCGGTGAAATGCGTAGATATTAGGAGGAACACCAGTGGCGAAGGCGGCCTGCTGGACCGGAACTGACGCTGAGGAACGAAAGCGTGGGGAGCAAACAGGATTAGATACCCGAGTAGTC
>LST206_8938
CCTACGGGCGGCAGCAGTAGGGAATATTGCTCAATGGGGGAAACCCTGAAGCAGCAACGCCGCGTGGAGGATGAAGGTTTTCGGATTGTAAACTCCTTTTGTTAGAGAAGATAATGACGGTATCTAACGAATAAGCACCGGCTAACTCCGTGCCAGCAGCCGCGGTAATACGGAGGGTGCAAGCGTTACTCGGAATCACTGGGCGTAAAGAGCGCGTAGGCGGGGTAGTAAGTCAGATGTGAAATCCTATGGCTTAACCATAGAACTGCATTTGAAACTACTACTCTAGAGTATGGGAGAGGTAGGTGGAATTCTTGGTGTAGGGGTAAAATCCGTAGAGATCAAGAGGAATACTCATTGCGAAGGCGACCTGCTGGAACATTACTGACGCTGATGCGCGAAAGCGTGGGGAGCAAACAGGATTAGATACCCGCGTAGTC
>LST206_33376
GGGTGCAGCAGTGGGGAATATTGGGCAATGGGCGAAAGCCTTACCCAGCAATACCGCGTGAGGGAAGGAGGTCTTCGGATTGTAAACCTCTTTGATCAGGGACGAAGGAAGTGACGGTACCTGAAGAACAAGCCCCGGCTAACTACGTGCCAGCAGCCGCGGTAATACGTAGGGGGCGAGCGTTGTCCGGAATGACTGGGCGTAAAGGGTGCGTAGGCGGCTTGGCAAGTTAGAAGTGAAATACCTAGGGCTTAACTCAGGTGCTGCTTTTAAGACTGCTGGGCTGGAGTGCAGGAGAGGTTAATGGAATTCCTAGTNTAGCGNTGNAATGCGTAGATATTAGGNNGAACCCCANAGGCNAANNCNNTTAACTGGACTGTAACTNACNCTNAGNCACGAAAGTGTNGGGAGCAAACANGATTAGATACCCTGGTAGTC
>LST206_26
CCTACGGGATGCAGCAGTGGGGAATATTGCACAATGGGGGAAACCCTGATGCAGCGACGCCGCGTGAGCGAAGAAGTATTTCGGTATGTAAAGCTCTATCAGCAGGGAAGAAACTGACGGTACCTGACTAAGAAGCACCGGCTAAATACGTGCCAGCAGCCGCGGTAATACGTATGGTGCAAGCGTTATCCGGATTTACTGGGTGTAAAGGGAGCGTAGACGGATAGGCAAGTCTGGAGTGAAAGCCCGGGGCTCAACCCCGGGACTGCTTTGGAAACTGTTTATCTAGAGTGCTGGAGAGGTAAGTGGAATTCCTAGTGTAGCGATGAAATGCGTAGATATTAGGAGGAACACCAGTGGCGAAGGCGACCTACTGGGCACCAACTGACGCTGAGGCTCGAAAGCATGGGTAGCAAACAGGATTAGATACCCTGGTAGTC
>LST206_13383
CCTACGGGCCGCAGCAGTGGGGAATATTGCACAATGGGGGAAACCCTGATGCAGCGATGCCGCGTGAAGGAAGAAGGTTTTCGGATTGTAAACTTCTATCAGCAAGGAAGAAAAAGGACAGTACTTGAGTAAGCAGCCCCGGCTAACTACGTGCCAGCAGCCGCGGTAATACGTAGGGGGCGAGCGTTATCCGGAATTACTGGGTGTAAAGGGTGCGTAGGCGGCACTTTAAGTCAGTTGTGAAACCCACAGGCTCAACTTGTGGCTTGCAATTGAAACTGGAGAGCTAGAGTGCAGGAGAGGAAAGCGGAATTCCTAGTGTAGCGGTGAAATGCGTAGATATTAGGAAGAACACCGGTGGCGAAGGCGGCTTTCTGGACTGCAACTGACGCTGAGGCACGAAAGCGTGGGGAGCAAACAGGATTAGATACCCTTGTAGTC
>LST206_28929
CCTACGGGGCGCAGCAGTGAGGAATATTGGTCAATGGACGCAAGTCTGAACCAGCCATGCCGCGTGCAGGAAGACGGCTCTATGAGTTGTAAACTGCTTTTGTACGAGGGTAAACTCAGATACGTGTATCTGACTGAAAGTACCGTACGAATAAGGATCGGCTAACTCCGTGCCAGCAGCCGCGGTAATACGGAGGATCCAAGCGTTATCCGGATTTATTGGGTTTAAAGGGTGCGTAGGCGGTTTGATAAGTTAGAGGTGAAATACCGGGGCTTAACTCCGGAACTGCCTCTGATACTGTTGAGCTAGATAGTAGTTGCGGTAGGCGGAATGTATGGTGTAGCGGTGAAATGCTTAGAGATCATACAGAACACCGATTGCGAAGGCAGCTTACCAAACTATATCTGACGTTGAGGCACGAAAGCGTGGGGAGCAAACAGGATTAGATACCCGCGTAGTC
>LST206_22262
CCTACGGGTTGCAGCAGTGAGGAATATTGGTCAATGGGCGCGAGCCTGAACCAGCCAAGTAGCGTGGAGGATGACTGCCCTACGGGTTGTAAACTCCTTTTGCAGGGGGATAAAGTGTGCCACGCGTGGCATATTGCAGGTACCCTGCGAATAAGCATCGGCTAACTCCGTGCCAGCAGCCGCGGTAATACGGAGGATGCGAGCGTTATCCGGATTTATTGGGTTTAAAGGGAGCGCAGACGGCCCCTTAAGTCAGCTGTGAAAGTTTGCGGCTCAACCGTAAAATTGCAGTTGAAACTGTGGGGCTTGAGTACGGTCGCGGCATGCGGAATTCGTGGTGTAGCGGTGAAATGCATAGATATCACGAAGAACCCCGATTGCGAAGGCAGCATGCCAGTCCGCCACTGACGTTGAGGCTCGAAGGTGCGGGTATCAAACAGGATTAGATACCCGCGTAGTC
>LST206_4493
CTACGGGTGGCAGCAGTGGGGGATATTGCACAATGGGGGAAACCCTGATGCAGCGACGCCGCGTGGAGGAAGAAGGTTTTCGGATTGTAAACTCCTGTCGTAAGGGACGATAATGACGGTACCTTACAAGAAAGCCACGGCTAACTACGTGCCAGCAGCCGCGGTAAAACGTAGGTGGCAAGCGTTGTCCGGAATTACTGGGTGTAAAGGGAGCGCAGGCGGGCTGTCAAGTTGGAAGTGAAATCTATGGGCTCAACCCATAAATTGCTTTCAAAACTGATGGTCTTGAGTAGTGCAGAGGTAGGCGGAATTCCCGGTGTAGCGGTGGAATGCGTAGATATCGGGAGGAACACCAGTGGCGAAGGCGGCCTACTGGGCACCAACTGACGCTGAGGCTCGAAAGCATGGGTAGCAAACAGGATTAGATACCCCAGTAGTC
>LST206_2261
CCTACGGGCCGCAGCAGTGGGGAATATTGGGCAATGGGCGAAAGCCTGACCCAGCAACGCCGCGTGAGGGAGGAAGGTTTTCGGATTGTAAACCTCTGTCCTTGGGGAAGAAGTAAGTGACGGTACCCAAGGAGGAAGCCCCGGCTAACTACGTGCCAGCAGCCGCGGTAATACGTAGGGGGCGAGCGTTGTCCGGAATGACTGGGCGTAAAGGGCGTGTAGGCGGTTGATTAAGTCTGGTGTGAAATACCCGCTTTTAAGGTGGGTCGTGCATTGGAAACTGATTGACTTGAGTGCGGAAGAGGTAAGTGGAATTCCCAGTGTAGCGGTGAAATGCGTAGAGATTGGGAGGAACACCAGTGGCGAAGGCGACTTACTGGGCCGCAACTGACGCTGAGGCGCGAAAGCGTGGGGAGCAAACAGGATTAGATACCCTCGTAGTC
>LST206_17832
CCTACGGGCGGCAGCAGTGAGGAATATTGGTCAATGGGCGAGAGCCTGAACCAGCCAAGTAGCGTGAAGGATGACTGCCCTACGGGTTGTAAACTTCTTTTATAAGGGAATAAAGTATTCTACGTGTAGAGTTTTGTATGTACCTTATGAATAAGCATCGGCTAACTCCGTGCCAGCAGCCGCGGTAATACGGAGGATGCGAGCGTTATCCGGATTTATTGGGTTTAAAGGGAGCGTAGACGGCGGTTTAAGTCAGCTGTGAAATGGTGCGGCTCAACCGTAGCACTGCAGTTGAAACTGGACGGCTTGAGTGCAGTTGAGGCAGGCGGAATTCGTGGTGTAGCGGTGAAATGCTTAGATATCACGAAGAACCCCGATTGCGAAGGCAGCCTGCTAAGCTGCAACTGACGTTGAGGCTCGAAAGTGTGGGTATCAAACAGGATTAGATACCCCAGTAGTC
>LST206_11173
CCTACGGGCGGCAGCAGTAGGGAATCTTCGGCAATGGACGCAAGTCTGACCGAGCAACGCCGCGTGAGTGAAGAAGGTTTTCGGATCGTAAAACTCTGTTGTTAGAGAAGAACAAGGATGAGAGTGGAAAGTTCATCCCTTGACGGTATCTAACCAGAAAGCCACGGCTAACTACGTGCCAGCAGCCGCGGTAATACGTAGGTGGCAAGCGTTGTCCGGATTTATTGGGCGTAAAGCGAGCGCAGGCGGTCTTTTAAGTCTGATGTGAAAGCCCCCGGCTTAACCGGGGAGGGTCATTGGAAACTGGGAGACTTGAGTGCAGAAGAGGAAAGCGGAATTCCATGTGTAGCGGTGAAATGCGTAGATATATGGAGGAACACCAGTGGCGAAGGCGGCTTTCTGGTCTGTAACTGACGCTGAGGCTCGAAAGCGTTGGGAGCAAACAGGATTAGATACCCTAGTAGTC
>LST206_27
CCTACGGGATGCAGCAGTCGGGAATATTGCGCAATGGAGGAAACTCTGACGCAGTGACGCCGCGTATAGGAAGAAGGTTTTCGGATTGTAAACTATTGTAGACAGGGAAGAAAAAGGACAGTACCTGTAGAATAAGCTCCGGCTAACTACGTGCCAGCAGCCGCGGTAATACGTAGGGAGCAAGCGTTATCCGGATTTATTGGGTGTAAAGGGTGCGTAGACGGGAAGTCAAGTTAGTTGTGAAATCCCTCGGCTCAACTGAGGAACTGCAACTAAAACTAACTTTCTTGAGTGCTGGAGAGGAAAGTGGAATTCCTAGTGTAGCGGTGAAATGCGTAGATATTAGGAGGAACACCAGTGGCGAAGGCGACTTTCTGGACAGTAACTGACGTTGAGGCACGAAAGTGTGGGGAGCAAACAGGATTAGATACCCTGGTAGTC
>LST206_31148
CCTACGGGACGCAGCAGTGGGGAATATTGGGCAATGGGCGCAAGCCTGACCCAGCAACGCCGCGTGAAGGAAGAAGGCTTTCGGGTTGTAAACTTCTTTTGTCAGGGAACAGTAGAAGAGGGTACCTGACGAATAAGCTCCGGCTAACTACGTGCCAGCAGCCGCGGTAATACGTAGGGAGCGAGCGTTGTCCGGATTTACTGGGTGTAAAGGGCGTGCAGCCGGGCTGGTAAGTCAGATGTGAAATCCGTGGGCTCAACCCACGAACTGCATTTGAAACTGCTGGTCTTGAGTACCGGAGAGGTTATCGGAATTCCTTGTGTAGCGGTGAAATGCGTAGATATAAGGAAGAACACCAGTGGCGAAGGCGGATAACTGGACGGCAACTGACGGTGAGGCGCGAAAGCGTGGGGAGCAAACAGGATTAGATACCCTTGTAGTC
>LST206_28930
CCTACGGGGCGCAGCAGTGGGGAATCTTGCGCAATGGGCGAAAGCCTGACGCAGCGACGCCGCGTGCGGGACGAAGGCCTTCGGGTCGTAAACCGCTTTCAGCAGGGACGAGGGGGCAACCTGACGGTACCTGCAGAAGAAGCCCCGGCTAACTACGTGCCAGCAGCCGCGGTAATACGTAGGGGGCGAGCGTTATCCGGATTCATTGGGCGTAAAGCGCTCGTAGGCAGTCCGTTAGGTCGGGAGTCAAATCCGGGGGCTCAACCCCCGCCCGCTCCCGATACCGGCGGACTTGAGTTTGGTAGGGGAAGGCGGAATTCCAAGTGTAGCGGTGGAATGCGCAGATATTTGGAAGAACACCGGTGGCGAAGGCGGCCTTCTGGGCCACAACTGACGCTGAGGAGCGAAAGCTAGGGGAGCGAACAGGATTAGATACCCTAGTAGTC
>LST206_26705
CCTACGGGCGGCAGCAGTGGGGAATATTGCACAATGGGGGAAACCCTGATGCAGCGACGCCGCGTGGAGGAAGAAGGTCTTCGGATTGTAAACTCCTGTTGTTGGGGAAAAGAAGGATGGTACCCAACAAGGAAGTGACGGCTAACTACGTGCCAGCAGCCGCGGTAAAACGTAGGTCACGAGCGTTGTCCGGAATTACTGGGTGTAAAGGGAGCGCAGGCGGGTATGCAAGTTGGGAGTGAAATACATGGGCTCAACCCATGAACTGCTCTCAAAACTGTGTATCTTGAGTAGTGCAGAGGTAGGCGGAATTCCCGGTGTAGCGGTGGAATGCGTAGATATCGGGAGGAACACCAGTGGCGAAGGCGGCCTACTGGGCACCAACTGACGCTGAGGCTCGAAAGTGTGGGTAGCAAACAGGATTAGATACCCCCGTAGTC
>LST206_33378
GGGCCGCAGCAGGCGCGCAAACTTTACAATGCGAGCAATCGTGATAAGGAAACCCTGAGTGCCTGTCGATGCAGGCTGTTCATCTGTTTAAATTGCAGGTGAAGAAAGGGCAGGGCAAGACCGGTGCCAGCCGCCGCGGTAATACCGGCTGCTCGAGTGATGGCCACTATTACTGGGTTTAAAGCGTCCGTAGCTTGATTCTTAGGTCTCTTGGGAAATCTTAACGCTTAACGTTAAGGCGTCTAAGAGATACCGGGAATCTTGGAACTGGGAGAGGTAAGCCGTACTTCGGGGNTAGGANTGNAATCTTGTAATCCTCGANNGACGACCTNTGGCNAANNCNNCTTACTAGAACAGCTTCNACNGTNAGNGACGAAAGCTGNGGGAGCAAACGNGATTAGATACCCTTGTAGTC
>LST206_6729
CCTACGGGTCGCAGCAGTGGGGAATATTGCACAATGGGGGAAACCCTGATGCAGCGACGCCGCGTGAGCGAAGAAGTATCTCGGTATGTAAAGCTCTATCAGCAGGGAAGAAGATGACGGTACCTGACTAAGAAGCACCGGCTAAATACGTGCCAGCAGCCGCGGTAATACGTATGGTGCAAGCGTTATCCGGATTTACTGGGTGTAAAGGGAGCGTAGACGGAGAAGCAAGTCTGGAGTGAAAGCCCGGGGCTCAACCCCGGGACTGCTTTGGAAACTGTTTGTCTAGAGTGCCGGAGAGGTAAGCTGAATTCCTAGTGTAGCGGTGAAATGCGTAGATATTAGGAGGAACACCAGTGGCGAAGGCGGCTTACTGGACGGTAACTGACGTTGAGGCTCGAAAGCGTGGGGAGCAAACAGGATTAGATACCCTGGTAGTC
>LST206_20048
CCTACGGGTGGCAGCAGTGGGGAATATTGCACAATGGGGGAAACCCTGATGCAGCGACGCCGCGTGGAGGAAGAAGGTCTTCGGATTGTAAACTCCTGTTGTTGGGGAAAAGAAGGATGGTACCCAACAAGGAAGTGACGGCTAACTACGTGCCAGCAGCCGCGGTAAAACGTAGGTCACGAGCGTTGTCCGGAATTACTGGGTGTAAAGGGAGCGCAGGCGGGTATGCAAGTTGGGAGTGAAATGCATGGGCTCAACCCATGAACTGCTCTCAAAACTGTGTATCTTGAGTAGTGCAGAGGTAGGCGGAATTCCCGGTGTAGCGGTGGAATGCGTAGATATCGGGAGGAACACCAGTGGCGAAGGCGGCCTGCTGGGCACCAACTGACGCTGAGGCTCGAAAGTGTGGGTAGCAAACAGGATTAGATACCCTCGTAGTC
>LST206_4494
CCTACGGGACGCAGCAGTGAGGAATATTGGTCAATGGGCGCAAGCCTGAACCAGCCAAGTAGCGTGGAGGATGACTGCCCTACGGGTTGTAAACTCCTTTTGCAGGGGGATAAAGTGTGCCACGTGTGGCATATTGCAGGTACCCTGCGAATAAGCATCGGCTAACTCCGTGCCAGCAGCCGCGGTAATACGGAGGATGCGAGCGTTATCCGGATTTATTGGGTTTAAAGGGAGCGCAGACGGCCCCTTAAGTCAGCTGTGAAAGTTTGCGGCTCAACCGTAAAATTGCAGTTGAAACTGTGGGGCTTGAGTACGGTCGCGGCATGCGGAATTCGTGGTGTAGCGGTGAAATGCATAGATATCACGAAGAACCCCGATTGCGAAGGCAGCATGCCAGTCCGCCACTGACGTTGAGGCTCGAAGGTGCGGGTATCAAACAGGATTAGATACCCTTGTAGTC
>LST206_28
CCTACGGGATGCAGCAGTAGGGAATATTGCTCAATGGGGGAAACCCTGAAGCAGCAACGCCGCGTGGAGGATGAAGGTTTTCGGATTGTAAACTCCTTTTGTTAGAGAAGATAATGACGGTATCTAACGAATAAGCACCGGCTAACTCCGTGCCAGCAGCCGCGGTAATACGGAGGGTGCAAGCGTTACTCGGAATCACTGTGCGTAAAGAGCGCGTAGGCGGGGTAGTAAGTCAGATGTGAAATCCTATGGCTTAACCATAGAACTGCATTTGAAACTACTACTCTAGAGTATGGGAGAGGTAGGTGGAATTCTTGGTGTAGGGGTAAAATCCGTAGAGATCAAGAGGAATACTCATTGCGAAGGCGACCTGCTGGAACATTACTGACGCTGATGCGCGAAAGCGTGGGGAGCAAACAGGATTAGATACCCTGGTAGTC
>LST206_15605
CCTACGGGCTGCAGCAGTGGGGAATATTGCACAATGGGGGAAACCCTGATGCAGCGACGCCGCGTGGAGGAAGAAGGTCTTCGGATTGTAAACTCCTGTTGTTGGGGAAAAAGAGGATGGTACCCAACAAGGAAGTGACGGCTAACTACGTGCCAGCAGCCGCGGTAAAACGTAGGTCACAAGCGTTGTCCGGAATTACTGGGTGTAAAGGGAGCGCAGGCGGGTATGCAAGTTGGGAGTGAAATACATGGGCTCAACCCATGAACTGCTCTCAAAACTGTGTATCTTGAGTAGTGCAGAGGTAGGCGGAATTCCCGGTGTAGCGGTGGAATGCGTAGATATCGGGAGGAACACCAGTGGCGAAGGCGGCCTGCTGGGCACCAACTGACGCTGAGGCTCGAAAGTGTGGGTAGCAAACAGGATTAGATACCCCGGTAGTC
>LST206_24497
CCTACGGGACGCAGCAGTGGGGAATATTGCACAATGGGGGAAACCCTGATGCAGCGACGCCGCGTGGAGGAAGAAGGTCTTCGGATTGTAAACTCCTGTTGTTGGGGAAAAGAAGGATGGTACCCAACAAGGAAGTGACGGCTAACTACGTGCCAGCAGCCGCGGTAAAACGTAGGTCACGAGCGTTGTCCGGAATTACTGGGTGTAAAGGGAGCGCAGGCGGGTAGACAAGTTGGGAGTGAAATGCATGGGCTCAACCCATGAACTGCTCTCAAAACTGTAGATCTTGAGTAGTGCAGAGGTAGGCGGAATTCCCGGTGTAGCGGTGGAATGCGTAGATATCGGGAGGAACACCAGTGGCGAAGGCGGCCTACTGGGCACCAACTAACGCTGAGGCTCGAAAGTGTGGGTAGCAAACAGGATTAGATACCCTCGTAGTC
>LST206_22263
CCTACGGGGTGCAGCAGTGGGGAATATTGCACAATGGGGGAAACCCTGATGCAGCGACGCCGCGTGAAGGAAGAAGTATCTCGGTATGTAAACTTCTATCAGCAGGGAAGAAAATGACGGTACCTGACTAAGAAGCCCCGGCTAACTACGTGCCAGCAGCCGCGGTAATACGTAGGGGGCAAGCGTTATCCGGATTTACTGGGTGTAAAGGGAGCGTAGACGGAGCAGCAAGTCTGATGTGAAAGGCAGGGGCTCAACCCCTGGACTGCATTGGAAACTGTTGATCTTGAGTACCGGAGGGGTAAGCGGAATTCCTAGTGTAGCGGTGAAATGCGTAGATATTAGGAGGAACACCAGTGGCGAAGGCGGCTTACTGGACGGTAACTGACGTTGAGGCTCGAAAGCGTGGGGAGCAAACAGGATTAGATACCCCTGTAGTC
>LST206_11174
CCTACGGGCTGCAGCAGTAGGGAATTTTCGGCAATGGGCGAAAGCCTGACCGAGCAACGCCGCGTGAAGGAAGAAGTCATTCGTGATGTAAACTTCTGTTATAAAGGAAGAACGGCGCCTGTAGGGAATGACAGGCGAGTGACGGTACTTTATGAGGAAGCCACGGCTAACTACGTGCCAGCAGCCGCGGTAATACGTATGTGGCGAGCGTTATCCGGAATCATTGGGCGTAAAGAGGGAGCAGGCGGCAGTGCAGGTCTGCGGTGAAAGCCCGAAGCTAAACTTCGGTAAGCCGTGGAAACCGCACAGCTAGAGAGCATCAGAGGATCGCGGAATTCCATGTGTAGCGGTGAAATGCGTAGATATATGGAGGAACACCAGTGGCGAAGGCGGCGGTCTGGGGTGCAGCTGACGCTCAGTCCCGAAAGCGTGGGGAGCAAATAGGATTAGATACCCTCGTAGTC
>LST206_28931
CCTACGGGATGCAGCAGTGGGGAATATTGCACAATGGGGGAAACCCTGATGCAGCGACGCCGCGTGAGCGAAGAAGTATTTCGGTATGTAAAGCTCTATCAGCAGGGAAGAAAATGACGGTACCTGACTAAGAAGCCCCGGCTAACTACGTGCCAGCAGCCGCGGTAATACGTAGGGGGCAAGCGTTATCCGGATTTACTGGGTGTAAAGGGAGCGTAGGTGGCATGGTAAGCCAGAAGTGAAAACCCGGGGCTCAACCCCGCGGATTGCTTTTGGAACTATCAGGCTGGAGTGCTGGAGGGGTAAGCGGAATTCCTAGTGCAGCGGTGAAATGCGTAGATATTAGGAGGAACACCGGTGGCGAAGGCGGCTTACTGGACAGTAACTGACACTGAGGCTCGAAAGCGTGGGGAGCAAACAGGATTAGATAGCCTCGTAGTC
>LST206_31149
CCTACGGGCGGCAGCAGTGGGGAATATTGCACAATGGGGGAAACCCTGATGCAGCGACGCCGCGTGGAGGAAGAAGGTCTTCGGATTGTAAACTCCTGTTGTTGGGGAAAAGAAGGATGGTACCCAACAAGGAAGTGACGGCTAACTACGTGCCAGCAGCCGCGGTAAAACGTAGGTCACGAGCGTTGTCCGGAATTACTGGGTGTAAAGGGAGCGCAGGCGGGTATGCAAGTTGGGAGTGAAATACATGGGCTCAACCCATGAACTGCTCTCAAAACTGTGTATCTTGAGTAGTGCAGAGGTAGGCGGAATTCCCGGTGTAGCGGTGGAATGCGTAGATATCGGGAGGAACACCAGTGGCGAAGGCGGCCTACTGGGCACCAACTGACGCTGAGGCTCGAAAGTGTGGGTAGCAAACAGGATTAGATACCCCCGTAGTC
>LST206_33379
GGGACGCAGCAGTAGGGAATATTCCGCAATGGGCGAAAGCCTGACGGAGCAATGCCGCGTGAACGAAGAAGGTCCTCTGGATTGTAAAGTTCTTTAGTCAGGGACGAAAAAAATGACGGTACCTGAAGAATAAGCCCCGGCTAACTACGTGCCAGCAGCCGCGGTAATACGTAGGGAGCGAGCGTTGTCCGGATTTACTGGGTGTAAAGGGTGCGTAGGCGGATCTGCAAGTCAGTAGTGAAATCCCAGGGCTTAACCCTGGAACTGCTATTGAAACTGTGGGTCTTGAGTGAGGTAGAGGCAGGCGGAATTCCCGGTNTAGCGNTGNAATGCGTAGAGATCGAGNNGAACACCANTGGCNAANNCNNCCTGCTGGGCCTTAACTNACNCTNAGNCACGAAAGCATNGGTAGCAAACANGATTAGATACCCCTGTAGTC
>LST206_13385
CCTACGGGGTGCAGCAGTGAGGAATATTGGTCAATGGGCGCGAGCCTGAACCAGCCAAGCCGCGTGGAGGATGACTGCCCTACGGGTTGTAAACTCCTTTTGCAGGGGGATAAAGTGTGCCACGTGTGGCATATTGCAGGTATCCTGCGAATAAGCATCGGCTAACTCCGTGCCAGCAGCCGCGGTAATACGGAGGATGCGAGCGTTATCCGGATTTATTGGGTTTAAAGGGAGCGCAGACGGCCCCGTAAGTAAGCTGTGAAAGTTTGCGGCTCAACCGTAAAATTGCAGTTGAAACTGTGGGGCTAGAGTACGGTCGCGGCATGCGGAATTCGTGGTGTAGCGGTGAAATGCATAGATATCACGAAGAACCCCGATTGCGAAGGCAGCATGCCAGACCGCCACTGACGTTGAGGCTCGAAAGTGCGGGTAGCAAACAGGATTAGATACCCCGGTAGTC
>LST206_17833
CCTACGGGTCGCAGCAGTGGGGAATATTGCACAATGGGCGCAAGCCTGACCCAGCAACGCCGCGTGAAGGAAGAAGGCCCTCGGGTTGTAAACTTCTTTTGTCAGGGACGAAGCAAGTGACGGTACCTGACGAATAAGCCACGGCTAACTACGTGCCAGCAGCCGCGGTAATACGTAGGTGGCAAGCGTTATCCGGATTTACTGGGTGTAAAGGGCGTGTAGGCGGGATTGCAAGTCAGATGTGAAAACCACGGGCTCAACCTGTGGCCTGCATTTGAAACTGCAGTTCTTGAGTACTGGAGAGGCAGACGGAATTCCTAGTGTAGCGGTGAAATGCGTAGATATTAGGAGGAACACCAGTGGCGAAGGCGGTCTGCTGGACAGCAACTGACGCTGAGGCGCGAAAGCGTGGGGAGCAAACAGGATTAGATACCCCCGTAGTC
>LST206_2262
CCTACGGGATGCAGCAGTGGGGAATATTGCACAATGGGGGAAACCCTGATGCAGCGACGCCGCGTGAGTGAAGAAGTATTTCGGTATGTAAAGCTCTATCAGCAGGGAAGAAGATGACGGTACCTGACTAAGAAGCCCCGGCTAACTACGTGCCAGCAGCCGCGGTAATACGTAGGGGGCAAGCGTTATCCGGAATTACTGGGTGTAAAGGGAGCGCAGGCGGGTATGCAAGTTGGGAGTGAAATACATGGGCTCAACCCATGAACTGCTCTCAAAACTGTGTATCTTGAGTAGTGCAGAGGTAGGCGGAATTCCCGGTGTAGCGGTGGAATGCGTAGATATCGGGAGGAACACCAGTGGCGAAGGCGGCCTACTGGGCACCAACTGACGCTGAGGCTCGAAAGTGTGGGTAGCAAACAGGATTAGATACCCTCGTAGTC
>LST206_26706
CCTACGGGTTGCAGCAGTGAGGGATATTGGTCAATGGGGGAAACCCTGAACCAGCAACGCCGCGTGAGGGAAGACGGTTTTCGGATTGTAAACCTCTGTCCTCTGTGAAAATAATGATGGTAGCAGAGGAGGAAGCTCCGGCTAACTACGTGCCAGCAGCCGCGGTAATACGTAGGGAGCGAGCGTTGTCCGGAATTACTGGGTGTAAAGGGTGCGTAGGCGGTTTGGTAAGTCAGAAGTGAAATCCATGGGCTTAACCCATGAACTGCTTTTGAAACTATCGGACTTGAGTGAAGTAGAGGTAGGCGGAATTCCCGGTGTAGCGGTGAAATGCGTAGAGATCGGGAGGAACACCAGTGGCGAAGGCGGCCTACTGGGCTTTAACTGACGCTGAGGCACGAAAGCATGGGTAGCAAACAGGATTAGATACCCTTGTAGTC
>LST206_24498
CCTACGGGCCGCAGCAGTGAGGAATATTGGTCAATGGGCGAGAGCCTGAACCAGCCAAGTAGCGTGAAGGATGACTGCCCTACGGGTTGTAAACTTCTTTTATAAGGGAATAAAGTATTCTACGTGTAGAGTTTTGTATGTACCTTATGAATAAGCATCGGCTAACTCCGTGCCAGCAGCCGCGGTAATACGGAGGATGCGAGCGTTATCCGGATTTATTGGGTTTAAAGGGAGCGTAGACGGCCGTTTAAGTCAGCTGTGAAATGGTGCGGCTCAACCGTAGCACTGCAGTTGAAACTGGACGGCTTGAGTGCAGTTGAGGCAGGCGGAATTCGTGGTGTAGCGGTGAAATGCTTAGATATCACGAAGAACCCCGATTGCGAAGGCAGCCTGCTAAGCTGCAACTGACGTTGAGGCTCGAAAGTGTGGGTATCAAACAGGATTAGATACCCCTGTAGTC
>LST206_15606
CCTACGGGCTGCAGCAGTGAGGAATATTGGTCAATGGGCGAGAGCCTGAACCAGCCAAGTAGCGTGAAGGATGACTGCCCTACGGGTTGTAAACTTCTTTTATAAGGGAATAAAGTTCTCTACGTGTAGAGTTTTGTATGTACCTTATGAATAAGCATCGGCTAACTCCGTGCCAGCAGCCGCGGTAATACGGAGGATGCGAGCGTTATCCGGATTTATTGGGTTTAAAGGGAGCGTAGACGGCGGTTTAAGTCAGCTGTGAAATGGTGCGGCTCAACCGTAGCACTGCAGTTGAAACTGGACGGCTTGAGTGCAGTTGAGGCAGGCGGAATTCGTGGTGTAGCGGTGAAATGCTTAGATATCACGAAGAACCCCGATTGCGAAGGCAGCCTGCTAAGCTGCAACTGACGTTGAGGCTCGAAAGTGTGGGTATCAAACAGGATTAGATACCCTCGTAGTC
>LST206_6731
CCTACGGGACGCAGCAGTGAGGAATATTGGTCAATGGGCGAGAGCCTGAACCAGCCAAGTAGCGTGAAGGATGACTGCCCTACGGGTTGTAAACTTCTTTTATAAGGGAATAAAGTATTCTACGTGTAGAGTTTTGTATGTACCTTATGAATAAGCATCGGCTAACTCCGTGCCAGCAGCCGCGGTAATACGGAGGATGCGAGCGTTATCCGGATTTATTGGGTTTAAAGGGAGCGTAGACGGCGGTTTAAGTCAGCTGTGAAATGGTGCGGCTCAACCGTAGCACTGCAGTTGAAACTGGACGGCTTGAGTGCAGTTGAGGCAGGCGGAATTCGTGGTGTAGCGGTGAAATGCTTAGATATCACGAAGAACCCCGATTGCGAAGGCAGCCTGCTAAGCTGCAACTGACGTTGAGGCTCGAAAGTGTGGGTATCAAACAGGATTAGATACCCCTGTAGC
>LST206_22264
CCTACGGGGGGCAGCAGTGAGGAATATTGGTCAATGGGCGAGAGCCTGAACCAGCCAAGTAGCGTGAAGGATGACTGCCCTACGGGTTGTAAACTTCTTTTATAAGGGAATAAAGTTCTCTACGTGTAGAGTTTTGTATGTACCTTATGAATAAGCATCGGCTAACTCCGTGCCAGCAGCCGCGGTAATACGGAGGATGCGAGCGTTATCCGGATTTATTGGGTTTAAAGGGAGCGCAGACGGCCCCTTAAGTCAGCTGTGAAATGGTGCGGCTCAACCGTAGCACTGCAGTTGAAACTGGACGGCTTGAGTGCAGTTGAGGCAGGCGGAAGTCGTGGTGTAGCGGTGAAATGCATAGATATCACGAAGAACCCCGATTGCGAAGGCAGCATGCCAGTCCGCCACTGACGTTGAGGCTCGAAGGTGCGGGTATCAAACAGGATTAGATACCCGGGTAGTC
>LST206_4495
CCTACGGGAGGCAGCAGTGGGGAATATTGGGCAATGGGCGCAAGCCTGACCCAGCAACGCCGCGTGAAGGAAGAAGGCTTTCGGGTTGTAAACTTCTTTTGTCAGGGACGAACAAATGACGGTACCTGACGAATAAGCCACGGCTAACTACGTGCCAGCAGACGCGGTAATACGTAGGTGGCAAGCGTTATCCGGATTTATTGGGTGTAAAGGGCGTGTAGGCGGGACTGCAAGTCAGATGTGAAAACCACGGGCTCAACCTGTGGCCTGCATTTGAAACTGTAGTTCTTGAGTGTCGGAGAGGCAATCGGAATTCCGTGTGTAGCGGTGAAATTCGTAGATATACGGAGGAACACCAGTGGCGAAGGCGGATTGCTGGACGATAACTGACGCTGAGGCGCGAAAGCGTGGGGAGCAAACAGGATTAGATACCCTCGTAGTC
>LST206_33380
GGGATGCAGCAGTGGGGAATATTGGGCAATGGGGGAAACCCTTACCCAGCAACGCCGCGTGAGAGAAGAAGGTTTTCGGATTGTAAATCTCTGTCCTTGAGGGCGAAGGAAGTGACGGTACTCGAGGAGGAAGCCCCGGCTAACTACGTGCCAGCAGCCGCGGTAATACGTAGGGGGCGAGCGTTGTCCGGAATTATTGGGCGTAAAGGGCGTGTAGACGGTTTTATAAGTTACAGGTGAAAGCCCATTTTTCAAGGATGGAACTGCCTGTAAGACTGTAGGACTTGAGTGCAGGAGAGGGAAGCGGAATTCCAAGTNTAGCGNTGNAATGCGTAGATATTTGGNNGAACACCANTGGCNAANNCNNCTTTCTGGACGATAACTNACNTTNAGNCACGAAAGTGTNGGGAGCAAACANGATTAGATACCCCTGTAGTC
>LST206_13386
CCTACGGGAGGCAGCAGTGAGGAATATTGGTCAATGGGCGAGAGCCTGAACCAGCCAAGTAGCGTGAAGGATGACTGCCCTATGGGTTGTAAACTTCTTTTATACGGGAATAACAAGCGGCACGTGTGCCGCTCTGCATGTACCGTATGAATAAGCATCGGCTAACTCCGTGCCAGCAGCCGCGGTAATACGGAGGATGCGAGCGTTATCCGGATTTATTGGGTTTAAAGGGAGCGTAGACGGGTCCTTAAGTCAGTTGTGAAAGTTTGCGGCTCAACCGTAAAATTGCAGTTGATACTGGGGACCTTGAGTGCGGCAGAGGCAGGCGGAATTCGTGGTGTAGCGGTGAAATGCTTAGATATCACGAAGAACTCCGATTGCGAAGGCAGCTTGCTGGACCGTAACTGACGTTGATGCTCGAAAGTGCGGGTATCAAACAGGATTAGATACCCGCGTAGTC
>LST206_11175
CCTACGGGAGGCAGCAGTCGGGAATATTGCGCAATGGAGGAAACTCTGACGCAGTGACGCCGCGTGCAGGAAGAAGGTTTTCGGATTGTAAACTGCTTTAGACAGGGAAGAAAAAAGACAGTACCTGTAGAATAAGCTCCGGCTAACTACGTGCCAGCAGCCGCGGTAATACGTAGGGAGCAAGCGTTATCCGGATTTATTGGGTGTAAAGGGTGCGTAGACGGGGAAATAAGTTAGTTGTGAAATCCCTCGGCTTAACTGAGGAACTGCAACTAAAACTGTAACTCTTGAGTGCTGGAGAGGAAAGTGGAATTCCTAGTGTAGCGGTGAAATGCGTAGATATTAGGAGGAACACCAGTGGCGAAGGCGACTTTCTGGACAGTAACTGACGTTGAGGCACGAAAGTGTGGGGAGCAAACAGGATTAGATACCCTCGTAGTC
>LST206_30
CCTACGGGCTGCAGCAGTGGGGAATATTGGGCAATGGGCGCAAGCCTGACCCAGCAACGCCGCGTGAAGGAAGAAGGCTTTCGGGTTGTAAACTTCTTTTGTCAGGGACGAACAAATGACGGTACCTGACGAATAAGCCACGGCTAACTACGTGCCAGCAGCCGCGGTAATACGTAGGTGGCAAGCGTTATCCGGATTTATTGGGTGTAAAGGGCGTGTAGGCGGGACTGCAAGTCAGATGTGAAAACCACGGGCTCAACCTGTGGCCTGCATTTGAAACTGTAGGTCTTGAGTGTCGGAGAGGCAATCGGAATTCCGTGTGTAGCGGTGAAATGCGTAGATATACGGAGGAACACCAGTGGCGAAGGCGGATTGCTGGACGATAACTGACGCTGAGGCGCGAAAGCGTGGGGAGCAAACAGGATTAGATACCCCGGTAGTC
>LST206_24499
CCTACGGGCTGCAGCAGTGGGGAATATTGCACAATGGGGGAAACCCTGATGCAGCGACGCCGCGTGGAGGAAGAAGGTCTTCGGATTGTAAACTCCTGTTGTTGGGGAAAAGAAGGATGGTACCCAACAAGGAAGTGACGGCTAACTACGTGCCAGCAGCCGCGGTAAAACGTAGGTCACGAGCGTTGTCCGGAATTACTGGGTGTAAAGGGAGCGCAGGCGGGTATGCAAGTTGGGAGTGAAATGCATGGGCTCAACCCATGAACTGCTCTCAAAACTGTGTATCTTGAGTAGTGCAGAGGTAGGCGGAATTCCCGGTGTAGCGGTGGAATGCGTAGATATCGGGAGGAACACCAGTGGCGAAGGCGGCCTACTGGGCACCAACTGACGCTGAGGCTCGAAAGTGTGGGTAGCAAACAGGATTAGATACCCTGGTAGTC
>LST206_28933
CCTACGGGGGGCAGCAGTGGGGAATATTGGGCAATGGGCGAAAGCCTTACCCAGCAATGCCGCGTGAATGAAGAAGGTCTTCGGATTGTAAAGTTCTTTAGTCAGGGAAGAAGAAAGTGACGTTACCTGAAGAATAAGCCCCGGCTAACTACGTGCCAGCAGCCGCGGTAATACGTAGGGGGCAAGCGTTGTCCGGAATGACTGGGCGTAAAGGGTGTGTAGGCGGTTGTGCAAGTTAGAAGTGAAATACCTAGGGCTTAACTCAGGTGCTGCTTCTAAAACTGTATGACTAGAGTGCAGGAGAGGTTAACGGAATTCCTAGTGTAGCGGTAAAATGCGTAGATATTAGGAGGAACACCGGAGGCGAAGGCGGTTAACTGGCCTGTAACTGACGCTGAGACACGAAAGTGTGGGGAGCAAACAGGATTAGATACCCCGGTAGTC
>LST206_8941
CCTACGGGTGGCAGCAGTGAGGAATATTGGTCAATGGGCGAGAGCCTGAACCAGCCAAGTAGCGTGAAGGATGACTGCCCTATGGGTTGTAAACTTCTTTTATACGGGAATAACACGCGGCACGTGTTCCGTTCTGCATGTACCGTATGAATAAGCATCGGCTAACTCCGTGCCAGCAGCCGCGGTAATACGGAGGATGCGAGCGTTATCCGGATGTATTGGGTTTAAAGGGAGCGTAGACGGGTCCTTAAGTCAGTTGTGAAAGTTTGTGGCTCAACCGTAAAATTGCAGTTGATACTGGGGACCTTGAGTGCGGCAGAGGCAGGCGGAATTCGTGGTGTAGCGGTGAAATGCTTAGATATCACGAAGAACTCCGATTGCGAAGGCAGCTTGCTGGACCGTAACTGACGTTGATGCTCGAAAGTGCGGGTATCAAACAGGATTAGATACCCGTGTAGTC
>LST206_15607
CCTACGGGGTGCAGCAGTCGGGAATATTGCGCAATGGAGGAAACTCTGACGCAGTGACGCCGCGTATAGGAAGAAGGTCTTCGGATTGTAAACTATTGTCGTTAGGGAAGAGAAAGGACAGTACCTAAGGAGGAAGCTCCGGCTAACTACGTGCCAGCAGCCGCGGTAATACGTAGGGAGCGAGCGTTATCCGGATTTATTGGGTGTAAAGGGTGCGTAGACGGGTAATCAAGTTAGTTGTGAAATCCCTTGGCTTAACTGAGGAACTGCAACTAAAACTGGTTATCTTGAGTACAGGAGAGGTAAGTGGAATTCCTAGTGTAGCGGTGAAATGCGTAGATATTAGGAGGAACATCAGTGGCGAAGGCGGCTTACTGGACTGTAACTGACGTTGAGGCGCGAAAGCGTGGGGAGCAAACAGGATTAGATACCCGTGTAGTC
>LST206_22265
CCTACGGGTTGCAGCAGTGGGGAATATTGCACAATGGGGGAAACCCTGATGCAGCGACGCCGCGTGGAGGAAGAAGGTCTTCGGATTGTAAACTCCTGTTGTTGGGGAAAAGAAGGATGGTACCCAACAAGGAAGTGACGGCTAACTACGTGCCAGCAGCCGCGGTAAAACGTAGGTCACGAGCGTTGTCCGGAATGACTGGGCGTAAAGGGAGTGTAGGTGGCATAATAAGTTATATGTGAAAGCCCGCAGCTTAACTGCGGAACTGCATATAAAACTGTTAGGCTGGAGTGCAGGAGAGGTAAGCGGAATTCCTAGTGTAGCGGTGGAATGCGTAGATATTAGGAAGAACACCAGAGGCGAAGGCGGCTTACTGGACTGTAACTGACACTGAGGCTCGAAAGCGTGGGGAGCAAACAGGATTAGATACCCTTGTAGTC
>LST206_24500
CCTACGGGTCGCAGCAGTGAGGAATATTGGTCAATGGACGGAAGTCTGAACCAGCCAAGTCGCGTGAAGGAAGACGGCCCTTAGGGTTGTAAACTTCTTTTACTTGTGAGTAAAGTGTTTTACGAGATAGAATATTGCAATTCACAAGAGAATAAGCATCGGCTAATTCCGTGCCAGCAGCCGCGGTAATACGGAAGATGCGAGCGTTATCCGGATTTATTGGGTTTAAAGGGTGCGTAGGCGGGATTGAAAGTCAGCGGTGAAATCTCACGGCTTAACCGTGAAACTGCCGTTGAAACTATAAACCTTGAGTGTAAAAGAGGTATGCGGAATGCGTGGTGTAGCGGTGAAATGCATAGATATCACGCAGAACTCCGATTGCGAAGGCAGCATACTGGGCTACAACTGACGCTGAAGCACGAAAGCGTGGGGATCGAACAGGATGAGATACCCTCGTAGTC
>LST206_4496
CCTACGGGTTGCAGCAGTGGGGGATATTGCACAATGGGGGAAACCCTGATGCAGCGACGCCGCGTGAGTGAAGAAGTATTTCGGAATGTAAAGCTCTATCGGCAGGGACGATAATGACGGTACCTGAGTAGGAAGCACCGGCTAACTACGTGCCAGCAGCCGCGGTAATACGTAGGGGGCAAGCGTTATCCGGATTTACTGGGTGTAAAGGGAGCGTAGACGGCGAAGCAAGTCTGAAGTGAAAGCCCGGGGCTCAACCGCGGGACTGCTTTGGAAACTGTTGTGCTGGAGTGCTGGAGAGGCAGGCGGAATTCCTAGTGTAGCGGTGAAATGCGTAGATATTAGGAGGAACACCAGTGGCGAAGGCGGCCTGCTGGACAGTAACTGACGTTGAGGCTCGAAAGCGTGGGGAGCAAACAGGATTAGATACCCCGGTAGTC
>LST206_13387
CCTACGGGGCGCAGCAGTGGGGAATCTTGCGCAATGGGGGGAACCCTGACGCAGCGACGCCGCGTGCGGGATGGAGGCCTTCGGGTCGTGAACCGCTTTCAGCAGGGACGAGACTGACGGTACCTGCAGAAGAAGCCCCGGCTAACTACGTGCCAGCAGCCGCGGTAATACGTAGGGGGCGAGCGTTATCCGGATTCATTGGGCGTAAAGCGCTCGTAGGCGGTCCGTTAGGTCGGGAGTCAAATCCGGGGGCTCAACCCCCGCCCGCTCCCGATACCGGCGGACTTGAGTTTGGTAGGGGAAGGCGGAATTCCAAGTGTAGCGGTGGAATGCGCAGATATTTGGAAGAACACCGGTGGCGAAGGCGGCCTTCTGGACCGTAACTGACGTTGAGGCACGAAAGTGTGGGGAGCAAACAGGATTAGATACCCCGGTAGT
>LST206_31
CCTACGGGTCGCAGCAGTGGGGAATATTGCACAATGGGGGAAACCCTGATGCAGCAACGCCGCGTGAAGGAAGACGGTTTTCGGATTGTAAACTTCTTTTCTTAGTGAAGAAGAAAGTGACGGTAGCTAAGGAATAAGCATCGGCTAACTACGTGCCAGCAGCCGCGGTAATACGTAGGATGCAAGCGTTATCCGGATTTACTGGGTGTAAAGGGAGCGCAGGCGGGACTTCAAGTTGGATGTGAAATGCCGGGGCTCAACCCCGGAGCTGCATCCAAAACTGTAGTTCTTGAGTGGAGTAGAGGCAAGCGGAATTCCGAGTGTAGCGGTGAAATGCGTAGATATTCGGAGGAACACCAGTGGCGAAGGCGGCTTGCTGGGCTCTAACTGACGCTGAGGCTCGAAAGTGTGGGGAGCAAACAGGATTAGATACCCCTGTAGTC
>LST206_11176
CCTACGGGAGGCAGCAGTCGGGAATATTGCGCAATGGAGGAAACTCTGACGCAGTGACGCCGCGTGCAGGAAGAAGGTTTTCGGATTGTAAACTGCTTTAGACAGGGAAGAACAAATGACAGTACCTGTAGAATAAGCTCCGGCTAACTACGTGCCAGCAGCCGCGGTAATACGTAGGGAGCAAGCGTTATCCGGATTTATTGGGTGTAAAGGGTGCGTAGACGGGAAGTCAAGTTAGTTGTGAAATCCCTCGGCTCAACTGAGGAACTGCAACTAAAACTAACTTTCTTGAGTGCTGGAGAGGAAAGTGGAATTCCTAGTGTAGCGGTGAAATGCGTAGATATTAGGAGGAACACCAGTGGCGAAGGCGACTTTCTGGACAGTAACTGACGTTGAGGCACGAAAGTGTGGGGAGCAAACAGGATTAGATACCCGAGTAGTC
>LST206_17835
CCTACGGGGTGCAGCAGTGAGGAATATTGGTCAATGGGCGAGAGCCTGAACCAGCCAAGTAGCGTGAAGGATGACTGCCCTACGGGTTGTAAACTTCTTTTATAAGGGAATAAAGTATTCTACGTGTAGAGTTTTGTATGTACCTTATGAATAAGCATCGGCTAACTCCGTGCCAGCAGCCGCGGTAATACGGAGGATGCGAGCGTTATCCGGATTTATTGGGTTTAAAGGGAGCGTAGACGGGTCCTTAAGTCAGTTGTGAAAGTTTGCGGCTCAACCGTAAAATTGCAGTTGATACTGGGGACCTTGAGTGCGGCAGAGGCAGGCGGAATTCGTGGTGTAGCGGTGAAATGCTTAGATATCACGAAGAACCCCGATTGCGAAGGCAGCCTGCTAAGCTGCAACTGACGTTGAGGCTCGAAAGTGTGGGTATCAAACAGGATTAGATACCCGCGTAGTC
>LST206_31151
CCTACGGGCCGCAGCAGTAGGGAATATTGCTCAATGGGGGAAACCCTGAAGCAGCAACGCCGCGTGGAGGATGAAGGTTTTCGGATTGTAAACTCCTTTTGTTAGAGAAGATAATGACGGTATCTAACGAATAAGCACCGGCTAACTCCGTGCCAGCAGCCGCGGTAATACGGAGGGTGCAAGCGTTACTCGGAATCACTGGGCGTAAAGAGCGCGTAGGCGGGGTAGTAAGTCAGATGTGAAATCCTATGGCTTAACCATAGAACTGCATTTGAAACTACTACTCTAGAGTATGGGAGAGGTAGGTTGAATTCTTGGTGTAGGGTTAAAATCCGTAGAGATCAAGAGGAATACTCATTGCGAAGGCGACCTGCTGGAACATTACTGACGCTGATGCGCGAAAGCGTGGGGAGCAAACAGGATTAGATACCCCTGTAGTC
>LST206_6733
CCTACGGGATGCAGCAGTGGGGAATATTGCACAATGGGGGAAACCCTGATGCAGCGACGCCGCGTGAGCGAAGAAGTATTTCGGTATGTAAAGCTCTATCAGCAGGGAAGAAACTGACGGTACCTGACTAAGAAGCACCGGCTAAATACGTGCCAGCAGCCGCGGTAATACGTATGGTGCAAGCGTTATCCGGATTTACTGGGTGTAAAGGGAGCGTAGACGGATAGGCAAGTCTGGAGTGAAAGCCCGGGGCTCAACCCCGGGACTGCTTTGGAAACTGTTTATCTAGAGTGCTGGAGAGGTAAGTGGAATTCCTAGTGTAGCGGTGAAATGCGTAGATATTAGGAGGAACACCAGTGGCGAAGGCGGCTTACTGGACAGTAACTGACGTTGAGGCTCGAAAGCGTGGGGAGCAAACAGGATTAGATACCCCAGTAGTC
>LST206_28934
CCTACGGAGGGCAGCAGTGGGGAATATTGGGCAATGGGCGAAAGCCTTACCCAGCAATGCCGCGTGAATGAAGAAGGTCTTCGGATTGTAAAGTTCTTTAGTCAGGGAAGAAGAAAGTGACGTTACCTGAAGAATAAGCCCCGGCTAACTACGTGCCAGCAGCCGCGGTAATACGTAGGGGGCAAGCGTTGTCCGGAATGACTGGGCGTAAAGGGTGTGTAGGCGGTTGTGCAAGTTAGAAGTGAAATACCTAGGGCTTAACTCAGGTGCTGCTTCTAAAACTGTATGACTAGAGTGCAGGAGAGGTTAACGGAATTCCTAGTGTAGCGGTAAAATGCGTAGATATTAGGAGGAACACCGGAGGCGAAGGCGGTTAACTGGCCTGTAACTGACGCTGAGACACGAAAGTGTGGGGAGCAAACAGGATTAGATACCCCGGTAGTC
>LST206_33382
GGGCGGCAGCAGTGAGGAATATTGGTCAATGGGCGAGAGCCTGAACCAGCCAAGTAGCGTGAAGGATGACTGCCCTATGGGTTGTAAACTTCTTTTATACGGGAATAACACGCGGCACGTGTGCCGTTCTGCATGTACCGTATGAATAAGCATCGGCTAACTCCGTGCCAGCAGCCGCGGTAATACGGAGGATGCGAGCGTTATCCGGATTTATTGGGTTTAAAGGGAGCGTAGACGGGTCCTTAAGTCAGTTGTGAAAGTTTGCGGCTCAACCGTAAAATTGCAGTTGATACTGGGGACCTTGAGTGCGGCAGAGGCAGGCGGAATTCGTGGTNTAGCGNTGNAATGCTTAGATATCACGNNGAACCCCGNTTGCNAANNCNNCATGCCAGTCCGCCACTNACNTTNAGNCTCGAAGGTGCNGGTATCAAACANGATTAGATACCCGTGTAGTC
>LST206_2264
CCTACGGGCGGCAGCAGTGGGGAATATTGGGCAATGGGCGAAAGCCTTACCCAGCAATGCCGCGTGAGTGAAGAAGGTCTTCGGATTGTAAAGCTCTTTGATTGGGGACGAGTAGAAGACGGTACCCAAGGAACAAGCCCCGGCTAACTATGTGCCAGCAGCCGCGGTAATACATAGGGGGCGAGCGTTGTCCGGAATGACTGGGCGTAAAGGGTGTGTAGGCGGTTTGGCAAGTTAGAAGTGTAATACCCAGGGCTTAACTCGGGTGCTGCTTCTAAAACTACCTGACTTGAGTGTCGGAGAGGAAAATGGAATTCCCAGTGTAGCGGTAGAATGCACAGATATTGGGAGGAACACCGGAGGCGAAAGCGATTTTCTGGACGACAGCTGACGCTGAGGCACGAAAGCGTGGGGATCAAACAGGATTAGATACCCTCGTAGT
>LST206_26708
CCTACGGGCGGCAGCAGTGGGGAATCTTTCGCAATGGGCGAAAGCCTGACGCAGCGACGCCGCGTGCGGGACGAAGGCCTTCGGGTCGTAAACCGCTTTCAGCAGGGACGAGGGGGCAACCTGACGGTACCTGCAGAAGAAGCCCCGGCTAACTACGTGCCAGAAGCCGCGGTAATACGTAGGGGGCGAGCGTTATCCGGATTCATTGGCCGTAAAGCGCTCGTAGGCGGTCCGTTAGGTGGGGAGTCAAATCCGGGGGCTCAACCCCCGCCCGCTCCCGATACCGGCGGACTTGAGTTTGGTAGGGGAAGGCGGAATTCCAAGTGTAGCGGTGGAATGCGCAGATATTTGGAAGAACACCGGTGGCGAAGGCGGCCTTCTGGGCCACAACTGACGCTGAGGAGCGAAAGCTAGGGGAGCGAACGGGATTAGATACCCGTGTAGTC
>LST206_8942
CCTACGGGATGCAGCAGTCGGGAATATTGCGCAATGGAGGAAACTCTGACGCAGTGACGCCGCGTGCAGGAAGAAGGTTTTCGGATTGTAAACTGCTTTAGACAGGGAAGAACAAATGAAAGTACCTGTAGAATAAGCTCCGGCTAACTACGTGCCAGCAGCCGCGGTAATACGTAGGGAGCAAGCTTTATCCGGATTTATTGGGTGTAAAGGGTGCGTAGACGGGAAGTCAAGTTAGTTGTGAAATCCCTCGGCTCCACTGAGGAACTGCAACTAAAACTAACTTTCTTGAGTGCTGGAGATGAAAGTGGAATTCCGAGTGTAGCGGTGAAATTCGTAGATATTGGGAGGAACACCAGTGGCGAAGGCGACTTTCTGGACATTAACTGACGTTGAGGCACGAAAGTGTGGGGAGCAAACAGGATTAGATACCCGGGTAGTC
>LST206_22266
CCTACGGGGCGCAGCAGTGGGGAATATTGGGCAATGGGCGAAAGCCTTACCCAGCAATACCGCGTGAGGGAAGGAGGTCTTCGGATTGTAAACCTCTTTGATCAGGGACGAAGGAAGTGACGGTACCTGAAGAACAAGCCCCGGCTAACTACGTGCCAGCAGCCGCGGTAATACGTAGGGGGCGAGCGTTGTCCGGAATGACTGGGCGTAAAGGGTGCGTAGGCGGCTTGGCAAGTTAGAAGTGAAATACCTAGGGCTTAACTCAGGTGCTGCTTTTAAGACTGCTGGGCTGGAGTGCAGGAGAGGTTAATGGAATTCCTAGTGTAGCGGTGGAATGCGTAGATATTAGGAGGAACACCAGAGGCGAAGGCGATTAACTGGACTGTAACTGACGCTGAGGCACGAAAGTGTGGGGAGCAAACAGGATTAGATACCCGAGTAGTC
>LST206_28935
CCTACGGGGTGCAGCAGTAGGGAATATTGCTCAATGGGGGAAACCCTGAAGCAGCAACGCCGCGTGGAGGATGAAGGTTTTCCGATTGTAAACTCCTTTTGTTAGAGAAGATAATGACGGTATCTAACGAATAAGCACCGGCTAACTCCGTGCCAGCAGCCGCGGTAATACGGAGGGTGCAAGCGTTACTCGGAATCACTGGGCGTAAAGAGCGCGTAGGCGGGGTAGTAAGTCAGATGTGAAATCCTATGGCTTAACCATAGAACTGCATTTGAAACTACTACTCTAGAGTATGGGAGAGGTAGGTGGAATTCTTGGTGTAGGGGTAAAATCCGTAGAGATCAAGAGGAATACTCATTGCGAAGGCGACCTGCTGGAACATTACTGACGCTGATGCGCGAAAGCGTGGGGAGCAAACAGGATTAGATACCCCTGTAGTC
>LST206_6734
CCTACGGGCCGCAGCAGTGGGGAATATTGCGAAATGGGGGCAACCCTGACGCAGCAACGCCGAGTGAAGGATGAAGGTTTTCGGATTGTAAACTTCTTTTGTCGAGGATGATAGTGACAGTACTCGACGAATAAGCCACGGCTAACTACGTGCCAGCAGCCGCGGTAATACGTAGGTGGCAAGCGTTGTCCGGATTTACTGGGTGTAAAGGGCGAGTAGGCGGTTTTGCAAGTCTGATGTGAAATACCGGAGCTCAACTCCGGGGCTGCATTAGAAACTGTAGGACTTGAGTGATGGAGAGGCAGGCGGAATTCCCGGTGTAGCGGTGGAATGCGTAGATATCGAGAGGAACACCAGTGGCGAAGGCGGCCTGCTGGACATTAACTGACGCTGAGGAGCGAAAGCGTGGGGAGCAAACAGGATTAGATACCCCTGTAGTC
>LST206_20051
CCTACGGGACGCAGCAGTGGGGAATATTGGGCAATGGGCGCAAGCCTGACCCAGCAACGCCGCGTGAAGGAAGAAGGCCCTCGGGTTGTAAACTTCTTTTGTCGGGGACGAAGCAAGTGACGGTACCTGACGAATAAGCCACGGCTAACTACGTGCCAGCAGCCGCGGTAATACGTAGGTGGCAAGCGTTATCCGGATTTACTGGGTGTAAAGGGCGTGTAGGCGGGATGGCAAGTCAGATGTGAAACCCATGGGCTCAACCCATGGCCTGCATTTGAAACTGTTGGTCTTGAGTGCTGGAGAGGCAATCGGAATTCCGTGTGTAGCGGTGAAATGCGTAGATATACGGAGGAACACCAGTGGCGAAGGCGGATTGCTGGACAGTAACTGACGCTGAGGCGCGAAAGCGTGGGGAGCAAACAGGATTAGATACCCTTGTAGTC
>LST206_31152
CCTACGGGCCGCAGCAGTGAGGAATATTGGTCAATGGGCGAGAGCCTGAACCAGCCAAGTAGCGTGAAGGATGACTGCCCTACGGGTTGTAAACTTCTTTTATAAGGGAATAAAGTATTATACGTGTAGAGTTTTGCATGTACCTTATGAATAAGCATCGGCTAACTCCGTGCCAGCAGCCGCGGTAATACGAAGGATGCGAGCGTTATCCGGATTTATTGGGTTTAAAGGGAGCGTAGGCGGCTGTTTAAGTCAGCTGTGAAATGGAGCGGCTCAACCGGAGAACTGCAGTGGAAACTGGACGGCTTGAGTGCAGATGAGGCGGGCGGAATTCGTGGTGTAGCGGTGAAATGCTTAGATATCACGAAGAACACCGATTGCGAAGGCAGCCTTCTAAGCTGCAACTGACGTTGAGGCTCGAAAGTGTGGGTAGCAAACAGGATTAGATACCCCTGTAGTC
>LST206_33383
GGGATGCAGCAGTGGGGAATATTGCACAATGGGGGAAACCCTGATGCAGCGACGCCGCGTGAGCGAAGAAGTATCTCGGTATGTAAAGCTCTATCAGCAGGGAAGAAAATGACGGTACCTGACTAAGAAGCACCGGCTAACTACGTGCCAGCAGCCGCGGTAATACGTAGGTGGCGAGCGTTATCCGGAATTATTGGGCGTAAAGCGCGCGCAGGTGGTTTATTAAGTCTGATGTGAAAGCCTACGGCTTAACCGTAGAATTGCATTGGAAACTGGGGGGCTTGAGTGCAGAAGAGGAAAGTGGAATTCCACGTNTAGCGNTGNAATGCGTAGAGATGTGGNNGAACACCGNTGGCNAANNCNNCTTTCTGGTCTGCAACTNACNCTNAGNCGCGAAAGCGTNGGGAGCAAACANGATTAGATACCCCAGTAGTC
>LST206_24502
CCTACGGGACGCAGCAGTGGGGAATATTGCACAATGGAGGGAACTCTGATGCAGCGATGCCGCGTGAGGGAAGAAGGTTTTCGGATTGTAAACCTCTGTCATCAGGGACGATAATGACGGTACCTGATGAGGAAGCTCCGGCTAACTACGTGCCAGCAGCCGCGGTAATACGTAGGGAGCGAGCGTTGTCCGGAATTACTGGGTGTAAAGGGAGCGTAGGCGGGACTGCAAGTCAGATGTGAAAATTATGGGCTCAACCCATAACCTGCATTTGAAACTGTGGTTCTTGAGTGAAGTAGAGGTAAGCGGAATTCCTAGTGTAGCGGTGAAATGCGTAGATATTAGGAGGAACATCAGTGGCGAAGGCGGCTTACTGGGCTTTAACTGACGCTGAGGCTCGAAAGCGTGGGTAGCAAACAGGATTAGATACCCCCGTAGTC
>LST206_15609
CCTACGGGACGCAGCAGTGAGGAATATTGGTCAATGGGCGAGAGCCTGAACCAGCCACGTAGCGTGAAGGATGACTGCCCTACGGGTTGTAAACTTCTTTTATAAGGGAATAAAGTTCTCTACGTGTAGAGTTTTGTATGTACCTTATGAATAAGCATCGGCTAACTCCGTGCCAGCAGCCGCGGTAATACGGAGGATGCGAGCGTTATCCGGATTTATTGGGTTTAAAGGGAGCGTAGACGGCGGTTTAAGTCAGCTGTGAAATGGTGCGGCTCAACCGTAGCACTGCAGTTGAAACTGGACGGCTTGAGTGCAGTTGAGGCAGGCGGAATTCGTGGTGTAGCGGTGAAATGCTTAGATATCACGAAGAACCCCGATTGCGAAGGCAGCCTGCTAAGCTGCAACTGACGTTGAGGCTCGAAAGTGTGGGTATCAAACAGGATTAGATACCCGTGTAGTC
>LST206_28936
CCTACGGGAGGCAGCAGTAGGGAATATTGCTCAATGGGGGAAACCCTGAAGCAGCAACGCCGCGTGGAGGATGAAGGTTTTCGGATTGTAAACTCCTTTTGTTAGAGAAGATAATGACGGTATCTAACGAATAAGCACCGGCTAACTCCGTGCCAGCAGCCGCGGTAATACGGAGGGTGCAAGCGTTACTCGGAATCACTGGGCGTAAAGAGCGCGTAGGCGGGGTAGTAAGTCAGATGTGAAATCCTATGGCTTAACCATAGAACTGCATTTGAAACTACTACTCTAGAGTATGGGAGAGGTAGGCGTAATTCTTGGTGTAGGGGTAAAATCCGTAGAGATCAAGAGGAATACTCATTGCGAAGGCGACCTGCTGGAACATTACTGACGCTGATGCGCGAAAGCGGGGGGAGCAAACAGGATTAGATAACCGTGTAGTC
>LST206_6735
CCTACGGGCTGCAGCAGTGGGGAATATTGGGCAATGGGCGAAAGCCTTACCCAGCAATACCGCGTGAGGGAAGGAGGTCTTCGGATTGTAAACCTCTTTGATCAGGGACGAAGGAAGTGACGGTACCTGAAGAACAAGCCCCGGCTAACTACGTGCCAGCAGCCGCGGTAATACGTAGGGGGCGAGCGTTGTCCGGAATGACTGGGCGTAAAGGGTGCGTAGGCGGCTTGGCAAGTTAGAAGTGAAATACCTAGGGCTTAACTCAGGTGCTGCTTTTAAGACTGCTGGGCTGGAGTGCAGGAGAGGTTAATGGAATTCCTGGTGTAGCGGTGGAATGCGTAGATATTAGGAGGAACACCAGAGGCGAAGGCGATTAACTGGACTGTAACTGACGCTGAGGCACGAAAGTGTGGGGAGCAAACAGGATTAGATACCCTCGTAGTC
>LST206_2265
CCTACGGGTTGCAGCAGTCGGGAATATTGCGCAATGGAGGAAACTCTGACGCAGCGACGCCGCGTGAGTGAAGAAGTATTTCGGTATGTAAAGCTCTATCAGCAGGGAAGAAAATGACGGTACCTGACTAAGAAGCACCGGCTAAATACGTGCCAGCAGCCGCGGTAATACGTATGGTGCAAGCGTTATCCGGATTTACTGGGTGTAAAGGGAGCGTAGACGGATAGGCAAGTCTGGAGTGAAAACCCGGGGCTCAACCCCGGGACTGCTTTGGAAACTGTTTATCTAGAGTGCTGGAGAGGTAAGTGGAATTCCTAGTGTAGCGGTGAAATGCGTAGATATTAGGAGGAACACCAGTGGCGAAGGCGGCTTACTGGACAGTAACTGACGTTGAGGCTCGAAAGCGTGGGGAGCAAACAGGATTAGATACCCTGGTAGTC
>LST206_8943
CCTACGGGGCGCAGCAGTGGGGAATATTGGGCAATGGGCGCAAGCCTGACCCAGCAACGCCGCGTGAAGGATGAAGGCCCTCGGGTTGTAAACTTCTTTTGTCAGGGACGAAGCAAGTGACGGTACCTGACGAATAAGCCACGGCTAACTACGTGCCAGCAGCCGCGGTAATACGTAGGTGGCAAGCGTTATCCGGATTTACTGGGTGTAAAGGGCGTGTAGGCGGGATTGCAAGTCAGATGTGAAAACCACGGGCTCAACCTGTGGCCTGCATTTGAAACTGCAGTTCTTGAGTACTGGAGAGGCAGACGGAATTCCTAGTGTAGCGGTGAAATGCGTAGATATTAGGAGGAACACCAGTGGCGAAGGCGGTCTGCTGGACAGCAACTGACGCTGAGGCGCGAAAGCGTGGGGAGCAAACAGGATTAGATACCCCTGTAGTC
>LST206_28937
CCTACGGGGGGCAGCAGGCGCGCAAACTTTACAATGCGAGCAATCGTGATAAGGAAACCCTGAGTGCCTGTCGATGCAGGCTGTTCATCTGTTTAAATTGCAGGTGAAGAAAGGGCAGGGCAAGACCGGTGCCAGCCGCCGCGGTAATACCGGCTGCTCGAGTGATGGCCACTATTACTGGGTTTAAAGCGTCCGTAGCTTGATTCTTAGGTCTCTTGGGAAATCTTAACGCTTAACGTTAAGGCGTCTAAGGGATACCGGGAATCTTGGAACTGGGAGAGGTAAGCCGTACTTCGGGGGTAGGAGTGAAATCTTGTAATCCTCGAGGGACGACCTATGGCGAAGGCAGCTTACCAGAACAGCTTCGACAGTGAGGGACGAAAGCTGGGGGAGCAAACGGGATTAGATACCCTTGTAGTC
>LST206_11178
CCTACGGGGCGCAGCAGTGGGGAATATTGCACAATGGGGGAAACCCTGATGCAGCGACGCCGCGTGGAGGAAGAAGGTCTTCGGATTGTAAACTCCTGTTGTTGGGGAAAAGAAGGATGGTACCCAACAAGGAAGTGACGGCTAACTACGTGCCAGCAGCCGCGGTAAAACGTAGGTCACGAGCGTTGTCCGGAATTACTGGGTGTAAAGGGAGCGCAGGCGGGTATGCAAGTTGGGAGTGAAATACATGGGCTCAACCCATGAACTGCTCTCAAAACTGTGTATCTTGAGTAGTGCAGAGGTAGGCGGAATTCCCGGTGTAGCGGTGGAATGCGTAGATATCGGGAGGAACACCAGTGGCGAAGGCGGCCTACTGGGCACCAACTGACGCTGAGGCTCGAAAGTGTGGGTAGCAAACAGGATTAGATACCCGTGTAGTC
>LST206_4498
CCTACGGGCGGCAGCAGTGGGGAATATTGCACAATGGGGGAAACCCTGATGCAGCGACGCCGCGTGAAGGAAGAAGTATTTCGGTATGTAAACTTCTATCAGCAGGGAAGAAAATGACGGTACCTGACTAAGAAGCCCCGGCTAACTACGTGCCAGCAGCCGCGGTAATACGTAGGGGGCAAGCGTTATCCGGATTTACTGGGTGTAAAGGGAGCGTAGGTGGTAAGGCAAGCCAGAAGTGAAAGCCCGGGGCTCAACCCCGAGGATTGCTTTTGGAACTGTCGAACTAGAGTGCAGGAGGGGCAAGCGGAATTCCTAGTGTAGCGGTGAAATGCGTAGATATTAGGAGGAACACCAGTGGCGAAGGCGGCTTGCTGGACTGTAACTGACACTGAGGCTCGAAAGCGTGGGGAGCAAACAGGATTAGATACCCTAGTAGTC
>LST206_20052
CCTACGGGAGGCAGCAGTGAGGAATATTGGTCAATGGGCGAGAGCCTGAACCAGCCAAGTAGCGTGAAGGATGACTGCCCTATGGGTTGTAAACTTCTTTTATACGGGAATAACACGCGGCACGTGTGCCGTTCTGCATGTACCGTATGAATAAGCATCGGCTAACTCCGTGCCAGCAGCCGCGGTAATACGGAGGATGCGAGCGTTATCCGGATTTATTGGGTTTAAAGGGAGCGTAGACGGGTCCTTAAGTCAGTTGTGAAAGTTTGCGGCTCAACCGTAAAATTGCAGTTGATACTGGGGACCTTGAGTGCGGCAGAGGCAGGCGGAATTCGTGGTGTAGCGGTGAAATGCTTAGATATCACGAAGAACTCCGATTGCGAAGGCAGCTTGCTGGACCGTAACTGACGTTGATGCTCGAAAGTGCGGGTATCAAACAGGATTAGATACCCGAGTAGTC
>LST206_6736
CCTACGGGCGGCAGCAGTGAGGAATATTGGTCAATGGGCGCGAGCCTGAACCAGCCAAGTAGCGTGGAGGATGACTGCCCTACGGGTTGTAAACTCCTTTTGCAGGGGGATAAAGTGTGCCACGCGTGGCATATTGCAGGTACCCTGCGAATAAGCATCGGCTAACTCCGTGCCAGCAGCCGCGGTAATACGGAGGATGCGAGCGTTATCCGGATTTATTGGGTTTAAAGGGAGCGCAGACGGCCCCTTAAGTCAGCTGTGAAAGTTTGCGGCTCAACCGTAAAATTGCAGTTGAAACTGTGGGGCTTGAGTACGGTCGCGGCATGCGGAATTCGTGGTGTAGCGGTGAAATGCATAGATATCACGAAGAACCCCGATTGCGAAGGCAGCATGCCAGTCCGCCACTGACGTTGAGGCTCGAAGGTGCGGGTATCAAACAGGATTAGATACCCGTGTAGTC
>LST206_17837
CCTACGGGTTGCAGCAGTGAGGAATATTGGTCAATGGACGCAAGTCTGAACCAGCCATGCCGCGTGCAGGAAGACGGCTCTATGAGTTGTAAACTGCTTTTGTACGAGGGTAAACTCAGATACGTGTATCTGACTGAAAGTACCGTACGAATAAGGATCGGCTAACTCCGTGCCAGCAGCCGCGGTAATACGGAGGATCCAAGCGTTATCCGGATTTATTGGGTTTAAAGGGTGCGTAGGCGGTTTGATAAGTTAGAGGTGAAATACCGGGGCTTAACTCCGGAACTGCCTCTGATACTGTTGAGCTAGAGAGTAGTTGCGGTAGGCGGAATGTATGGTGTAGCGGTGAAATGCTTAGAGATCATACAGAACACCGATTGCGAAGGCAGCTTACCAAACTATATCTGACGTTGAGGCACGAAAGCGTGGGGAGCAAACAGGATTAGATACCCCAGTAGTC
>LST206_2266
CCTACGGGCGGCAGCAGTGAGGAATATTGGTCAATGGGCGAGAGCCTGAACCAGCCAAGTAGCGTGAAGGATGACTGCCCTACGGGTTGTAAACTTCTTTTATAAGGGAATAAAGTATTCTACGTGTAGAGTTTTGTATGTACCTTATGAATAAGCATCGGCTAACTCCGTGCCAGCAGCCGCGGTAATACGGAGGATGCGAGCGTTATCCGGATTTATTGGGTTTAAAGGGAGCGTAGACGGCGGTTTAAGTCAGCTGTGAAATGGTGCGGCTCAACCGTAGCACTGCAGTTGAAACTGGACGGCTTGAGTGCAGTTGAGGCAGGCGTAATTCGTGGTGTAGCGGTGAAATGCTTAGATATCACGAAGAACCCCGATTGCGAAGGCAGCCTGCTAAGCTGCAACTGACGTTGAGGCTCGAAAGTGTGGGTATCAAACAGGATTAGATCCCCAGTAGTC
>LST206_26710
CCTACGGGTTGCAGCAGTGGGGAATATTGCGCAATGGGCGAAAGCCTGACGCAGCGACGCCGCGTGAGGGATGAAGGTCCTCGGATCGTAAACCTCTGTCAGAAGGGAAGAAGTTATGCTGTTCTAATCAGCGGCATATTGACGGTACCTTCAAAGGAAGCACCGGCTAACTCCGTGCCAGCAGCCGCGGTAATACGGAGGGTGCGAGCGTTAATCGGAATTACTGGGCGTAAAGCGCACGTAGGCTGTATGTCAAGTCAAGGGTGAAATCCCACGGCTCAACCGTGGAACTGCCTTTGAAACTGGCAAACTGGAGTATGTGAGAGGGTGGCGGAATTCCTGGTGTAGGAGTGAAATCCGTAGATATCAGGAGGAACATCAGTGGCGAAGGCGGCCACCTGGCACACCACTGACGCTGAGGTGCGAAAGCGTGGGTAGCAAACAGGATTAGATACCCTAGTAGTC
>LST206_15610
CCTACGGGCTGCAGCAGTGGGGGATATTGCACAATGGGGGAAACCCTGATGCAGCAACGCCGCGTGAAGGAAGAAGGTCTTCGGATTGTAAACTTTTGTCCTCAGTGAAGATAATGACGGTAGCTGAGGAGGAAGCTCCGGCTAACTATGTGCCAGCAGCCGCGGTAATACATAGGGAGCAAGCGTTATCCGGATTTATTGGGTGTAAAGGGTGCGTAGACGGGAATATAAGTTAGTTGTGAAATCCCTCGGCTCAACTGAGGAACTGCAACTAAAACTGTATTTCTTGAGTGCGGGAGAGGAAAGTGGAATTCCTAGTGTAGCGGTGAAATGCGTAGATATTAGGAGGAACACCAGTGGCGAAGGCGACTTTCTGGACCGTAACTGACGTTGAGGCACGAAAGTGTGGGGAGCAAACAGGATTAGATACCCTCGTAGTC
>LST206_34
CCTACGGGGGGCAGCAGTGGGGGATATTGCACAATGGAGGAAACCCTAATGCAGCGACGCCGCGTGAGGGAAGACGGTCTTCGGATTGTAAACCTCTGTCTTAGGGGAAGAAGATGACGGTACCCTAAGAGGAAGCTCCGGCTAACTACGTGCCAGCAGCCGCGGTAATACGTAGGGAGCGACGGTTGTCCGGAATTACTGGGTGTAAAGGGAGCGTAGGCGGGATGGCAAGTAGAATGTGAAAACAGCCGGCTCAACTGGTTGTTGCGTTCTAAACTGCCGTTCTTGAGTGAAGTAGAGGCAGGCGGAATTCCTAGGGTAGCGGTGAAATGCGTAGATATTAGGAGGAACACCAGTGGCGAAGGCGGCCTGCTGGGCTTTAACTGACGCTGAGGCTCGAAAGCGTGGGGAGCAAACAGGATTAGATACCCTTGTAGTC
>LST206_4499
CCTACGGGTTGCAGCAGTGAGGAATATTGGTCAATGGGCGCGAGCCTGAACCAGCCAAGTAGCGTGGAGGATGACTGCCCTACGGGTTGTAAACTCCTTTTGCAGGGGGATAAAGTGTGCCACGTGTGGCATATTGCAGGTACCCTGCGAATAAGCATCGGCTAACTCCGTGCCAGCAGCCGCGGTAATACGGAGGATGCGAGCGTTATCCGGATTTATTGGGTTTAAAGGGAGCGCAGACGGCCCCTTAAGTCAGCTGTGAAAGTTTGCGGCTCAACCGTAAAATTGCAGTTGAAACTGTGGGGCTTGAGTGCAGTTGAGGCAGGCGGAATTCGTGGTGTAGCGGTGAAATGCTTAGATATCACGAAGAACCCCGATTGCGAAGGCAGCCTGCTAAGCTGCAACTGACGTTGAGGCTCGAAAGTGTGGGTATCAAACAGGATTAGATACCCCGGTAGTC
>LST206_28938
CCTACGGGGTGCAGCAGTGGGGAATATTGCACAATGGGGGAAACCCTGATGCAGCGACGCCGCGTGCGCGAAGAAGTATTTCGGTATGTAAAGCTCTATCAGCAGGGAAGAAGAATGACGGTACCTGACTAAGAAGCTCCGGCTAAATACGTGCCAGCAGCCGCGGTAATACGTATGGAGCAAGCGTTATCCGGATTTACTGGGTGTAAAGGGAGCGTAGGCGGTGCTATAAGTCTGATGTGAAAGCCCGGGGCTCAACCGCGGGACTGCATTGGAAACTGTAGGACGGGAGTGTCGGAGGGGTAAGTGGAATTCCTAGTGTAGCGGTGAAATGCGTAGATATTAGGAGGAACACCGGTGGCGAAGGCGGCTTACTGGACGACAACTGACGCTGAGGCTCGAAAGCGTGGGGAGCAAACAGGATTAGATACCCGGGTAGTC
>LST206_22268
CCTACGGGTCGCAGCAGTCGGGAATATTGCGCAATGGAGGAAACTCTGACGCAGTGACGCCGCGTATAGGAAGAAGGTTTTCGGATTGTAAACTATTGTAGACAGGGAAGAAAAAGGACAGTACCTGTAAAGTAAGCTCCGGCTAACTATGTGCCAGCAGCCGCGGTAATACATAGGGAGCAAGCGTTATCCGGATTTATTGGGTGTAAAGGGTGCGTAGACGGGAATATAAGTTAGTTGTGAAATCCCTCGGCTCAACTGAGGAACTGCAACTAAAACTGTATTTCTTGAGTGCGGGAGAGGAAAGTGGAATTCCTAGTGTAGCGGTGAAATGCGTAGATATTAGGAGGAACACCAGTGGCGAAGGCGACTTTCTGGACCGTAACTGACGTTGAGGCACGAAAGTGTGGGGAGCAAACAGGATTAGATACCCTGGTAGTC
>LST206_8944
CCTACGGGCTGCAGCAGTGGGGAATATTGCACAATGGGGGAAACCCTGATGCAGCGACGCCGCGTGGAGGAAGAAGGTCTTCGGATTGTAAACTCCTGTTGTTGGGGAAAAGAAGGATGGTACCCAACAAGGAAGTGACGGCTAACTACGTGCCAGCAGCCGCGGTAAAACGTAGGTCACGAGCGTTGTCCGGAATTACTGGGTGTAAAGGGAGCGCAGGCGGGTATGCAAGTTGGGAGTGAAATACATGGGCTCAACCCATGAACTGCTCTCAAAACTGTGTATCTTGAGTAGTGCAGAGGTAGGCGGAATTCCCGGTGTAGCGGTGGAATGCGTAGATATCGGGAGGAACACCAGTGGCGAAGGCGGCCTACTGGGCACCAACTGACGCTGAGGCTCGAAAGTGTGGGTAGCAAACAGGATTAGATACCCTTGTAGTC
>LST206_20053
CCTACGGGACGCAGCAGTGAGGAATATTGGTCAATGGACGCAAGTCTGAACCAGCCATGCCGCGTGCAGGAAGACGGCTCTATGAGTTGTAAACTGCTTTTGTACGAGGGTAAACTCAGATACGTGTATCTGACTGAAAGTACCGTACGAATAAGGATCGGCTAACTCCGTGCCAGCAGCCGCGGTAATACGGAGGATCCAAGCGTTATCCGGATTTATTGGGTTTAAAGGGTGCGTAGGCGGTTTGATAAGTTAGAGGTGAAATACCGGGGCTTAACTCCGGAACTGCCTCTGATACTGTTGAGCTAGAGAGTAGTTGCGGTAGGCGGAATGTATGGTGTAGCGGTGAAATGCTTAGAGATCATACAGAACACCGATTGCGAAGGCAGCTTACCAAACTATATCTGACGTTGAGGCACGAAAGCGTGGGGAGCAAACAGGATTAGATACCCGTGTAGTC
>LST206_11179
CCTACGGGCCGCAGCAGTGGGGAATCTTGCGCAATGGGGGCAACCCTGACGCAGCGACGCCGCGTGCGGGATGGAGGCCTTCGGGTCGTAAACCGCTTTCAGCAGGGACGAGACGAGACTGTACCTGCAGAAGAAGCCCCGGCTAACTACGTGCCAGCAGCCGCGGTAATACGTAGGGGGCGAGCGTTATCCGGATTCATTGGGCGTAAAGCGCGCGTAGGCGGCCGCGCAGGCGGGGGGTCAAATCCCGGGGCTCAACCCCGGGCCGCCCCCCGAACCGCGCGGCTTGGGTCCGGTAGGGGAGGGCGGAACACCCGGTGTAGCGGTGGAATGCGCAGATATCGGGTGGAACACCGGTGGCGAAGGCGGCCCTCTGGGCCGAGACCGACGCTGAGGCGCGAAAGCTGGGGGAGCGAACAGGATTAGATACCCCGGTAGTC
>LST206_6737
CCTACGGGACGCAGCAGTGAGGAATATTGGTCAATGGGCGAGAGCCTGAACCAGCCAAGTAGCGTGAAGGATGACTGCCCTATGGGTTGTAAACTTCTTTTATACGGGAATAACACGCGGCACGTGTGCCGTTCTGCATGTACCGTATGAATAAGCATCGGCTAACTCCGTGCCAGCAGCCGCGGTAATACGGAGGATGCGAGCGTTATCCGGATTTATTGGGTTTAAAGGGAGCGTAGACGGGTCCTTAAGTCAGTTGTGAAAGTTTGCGGCTCAACCGTAAAATTGCAGTTGATACTGGGGACCTTGAGTGCGGCAGAGGCAGGCGGAATTCGTGGTGTAGCGGTGAAATGCTTAGATATCACGAAGAACTCCGATTGCGAAGGCAGCTTGCTGGACCGTAACTGACGTTGATGCTCGAAAGTGCGGGTATCAAACAGGATTAGATACCCTTGTTAGTC
>LST206_31154
CCTACGGGATGCAGCAGTGGGGAATATTGCACAATGGGGGAAACCCTGATGCAGCGACGCCGCGTGGAGGAAGAAGGTCTTCGGATTGTAAACTCCTGTTGTTGGGGAAAAGAAGGATGGTACCCAACAAGGAAGTGACGGCTAACTACGTGCCAGCAGCCGCGGTAAAACGTAGGTCACGAGCGTTGTCCGGAATTACTGGGTGTAAAGGGAGCGCAGGCGGGTATGCAAGTTGGGAGTGAAATACATGGGCTCAACCCATGAACTGCTCTCAAAACTGTGTATCTTGAGTAGTGCAGAGGTAGGCGGAATTCCCGGTGTAGCGGTGGAATGCGTAGATATCGGGAGGAACACCAGTGGCGAAGGCGGCCTACTGGGCACCAACTGACGCTGAGGCTCGAAAGTGTGGGTAGCAAACAGGATTAGATACCCCGGTAGTC
>LST206_13390
CCTACGGGGTGCAGCAGTGAGGAATATTGGTCAATGGGCGCGAGCCTGAACCAGCCAAGTAGCGTGGAGGATGACTGCCCTACGGGTTGTAAACTCCTTTTGCAGGGGGATAAAGTGTGCCACGTGTGGCATATTGCAGGTACCCTGCGAATAAGCATCGGCTAACTCCGTGCCAGCAGCCGCGGTAATACGGAGGATGCGAGCGTTATCCGGATTTATTGGGTTTAAAGGGAGCGCAGACGGCCCCTTAAGTCAGCTGTGAAAGTTTGCGGCTCAACCGTAAAATTGCAGTTGAAACTGTGGGGCTTGAGTACGGTCGCGGCATGCGGAATTCGTGGTGTAGCGGTGAAATGCTTAGATATCACGAAGAACTCCGATTGCGAAGGCAGCTTGCTGGACCGTAACTGACGTTGATGCTCGAAAGTGCGGGTATCAAACAGGATTAGATACCCGAGTAGTC
>LST206_17838
CCTACGGGCCGCAGCAGTGAGGAATATTGGTCAATGGGCGCGAGCCTGAACCAGCCAAGTAGCGTGGAGGATGACTGCCTTACGGGTTGTAAACTCCTTTTGCAGGGGGATAAAGTGTGCCACGTGTGGCATATTGCAGGTACCCTGCGAATAAGCATCGGCTAACTCCGTGCCAGCAGCCGCGGTAATACGGAGGATGCGAGCGTTATCCGGATTTATTGGGTTTAAAGGGTGCGCAGACGGCCCCTTAAGTCAGCTGTGAAAGTTTGCGGCTCAACCGTAAAATTGCAGTTGAAACTGTGGGGCTTGAGTACGGTAGCGGCATGCGGAATTCGTGGTGTAGCGGTGAAATGCATAGATATCGCGAAGAACCCCGGTTGCGAAGGCAGCATGCCAGGCTGCCACTGACGTTGAGGCTCGAAAGTGCGGGTATCAAACAGGATTAGATACCCTGGTAGTC
>LST206_33386
GGGCCGCAGCAGTGAGGAATATTGGTCAATGGGCGAGAGCCTGAACCAGCCAAGTAGCGTGAAGGATGACTGCCCTACGGGTTGTAAACTTCTTTTATAAGGGAATAAAGTATTCTACGTGTAGAGTTTTGTATGTACCTTATGAATAAGCATCGGCTAACTCCGTGCCAGCAGCCGCGGTAATACGGAGGATGCGAGCGTTATCCGGATTTATTGGGTTTAAAGGGAGCGTAGACGGCCGTTTAAGTCAGCTGTGAAATGGTGCGGCTCAACCGTAGCACTGCAGTTGAAACTGGACGGCTTGAGTGCAGTTGAGGCAGGCGGAATTCGTGGTNTAGCGNTGNAATGCTTAGATATCACGNNGAACTCCGNTTGCNAANNCNNCTTGCTGGACCGTAACTNACNTTNAGNCTCGAAAGTGCNGGTATCAAACANGATTAGATACCCGAGTAGTC
>LST206_28939
CCTACGGGTTGCAGCAGTGAGGAATATTGGTCAATGGGCGAGAGCCTGAACCAGCCAAGTAGCGTGAAGGATGACTGCCCTACGGGTTGTAAACTTCTTTTATAAGGGAATAAAGTTCTCTACGTGTAGAGTTTTGTATGTACCTTATGAATAAGCATCGGCTAACTCCGTGCCAGCAGCCGCGGTAATACGGAGGATGCGAGCGTTATCCGGATTTATTGGGTTTAAAGGGAGCGTAGACGGCGGTTTAAGTCAGCTGTGAAATGGTGCGGCTCAACCGTAGCACTGCAGTTGAAACTGGACGGCTTGAGTGCAGTTGAGGCAGGCGGAATTCGTGGTGTAGCGGTGAAATGCTTAGATATCACGAAGAACCCCGATTGCGAAGGCAGCCTGCTAAGCTGCAACTGACGTTGAGGCTCGAAAGTGTGGGTATCAAACAGGATTAGATACCCGCGTAGTC
>LST206_26711
CCTACGGGGCGCAGCAGTGGGGAATATTGCACAATGGGGGAAACCCTGATGCAGCAACGCCGCGTGAGTGAAGAAGTATTTCGGTATGTAAAGCTCTATCAGCAGGGAAGATAATGACGGTACCTGACTAAGAAGCTCCGGCTAAATACGTGCCAGCAGCCGCGGTAATACGTATGGAGCAAGCGTTATCCGGATTTACTGGGTGTAAAGGGTGCGTAGGCGGCGCGGCAAGTCAGATGTGAAAGACCGGGGCTCAACCCCGGGGCTGCATTTGAAACTGCGGTGCTCGAGTCCAGGAGAGGCAGGCGGAATTCCTAGTGTAGCGGTGAAATGCGTAGATATTAGGAGGAACACCAGTGGCGAAGGCGGCCTGCTGGACGACAACTGACGCTGAGGCGCTAAAGCGTGGGGAGCAAACAGGATTAGATACCCGAGTAGTC
>LST206_24505
CCTACGGGATGCAGCAGTGGGGAATATTGCACAATGGGGGAAACCCTGATGCAGCGACGCCGCGTGGAGGAAGAAGGTCTTCGGATTGTAAACTCCTGTTGTTGGGGAAAAGAAGGATGGTACCCAACAAGGAAGTGACGGCTAACTACGTGCCAGCAGCCGCGGTAAAACGTAGGTCACGAGCGTTGTCCGGAATTACTGGGTGTAAAGGGAGCGCAGGCGGGTATGCAAGTTGGGAGTGAAATACATGGGCTCAACCCATGAACTGCTCTCAAAACTGTGTATCTTGAGTAGTGCAGAGGTAGGCGGAATTCCCGGTGTAGCGGTGGAATGCGTAGATATCGGGAGGAACACCAGTGGCGAAGGCGGCCTACTGGGCACCAACTGACGCTGAGGCTCGAAAGTGTGGGTAGCAAACAGGATTAGATACCCGGGTAGTC
>LST206_8945
CCTACGGGGCGCAGCAGTGGGGAATATTGCACAATGGGGGAAACCCTGATGCAGCGACGCCGCGTGGAGGAAGAAGGTCTTCGGATTGTAAACTCCTGTTGTTGGGGAAAAGAAGGATGGTACCCAACAAGGAAGTGACGGCTAACTACGTGCCAGCAGCCGCGGTAAAACGTAGGTCACGAGCGTTGTCCGGAATTACTGGGTGTAAAGGGAGCGCAGGCGGGTATGCAAGTTGGGAGTGAAATACATGGGCTCAACCCATGAACTGCTCTCAAAACTGTGTATCTTGAGTAGTGCAGAGGTAGGCGGAATTCCCGGTGTAGCGGTGGAATGCGTAGATATCGGGAGGAACACCAGTGTCGAAGGCGGCCTACTGGGCACCAACTTACGCTGAGGCTCGAAAGTGTGGGTAGCAACCAGGATTAGATACCCTAGTAGTC
>LST206_20054
CCTACGGGAGGCAGCAGTGGGGAATCTTCCGCAATGGGCGAAAGCCTGACGGAGCAACGCCGCGTGAGTGAAGAAGGTCTTCGGATTGTAAAGCTCTGTTGTACATGACGAATGTGCCGGTTGTGAATAATGGCTGGTAATGACGGTAGTGTACGAGGAAGCCACGGCTAACTACGTGCCAGCAGCCGCGGTAATACGTAGGTGGCAAGCGTTGTCCGGAATTATTGGGCGTAAAGAGCATGTAGGCGGCCTATTAAGTCGGGCGTGAAAATGCGGGGCTCAACCCCGTATGGCGCCCGATACTGGTGGGCTTGAGTGCAGGAGAGGAAAGGGGAATTCCCAGTGTAGCGGTGAAATGCGTAGATATTGGGAGGAACACCAGTGGCGAAGGCGCCTTTCTGGACTGTGTCTGACGCTGAGATGCGAAAGCCAGGGGAGCGAACGGGATTAGATACCCGTGTAGTC
>LST206_33387
GGGCGGCAGCAGTGAGGAATATTGGTCAATGGGCGCGAGCCTGAACCAGCCAAGTAGCGTGGAGGATGACTGCCCTACGGGTTGTAAACTCCTTTTGCAGGGGGATAAAGTGTGCCACGCGTGGCATATTGCAGGTACCCTGCGAATAAGCATCGGCTAACTCCGTGCCAGCAGCCGCGGTAATACGGAGGATGCGAGCGTTATCCGGCTTTATTGGGTTTAAAGGGAGCGCAGACGGCCCCTTAAGTCAGCTGTGAAAGTTTGCGGCTCAACCGTAAAATTGCAGTTGAAAATGTGGGGCTTGAGTACGGTCGCGGCATGCGGAATTCGGGGGNTAGCGNTGNAATGCATAGATATCACGNNGAACCCCGNTTGCNAANNCNNCATGCCAGTCCGCCACTNACNTTNAGNCTCGAAGGTGCNGGTATCAAACANGATTAGATACCCTGGTAGTC
>LST206_4501
CCTACGGGAGGCAGCAGGCGCGCAAACTTTACAATGCGAGCAATCGTGATAAGGAAACCCTGAGTGCCTGTCGATGCAGGCTGTTCATCTGTTTAAATTGCAGGTGAAGAAAGGGCAGGGCAAGACTGGTGCCAGCCGCCGCGGTAATACCGGCTGCTCGAGTGATGGCCACTATTACTGGGTTTAAAGCGTCCGTAGCTTGATTCTTAGGTCTCTTGGGAAATCTTAACGCTTAACGTTAAGGCGTCTAAGGGATACCGGGAATCTTGGAACTGGGAGAGGTAAGCCGTACTTCGGGGGTAGGAGTGAAATCTTGTAATCCTCGAGAGACGACCTATGGCGAAGGCAGCTTACCAGAACAGCTTCGACAGTGAGGGACGAAAGCTGGGGGAGCAAACGGGATTAGATACCCGTGTAGTC
>LST206_22269
CCTACGGGTGGCAGCAGTCGGGAATATTGCGCAATGGAGGAAACTCTGACGCAGTGACGCCGCGTGCAGGAAGAAGGTTTTCGGATTGTAAACTGCTTTAGACAGGGAAGAAAGAAATGACAGTACCTGTAGAATAAGCTCCGGCTAACTACGTGCCAGCAGCCGCGGTAATACGTAGGGAGCAAGCGTTATCCGGATTTATTGGGTGTAAAGGGTGCGTAGACGGGAAGTCAAGTTAGTTGTGAAATCCCTCGGCTCAACTGAGGAACTGCAACTAAAACTAACTTTCTTGAGTGCTGGAGAGGAAAGTGGAATTCCTAGTGTAGCGGTGAAATGCGTAGATATTAGGAGGAACACCAGTGGCGAAGGCGACTTTCTGGACAGTAACTGACGTTGAGGCACGAAAGTGTGGGGAGCAAACAGGATTAGATACCCTTGTAGTC
>LST206_28940
CCTACGGGAGGCAGCAGTCGGGAATATTGCGCAATGGAGGAAACTCTGACGCAGTGACGCCGCGTATAGGAAGAAGGTCTTCGGATTGTAAACTATTGTCGTTAGGGAAGAGAAAGGACAGTACCTAAGGAGGAAGCTCCGGCTAACTACGTGCCAGCAGCCGCGGTAATACGTAGGGAGCGAGCGTTATCCGGATTTATTGGGTGTAAAGGGTGCGTAGACGGGAGAATAAGTTAGTTGTGAAATCCCTCGGCTTAACTGAGGAACTGCAACTAAAACTATTTTTCTTGAGTGCAGGAGAGGAAAGTGGAATTCCTAGTGTAGCGGTGAAATGCGTAGATATCAGGAGGAACACCAGTGGCGAAGGCGACTTTCTGGACTGTAACTGACGTTGAGGCACGAAAGTGTGGGGAGCAAACAGGATTAGATACCCCGGTAGTC
>LST206_13391
CCTACGGGGCGCAGCAGTGGGGAATATTGCACAATGGGGGAAACCCTGATGCAGCGACGCCGCGTGAGTGAAGAAGTATTTCGGTATGTAAAGCTCTATCAGCAGGGAAGAAAATGACGGTACCTGACTAAGAAGCCCCGGCTAACTACGTGCCAGCAGCCGCGGTAATACGTAGGGGGCAAGCGTTATCCGGATTTACTGGGTGTAAAGGGAGCGTAGGTGGTATGGCAAGTCAGAAGTGAAAACCCAAGGCTCAACCATGGGATTGCTTTTGAAACTGTTGTGCTAGAGTGCTGGAGGGGTAAGTGGAATTCCTAGTGTAGCGGTGAAATGCGTAGATATTAGGAGGAACACCGGTGGCGAAGGCGGCTTACTGGACAGTAACTGACACTGAGGCTCGAAAGCGTGGGGAGCAAACAGGATTAGATACCCCTGTAGTC
>LST206_24506
CCTACGGGCTGCAGCAGTCGGGAATATTGCGCAATGGAGGAAACTCTGACGCAGTGACGCCGCGTATAGGAAGAAGGTTTTCGGATTGTAAACTATTGTAGACAGGGAAGAAAAAGGACAGTACCTGTAAAGTAAGCTCCGGCTAACTATGTGCCAGCAGCCGCGGTAATACATAGGGAGCAAGCGTTATACGGATTTATTGGGTGTAAAGGGTGCGTAGACGGGAGAGCAAGTTAGTTGTGAAATCCCTCGGCTTAACTGAGGAACTGCAACTAAAACTGTTTTTCTTGAGTATCGGAGAGGAAAGTGGAATTCCTAGTGTAGCGGTGAAATGCGTAGATATTAGGAGGAACACCAGTGGCGAAGGCGACTTTCTGGACGATAACTGACGTTGAGGCACGAAAGTGTGGGGAGCAAACAGGATTAGATACCCGAGTAGTC
>LST206_15612
CCTACGGGTTGCAGCAGTGAGGAATATTGGGCAATGGAGGCAACTCTGACCCAGCCATGCCGCGTGAGTGAAGAAGGTTTTCGGATTGTAAAGCTCTTTCGCATAGGACGATGATGACGGTACTATGAAAAGAAGCCCCGGCTAACTTCGTGCCAGCAGCCGCGGTAATACGAAGGGGGCAAGCGTTGTTCGGAATTACTGGGCGTAAAGGGAGTGTAGGCGGTTATGTAAGATAGCGGTGAAATACCGGAGCTCAACTTCGGAATTGCCGTTATGACTATGTGACTAGAATGATAGAGAGGATGGCGGAATACCCAGTGTAGAGGTGAAATTCGTAGATATTGGGTAGAACACCGGTGGCGAAGGCGGCTATGTGGCTATTAATTGACGCTGAGGCTCGAAAGCATGGGGATCAAACAGGATTAGATACCCTAGTAGTC
>LST206_31155
CCTACGTGATGCAGCAGTGGGGAATATTGCACAATGGGGGAAACCCTGATGCAGCGACGCCGCGTGGAGGAAGAAGGTCTTCGGATTGTAAACTCCTGTTGTTGGGGAAAAGAAGGATGGTACCCAACAAGGAAGTGACGGCTAACTACGTGCCAGCAGCCGCGGTAAAACGTAGGTCACGAGCGTTGTCCGGAATTACTGGGTGTAAAGGGAGCGCAGGCGGGTATGCAAGTTGGGAGTGAAATACATGGGCTCAACCCATGAACTGCTCTCAAAACTGTGTATCTTGAGTAGTGCAGAGGTAGGCGGAATGCCCGGTGTAGCGGTGGAATGCGTAGATATCGGGAGGAACACCAGTGGCGAAGGCGGCCTACTGGGCACCAACTGACGCTGAGGCTCGAAAGTGTGGGTAGCAAACAGGATTAGATACCCCGGTAGTC
>LST206_6739
CCTACGGGAGGCAGCAGTGGGGAATATTGCACAATGGGGGAAACCCTGATGCAGCGACGCCGCGTGAGCGATGAAGTATTTCGGTATGTAAAGCTCTATCAGCAGGGAAGAAACTGACGGTACCTGACTAAGAAGCACCGGCTAAATACGTGCCAGCAGCCGCGGTAATACGTATGGTGCAAGCGTTATCCGGATTTACTGGGTGTAAAGGGAGCGTAGACGGACTTGCAAGTCTGAAGTGAAAGCCCGGGGCTCAACCCCGGGACTGCTTTGGAAACTGTAGGTCTAGAGTGCTGGAGAGGTAAGTGGAATTCCTAGTGTAGCGGTGAAATGCGTAGATATTAGGAGGAACACCAGTGGCGAAGGCGGCTTACTGGACAGTAACTGACGTTGAGGCTCGAAAGCGTGGGGAGCAAACAGGATTAGATACCCTCGTAGT
>LST206_26712
CCTACGGGGCGCAGCAGTGGGGAATATTGCACAATGGGGGAAACCCTGATGCAGCAACGCCGCGTGAGTGAAGAAGTATTTCGGTATGTAAAGCTCTATCAGCAGGGAAGATAATGACGGTACCTGACTAAGAAGCTCCGGCTAAATACGTGCCAGCAGCCGCGGTAATACGTATGGAGCAAGCGTTATCCGGATTTACTGGGTGTAAAGGGTGCGTAGGCGGCGCGGCAAGTCAGATGTGAAAGACCGGGGCTCAACCCCGGGGCTGCATTTGAAACTGCGGTGCTCGAGTCCAGGAGAGGCAGGCGGAATTCCTAGTGTAGCGGTGAAATGCGTAGATATTAGGAGGAACACCAGTGGCGAAGGCGGCCTGCTGGACGACAACTGACGCTGAGGCGCGAAAGCGTGGGGAGCAAACAGGATTAGATACCCGAGTAGTC
>LST206_17839
CCTACGGGGTGCAGCAGTGGGGAATATTGCACAATGGGGGGAACCCTGATGCAGCAACGCCGCGTGAAGGAAGACGGTTTTCGGTATGTAAACTTCTATTATTAGTGAAGATAGTGACGGTAGCTAAGGAACAAGCCACGGCTAACTACGTGCCAGCAGCCGCGGTAATACGTAGGTGGCAAGCGTTGTCCGGAATTACTGGGTGTAAAGGGAGCGTAGGCGGGAGGGCAAGTCAGCTGTGAAAACTACGGGCTTAACTTGTAGACTGCAGTGGAAACTGGTTTTCTTGAGTGAAGGAGAGGGTGGCGGAATTCCGAGTGTAGCGGTGAAATGCGTAGATATTAGGAGGAACACCGGTGGCGAAGGCGGCCTACTGGGCGATAACTGACGTTGAGGCTCGAAAGCGTGGGGAGCAAACAGGATTAGATACCCGCGTAGTC
>LST206_4502
CCTACGGGTGGCAGCAGTGAGGAATATTGGGCAATGGAGGAAACTCTGACCCAGCCATGCCGCGTGAATGAAGAAGGTTTTCGGATTGTAAAGCTCTTTCGCATGGGAAGATGATGACGGTACCATGATAAGAAGCCACGGCTAACTTCGTGCCAGCAGCCGCGGTAATACGAAGGGAGCAAGCGTTGTACGGAATTACTGGGCGTAAAGGGAGTGTAGGCGGTTTAGTAAGATAGCTGTGAAATGCCGGAGCTCAACTTCGGAATTGCCGTTATAACTATTAGGCTAGAATGACAGAGAGGATAGCGGAATACGCAGTGTAGCGGTGAAATTCGTAGATATCGGGTAGAACACCGATTGCGAAGGCGGCTTTCTGGCTGTAAATTGACGCTGAGGCTCGAAAGTATGGGGATCAAACAGGATTAGATACCCCTGTAGTC
>LST206_2268
CCTACGGGTGGCAGCAGTAGGGAATATTGCTCAATGGGGGAAACCCTGAAGCAGCAACGCCGCGTGGAGGATGAAGGTTTTCGGATTGTAAACTCCTTTTGTTAGAGAAGATAATGACGGTATCTAACGAATAAGCACCGGCTAACTCCGTGCCAGCAGCCGCGGTAATACGGAGGGTGCAAGCGTTACTCGGAATCACTGGGCGTAAAGAGCGCGTAGGCGGGGTAGTAAGTCAGATGTGAAATCCTATGGCTTAACCATAGAACTGCATTTGAAACTACTACTCTAGAGTATGGGAGAGGTAGGTGGAATTCTTGGTGTAGGGGTAAAATCCGTAGAGATCAAGAGGAATACTCATTGCGAAGGCGACCTGCTGGAACATTACTGACGCTGATGCGCGAAAGCGTGGGGAGCAAACAGGATTAGATACCCTAGTAGTC
>LST206_20055
CCACGGGACGCAGCAGTGGGGAATATTGCACAATGGGGGAAACCCTGATGCAGCGACGCCGCGTGGAGGAAGAAGGTCTTCGGATTGTAAACTCCTGTTGTTGGGGAAAAGAAGGATGGTACCCAACAAGGAAGTGACGGCTAACTACGTGCCAGCAGCCGCGGTAAAACGTAGGTCACGAGCGTTGTCCGGAATTACTGGGTGTAAAGGGAGCGCAGGCGGGTATGCAAGTTGGGAGTGAAATACATGGGCTCAACCCATGAACTGCTCTCAAAACTGTGTATCTTGAGTAGTGCAGAGGTAGGCGGAATTCCCGGTGTAGCGGTGGAATGCGTAGATATCGGGAGGAACACCAGTGGCGAAGGCGGCCTACTGGGCACCAACTGACGCTGAGGCTCGAAAGTGTGGGTAGCAAACAGGATTAGATACCCTAGTAGTC
>LST206_8946
CCTACGGGCTGCAGCAGTAGGGAATATTGCTCAATGGGGGAAACCCTGAAGCAGCAACGCCGCGTGGAGGATGAAGGTTTTCGGATTGTAAACTCCTTTTGTTAGAGAAGATAATGACGGTATCTAACGAATAAGCACCGGCTAACTCCGTGCCAGCAGCCGCGGTAATACGGAGGGTGCAAGCGTTACTCGGAATCACTGGGCGTAAAGAGCGCGTAGGCGGGGTAGTAAGTCAGATGTGAAATCCTATGGCTTAACCATAGAACTGCATTTGAAACTACTACTCTAGAGTATGGGAGAGGTAGGTGGAATTCTTGGTGTAGGGGTAAAATCCGTAGAGATCAAGAGGAATACTCATTGCGAAGGCGACCTGCTGGAACATTACTGACGCTGATGCGCGAAAGCGTGGGGAGCAAACAGGATTAGATACCCTGGTAGTC
>LST206_28941
CCTACGGGACGCAGCAGTGAGGAATATTGGTCAATGGGCGAGAGCCTGAACCAGCCAAGTAGCGTGAAGGATGACTGCCCTACGGGTTGTAAACTTCTTTTATAAGGGAATAAAGTATTCTACGTGTAGAGTTTTGTATGTACCTTATGAATAAGCATCGGCTAACTCCGTGCCAGCAGCCGCGGTAATACGGAGGATGCGAGCGTTATCCGGATTTATTGGGTTTAAAGGGAGCGTAGACGGCGGTTTAAGTCAGCTGTGAAATGGTGCGGCTCAACCGTAGCACTGCAGTTGAAACTGGACGGCTTGAGTGCAGTTGAGGCAGGCGGAATTCGTGGTGTAGCGGTGAAATGCTTAGATATCACGAAGAACCCCGATTGCGAAGGCAGCCTGCTAAGCTGCAACTGACGTTGAGGCTCGAAAGTGTGGGTATCAAACAGGATTAGATACCCTTGTAGTC
>LST206_11182
CCTACGGGCCGCAGCAGTGAGGAATATTGGTCAATGGGCGAGAGCCTGAACCAGCCAAGCAGCGTGAAGGATGACTGCCCTAGGGGTTGTAAACTTCTTTTATACGGGAATAACACGCGGCACGTGTGCCGTTCTGCATGTACCGTATGAATAAGCATCGGCTAACTCCGTGCCAGCAGCCGCGGTAATACGGAGGATGCGAGCGTTATCCGGATTTATTGGGTTTAAAGGGAGCGTAGACGGGTCCTTAAGTCAGTTGTGAAAGTTTGCGGCTCAACCGTAAAATTGCAGTTGATACTGTGTACCTTGAGTGCGGCAGAGGCAGGCGGAATTCGTGGTGTAGCGGTGAAATGCTTAGATATCACGAAGAACTCCGATTGCGAAGGCAGCTTGCTGGACCGTAACTGACGTTGATGCTCGAAAGTGCGGGTATCAAACAGGATTAGATACCCTCGTAGTC
>LST206_24507
CCTACGGGTTGCAGCAGTGGGGAATCTTGCGCAATGGGCGAAAGCCTGACGCAGCGACGCCGCGTGCGGGACGAAGGCCTTCGGGTCGTAAACCGCTTTCAGCAGGGACGAGGCCGCGAGGTGACGGTACCTGCAGAAGAAGCCCCGGCTAACTACGTGCCAGCAGCCGCGGTAATACGTAGGGGGCGAGCGTTATCCGGATTCATTGGGCGTAAAGCGCTCGTAGGCGGTCCGTTAGGTCGGGAGTCAAATCCGGGGGCTCAACCCCCGCACGCTCCCGATACCGGCGGACTTGAGTTTGGTAGGGGAAGGCGGAATTCCAAGTGTAGCGGTGGAATGCGCAGATATTTGGAAGAACACCGGTGGCGAAGGCGGCCTTCTGGGCCACAACTGACGCTGAGGAGCGAAAGCTAGGGGAGCGAACAGGATTAGATACCCTCGTAGTC
>LST206_13392
CCTACGGGTGCAGCAGAGGGGAATATTGGGCAATGGGCGCAAGCCTGACCTAGCAACGCCGCGCGAAGGAAGAAGGCTTTCGGGTTGTAAACTTCTTTTGTCAGGGAACAGTAGAAGAGGGTACCTGACGAATAAGCTCCGGCTAACTACGTGCCAGCAGCCGCGGTAATACGTAGGGAGCGAGCGTTGTCCGGATTTACTGGGTGTAAAGGGCGTGCAGCCGGGCTGGTAAGTCAGATGTGAAATCCGTGGGCTCAACCCACGAACTGCATTTGAAACTGCTGGTCTTGAGTACCGGAGGGGTTATCGGAATTCCTTGTGTAGCGGTGAAATGCGTAGATATAAGGAAGAACACCAGTGGCGAAGGCGGATAACTGGACGGCAACTGACGGTGAGGCGCGAAAGCGTGGGGAGCAAACAGGATTAGATACCCGCGTAGTC
>LST206_22270
CCTACGGGCGGCAGCAGTGGGGAATATTGGGCAATGGGCGAAAGCCTTACCCAGCAATGCCGCGTGAATGAAGAAGGTCTTCGGATTGTAAAGTTCTTTAGTCAGGGAAGAAGAAAGTGACGTTACCTGAAGAATAAGCCCCGGCTAACTACGTGCCAGCAGCCGCGGTAATACGTAGGGGGCAAGCGTTGTCCGGAATGACTGGGCGTAAAGGGTGTGTAGGCGGTTGTGCAAGTTAGAAGTGAAATACCTAGGGCTTAACTCAGGTGCTGCTTCTAAAACTGTATGACTAGAGTGCAGGAGAGGTTAACGGAATTCCTAGTGTAGCGGTAAAATGCGTAGATATTAGGAGGAACACCGGAGGCGAAGGCGGTTAACTGGCCTGTAACTGACGCTGAGACACGAAAGTGTGGGGAGCAAACAGGATTAGATACCCCTGTAGTC
>LST206_33389
GGGGTGCAGCAGTGGGGAATATTGCACAATGGGGGAAACCCTGATGCAGCGACGCCGCGTGAGTGAAGAAGTATTTCGGTATGTAAAGCTCTATCAGCAGGGAAGAAGATGACGGTACCTGAGTAAGAAGCCCCGGCTAACTACGTGCCAGCAGCCGCGGTAATACGTAGGGGGCAAGCGTTATCCGGATTTACTGGGTGTAAAGGGAGCGTAGACGGTGAGGCAAGTCTGGAGTGAAAACCCGGGGCTTAACCCCGGGATTGCTTTGGAAACTGTTTAACTGGAGTGCAGGAGAGGTAAGCGGAATTCCTAGTNTAGCGNTGNAATGCGTAGATATTAGGNNGAACACCANTGGCNAANNCNNCTTACTGGACTGTAACTNACNTTNAGNCTCGAAAGCGTNGGGAGCAAACANGATTAGATACCCTGGTAGTC
>LST206_15613
CCTACGGGCGGCAGCAGTGGGGAATATTGGGCAATGGGCGCAAGCCTGACCCAGCAACGCCGCGTGAAGGAAGAAGGCTTTCGGGTTGTAAACTTCTTTTGTCAGGGACGAAGACGTGACGGTACCTGACGAATAAGCTCCGGCTAACTACGTGCCAGCAGCCGCGGTAATACGTAGGGAGCGAGCGTTATCCGGATTTACTGGGTGTAAAGGGCGTGTAGGCGGGCTGGCAAGTCAGATGTGAAAACCAGGGGCTCAACCTCTGGCCTGCATTTGAAACTGCTGGTCTTGAGTGCTGGAGAGGCAATCGGAATTCCGTGTGTAGCGGTGAAATGCGTAGATATACGGAGGAACACCAGTGGCGAAGGCGGATTGCTGGACAGTAACTGACGCTGAGGCGCGAAAGCGTGGGGAGCAAACAGGATTAGATACCCTTGTAGTC
>LST206_31156
CCTACGGGGTGCAGCAGTGAGGAATATTGGTCAATGGGCGAGAGCCTGAACCAGCCAAGTAGCGTGAAGGATGACTGCCCTATGGGTTGTAAACTTCTTTTATACGGGAATAACACGCGGCACGTGTGCCGTTCTGCATGTACCGTATGAATAAGCATCGGCTAACTCCGTGCCAGCAGCCGCGGTAATACGGAGGATGCGAGCGTTATCCGGATTTATTGGGTTTAAAGGGAGCGTAGACGGGTCCTTAAGTCAGTTGTGAAAGTTTGCGGCTCAACCGTAAAATTGCAGTTGATACTGGGGACCTTGAGTGCGGCAGAGGCAGGCGGAATTCGTGGTGTAGCGGTGAAATGCTTAGATATCACGAAGAACCCCGATTGCGAAGGCAGCATGCCAGTCCGCCACTGACGTTGAGGCTCGAAGGTGCGGGTATCAAACAGGATTAGATACCCCTGTAGTC
>LST206_26713
CCTACGGGGTGCAGCAGTGGGGAATATTGCACAATGGGGGAAACCCTGATGCAGCGACGCCGCGTGAGTGAAGAAGTATTTCGGTATGTAAAGCTCTATCAGCAGGGAAGAAGATGACGGTACCTGACTAAGAAGCCCCGGCTAACTACGTGCCAGCAGCCGCGGTAATACGTAGGGGGCAAGCGTTATCCGGATTTACTGGGTGTAAAGGGAGCGTAGACGGCGAAGCAAGTCCGAAGTGAAAACCCGGGGCTCAACCCCGGGACTGCTTTGGAAACTGTTTTGCTAGAGTGCTGGAGAGGTAAGTGGAATTCCTAGTGTAGCGGTGAAATGCGTAGATATTAGGAGGAACACCAGTGGCGAAGGCGGCTTCTGGACAGTAACTGACGTTGAGGCTCGAAAGCGTGGGGAGCAAACAGGATTAGATACCCCAGTAGTC
>LST206_4503
CCTACGGGTGGCAGCAGTGGGGAATATTGGGCAATGGGTGCAAGCCTGACCCAGCAACGCCGCGTGAAGGAAGAAGGCTTTCGGGTTGTAAACTTCTTTTGTCAGGGACGAAGCAAGTGACGGTACCTGACGAATAAGCCACGGCTAACTACGTGCCAGCAGCCGCGGTAATACGTAGGTGGCAAGCGTTATCCGGATTTACTGGGTGTAAAGGGCGTGTAGGCGGGATTGCAAGTCAGATGTGAAAACCACGGGCTCAACCTGTGGACTGCATTTGAAACTTCAGTTCTTGAGTACTGGAGAGGCAGACGGAATTCCTAGTGTAGCGGTGAAATGCGTAGATATTAGGAGGAACACCAGTGGCGAAGGCGGTCTGCTTGACAGCAACTGACGCTGAGGCGCGAAAGCGTGGGGAGCAAACAGGATTAGATACCCTCGTAGTC
>LST206_13393
CCTACGGGGCGCAGCAGGCGCGCAAACTTTACAATGCGAGCAATCGTGATAAGGAAACCCTGAGTGCCTGTCGATGCAGGCTGTTCATCTGTTTAAATTGCAGGTGAAGAAAGGGCAGGGCAAGACCGGTGCCAGCCGCCGCGGTAATACCGGCTGCTCGAGTGATGGCCACTATTACTGGGTTTAAAGCGTCCGTAGCTTGATTCTTAGGTCTCTTGGGAAATCTTAACGCTTAACGTTAAGGCGTCTAAGGGATACCGGGAATCTTGGAACTGGGAGAGGTAAGCCGTACTTCGGGGGTAGGAGTGAAATCTTGTAATCCTCGAGGGACGACCTATGGCGAAGGCAGCTTACCAGAACAGCTTCGACAGTGAGGGACGAAAGCTGGGGGAGCAAACGGGATTAGATACCCGAGTAGTC
>LST206_20056
CCTACGGGGTGCAGCAGTGGGGAATATTGGGCAATGGGCGAAAGCCTTACCCAGCAATGCCGCGTGAATGAAGAAGGTCTTCGGATTGTAAAGTTCTTTAGTCAGGGAAGAAGAAAGTGACGTTACCTGAAGAATAAGCCCCGGCTAACTACGTGCCAGCAGCCGCGGTAATACGTAGGGGGCAAGCGTTGTCCGGAATGACTGGGCGTAAAGGGTGTGTAGGCGGTTGTGCAAGTTAGAAGTGAAATACCTAGGGCTTAACTCAGGTGCTGCTTCTAAAACTGTATGACTAGAGTGCAGGAGAGGTTAACGGAATTCCTAGTGTAGCGGTGAAATGCGTAGATATTAGGAGGAACACCAGTGGCGAAGGCGGCTTACTGGACGGTAACTGACGTTGAGGCTCGAAAGCGTGGGGAGCAAACAGGATTAGATACCCTAGTAGTC
>LST206_6741
CCTACGGGTCGCAGCAGTGGGGAATATTGCACAATGGGGGAAACCCTGATGCAGCGACGCCGCGTGGAGGAAGAAGGTCTTCGGATTGTAAACTCCTGTTGTTGGGGAAAAGAAGGATGGTACCCAACAAGGAAGTGACGGCTAACTACGTGCCAGCAGCCGCGGTAAAACGTAGGTCACGAGCGTTGTCCGGAATTACTGGGTGTAAAGGGAGCGCAGGCGGGTATGCAAGTTGGGAGTGAAATACATGGGCTCAACCCATGAACTGCTCTCAAAACTGTGTATCTTGAGTAGTGCAGAGGTAGGCGGAATTCCCGGTGTAGCGGTGGAATGCGTAGATATCGGGAGGAACACCAGTGGCGAAGGCGGCCTACTGGGCACCAACTGACGCTGAGGCTCGAAAGTGTGGGTAGCAAACAGGATTAGATACCCTTGTAGTC
>LST206_38
CCTACGGGGTGCAGCAGTGGGGAATATTGGGCAATGGGCGCAAGCCTGACCCAGCAACGCCGCGTGAAGGAAGAAGGCTTTCGGGTTGTAAACTTCTTTTGTCAGGGAACAGTAGAAGAGGGTACCTGACGAATAAGCTCCGGCTAACTACGTGCCAGCAGCCGCGGTAATACGTAGGGAGCGAGCGTTGTCCGGATTTACTGGGTGTAAAGGGCGTGCAGCCGGGCTGGTAAGTCAGATGTGAAATCCGTGGGCTCAACCCACGAACTGCATTTGAAACTGCTGGTCTTGAGTACCGGAGAGGTTATCGGAATTCCTTGTGTAGCGGTGAAATGCGTAGATATAAGGAAGAACACCAGTGGCGAAGGCGGATAACTGGACGGCAACTGACGGTGAGGCGCGAAAGCGTGGGGAGCAAACAGGATTAGATACCCGTGTAGTC
>LST206_24508
CCTACGGGGTGCAGCAGTGGGGAATATTGCACAATGGGGGAAACCCTGATGCAGCAACGCCGCGTGAAGGAAGACGGTTTTCGGATTGTAAACTTCTTTTCTTAGTGAAGAAGAAAGTGACGGTAGCTAAGGAATAAGCATCGGCTAACTACGTGCCAGCAGCCGCGGTAATACGTAGGATGCAAGCGTTATCCGGATTTACTGGGTGTAAAGGGAGCGCAGGCGGGACTTCAAGTTGGATGTGAAATACCGGGGCTCAACCCCGGAGCTGCATCCAAAACTGTAGTTCTTGAGTGGAGTAGAGGCAAGCGGAATTCCGAGTGTAGCGGTGAAATGCGTAGATATTCGGAGGAACACCAGTGGCGAAGGCGGCTTGCTGGGCTCTAACTGACGCTGAGGCTCGAAAGTGTGGGGAGCAAACAGGATTAGATACCCTGGTAGTC
>LST206_28942
CCTACGGGCGGCAGCAGTGAGGAATATTGGTCAATGGACGCAAGTCTGAACCAGCCATGCCGCGTGCAGGAAGACGGCTCTATGAGTTGTAAACTGCTTTTGTACGAGGGTAAACTCAGATACGTGTATCTGACTGAAAGTACCGTACGAATAAGGATCGGCTAACTCCGTGCCAGCAGCCGCGGTAATACGGAGGATCCAAGCGTTATCCGGATTTATTGGGTTTAAAGGGTGCGTAGGCGGTTTGATAAGTTAGAGGTGAAATACCGGGGCTTAACTCCGGAACTGCCTCTGATACTGTTGAGCTAGAGAGTAGTTGCGGTAGGCGGAATGTATGGTGTAGCGGTGAAATGCTTAGAGATCATACAGAACACCGATTGCGAAGGCAGCTTACCAAACTATATCTGACGTTGAGGCACGAAAGCGTGGGGAGCAAACAGGATTAGATACCCCTGTAGTC
>LST206_33390
GGGACGCAGCAGTGAGGAATATTGGTCAATGGGCGAGAGCCTGAACCAGCCAAGTCGCGTGAGGGAAGACGGCCCTAAGGGTTGTAAACCTCTTTTAGATGAGAGTAAAGTTACCTACGCGTAGGTATTTGCAAGTATCATCAGAATAAGCATCGGCTAATTCCGTGCCAGCAGCCGCGGTAATACGGAAGATGCGAGCGTTATCCGGATTTATTGGGTTTAAAGGGTGCGTAGGCGGGTTGTTAAGTCAGCGGTGAAATGCACCAGCTTAACTGGTGAATTGCCATTGAAACTGGCGGTCTTGAGTGTAGCGGAAGTATGCGGAATGTGTGGTNTAGCGNTGNAATGCATAGATATCACGNNGAACTCCGNTTGCNAANNCNNCATACCATACTACAACTNACNCTNAANCACGAAAGCGTNGGTATCGAACANGATTAGATACCCTTGTAGTC
>LST206_15614
CCTACGGGTTGCAGCAGTGAGGAATATTGGTCAATGGGCGAGAGCCTGAACCAGCCAAGTAGCGTGAAGGATGACTGCCCTATGGGTTGTAAACTTCTTTTATACGGGAATAACACGCGGCACGTGTGCCGTTCTGCATGTACCGTATGAATAAGCATCGGCTAACTCCGTGCCAGCAGCCGCGGTAATACGGAGGATGCGAGCGTTATCCGGATTTATTGGGTTTAAAGGGAGCGTAGACGGGTCCTTAAGTCAGTTGTGAAAGTTTGCGGCTCAACCGTACAATTGCAGTTGATACTGGGGAACTTGAGTGCGGCAGAGGCAGGCGGAATTCGTGGTGTAGCGGTGAAATGCTTAGATATCACGAAGAACTCCGATTGCGAAGGCAGCTTGCTGGACCGTAACTGACGTTGATGCTCGAAAGTGCGGGTATCAAACAGGATTAGATACCCTAGTAGTC
>LST206_2269
CCTAGGGGGGCAGCAGTCGGGAATATTGCGCAATGGAGGAAACTCTGACGCAGTGACGCCGCGTGCAGGAAGAAGGTTTTCGGATTGTAAACTGCTTTAGACAGGGAAGATACAAGACAGTACCTGTAGAATAAGCTCCGGCTAACTACGTGCCAGCAGCCGCGGTAATACGTAGGGAGCAAGCGTTATCCGGATTTATTGGGTGTAAAGGGTGCGTAGACGGGAAGTCAAGTTAGTTGTGAAATCCCTCGGCTCAACTGAGGAACTGCAACTAAAACTAACTTTCTTGAGTGCTGGAGAGGAAAGTGGAATTCCTAGTGTAGCGGTGAAATGTGTAGATATTAGGAGGAACACCAGTGGCGAAGGCGACTTTCTGGACAGTAACTGACGTTGAGGCACGAAAGTGTGGGGAGCAAACAGGATTAGATACCCTGGTAGTC
>LST206_4504
CCTACGGGGTGCAGCAGTGGGGAATATTGCACAATGGGGGAAACCCTGATGCAGCAACGCCGCGTGAAGGAAGAAGGTTTTCGGATCGTAAACTTCTATCAATAGGGACGAAAAAAATGACGGTACCTAAATAAGAAGCCCCGGCTAACTACGTGCCAGCAGCCGCGGTAATAAGTAGGGGGCAAGCGTTATCCGGAATTACTGGGTGTAAAGGGAGCGTAGGCGGCATGGTAAGTAAGATGTGAAAGCCCGAGGCTTAACCTCGAGGATTGCATTTTAAACTATCAAGCTAGAGTAGAGGAGAGGAAAGCGGAATTCCTAGTGTAGCGGTGAAATGCGTAGATATTAGGAAGAACACCAGTGGCGAAGGCGGCTTTCTGGACTGAAACTGACGCTGAGGCTCGAAAGCGTGGGGAGCAAACAGGATTAGATACCCCTGTAGTC
>LST206_26714
CCTACGGGAGGCAGCAGTGAGGAATATTGGTCAATGGGCGAGAGCCTGAACCAGCCAAGTAGCGTGAAGGATGACTGCCCTACGGGTTGTAAACTTCTTTTATAAGGGAATAAAGTATTCTACGTGTAGAGTTTTGTATGTACCTTATGAATAAGCATCGGCTAACTCCGTGCCAGCAGCCGCGGTAATACGGAGGATGCGAGCGTTATCCGGATTTATTGGGTTTAAAGGGAGCGTAGACGGCCGTTTAAGTCAGCTGTGAAATGGTGCGGCTCAACCGTAGCACTGCAGTTGAAACTGGACGGCTTGAGTGCAGTTGAGGCAGGCGGAATTCGTGGTGTAGCGGTGAAATGCTTAGATATCACGAAGAACCCCGATTGCGAAGGCAGCCTGCTAAGCTGCAACTGACGTTGAGGCTCGAAAGTGTGGGTATCAAACAGGATTAGATACCCTTGTAGTC
>LST206_8947
CCTACGGGACGCAGCAGTGGGGAATATTGCACAATGGGCGAAAGCCTGATGCAGCAACGCCGCGTGAGCGATGAAGGCCTTCGGGTCGTAAAGCTCTGTCCTCAAGGAAGATAATGAAGGTACTTGAGGAGGAAGCCCCGGCTAACTACGTGCCAGCAGCCGCGGTAATACGTAGAGGGCTAGCGTTATCCGGAATTACTGGGCGTAAAGGGTGCGTAGGTGGTTTCTTAAGTCAGAGGTGAAAGGCTACGGCTCAACCGTAGTAAGCCTTTGAAACTGGGAAACTTGAGTGCAGGAGAGGAGAGTGGAATTCCTAGTGTAGCGGTGAAATGCGTAGATATTAGGAGGAACACCAGTTGCGAAGGCGGCTCTCTGGACTGTAACTGACACTGAGGCACGAAAGCGTGGGGAGCAAACAGGATTAGATACCCGGGTAGTC
>LST206_39
CCTACGGGCGGCAGCAGTGAGGAATATTGGTCAATGGGCGAGAGCCTGAACCAGCCAAGTAGCGTGAAGGATGACTGCCCTATGGGTTGTAAACTTCTTTTATACGGGAATAACAAGCGGCACGTGTGCCGCTATGCATGTACCGTATGAATAAGCATCGGCTAACTCCGTGCCAGCAGCCGCGGTAATACGGAGGATGCGAGCGTTATCCGGATTTATTGGGTTTAAAGGGAGCGTAGACGGGTCCTTAAGTCAGTTGTGAAAGTTTGCGGCTCAACCGTAAAATTGCAGTTGATACTGGGGACCTTGATGGCGGCAGAGGCAGGCGGAATTCGTGGTGTAGCGGTGAAATGCTTAGATATCACGAAGAACTCCGATTGCGAAGGCAGCTTGCTGGACCGTAACTGACGTTGATGCTCGAAATTGCTGGTATCAAACAGGATTAGATACCCTCGTAGTC
>LST206_24509
CCTACGGGTTGCAGCAGTGGGGAATCTTGCGCAATGGGCGAAAGCCTGACGCAGCGACGCCGCGTGCGGGACGAAGGCCTTCGGGTCGTAAACCGCTTTCAGCAGGGACGAGGGGGCAACCTGACGGTACCTGCAGAAGAAGCCCCGGCTAACTACGTGCCAGCAGCCGCGGTAATACATAGGGGGCGAGCGTTGTCCGGAATGACTGGGCGTAAAGGGTGTGTAGGCGGTTTGGCAAGTTAGAAGTGTAATACCCAGGGCTTAACTCGGGTGCTGCTTCTAAAACTACCTGACTTGAGTGTCGGAGAGGAAAATGGAATTCCCAGTGTAGCGGTAGAATGCACAGATATTGGGAGGAACACCGGAGGCGAAAGCGATTTTCTGGACGACAACTGACGCTGAGGCACGAAAGCGTGGGGATCAAACAGGATTAGATACCCCTGTAGTC
>LST206_13395
CCTACGGGGTGCAGCAGTGAGGAATATTGGTCAATGGGCGAGAGCCTGAACCAGCCAAGTAGCGTGAAGGATGACTGCCCTACGGGTTGTAAACTTCTTTTATAAGGGAATAAAGTATTCTACGTGTAGAGTTTTGTATGTACCTTATGAATAAGCATCGGCTAACTCCGTGCCAGCAGCCGCGGTAATACGGAGGATGCGAGCGTTATCCGGATTTATTGGGTTTAAAGGGAGCGTAGACGGCCGTTTAAGTCAGCTGTGAAATGGTGCGGCTCAACCGTAGCACTGCAGTTGAAACTGGTCGGCTTGAGTGCAGTTGAGGCAGGCGGAATTCGTGGTGTAGCGGTGAAATGCTTAGATATCACGAAGAACCCCGATTGCGAAGGCAGCCTGCTAAGCTGCAACTGACGTTGAGGCTCGAAAGTGTGGGTATCAAACAGGATTAGATACCCCCGTAGTC
>LST206_4505
CCTACGGGTCGCAGCAGTGGGGAATATTGCACAATGGGGGAAACCTTGATGCAGCGACGCCGCGTGAGTGAAGAAGTATTTCGGTATGTAAAGCTCTATCAGCAGGGAAGAAAATGACGGTACCTGACTAAGAAGCCCCGGCTAACTACGTGCCAGCAGCCGCGGTAATACGTAGGGGGCAAGCGTTATCCGGATTTACTGGGTGTAAAGGGAGCGTAGACGGCGAAGCAAGTCTGAAGTGAAAACCCAGGGCTCAACCCTGGGACTGCTTTGGAAACTGTTTTGCTAGAGTGCTGGAGAGGTAAGTGGAATTCCTAGTGTAGCGGTGAAATGCGTAGATATTAGGAGGAACACCAGTGGCGAAGGCGGCTTACTGGACAGTAACTGACGTTGAGGCTCGAAAGCGTGGGGAGCAAACAGGATTAGATACCCTTGTAGTC
>LST206_2270
CCTACGGGAGGCAGCAGTGAGGAATATTGGTCAATGGGCGAGAGCCTGAACCAGCCAAGTAGCGTGAAGGATGACTGCCCTATGGGTTGTAAACTTCTTTTATACGGGAATAACAAGCGGCACGTGTGCCGCTCTGCATGTACCGTATGAATAAGCATCGGCTAACTCCGTGCCAGCAGCCGCGGTAATACGGAGGATGCGAGCGTTATCCGGATTTATTGGGTTTAAAGGGAGCGTAGACGGGTCCTTAAGTCAGTTGTGAAAGTTTGCGGCTCAACCGTAAAATTGCAGTTGATACTGGGGACCTTGAGTGCGGCAGAGGCAGGCGGAATTCGTGGTGTAGCGGTGAAATGCTTAGATATCACGAAGAACCCCGATTGCGAAGGCAGCCTGCTAAGCTGCAACTGACGTTGAGGCTCGAAAGCGTGGGTAGCAAACAGGATTAGATACCCTAGTAGTC
>LST206_33392
GCAGCAGTAGGGAATATTGCTCAATGGGGGAAACCCTGAAGCAGCAACGCCGCGTGGAGGATGAAGGTTTTCGGATTGTAAACTCCTTTTGTTAGAGAAGATAATGACGGTATCTAACGAATAAGCACCGGCTAACTCCGTGCCAGCAGCCGCGGTAATACGGAGGGTGCAAGCGTTACTCGGAATCACTGGGCGTAAAGAGCGCGTAGGCGGGGTAGTAAGTCAGATGTGAAATCCTATGGCTTAACCATAGAACTGCATTTGAAACTACTACTCTAGAGTATGGGAGAGGTAGGTGGAATTCTTGGTNTAGGGNTANAATCCGTAGAGATCAAGNNGAATACTCNTTGCNAANNCNNCCTGCTGGAACATTACTNACNCTNATNCGCGAAAGCGTNGGGAGCAAACANGATTAGATACCCTCGTAGTC
>LST206_11185
CCTACGGGAGGCAGCAGTGGGGAATATTGCACAATGGGGGAAACCCTGATGCAGCAACGCCGCGTGGAGGAAGAAGGTCTTCGGATTGTAAACTCCTGTTGTTGGGGAAAAGAAGGATGGTACCCAACAAGGAAGTGACGGCTAACTACGTGCCAGCAGCCGCGGTAAAACGTAGGTCACGAGCGTTGTCCGGAATTACTGGGTGTAAAGGGAGCGCAGGCGGGTATGCAAGTTGGGAGTGAAATACATGGGCTCAACCCATGAACTGCTCTCAAAACTGTGTATCTTGAGTAGTGCAGAGGTAGGCGGAATTCCTGGTGTAGCGGTGGAATGCGTAGATATCGGGAGGAACACCAGTGGCGAAGGCGGCCTACTGGGCACCAACTAACGCTGAGGCTCGAAAGTGTGGGTAGCAAACAGGATTAGATACCCCAGTAGTC
>LST206_24510
CCTACGGGTGGCAGCAGTGGGGAATATTGGGCAATGGGCGCAAGCCTGACCCAGCAACGCCGCGTGAAGGAAGAAGGCCCTCGGGTTGTAAACTTCTTTTGTCAGGGACGAAGCAAGTGACGGTACCTGACGAATAAGCCACGGCTAACTACGTGCCAGCAGCCGCGGTAATACGTAGGTGGCAAGCGTTATCCGGATTTACTGGGTGTAAAGGGCGTGTAGGCGGGATTGCAAGGCAGATGTGAAAACCACGGGCTCAACCTGTGGCCTGCATTTGAAACTGCAGTTCTTGAGTACTGGAGAGGCAGACGGAATTCCTAGTGGAGCGGTGAAATGCGGAGATATTAGGAGGAACACCAGTGGCGAAGGCGGTCTGCTGGACAGCAACTGACGCTGAGGCGCGAAAGCGTGGGGAGCAAACAGGATTAGATACCCTTGTAGTC
>LST206_22272
CCTACGGGGTGCAGCAGTGGGGAATCTTGCGCAATGGGCGAAAGCCTGACGCAGCGACGCCGCGTGCGGGACGAAGGCCTTCGGGTCGTAAACCGCTTTCAGCAGGGACGAGGCCGCGAGGTGACGGTACCTGCAGAAGAAGCCCCGGCTAACTACGTGCCAGCAGCCGCGGTAATACGTAGGGGGCGAGCGTTATCCGGATTCATTGGGCGTAAAGCGCTCGTAGGCGGTCCGTTAGGTCGGGAGTCAAATCCGGGGGCTCAACCCCCGCACGCTCCCGATACCGGCGGACTTGAGTTTGGTAGGGGAAGGCGGAATTCCAAGTGTAGCGGTGGAATGCGCAGATATTTGGAAGAACACCGGTGGCGAAGGCGGCCTTCTGGGCCACAACTGACGCTGAGGAGCGAAAGCTAGGGGAGCGAACAGGATTAGATACCCCAGTAGTC
>LST206_8948
CCTACGGGCCGCAGCAGTGAGGAATATTGGTCAATGGGCGGAAGCCTGAACCAGCCAAGTCGCGTGAAGGAAGACGGCCCTACGGGTTGTAAACTTCTTTTGTTGGGGATTAAAGTCAGCCACGCGTGGTTGTTTGCAAGTACCCAAAGAAAAAGCATCGGCTAACTCCGTGCCAGCAGCCGCGGTAATACGGAGGATGCGAGCGTTATCCGGATTTATTGGGTTTAAAGGGTGCGTAGGCGGTCAGATAAGTTAGAGGTGAAATTCCGGTGCTTAACACCGGCGCTGCCTCTAATACTGTTTGACTAGAGAGTAGTTGCGGTAGGCGGAATGTATGGTGTAGCGGTGAAATGCTTAGAGATCATACAGAACACCGATTGCGAAGGCAGCTTACCAAGCTATATCTGACGTTGAGGCACGAAAGCGTGGGGAGCAAACAGGATTAGATACCCTCGTAGTC
>LST206_31158
CCTACGGGGGGCAGCAGTGAGGAATATTGGTCAATGGGCGAGAGCCTGAACCAGCCAAGTAGCGTGAAGGATGACTGCCCTACGGGTTGTAAACTTCTTTTATAAGGGAATAAAGTATTCTACGTGTAGAGTTTTGTATGTACCTTATGAATAAGCATCGGCTAACTCCGTGCCAGCAGCCGCGGTAATACGGAGGATGCGAGCGTTATCCGGATTTATTGGGTTTAAAGGGAGCGTAGACGGCCGTTTAAGTCAGTTGTGAAAGTTTGCGGCTCAACCGTAAAATTGCAGTTGATACTGGGGACCTTGAGTGCGGCAGAGGCAGGCGGAATTCGTGGTGTAGCGGTGAAATGCTTAGATATCACGAAGAACTCCGATTGCGAAGGCAGCCTGCTAAGCTGCAACTGACGTTGAGGCTCGAAAGTGTGGGTATCAAACAGGATTAGATACCCCTGTAGTC
>LST206_15616
CCTACGGGGCGCAGCAGTGAGGAATATTGGTCAATGGGCGAGAGCCTGAACCAGCCAAGTAGCGTGAAGGATGACTGCCCTACGGGTTGTAAACTTCTTTTATAAGGGAATAAAGTATTCTACGTGTAGAGTTTTGTATGTACCTTATGAATAAGCATCGGCTAACTCCGTGCCAGCAGCCGCGGTAATACGGAGGATGCGAGCGTTATCCGGATTTATTGGGTTTAAAGGGAGCGTAGACGGCCGTTTAAGTCAGCTGTGAAATGGTGCGGCTCAACCGTAGCACTGCAGTTGAAACTGGACGGCTTGAGTGCAGTTGAGGCAGGCGGAATTCGTGGTGTAGCGGTGAAATGCTTAGATATCACGAAGAACCCCGATTGCGAAGGCAGCCTGCTAAGCTGCAACTGACGTTGAGGCTCGAAAGTGCGGGTATCAAACAGGATTAGATACCCTCGTAGTC
>LST206_41
CCTACGGGGTGCAGCAGTGGGGAATATTGCACAATGGGGGAAACCCTGATGCAGCGACGCCGCGTGGAGGAAGAAGGTCTTCGGATTGTAAACTCCTTTTGATGGGGAAATGAAGGATGGTACCCTTCAAGGAAGTGACGGCTACTTACGTGCAGGCAGCCGCGGTAAAACGTAGGTCCCGAGCGTTGTCCGGAATTACTGGGTGTAAAGGGGGCGCAGGCGGGTATGCAAGTTGGGAGTGAAATCCATGGGCTCAACCGATGAACTGCTCTCAAAACTGTGTAGCTTGAGTAGTGGAGAGGGAGGCGGAATTCCCGGTGTAGCGGTGAAATGCGTAGATATCAGGAGGAACACCAGTGGCGAAGGCGGCCTACTGGACACCAACTGACGCTGAGGCGCGAAAGTGTGGGTAGCAAACAGGATTAGATACCCGGGTAGTC
>LST206_33393
GGGCTGCAGCAGTGAGGAATATTGGTCAATGGGCGAGAGCCTGAACCAGCCAAGTAGCGTGAAGGATGACTGCCCTATGGGTTGTAAACTTCTTTTATACGGGAATAACACGCGGCACGTGTGCCGTTCTGCATGTACCGTATGAATAAGCATCGGCTAACTCCGTGCCAGCAGCCGCGGTAATACGGAGGATGCGAGCGTTATCCGGATTTATTGGGTTTAAAGGGAGCGTAGACGGGTCCTTAAGTCAGTTGTGAAAGTTTGCGGCTCAACCGTAAAATTGCAGTTGATACTGGGGACCTTGAGTGCGGCAGAGGCAGGCGGAATTCGTGGTNTAGCGNTGNAATGCTTAGATATCACGNNGAACTCCGNTTGCNAANNCNNCTTGCTGGACCGTAACTNACNTTNATNCTCGAAAGTGCNGGTATCAAACANGATTAGATACCCCTGTAGTC
>LST206_4506
CCTACGGGTCGCAGCAGTGGGGAATATTGGTCAATGGGGGAAACCCTGAACCAGCAACGCCGCGTGAAGGAAGAAGGCTTTCGGGTTGTAAACTTCTTTGACGAGGGACGAAGGACGTGACGGTACCTCGAAAACAAGCCACGGCTAACTACGTGCCAGCAGCCGCGGTAATACGTAGGTGGCAAGCGTTGTCCGGATTTACTGGGTGTAAAGGGCGCGTAGGCGGGATAGCAAGTCAGATGTGAAATCTATGGGCTTAACCCATAAACTGCATTTGAAACTGTTATTCTTGAGTATCGGAGAGGCAGGCGGAATTCCTAGTGTAGCGGTGAAATGCGTAGATATTAGGAGGAACACCAGTGGCGAAGGCGGCCTGCTGGACGACAACTGACGCTGAGGCGCGAAAGCGTGGGGAGCAAACAGGATTAGATACCCGTGTAGTC
>LST206_13396
CCTACGGGATGCAGCAGTGGGGAATCTTGCGCAATGGGCGAAAGCCTGACGCAGCGACGCCGCGTGCGGGACGAAGGCCTTCGGGTCGTAAACCGCTTTCAGCAGGGACGAGGGGGCAACCTGACGGTACCTGCAGAAGAAGCCCCGGCTAACTACGTGCCAGCAGCCGCGGTAATACGTAGGGGGCGAGCGTTATCCGGATTCATTGGGCGTAAAGCGCTCGTAGGCGGTCCGTTAGGTCGGGAGTCAAATCCGGGGGCTCAACCCCCGCCCGCTCCCGATACCGGCGGACTTGAGTTTGGTAGGGGAAGGCGGAATTCCAAGTGTAGCGGTGGAATGCGCAGATATTTGGAAGAACACCGGTGGCGAAGGCGGCCTTCTGGGCCACAACTGACGCTGAGGAGCGAAAGCTAGGGGAGCGAACAGGATTAGATACCCCGGTAGTC
>LST206_22273
CCTACGGGTCGCAGCAGTGAGGAATATTGGTCAATGGGCGAGAGCCTGAACCAGCCAAGTAGCGTGAAGGATGACTGCCCTACGGGTTGTAAACTTCTTTTATAAGGGAATAAAGTTCTCTACGTGTAGAGTTTTGTATGTACCTTATGAATAAGCATCGGCTAACTCCGTGCCAGCAGCCGCGGTAATACGGAGGATGCGAGCGTTATCCGGATTTATTGGGTTTAAAGGGAGCGTAGACGGCGGTTTAAGTCAGCTGTGAAATGGTGCGGCTCAACCGTAGCACTGCAGTTGAAACTGGACGGCTTGGGTGCAGTTGAGGCAGGCGGAATTCGTGGTGTAGCGGTGAAATGCTTAGATATCACGAAGAACCCCGATTGCGAAGGCAGCCTGCTAAGCTGCAACTGACGTTGAGGCTCGAAAGTGTGGGTATCAAACAGGATTAGATACCCGAGTAGTC
>LST206_26716
CCTACGGGGGGCAGCAGTGGGGAATATTGCACAATGGGGGAAACCCTGATGCAGCGACGCCGCGTGAGTGAAGAAGTATTTCGGTATGTAAAGCTCTATCAGCAGGGAAGAAAATGACGGTACCTGACTAAGAAGCCCCGGCTAACTACGTGCCAGCAGCCGCGGTAATACGTAGGGGGCAAGCGTTATCCGGATTTACTGGGTGTAAAGGGAGCGTAGACGGATAGGCAAGTCTGGAGTGAAAGCCCGGGGCTCAACCCCGGGACTGCTTTGGAAACTGTTTATCTAGAGTGCTGGAGAGGTAAGTGGAATTCCTAGTGTAGCGGTGAAATGCGTAGATATTAGGAGGAACACCAGTGGCGAAGGCGGCTTACTGGACAGTAACTGACGTTGAGGCTCGAAAGCGTGGGGAGCAAACAGGATTAGATACCATGGTAGTC
>LST206_20059
CCTACGGGTTGCAGCAGTCGGGAATATTGCGCAATGGAGGAAACTCTGACGCAGTGACGCCGCGTGCAGGAAGAAGGTTTTCGGATTGTAAACTGCTTTAGACAGGGAAGAAAGAAATGACAGTACCTGTAGAATAAGCTCCGGCTAACTACGTGCCAGCAGCCGCGGTAATACGTAGGGAGCAAGCGTTATCCGGATTTATTGGGTGTAAAGGGTGCGTAGACGGGAAATTAAGTTAGCTGTGAAATCCCTCGGCTTAACTGAGGAACTGCAACTAAAACTGATTTTCTTGAGTGCTGGAGAGGAAAGTGGAATTCCTAGTGTAGCGGTGAAATGCGTAGATATTAGGAGGAACACCAGTGGCGAAGGCGACTTTCTGGACAGTAACTGACGTTGAGGCACGAAAGTGTGGGGAGCAAACAGGATTAGATACCCGAGTAGTC
>LST206_31159
CCTACGGGTTGCAGCAGTCGGGAATATTGCGCAATGGAGGAAACTCTGACGCAGTGACGCCGCGTATAGGAAGAAGGTCTTCGGATTGTAAACTATTGTCGTTAGGGAAGAGAAAGGACAGTACCTAAGGAGGAAGCTCCGGCTAACTACGTGCCAGCAGCCGCGGTAATACGTAGGGAGCGAGCGTTATCCGGATTTATTGGGTGTAAAGGGTTCGTAGACGGGAGAATAAGTTAGTTGTGAAATCCCTCGGCTTAACTGAGGAACTGCAACTAAAACTATTTTTCTTGAGTGCAGGAGAGGAAAGTGGAATTTCTAGTGTAGCGGTGAAATGCGTAGATATTAGGAGGAACACCAGTGGCGAAGGCGACTTTCTGGACTGTAACTGACGTTGAGGCACGAAAGTGTGGGGAGCAAACAGGATTAGATACCCCAGTAGTC
>LST206_33394
GGGCTGCAGCAGTGGGGAATCTTCCGCAATGGGCGAAAGCCTGACGGAGCAACGCCGCGTGAACGATGAAGGTCTTAGGATCGTAAAGTTCTGTTGTTAGGGACGAAGGGTAAGAATAATAATACGGTTTTTATTTGACGGTACCTAACGAGGAAGCCACGGCTAACTACGTGCCAGCAGCCGCGGTAATACGTAGGCGGCAAGCGTTGTCCGGAATTATTGGGCGTAAAGGGAGCGCAGGCGGGAAACTAAGCGGATCTTAAAAGTGCGGGGCTCAACCCCGTGATGGGGTCCGAACTGGTTTTCTTGAGTGCAGGAGAGGAAAGCGGAATTCCCAGTNTAGCGNTGNAATGCGTAGATATTGGGNNGAACACCANTGGCNAANNCNNCTTTCTGGACTGTAACTNACNCTNAGNCTCGAAAGCTANGGTAGCGAACGNGATTAGATACCCTGGTAGTC
>LST206_42
CCTACGGGGGGCAGCAGTGGGGAATCTTGCGCAATGGGCGAAAGCCTGACGCAGCGACGCCGCGTGCGGGACGAAGGCCTTCGGGTCGTAAACCGCTTTCAGCAGGGACGAGGGGGCAACCTGACGGTACCTGCAGAAGAAGCCCCGGCTAACTACGTGCCAGCAGCCGCGGTAATACGTAGGGGGCGAGCGTTATCCGGATTCATTGGGCGTAAAGCGCTCGTAGGCGGTCCGTTAGGTCGGGAGTCAAATCCGGGGGCTCAACCCCCGCCCGCTCCCGATACCGGCGGACTTGAGTTTGGTAGGGGAAGGCGGAATTCCAAGTGTAGCGGTTGAATGCGCAGATATTTGGAAGAACACCGGTGGCGAAGGCGGCCTACTGGGCACCAACTAACGCTGAGGCTCGAAAGTGTGGGTAGCAAACAGGATTAGATACCCGGGTAGTC
>LST206_6744
CCTACGGGTGGCAGCAGTGGGGAATATTGGGCAATGGAGGCAACTCTGACCCAGCAATGCCGCGTGAGTGATGAAGGTCTTTTGATTGTAAAGCTCTTTTCTTGGGAACGAAGATCTGACGGTACCCAAGGAATAAGCCCCGGCTAACTACGTGCCAGCAGCCGCGGTAATACGTAGGGGGCAAGCGTTGTCCGGAATGACTGGGCGTAAAGGGTGTGTAGGCGGTTAGGTAAGTTAGATGTGTAATACCCAGGGCTTAACTCGGGTGCTGCATCTAAAACTGCCTGACTTGAGTGCTGGAGAGGATAGTGGAATTCCTAGTGTAGCGGTGGAATGCGTAGATATTAGGAGGAACATCAGTGGCGAAGGCGACTATCTGGACAGTAACTGACGCTGAGGCACGAAAGCGTGGGGAGCAAACAGGATTAGATACCCGTGTAGTC
>LST206_11187
CCTACGGGCCGCAGCAGTTAGGAATATTGGGCAATGGAGGAAACTCTGACCCAGCAACGCCGCGTGAAGGATGAAGGTCCTCGGATTGTAAACTTCTGTATTAGGGGAAGAAGAAAGTGACGGTACCCTAATAGAAAGCTTCGGCAAACTACGTGCCAGCAGCCGCGGTAAGACGTAGGAAGCAAGCGTTGTCCGGAATTACTGGGCGTAAAGGGTGCGTAGGCGGTCTTTTAAGTCTGATGTGAAATCCTGTGGCTTAACCATAGAACTGCATCAGATACTGGGGGACTGGAGTGCGGAAGAGGTTGACGGAATTACTAGTGTAGCGGTAGAATGCGTAGATATTAGTAAGAAGACCGGAGGCGAAGGCGGTCAACTGGGACGTAACTGACGCTGAGGCACGAAAGCGTGGGGAGCAAACAGGATTAGATACCCTCGTAGTC
>LST206_2272
CCTACGGGGCGCAGCAGTGAGGAATATTGGTCAATGGGCGAGAGCCTGAACCAGCCAAGTAGCGTGAAGGATGACTGCCCTACGGGTTGTAAACTTCTTTTATAAGGGAATAAAGTATTCTACGTGTAGAGTTTTGTATGTACCTTATGAATAAGCATCGGCTAACTCCGTGCCAGCAGCCGCGGTAATACGGAGGATGCGAGCGTTATCCGGATTTATTGGGTTTAAAGGGAGCGTAGACGGCGGTTTAAGTCAGCTGTGAAATGGTGCGGCTCAACCGTAGCACTGCAGTTGAAACTGGACGGCTTGAGTGCAGTTGAGGCAGGCGGAATTCGTGGTGTAGCGGTGAAATGCTTAGATATCACGAAGAACCCCGATTGCGAAGGCAGCCTGCTAAGCTGCAACTGACGTTGAGGCTCGAAAGTGTGGGTATCAAACAGGATTAGATACCCGGGTAGTC
>LST206_28945
CCTACGGGCCGCAGCAGTGAGGAATATTGGTCAATGGGCGAGAGCCTGAACCAGCCAAGTAGCGTGAAGGATGACTGCCCTACGGGTTGTAAACTTCTTTTATAAGGGAATAAAGTATTCTACGTGTAGAGTTTTGTATGTACCTTATGAATAAGCATCGGCTAACTCCGTGCCAGCAGCCGCGGTAATACGGAGGATGCGAGCGTTATCCGGATTTATTGGGTTTAAAGGGAGCGTAGACGGCCGTTTAAGTCAGCTGTGAAATGGTGCGGCTCAACCGTAGCACTGCAGTTGAAACTGGTCGGCTTGAGTGCAGTTGAGGCAGGCGGAATTCGTGGTGTAGCGGTGAAATGCTTAGATATCACGAAGAACCCCGATTGCGAAGGCAGCCTGCTAAGCTGCAACTGACGTTGAGGCTCGAAAGTGTGGGTATCAAACAGGATTAGATACCCGCGTAGTC
>LST206_13397
CCTACGGGTTGCAGCAGTGGGGAATATTGCACAATGGGGGAAACCCTGATGCAGCGACGCCGCGTGGAGGAAGAAGGTCTTCGGATTGTAAACTCCTGTTGTTGGGGAAAAGAAGGATGGTACCCAACAAGGAAGTGACGGCTAACTACGTGCCAGCAGCCGCGGTAAAACGTAGGTCACGAGCGTTGTCCGGAATTACTGGGTGTAAAGGGAGCGCAGGCGGGTATGCAAGTTGGGAGTGAAATGCATGGGCTCAACCCATGAACTGCTCTCAAAACTGTGTATCTTGAGTAGTGCAGAGGTAGGCGGAATTCCCGGTGTAGCGGTGGAATGCGTAGATATTAGGAGGAACACCAGTGGCGAAGGCGGCCTACTGGGCTGTAACTGACGCTGAGGCTCGAAAGCGTGGGTAGCAAACAGGATTAGATACCCTGGTAGTC
>LST206_24512
CCTACGGGCCGCAGCAGTCGGGAATATTGCGCAATGGAGGAAACTCTGACGCAGTGACGCCGCGTATAGGAAGAAGGTTTTCGGATTGTAAACTATTGTCGTTAGGGAAGAGAAAGGACAGTACCTAAGGAGGAAGTTCCGGCTAACTACGTGCCAGCAGCCGCGGTAATACGTAGGGAACGAGCGTTATCCGGATTTATTGGGTGTAAAGGGTGCGCAGACGGGTAATCAAGTTAGTTGTGAAATCCCTCGGCTCAACTGAGGAACTGCAACTAAAACTAACTTTCTTGAGTGCTGGAGAGGAAAGTGGAATTCCTAGTGTAGCGGTGAAATGCGTAGATATTAGGAGGAACACCAGTGGCGAAGGCGACTTTCTGGACAGTAACTGACGTTGAGGCACGAAAGTGTGGGGAGCAAACAGGATTAGATACCCTAGTAGTC
>LST206_22274
CCTACGGGCGGCAGCAGTGAGGAATATTGGTCAATGGGCGAGAGCCTGAACCAGCCAAGTAGCGTGAAGGATGACTGCCCTACGGGTTGTAAACTTCTTTTATAAGGGAATAAAGTATTCTACGTGTAGAGTTTTGTATGTACCTTATGAATAAGCATCGGCTAACTCCGTGCCAGCAGCCGCGGTAATACGGAGGATGCGAGCGTTATCCGGATTTATTGGGTTTAAAGGGAGCGTAGACGGCGGTTTAAGTCAGCTGTGAAATGGTGCGGCTCAACCGTAGCACTGCAGTTGAAACTGGACGGCTTGAGTGCAGTTGAGGCAGGCGGAATTCGTGGTGTAGCGGTGAAATGCTTAGATATCACGAAGAACCCCGATTGCGAAGGCAGCCTGCTAAGCTGCAACTGACGTTGAGGCTCGAAAGTGTGGGTATCAAAAAGGATTAGATACCCCTGTAGTC
>LST206_33395
GGGATGCAGCAGTGAGGAATATTGGTCAATGGGCGAGAGCCTGAACCAGCCAAGTAGCGTGAAGGATGACTGCCCTACGGGTTGTAAACTTCTTTTATAAGGGAATAAAGTATTCTACGTGTAGAGTTTTGTATGTACCTTATGAATAAGCATCGGCTAACTCCGTGCCAGCAGCCGCGGTAATACGGAGGATGCGAGCGTTATCCGGATTTATTGGGTTTAAAGGGAGCGTAGACGGCCGTTTAAGTCAGCTGTGAAATGGTGCGGCTCAACCGTAGCACTGCAGTTGAAACTGGACGGCTTGAGTGCAGTTGAGGCAGGCGGAATTCGTGGTNTAGCGNTGNAATGCTTAGATATCACGNNGAACCCCGNTTGCNAANNCNNCCTGCTAAGCTGCAACTNACNTTNAGNCTCGAAAGTGTNGGTATCAAACANGATTAGATACCCGGGTAGTC
>LST206_20060
CCTACGGGGTGCAGCAGTGAGGAATATTGGTCAATGGGCGAGAGCCTGAACCAGCCAAGTAGCGTGAAGGATGACTGCCCTACGGGTTGTAAACTTCTTTTATAAGGGAATAAAGTATTCTACGTGTAGAGTTTTGTATGTACCTTATGAATAAGCATCGGCTAACTCCGTGCCAGCAGCCGCGGTAATACGGAGGATGCGAGCGTTATCCGGATTTATTGGGTTTAAAGGGAGCGTAGACGGCCGTTTAAGTCAGCTGTGAAATGGTGCGGCTCAACCGTAGCACTGCAGTTGAAACTGGACGGCTTGAGTGCAGTTGAGGCAGGCGGAATTCGTGGTGTAGCGGTGAAATGCTTAGATATCACGAAGAACCCCGATTGCGAAGGCAGCCTGCTAAGCTGCAACTGACGTTGAGGCTCGAAAGTGTGGGTATCAAACAGGATTAGATACCCTCGTAGTC
>LST206_8950
CCTACGGGATGCAGCAGTGGGGAATATTGGGCAATGGGGGAAACCCTGACCCAGCAACGCCGCGTGAAGGAAGAAGGCCTTCGGGTTGTAAACTTCTTTTACCAGGGACGAAGGACGTGACGGTACCTGGAGAAAAAGCAACGGCTAACTACGTGCCAGCAGCCGCGGTAATACGTAGGTTGCAAGCGTTGTCCGGATTTACTGGGTGTAAAGGGCGTGTAGGCGGAGCTGCAAGTCAGATGTGAAATCCCGGGGCTCAACTCGGGTGCTGCTTCTAAAACTGTCAGACTTGAGTGCAGGAGAGGTAAGTTGAATTCCTAGTGTAGCGGTGAAATGCGTAGATATTAGGAGTAACACCAGTGGCGAAGGCGGCCTGCTGGACGACAACTGACGCTGAGGCGCGAAAGCGTGGGGAGCAAACAGGATTAGATACCCCAGTAGTC
>LST206_26717
CCTACGGGTGGCAGCAGTGGGGAATATTGCACAATGGGGGAAACCCTGATGCAGCGACGCCGCGTGACTGAAGAAGTATTTCGGTATGTAAAGGTCTATCAGCAAGGAAGAAGAGAGACGGTACTTGACTAAGAAGCCCCGGCTAACTACGTGCCAGCAGCCGCGGTAATACGTAGGGGGCAAGCGTTATCCGGATTTACTGGGTGTAAAGGGAGCGTAGGTGGTAAGGCAAGCCAGAAGTGAAAGCCCGGGGCTCAACCCCGAGGATTGCTTTTGGAACTGTCGAACTAGAGTGCAGGAGGGGCAAGCGGAATTCCTAGTGTAGCGGTGAAATGCGTAGATATTAGGAGGAACACCAGTGGCGAAGGCGGCTTACTGGACAGTAACTGACGTTGAGGCTCGAAAGCGTGGGGAGCAAACAGGATTAGATACCCTAGTAGTC
>LST206_15618
CCTACGGGGGGCAGCAGTCGGGAATATTGCGCAATGGAGGAAACTCTGACGCAGTGACGCCGCGTATAGGAAGAAGGTTTTCGGATTGTAAACTATTGTCGTTAGGGAAGAAAAAGGACAGTACCTAAGGAGGAAGCTCCGGCTAACTATGTGCCAGCAGCCGCGGTAATACATAGGGAGCGAGCGTTATCCGGAATTATTGGGTGTAAAGGGTGCGTAGACGGGGAGACAAGTTAGTTGTGAAATCCCTCGGCTCAACTGAGGAACTGCAACTAAAACTAACTTTCTTGAGTGCTGGAGAGGAAAGTGGAATTCCTAGTGTAGCGGTGAAATGCGTAGATATTAGGAGGAACACCAGTGGCGAAGGCGACTTTCTGGACAGTAACTGACGTTGAGGCACGAAAGTGTGGGGAGCAAACAGGATTAGATACCCTGGTAGTC
>LST206_11188
CCTACGGGATGCAGCAGTGGGGAATATTGGGCAATGGGCGCAAGCCTGACCCAGCAACGCCGCGTGAAGGAAGAAGGCTTTCGGGTTGTAAACTTCTTTTGTCAGGGAACAGTAGAAGAGGGTACCTGACGAATAAGCTCCGGCTAACTACGTGCCAGCAGCCGCGGTAATACGTAGGGAGCGAGCGTTGTCCGGATTTACTGGGTGTAAAGGGCGTGCAGCCGGGCTGGCAAGTCAGATGTGAAATCCAGAGGCTTAACCTCTGAACTGCATTTGAAACTGCTGGTCTTGAGTACCGGAGAGGTTATCGGAATTCCTTGTGTAGCGGTGAAATGCGTAGATATAAGGAAGAACACCAGTGGCGAAGGCGGATAACTGGACGGCAACTGACGGTGAGGCGCGAAAGCGTGGGGAGCAAACAGGATTAGATACCCGTGTAGTC
>LST206_31160
CCTACGGGGTGCAGCAGTGGGGAATATTGCACAATGGGGGAAACCCTGATGCAGCGACGCCGCGTGAGCGAAGAAGCATTTCGGTGCGTAAAGCTCTATCAGCAGGGAAGAAAACGACGGTACCTGACTAAGAAGCCCCGGCTAACTACGTGCCAGCAGCCGCGGTAATACGTAGGGGGCGAGCGTTATCCGGAATGACTGGGCGTAAAGGGAGCGTAGGCGGTCTGTTAAGTTGGGAGTGAAATCCCGGGGCTCAACCCCGGAACTGCTTTCAAGACTGACGGACTTGAGTGTAAGAGGGGTAAGCGGAATTCCTAGTGTAGCGGTGGAATGCGTAGATATTAGGAGGAACACCAGTGGCGAAGGCGGCTTTCTGGACTGTAACTGACGCTGAGGCTCGAAAGCTAGGGTAGCGAACGGGATTAGATACCCGAGTAGTC
>LST206_24513
CCTACGGGGGGCAGCAGTCGGGAATATTGCGCAATGGAGGAAACTCTGACGCAGTGACGCCGCGTATAGGAAGAAGGTCTTCGGATTGTAAACTATTGTCGTTAGGGAAGAGAAAGGACAGTACCTAAGGAGGAAGCTCCGGCTAACTACGTGCCAGCAGCCGCGGTAATACGTAGGGAGCGAGCGTTATCCGGATTTATTGGGTGTAAAGGGTGCGTAGACGGGAGAATAAGTTAGTTGTGAAATCCCTCGGCTTAACTGAGGAACTGCAACTAAAACTATTTTTCTTGAGTGCAGGAGAGGAAAGTGGAATTCCTAGTGTAGCGGTGAAATGCGTAGATATTAGGAGGAACACCAGTGGCGAAGGCGACTTTCTGGACTGTAACTGACGTTGAGGCACGAAAGTGTGGGGAGCAAACAGGATTAGATACCCTCGTAGTC
>LST206_13398
CCTACGGGCTGCAGCAGTGAGGAATATTGGTCAATGGGCGAGAGCCTGAACCAGCCAAGTAGCGTGAAGGATGACTGCCCTATGGGTTGTAAACTTCTTTTATACGGGAATAACACGCGGCACGTGTGCCGTTCTGCATGTACCGTATGAATAAGCATCGGCTAACTCCGTGCCAGCAGCCGCGGTAATACGGAGGATGCGAGCGTTATCCGGATTTATTGGGTTTAAAGGGAGCGTAGACGGGTCCTTAAGTCAGTTGTGAAAGTTTGCGGCTCAACCGTAAAATTGCAGTTGATACTGGGGACCTTGAGTGCGGCAGAGGCAGGCGGAATTCGTGGTGTAGCGGTGAAATGCTTAGATATCACGAAGAACTCCGATTGCGAAGGCAGCTTGCTGGACCGTAACTGACGTTGATGCTCGAAAGTGCGGGTATCAAACAGTATTAGATACCCTGGTAGTC
>LST206_6745
CCTACGGGCGGCAGCAGTGGGGAATATTGCACAATGGGGGAAACCCTGATGCAGCAACGCCGCGTGAGTGAAGAAGTATTTCGGTATGTAAAGCTCTATCAGCAGGGAAGATGATGACGGTACCTGACTAAGAAGCTCCGGCTAAATACGTGCCAGCAGCCGCGGTAATACGTATGGAGCAAGCGTTATCCGGATTTACTGGGTGTAAAGGGTGCGTAGGCGGCAGGGCAAGTCAGATGTGAAAGACCGGGGCTTAACTCCGGGGCTGCATTTGAAACTGCTTTGCTTGAGTCCGGGAGAGGCAGGCGGAATTCCTAGTGTAGCGGTGAAATGCGTAGATATTAGGAGGAACACCAGTGGCGAAGGCGGCCTGCTGGACCGGAACTGACGCTGAGGCACGAAAGCGTGGGGAGTAAACAGGATTAGATACCCTCGTAG
>LST206_44
CCTACGGGTGGCAGCAGTGAGGAATATTGGTCAATGGGCGAGAGCCTGAACCAGCCAAGTAGCGTGAAGGATGACTGCCCTACGGGTTGTAAACTTCTTTTATAAGGGAATAAAGTATTCTACGTGTAGAGTTTTGTATGTACCTTATGAATAAGCATCGGCTAACTCCGTGCCAGCAGCCGCGGTAATACGGAGGATGCGAGCGTTATCCGGATTTATTGGGTTTAAAGGGAGCGTAGACGGCCGTTTAAGTCAGCTGTGAAATGGTGCGGCTCAACCGTAGCACTGCAGTTGAAACTGGACGGCTTGAGTGCAGTTGAGGCAGGCGGAATTCGTGGTGTAGCGGTGAAATGCTTAGATATCACGAAGAACCCCGATTGCGAAGGCAGCCTGCTAAGCTGCAACTGACGTTGAGGCTCGAAAGTGTGGGTATCAAACAGGATTAGATACCCGCGTAGTC
>LST206_28946
CCTACGGGTCGCAGCAGTGGGGAATATTGCACAATGGAGGAAACTCTGATGCAGCGATGCCGCGTGAGGGAAGAAGGTTTTCGGATTGTAAACCTCTGTCTTTGGGGACGATAATGACGGTACCCAAGGAGGAAGCTCCGGCTAACTACGTGCCAGCAGCCGCGGTAATACGTAGGGAGCAAGCGTTATCCGGAATTACTGGGTGTAAAGGGAGTGTAGGCGGGACTGCAAGTCAGATGTGAAAATTATGGGCTCAACTCATAACCTGCATTTGAAACTGTAGTTCTTGAGTGAAGTAGAGGTAAGCGGAATTCCTAGTGTAGCGGTGAAATGCGTAGATATTAGGAGGAACATCAGTGGCGAAGGCGGCTTACTGGGCTTTTACTGACGCTGAGGCTCGAAAGCGTGGGGAGCAAACAGGATTAGATACCCGCGTAGTC
>LST206_22275
CCTACGGGAGGCAGCAGTGGGGAATATTGGGCAATGGGCGCAAGCCTGACCCAGCAACGCCGCGTGAAGGAAGAAGGCTCTCGGGTTGTAAACTTCTTTTGTCAGGGACGAACACAATGACGGTACCTGACGAATAAGCCACGGCTAACTACGTGCCAGCAGCCGCGGTAATACGTAGGTGGCAAGCGTTATCCGGATTACTGGGTGTAAAGGGCGTGTAGGCGGGATTGCAAGTCAGATGTGAAAACCGGGGGCTCAACCTCTGGCCTGCATTTGAAACTGTAGTTCTTGAGTGCTGGAGAGGCAATCGGAATTCCGTGTGTAGCGGTGAAATGCGTAGATATACGGAGGAACACCAGTGGCGAAGGCGGCCTACTGGGCTTTAACTGACGCTGAGGCACGAAAGTATGGGGAGCAAACAGGATTAGATACCCGAGTAGTC
>LST206_17844
CCTACGGGATGCAGCAGTGAGGGATATTGGTCAATGGGGGAAACCCTGAACCAGCAACGCCGCGTGAGGGATGACGGTCTTCGGATTGTAAACCTCTGTCCTCTGTGAAGATAATGACGGTAGCAGAGGAGGAAGCTCCGGCTAACTACGTGCCAGCAGCCGCGGTAATACGTAGGGAGCAAGCGTTGTCCGGATTTACTGGGTGTAAAGGGTGCGTAGGCGGTTTTGCAAGTCAGGAGTGAAATCCATGGGCTTAACCCATGAACTGCTTTTGAAACTGCAAGACTTGAGTGAAGTAGAGGTAGGTGGAATTCCCGGTGTAGCGGTGAAATGCGTAGAGATCGGGAGGAACACCAGTGGCGAAGGCGGCCTACTGGGCTTTAACTGACGCTGAGGCACGAAAGCATGGGTAGCAAACAGGATTAGATACCCTAGAGTC
>LST206_13399
CCTACGGGACGCAGCAGGCGCGCAAACTTTACAATGCGAGCAATCGTGATAAGGAAACCCTGAGTGCCTGTCGATGCAGGCTGTTCATCTGTTTAAATTGCAGGTGAAGAAAGGGCAGGGCAAGACCGGTGCCAGCCGCCGCGGTAATACCGGCTGCTCGAGTGATGGCCACTATTACTGGGTTTAAAGCGTCCGTAGCTTGATTCTTAGGTCTCTTGGGAAATCTTAACGCTTAACGTTAAGGCGTCTAAGGGATACCGGGAATCTTGGAACTGGGAGAGGTAAGCCGTACTTCGGGGGTAGGAGTGAAATCTTGTAATCCTCGAGGGACGACCTATGGCGAAGGCAGCTTACCAGAACAGCTTCGACAGTGAGGGACGAAAGCTGGGGGAGCAAACGGGATTAGATACCCGCGTAGTC
>LST206_4509
CCTACGGGACGCAGCAGTCGGGAATATTGCGCAATGGAGGAAACTCTGACGCAGTGACGCCGCGTATAGGAAGAAGGTCTTCGGATTGTAAACTATTGTCGTTAGGGAAGAGAAAGGACAGTACCTAAGGAGGAAGCTCCGGCTAACTACGTGCCAGCAGCCGCGGTAATACGTAGGGAGCGAGCGTTATCCGGATTTATTGGGTGTAAAGGGTGCGTAGACGGGAGAATAAGTTAGTTGTGAAATCCCTCGGCTTAACTGAGGAACTGCAACTAAAACTATTTTTCTTGAGTGCAGGAGAGGAAAGTGGAATTCCTAGTGTAGCGGTGAAATGCGTAGATATTAGGAGGAACACCAGTGGCGAAGGCGACTTTCTGGACTGTAACTGACGTTGAGGCACGAAAGTGTGGGGAGCAAACAGGATTAGATACCCTAGTAGTC
>LST206_24514
CCTACGGGTCGCAGCAGTGAGGAATATTGGTCAATGGGCGAGAGCCTGAACCAGCCAAGTAGCGTGAAGGATGACTGCCCTATGGGTTGTAAACTTCTTTTTTACGGGAATAACAAACGGCACGTGTGCCGCTGTGCATGTACCGTATGAATAAGCATCGGCTAACTCCGTGACAGCAGCCGCGGTAATACGGAGGATGCGAGCGTTATCCGGATTTATTGGGGTTAAAGGGAGCGTAGACGGGTCCTTAAGTCAGTTGTGAAAGGTTGCGGCTCAACCGTAAAATTGCAGTGGATACTGTGGCGCTTGAGTGCGGGAGAGGCAGGCGGAATTCGTGGTGTAGCGGTGAAATGCTTAGATATCACGAAGAACTCCGATTGCGAAGGCAGCTTGCTGGACCGTCACTGACGTTGATGCTCGAAAGTGCGGGTATCAAACAGGATTAGATACCCGTGTAGTC
>LST206_11189
CCTACGGGCTGCAGCAGTAGGGAATCTTCCACAATGGGCGCAAGCCTGATGGAGCAACGCCGCGTGAATGAAGAAGGTCTTCGGATCGTAAAATTCTGTTGTTAGAGAAGAATATGAGTAATAGTAACTGATTATTCACTGACGGTATCTAACCAGCAAGTCACGGCTAACTACGTGCCAGCAGCCGCGGTAATACGTAGGTGGCAAGCGTTGTCCGGATTTATTGGGCGTAAAGGGAACGCAGGCGGTTTTTTAAGTCTGATGTGAAAGCCTTCGGCTTAACCGGAGATGTGCATTGGAAACTGGAAGACTTGAGTGCAGAAGAGGAGAGTGGAACTCCATGTGTAGCGGTGAAATGCGTAGATATATGGAAGAACACCAGTGGCGAAAGCGGCTCTCTGGTCTGTAACTAACGCTGAGGTTCGAAAGCATGGGTAGCGAACAGGATTAAATACCCTAGTAGTC
>LST206_31161
CCTACGGGTTGCAGCAGTGAGGAATATTGGTCAATGGGCGAGAGCCTGAACCAGCCAAGTAGCGTGAAGGATGACTGCCCTACGGGTTGTAAACTTCTTTTATAAGGGAATAAAGTTCTCTACGTGTAGAGTTTTGTATGTACCTTATGAATAAGCATCGGCTAACTCCGTTCCAGCAGCCGCGGTAATACGGAGGATGCGAGCGTTATCCGGATTTATTGGGTTTAAAGGGAGCGTAGACGGCGGTTTAAGTCAGCTGTGAAATGGTGCGGCTCAACCGTAGCACTGCAGTTGAAACTGGACGGCTTGAGTGCAGTTGAGGCAGGCGGAATTCGTGGTGTAGCGGTGAAATGCTTAGATATCACGAAGAACCCCGATTGCGAAGGCAGCCTGCTAAGCTGCAACTGACGTTGAGGCTCGAAAGTGTGGGTATCAAACAGGATTAGATACCCGTGTAGTC
>LST206_15619
CCTACGGGATGCAGCAGTGAGGAATATTGGTCAATGGACGCAAGTCTGAACCAGCCATGCCGCGTGCAGGATGACGGCTCTATGAGTTGTAAACTGCTTTTGTACGAGGGTAAAACAGGATACGAGTTATTCTGCTGAAAGTATCGTATGAATAAGGATCGGCTAACTCCGTGCCAGCAGCCGCGGTAATACGGAGGATCCAAGCGTTATCCGGATTTATTGGGTTTAAAGGGTGCGTAGGCGGTTCGGTAAGTTAGAGGTGAAATCTCGTGGCTCAACCACGAAATTGCCTCTGATACTGTTGGACTAGAGAGTAGTTGCGGTAGGCGGAATGTATGGTGTAGCGGTGAAATGCTTAGAGATCATACAGAACACCGATTGCGAAGGCAGCTTACCAAACTATATCTGACGTTGAGGCACGAAAGCGTGGGGAGCAAACAGGATTAGATACCCGTGTAGTC
>LST206_33397
GGGAGGCAGCAGTGGGGAATATTGGGCAATGGGCGCAAGCCTGACCCAGCAACGCCGCGTGAAGGAAGAAGGCCCTCGGGTTGTAAACTTCTTTTGTCAGGGACGAAGCAAGTGACGGTACCTGACGAATAAGCCACGGCTAACTACGTGCCAGCAGCCGCGGTAATACGTAGGTGGCAAGCGTTATCCGGATTTACTGGGTGTAAAGGGCGTGTAGGCGGGATTGCAAGTCAGATGTGAAAACCACGGGCTCAACCTGTGGCCTGCATTTGAAACTGCAGTTCTTGAGTACTGGAGAGGCAGACGGAATTCCTAGTNTAGCGNTGNAATGCGTAGATATTAGGNNGAACACCANTGGCNAANNCNNTCTGCTGGACAGCAACTNACNCTNAGNCGCGAAAGCGTNGGGAGCAAACANGATTAGATACCCCCGTAGTC
>LST206_2273
CCTACGGGCTGCAGCAGTGGGGAATCTTGCGCAATGGGCGAAAGCCTGACGCAGCGACGCCGCGTGCGGGATGAAGGCCTTCGGGTCGTAAACCGCTTTCAGCAGGGACGAGGCCGCAAGGTGACGGTACCTGTAGAAGAAGCCCCGGCTAACTACGTGCCAGCAGCCGCGGTAATACGTAGGGGGCGAGCGTTATCCGGATTCATTGGGCGTAAAGCGCTCGTAGGCGGTCCGTTAGGTCGGGAGTCAAATCCGGGGGCTCAACCCCCGCACGCTCCCGATACCGGCGGACTTGAGGTTGGTAGGGGAAGGCGGAATTCCAAGTGTAGCGGTGGAATGCGCAGATATTTGGAAGAACACCGGTGGCGAAGGCGGCCTTCTGGGCCACAACTGACGCTGAGGAGCGAAAGCTAGGGGAGCGAACAGGATTAGATACCCCAGTAGTC
>LST206_4510
CCTACGGGGCGCAGCAGTGGGGAATATTGCACAATGGGGGAAACCCTGATGCAGCGACGCCGCGTGGAGGAAGAAGGTCTTCGGATTGTAAACTCCTGTTGTTGGGGAAAAGAAGGATGGTACCCAACAAGGAAGTGCCGGCTAACTACGTGCCAGCAGCCGCGGTAAAACGTAGGTCACGAGCGTTGTCCGGAATTACTGGGTGTAAAGGGAGCGCAGGCGGGTATGCAAGTTGGGAGTGAAATACATGGGCTCAACCCATGAACTGCTCTCAAAACTGTGTATCTTGAGTAGTGCAGAGGTAGGCGGAATTCCCGGTGTCGCGGTGGAATGCGTAGATATCGGGAGGAACACCAGTGGCGCAGGCGGCCTACTGGGCACCAACTGACGCTGAGGCTCGAAAGTGTGGGTAGCAAACAGGATTAGATACCCGCGTAGTC
>LST206_26718
CCTACGGGGCGCAGCAGTGGGGAATATTGCACAATGGGGGGAACCCTGATGCAGCAACGCCGCGTGAAGGAAGAAGTATTTCGGTATGTAAACTTCTATCGACAGGGAAGAAAGAGATGACGGTACCTGAATAAGAAGCACCGGCTAAATACGTGCCAGCAGCCGCGGTAATACGTATGGTGCGAGCGTTATCCGGATTTACTGGGTGTAAAGGGTGAGTAGGCGGTTAAGCAAGTCATATGTGAAATTCTGGGGCTCAACCTCAGAGCTGCATAAGAAACTGTTTAACTAGAGTACAGGAGAGGTAAGCGGAATTCCTAGTGTAGCGGTGAAATGCGTAGATATCAGGAGGAACACCGGTGGCGAAGGCGGGTTACTGGACGATTACTGACGCTGAGACACGAAAGCGTGGGGAGCAAACAGGATTAGATACCCTAGTAGTC
>LST206_24515
CCTACGGGGCGCAGCAGTCGGGAATATTGCGCAATGGAGGAAACTCTGACGCAGTGACGCCGCGTATAGGAAGAAGGTTTTCGGATTGTAAACTATTGTAGACAGGGAAGAAAAAGGACAGTACCTGTAAAGTAAGCTCCGGCTAACTATGTGCCAGCAGCCGCGGTAATACATAGGGAGCAAGCGTTATCCGGATTTATTGGGTGTAAAGGGTGCGTAGACGGGAATATAAGTTAGTTGTGAAATCCCTCGGCTCAACTGAGGAACTGCAACTAAAACTGTATTTCTTGAGTGCGGGAGAGGAAAGTGGAATTCCTAGTGTAGCGGTGAAATGCGTAGATATTAGGAGGAACACCAGTGGCGAAGGCGACTTTCTGGACCGTAACTGACGTTGAGGCACGAAAGTGTGGGGAGCAAACAGGATTAGATACCCTTGTAGTC
>LST206_28947
CCTACGGGCGGCAGCAGTGAGGAATATTGGTCAATGGGCGAGAGCCTGAACCAGCCAAGTAGCGTGAAGGATGACTGCCCTCCGGGTTGTAAACTTCTTTTATAAGGGAATAAAGTATTCTACGTGTAGAGTTTTGTATGTACCTTATGAATAAGCATCGGCTAACTCCGTGCCAGCAGCCGCGGTAATACGGAGGATGCGAGCGTTATCCGGATTTATTGGGTTTAAAGGGAGCGTAGACGGCGGTTTAAGTCAGCTGTGAAATGGTGCGGCTCAACCGTAGCACTGCAGTTGAAACTGGACGGCTGGAGGGCAGTTGAGGCAGGCGGAATTCGTGGTGTAGCGGTGAAATGCTTAGATATCACGAAGAACCCCGATTGCGAAGGCAGCCTGCTAAGCTGCAACTGACGTTGAGGCTCGAAAGTGTGGGTATCAAACAGGATTAGATACCCTCGTAGTC
>LST206_22276
CCTACGGGTGGCAGCAGTCGGGAATATTGCGCAATGGAGGAAACTCTGACGCAGTGACGCCGCGTATAGGAAGAAGGTCTTCGGATTGTAAACTATTGTCGTTAGGGAAGATACAAGACAGTACCTAAGGAGGAAGCCCCGGCTAACTATGTGCCAGCAGCCGCGGTAATACATAGGGGGCAAGCGTTATCCGGATTTATTGGGTGTAAAGGGTGCGTAGATGGAGAAGCAAGTTGGTTGTGAAATCCCTCGGCTCAACTGAGGAACTGCAACCAAAACTACTTCCCTTGAGTGTCGGAGAGGAAAGTGGAATTCCTAGTGTAGCGGTGAAATGCGTAGATATTAGGAGGAACACCAGTGGCGAAGGCGACTTTCTGGACGATAACTGACATTGAGGCACGAAAGTGTGGGGAGCAAACAGGATTAGATACCCCGGTAGTC
>LST206_11190
CCTACGGGGGGCAGCAGTGGGGAATATTGCACAATGGGGGAAACCCTGATGCAGCAACGCCGCGTGAAGGAAGAAGGCCTTTGGGTCGTAAACTTCTGTTCTGAGGGAAGAAGAAAGTGACGGTACCTCAGGAGAAAGCCCCGGCTAACTACGTGCCAGCAGCCGCGGTAATACGTAGGGGGCGAGCGTTGTCCGGAATTATTGGGCGTAAAGAGTACGTAGGCGGTTTGCTAAGCGCAAGGTGAAAGGCAGTGGCTTAACCATTGTAAGCCTTGCGAACTGGCAGACTTGAGTGCAGGAGAGGAAAGCGGAATTCCTAGTGTAGCGGTGAAATGCGTAGATATTAGGAGGAACACCGGTGGCGAAGGCGGCTTTCTGGACTGTAACTGACGCTGAGGTACGAAAGCGTGGGGAGCAAACAGGATTAGATACCCAGTAGTC
>LST206_13400
CCTACGGGCTGCAGCAGTGGGGAATATTGGGCAATGGGCGCAAGCCTGACCCAGCAACGCCGCGTGAAGGAAGAAGGCCCTCGGGTTGTAAACTTCTTTTGACAGGGACGAAGAAAATGACGGTACCTGTCGAATAAGCCACGGCTAACTACGTGCCAGCAGCCGCGGTAATACGTAGGTGGCAAGCGTTATCCGGATTTACTGGGTGTAAAGGGCGTGTAGGCGGGCTGGCAAGTCAGATGTGAAAACCATGGGCTCAACCCATGGCCTGCATTTGAAACTGTTGGTCTTGAGTGCTGGAGAGGCAATCGGAATTCCGTGTGTAGCGGTGAAATGCGTAGATATACGGAGGAACACCAGTGGCGAAGGCGGATTGCTGGACAGTAACTGACGCTGAGGCTCGAAAGTGTGGGTAGCAAACAGGATTAGATACCCGGGTAGTC
>LST206_31162
CCTACGGGTTGCAGCAGTGAGGAATATTGGTCAATGGGCGAGAGTCTGAACCAGCCAAGTAGCGTGAAGGATGAAGGTCCTACGGGTTGTAAACTTCTTTTATAAGGGAATAAACTCTTCCACGTGTGGAAGTTTGTATGTACCTTATGAATAAGCATCGGCTAACTCCGTGCCAGCAGCCGCGGTAATACGGAGTATGCGAGCGTTATCCGGATTTATTGGGTTTAAAGGGAGCGTAGACGGGTGGTTAAGTCAGCTGTGAAATGTTGCGGCTCAACCGTAAAATTGCAGTTGAAACTGGAATGCTTGAGTGCAGTTGAGGCAGGCGGAAGTCGTGGTGTAGCGGTGAAATGCTTAGATATCACGAAGAACCCCGATTGCGAAGGCAGCATACTAAGCTGTAACTGACGTTGAGGCTCGAAAGTGTGGGTATCAAACAGGATTAGATACCCGTGTAGTC
>LST206_8952
CCTACGGGTCGCAGCAGTCGGGAATATTGCGCAATGGAGGAAACTCTGACGCAGTGACGCCGCGTATAGGAAGAAGGTTTTCGGATTGTAAACTATTGTAGACAGGGAAGAAAAAGGACAGTAACTGTAAAGTAAGCTCCGGCTAACTATGTGCCAGCAGACGCGGTAATACATAGGGAGCAAGCGTTATCCGGATTTATTGGGTGTAAAGGGTGCGTAGACGGGAATATAAGTTAGTTGTGAAATCCCTCGGCTCAACTGAGGAACTGCAACTAAAACTGTATTTCTTGAGTGCGGGAGAGGAAAGTGGAATTCCTAGTGTAGCGGTGAAATGCGTAGATATTAGGAGGAACACCAGTGGCGAAGGCGACTTTCTGGACCGTAACTGACGTTGAGGCACGAAAGTGTGGGGAGCAAACAGGATTAGATACCCGAGTAGTC
>LST206_15620
CCTACGGGGGGCAGCAGTGGGGAATATTGCACAATGGGGGAAACCCTGATGCAGCGACGCCGCGTGGAGGAAGAAGGTCTTCGGATTGTAAACTCCTGTTGTTGGGGAAAAAGAGGATGGTACCCAACAAGGAAGTGACGGCTAACTACGTGCCAGCAGCCGCGGTAAAACGTAGGTCACGAGCGTTGTCCGGAATTACTGGGTGTAAAGGGAGCGCAGGCGGGTATGCAAGTTGGGAGTGAAATACATGGGCTCAACCCATGAACTGCTCTCAAAACTGTGTATCTTGAGTAGTGCAGAGGTAGGCGGAATTCCCGGTGTAGCGGTGGAATGCGTAGATATCGGGAGGAACACCAGTGGCGAAGGCGGCCTGCTGGGCACCAACTGACGCTGAGGCTCGAAAGTGTGGGTAGCAAACAGGATTAGATACCCCTGTAGTC
>LST206_46
CCTACGGGACGCAGCAGTGAGGAATATTGGTCAATGGGCGAGAGCCTGAACCAGCCAAGTAGCGTGAAGGATGACTGCCCTACGGGTTATAAACTTCTTTTATAAGGAAATAAAGTATTCTACGTGTAGAGTTTTGTATGTACCTTATGAATAAGCATCGGCTAACTCCGTGCCAGCAGCCGCGGTAATACGGAGGATGCGAGCGTTATCCGGATTTATTGGGTTTAAAGGGAGCGTAGACGGCCGTTTAAGTCAGCTGTGAAATGGTGCGGCTCAACCGTAGCACTGCAGTGGAAACTGGACGGCTTGAGTGCAGGTGAGGCAGGCGGAATTCGTGGTGTAGCGGTGAAATGCGTAGATATCACGAAGAACCCCGATGGCGAAGGCAGCCTGCTAAGCTGCAACTGACGTTGAGGCTCGAAAGTGTGGGTATCAAACAGGATTAGATACCCGCGTAGTC
>LST206_24516
CTACGGGGGCAGCAGTGAGGAATATTGGTCACTGGGCGAGAGCCTGAACCAGCCAAGTAGCGTGAAGGATGACTGCCCTATGGGTTGTAAACTTCTTTTATACGGGAATAACACGCGGCCCGTGTGCCGTTCTGCATGTACCGTATGAATAAGCATCGTCTCACTCCGTGCCAGCAGCCGCGGTAATACGGAGTATGCGAGCGTTATCCGGATTTATTGGGTTTAAAGGGAGCGTAGACGGGTCCTTAAGTCAGTTGTGAAAGTTTGCGGCTCAACCGTAAAATTGCAGGTGATACTGGGGACCTGGAGTGCGGCAGAGGCAGGCGGAATTCGTGGTGTAGCGGTGAAATGCTTAGATATCAAGAAGAACGCAGATTGCGAAGGCAGCTTGCTGGACAGTAACTGACGTTGATGCTCGAAAGTGCGGGTATCAAACAGGATTAGATACCCGGGTAGTC
>LST206_20062
CCTCGGGTCGCAGCAGTAGGGAATCTTCCGCAATGGACGAAAGTCTGACGGAGCAACGCCGCGTGAACGATGAAGGTTTTCGGATCGTAAAGTTCTGTTGTTAGGGAAGAACAAACTTCGTTTGAATAAGGCGGAGTCATGACGGTACCTAACGAGAAAGCCACGGCTAACTACGTGCCAGCAGCCGCGGTAATACGTAGGTGGCGAGCGTTATCCGGAATTATTGGGCGTAAAGCGCGCGCAGGTGGTTTCTTAAGTCTGATGTGAAAGCCTACGGCTTAACCGTAGAATTGCATTGGAAACTGGGGGACTTGAGTGCAGAAGAGGAAAGTGGAATTCCACGTGTAGCGGTGAAATGCGTAGAGATGTGGAGGAACACCGGTGGCGAAGGCGACTTTCTGGTCTGCAACTGACACTGAGGCGCGAAAGCGTGGGGAGCAAACAGGATTAGATGCCCTCGTAGTC
>LST206_6747
CCTACGGGGGGCAGCAGTGGGGAATATTGGGCAATGGGCGAAAGCCTTACCCAGCAATGCCGCGTGAATGAAGAAGGTCTTCGGATTGTAAAGTTCTTTAGTCAGGGAAGAAGAAAGTGACGTTACCTGAAGAATAAGCCCCGGCTAACTACGTGCCAGCAGCCGCGGTAATACGTAGGGGGCAAGCGTTGTCCGGAATGACTGGGCGTAAAGGGTGTGTAGGCGGTTGTGCAAGTTAGAAGTGAAATACCTAGGGCTTAACTCAGGTGCTGCTTCTAAAACTGTATGACTAGAGTGCAGGAGAGGTTAACGGAATTCCTAGTGTAGCGGTAAAATGCGTAGATATTAGGAGGAACACCGGAGGCGAAGGCGGTTAACTGGCCTGTAACTGACGCTGAGACACGAAAGTGTGGGGAGCAAACAGGATTAGATACCCTCGTAGTC
>LST206_11191
CCTACGGGCCGCAGCAGTGAGGAATATTGGTCAATGGGCGAGAGCCTGAACCAGCCAAGTAGCGTGAAGGATGACTGCCCTACGGGTTGTAAACTTCTTTTATAAGGGAATAAAGTATTCTACGTGTAGAGTTTTGTATGTACCTTATGAATAAGCATCGGCTAACTCCGTGCCAGCAGCCGCGGTAATACGGAGGATGCGAGCGTTATCCGGATTTATTGGGTTTAAAGGGAGCGTAGACGGCCGTTTAAGTCAGCTGTGAAATGGTGCGGCTCAACCGTAGCACTGCAGTTGAAACTGGTCGGCTTGAGTGCAGTTGAGGCAGGCGGAATTCGTGGTGTAGCGGTGAAATGCTTAGATATCACGAAGAACACCGATTGCGAAGGCAGCCTGCTAAGCTGCAACTGACGTTGAGGCTCGAAAGTGTGGGTATCAAACAGGATTAGATACCCCTGTAGTC
>LST206_28948
CCTACGGGCCGCAGCAGTGAGGAATATTGGTCAATGGACGCAAGTCTGAACCAGCCATGCCGCGTGCAGGAAGACGGCTCTATGAGTTGTAAACTGCTTTTGTACGGGGGTAAACTCGGATACGTGTATCTGACTGAAAGTACCGTACGAATAAGGATCGGCTAACTCCGTGCCAGCAGCCGCGGTAATACGGAGGATCCAAGCGTTATCCGGATTTATTGGGTTTAAAGGGTGCGTCGGCGGTTTGATAAGTTAGAGGTGAAATCCCGGGGCTTAACTCCGGCACTGCCTCTGATACTGTTGGACTAGAGAGTAGTTGCGGTAGGCGGAATGTATGGTGTAGCGGTGAAATGCTTAGAGATCATACAGAACACCGATTGAGAAGGCAGCTTACCAAACTATATCTGACGTTGAGGCACGAAAGCGTGGGGAGCAAACAGGATTAGATACCCCCGTAGTC
>LST206_33399
GGGTTGCAGCAGTTGGGAATATTGGACAATGGAGGAAACTCTGATCCAGTGACGCCGCGTGAAGGAAGAAGGTCTTCGGATTGTAAACTTATTTTGTCAGGGAAGAAACAAATGACTGTACCTGAAGAAAAAGCACCGGCTACCTACGTGCCAGCAGCCGCGGTAATACGTAGGGTGCAAGCGTTATCCGGATTTACTGGGTGTAAAGGGCGAGTAGACGGCGTTGCAAGTCAGATGTGAAAACCTAGGGCTTAACCTTAGGACTGCATCTGAAACTGTAATGCTAGAGTGCAGGAGAGGTAAGCGGAATTCCTAGTNTAGCGNTGNAATGCGTAGATATTAGGNNGAACACCANTGGCNAANNCNNCTTACTGGACTGTAACTNACNTTNAGNCGCGAAAGCGTNGGGAGCAAACANGATTAGATACCCTCGTAGTC
>LST206_26719
CCTACGGGACGCAGCAGTGGGGAATATTGGGCAATGGGCGCAAGCCTGACCCAGCAACGCCGCGTGAAGGATGAAGGCTTTCGGGTTGTAAACTTCTTTTATTCGGGACGAAGCAAGTGACGGTACCGAATGAATAAGCCACGGCTAACTACGTGCCAGCAGCCGCGGTAATACGTAGGTGGCAAGCGTTATCCGGATTTACTGGGTGTAAAGGGCGTGTAGGCGGGACTGCAAGTCAGATGTGAAAACTGGAGGCTCAACCTCCAGCCTGCATTTGAAACTGTAGTTCTTGAGTGCTGGAGAGGCAATCGGAATTCCGTGTGTAGCGGTGAAATGCATAGATATACGGAGGAACACCAGTGGCGAAGGCGGATTGCTGGACAGTAACTGACGCTGAGGCGCGAAAGCGTGGGGAGCAAACAGGATTAGATACGCGTGTAGTC
>LST206_47
CCTACGGGGCGCAGCAGTGAGGAATATTGGTCAATGGGCGAGAGCCTGAACCAGCCAAGTAGCGTGAAGGATGACTGCCCTATGGGTTGTAAACTTCTTTTATACGGGAATAACAAGCGGCACGTGTGCCGCTCTGCATGTACCGTATGAATAAGCATCGGCTAACTCCGTGCCAGCAGCCGCGGTAATACGGAGGATGCGAGCGTTATCCGGATTTATTGGGTTTAAAGGGAGCGTAGACGGGTCCTTAAGTCAGTTGTGAAAGTTTGCGGCTCAACCGTAAAATTGCAGTTGATACTGGGGACCTTGAGTGCGGCAGAGGCAGGCGGAATTCGTGGTGTAGCGGTGAAATGCTTAGATATCACGAAGAACTCCGATTGCGAAGGCAGCTTGCTGGACATTAACTGACGCTGAGGCGCGAAAGCGTGGGGAGCAAACAGGATTAGATACCCCGGTAGTC
>LST206_13401
CCTACGGGAGGCAGCAGTGGGGAATATTGCACAATGGGGGAAACCCTGATGCAGCGACGCCGCGTGGAGGAAGAAGGTCTTCGGATTGTAAACTCCTGTTGTTGGGGAAAAGAAGGATGGTACCCAACAAGGAAGTGACGGCTAACTACGTGCCAGCAGCCGCGGTAAAACGTAGGTCACGAGCGTTGTCCGGAATTACTGGGTGTAAAGGGAGCGCAGGCGGGTATGCAAGTTGGGAGTGAAATGCATGGGCTCAACCCATGAACTGCTCTCAAAACTGTGTATCTTGAGTAGTGCAGAGGTAGGCGGAATTCCCGGTGTAGCGGTGGAATGCGTAGATATCGGGAGGAACACCAGTGGCGAAGGCGGCCTACTGGGCACCAACTGACGCTGAGGCTCGAAAGTGTGGGTAGCAAACAGGATTAGATACCCCAGTAGTC
>LST206_15621
CCTACGGGAGGCAGCAGTGAGGAATATTGGTCAATGGGCGAGAGCCTGAACCAGCCAAGTAGCGTGAAGGATGACTGCCCTATGGGTTGTAAACTTCTTTTATACGGGAATAACAAGCGGCACGTGTGCCGCTCTGCATGTACCGTATGAATAAGCATCGGCTAACTCCGTGCCAGCAGCCGCGGTAATACGGAGGATGCGAGCGTTATCCGGATTTATTGGGTTTAAAGGGAGCGTAGACGGGTCCTTAAGTCAGTTGTGAAAGTTTGCGGCTCAACCGTAAAATTGCAGTTGATACTGGGGACCTTGAGTGCGGCAGAGGCAGGCGGAATTCGTGGTGTAGCGGTGAAATGCTTAGATATCACGAAGAACTCCGATTGCGAAGGCAGCTTGCTGGACCGTAACTGACGTTGATGCTCGAAAGTGCGGGTATCAAACAGGATTAGATACCCGCGTAGTC
>LST206_17846
CCTACGGGATGCAGCAGTGGGGAATATTGCACAATGGGGGAAACCCTGATGCAGCGACGCCGCGTGAGCGAAGAAGTATTTCGGTATGTAAAGCTCTATCAGCAGGGAAGAAACTGACGGTACCTGACTAAGAAGCACCGGCTAAATACGTGCCAGCAGCCGCGGTAATACGTATGGTGCAAGCGTTATCCGGATTTACTGGGTGTAAAGGGAGCGTAGACGGAGCAGCAAGTCTGGAGTGAAAACCCGGGGCTCAACCCCGGGACTGCTTTGGAAACTGCTGATCTAGAGTGCTGGAGAGGTAAGTGGAATTCCTAGTGTAGCGGTGAAATGCGTAGATATTAGGAGGAACACCAGTGGCGAAGGCGGCTTACTGGACAGTAACTGACGTTGAGGCTCGAAAGCGTGGGGAGCAAACAGGATTAGATACCCTAGTAGTC
>LST206_22277
CCTACGGGATGCAGCAGTGGGGAATATTGCACAATGGGGGAAACCCTGATGCAGCGACGCCGCGTGGAGGAAGAAGGTCTTCGGATTGTAAACTCCTGTTGTTGGGGAAAAGAAGGATGGTACCCAACAAGGAAGTGACGGCTAACTACGTGCCAGCAGCCGCGGTAAAACGTAGGTCACGAGCGTTGTCCGGAATTACTGGGTGTAAAGGGAGCGCAGGCGGGTATGCAAGTTGGGAGTGAAATGCATGGGCTCAACCCATGAACTGCTCTCAAAACTGTGTATCTTGAGTAGTGCAGAGGTAGGCGGAATTCCCGGTGTAGCGGTGGAATGCGTAGATATCGGGAGGAACACCAGTGGCGAAGGCGGCCTACTGGGCACCAACTGACGCTGAGGCTCGAAAGTGTGGGTAGCAAACAGGATTAGATACCCTGGTAGTC
>LST206_4512
CCTACGGGGGGCAGCAGTGGGGAATATTGGGCAATGGGCGCAAGCCTGACCCAGCAACGCCGCGTGAAGGAAGAAGGCTTTCGGGTTGTAAACTTCTTTTGTCAGGGACGAAGCAAGTGACGGTACCTGACGAATAAGCTCCGGCTAACTACGTGCCAGCAGCCGCGGTAATACGTAGGGAGCAAGCGTTATCCGGATTTACTGGGTGTAAAGGGCGTGTAGGCGGGATTGTAAGTCAGATGTGAAAACCAGGGGCTCAACCTCTGGCCTGCATTTGAAACTGCAGTTCTTGAGTACTGGAGAGGCAGACGGAATTCCTAGGGTAGCGGTGAAATGCGTAGATATTAGGAGGAACACCAGTGGCGAAGGCGGTCTGCTGGACAGCAACTGACGCTGAGGCGCGAAAGCGTGGGGAGCAAACAGGATTAGATACCCGAGTAGTC
>LST206_11192
CCTACGGGAGGCAGCAGTGAGGAATATTGGTCAATGGGCGCAAGCCTGAACCAGCCAAGTAGCGTGGAGGATGACTGCCCTACGGGTTGTAAACTCCTTTTGCAGGGGGATAAAGTGTGCCACGTGTGGCATATTGCAGGTACCCTGCGAATAAGCATCGGCTAACTCCGTGCCAGCAGCCGCGGTAATACGGAGGATGCGAGCGTTATCCGGATTTATTGGGTTTAAAGGGAGCGCAGACGGCCCCTTAAGTCAGCTGTGAAAGTTTGCGGCTCAACCGTAAAATTGCAGTTGAAACTGTGGGGCTTGAGTACGGTCGCGGCATGCGGAATTCGTGGTGTAGCGGTGAAATGCATAGATATCACGAAGAACCCCGATTGCGAAGGCAGCCTGCTAAGCTGCAACTGACGTTGAGGCTCGAAAGTGTGGGTATCAAACAGGATTAGATACCCGGGTAGTC
>LST206_8953
CCTACGGGCGGCAGCAGTGGGGAATCTTCCGCAATGGGCGAAAGCCTGACGGAGCAACGCCGCGTGAACGATGAAGGTCTTAGGATCGTAAAGTTCTGTTGTTAGGGACGAAGGGTAAGAATAATAATACGGTTTTTATTTGACGGTACCTAACGAGGAAGCCACGGCTAACTACGTGCCAGCAGCCGCGGTAATACGTAGGCGGCAAGCGTTGTCCGGAATTATTGGGCGTAAAGGGAGCGCAGGCGGGAAACTAAGCGGATCTTAAAAGTGCGGGGCTCAACCCCGTGATGGGGTCCGAACTGGTTTTCTTGAGTGCAGGAGAGGAAAGCGGAATTCCCAGTGTAGCGGTGAAATGCGTAGATATTGGGAAGAACACCAGTGGCGAAGGCGGCTTTCTGGACTGTAACTGACGCTGAGGCTCGAAAGCTAGGGTAGCGAACGGGATTAGATACCCGTGTAGTC
>LST206_33400
GGGGGGCAGCAGTGGGGAATATTGCGCAATGGGGGCAACCCTGACGCAGCGACGCCGCGTGCGGGACGAAGGCCTTCGGGTCGTAAACCGCTTTCAGCAGGGACGAGGGGGCAACCTGACGGTACCTGCAGAAGAAGCCCCGGCTAACTACGTGCCAGCAGCCGCGGTAATACGTAGGGGGCGAGCGTTATCCGGATTCATTGGGCGTAAAGCGCTCGTAGGCGGTCCGTTAGGTCGGGAGTCAAATCCGGGGGCTCAACCCCCGCCCGCTCCCGATACCGGCGGACTTGAGTTTGGTAGGGGAAGGCGGAATTCCAAGGNTAGCGNTGNAATGCGCAGATATTTGGNNGAACACCGNTGGCNAANNCNNCCTTCTGGGCCACAACTNACNCTNAGNAGCGAAAGCTANGGGAGCGAACANGATTAGATACCCTTGTAGTC
>LST206_6748
CCTACGGGCGGCAGCAGTCGGGAATATTGCGCAATGGAGGAAACTCTGACGCAGTGACGCCGCGTGCAGGAAGAAGGTTTTCGGATTGTAAACTGCTTTAGACAGGGAAGATAATGACAGTACCTGTAGAATAAGCTCCGGCTAACTACGTGCCAGCAGCCGCGGTAATACGTAGGGAGCAAGCGTTATCCGGATTTATTGGGTGTAAAGGGTGCGTAGACGGGAGAGCAAGTTGGTTGTGAAATCCCTCGGCTTAACTGAGGAACTGCAACCAAAACTATTCTTCTTGAGTGCTGGAGAGGAAAGTGGAATTCCTAGTGTAGCGGTGAAATGCGTAGATATTAGGAGGAACACCAGTGGCGAAGGCGACTTTCTGGACAGTAACTGACGTTGAGGCACGAAAGTGTGGGGAGCAAACAGGATTAGATACCCTGGTAGTC
>LST206_28949
CCTACGGGGTGCAGCAGTGAGGAATATTGGGCAATGGAGGCAACTCTGACCCAGCCATGCCGCGTGAGTGAAGAAGGTTTTCGGATTGTAAAGCTCTTTCGCATAGGACGATGATGACGGTACTATGAAGAGAAGCCCCGGCTCACTTCGTGCCAGCAGCCGCGGTAATACGAAGGGGGCAAGCGTTGTTCGGAATTACTGGGCGTAAAGGGAGTGTAGGCGGTTATGTAAGATAGCGGTGAAATACCGGAGCTCAACTTCGGAATTGCCGTTATGACTATGTGACTAGAATGATAGAGAGGATGGCGGAATACCTAGTGTAGAGGTGAAATTCGTAGATATTGGGTAGAACACCGGTGGCGAAGGCGGCTATCTGGCTATTAATTGACGCTGAGGCTCGAAAGCATGGGGATCAAACAGGATTAGATACCCGGGTAGTC
>LST206_48
CCTACGGGTTGCAGCAGTGGGGAATATTGCACAATGGGGGAAACCCTGATGCAGCGACGCCGCGTGAGTGAAGAAGTATTTCGGTATGTAAAGCTCTATCAGCAGGGAAGAAAATGACGGTACCTGACTAAGAAGCACCGGCTAAATACGTGCCAGCAGCCGCGGTAATACGTATGGTGCAAGCGTTATCCGGATTTACTGGGTGTAAAGGGAGCGTAGACGGATAGGCAAGTCTGGAGTGAAAACCCGGGGCTCAACCCCGGGACTGCTGTGGAAACTGTTAGGCTGGAGTGCTGGAGAGGCAAGCGGAATTCCTAGTGTAGCGGTTAAATGCGTAGATATTAGGAGGAACACCAGGGGCGAAGGCGGCTTGCTGGACAGTAACTGACGTTGAGGCTCGAAAGCGTGGGGAGCAAACAGGATTAGATACCCTCGTAGTC
>LST206_13402
CCTACGGGCTGCAGCAGTGAGGAATATTGGTCAATGGACGGGAGTCTGAACCAGCCAAGTCGCGTGAAGGATGACGGCCCTACGGGTTGTAAACTTCTTTAGTGCGGGAACAAATAAAGGCACGCGTGCCATGTTGAGTGTACCGCAAGAATAAGCATCGGCTAACTCCGTGCCAGCAGCCGCGGTAATACGGAGGATGCGAGCGTTATCCGGATTTATTGGGTTTAAAGGGTGCGCAGGCTGTCGTGCAAGTCAGCGGTCAAATGTCGGGGCTCAACCCCGGCCTGCCGTTGAAACTGCATGGCTGGCGTGAGTGTGAGGTAGGCGGAATGCGTTGTGTAGCGGTGAAATGCATAGATATGACGCAGAACTCCGATTGCGAAGGCAGCTTACCAACACTTTACGGACGCTGAGGCACGAAAGCGTGGGTATCGAACAGGATTAGATACCCCAGTAGTC
>LST206_31164
CCTACGGGTGGCAGCAGTGAGGAATATTGGTCAATGGGCGAGAGCCTGAACCAGCCAAGTAGCGTGAAGGATGACTGCCCTACGGGTTGTAAACTTCTTTTATAAGGGAATAAAGTATTCTACGTGTAGAGTTTTGTATGTACCTTATGAATAAGCATCGGCTAACTCCGTGCCAGCAGCCGCGGTAATACGGAGGATGCGAGCGTTATCCGGATTTATTGGGTTTAAAGGGAGCGTAGACGGCCGTTTAAGTCAGCTGTGAAATGGTGCGGCTCAACCGTAGCACTGCAGTTGAAACTGGTCGGCTTGAGTGCAGTTGAGGCAGGCGGAATTCGTGGTGTAGCGGTGAAATGCTTAGATATCACGAAGAACCCCGATTGCGAAGGCAGCCTGCTAAGCTGCAACTGACGTTGAGGCTCGAAAGTGTGGGTATCAAACAGGATTAGATACCCTCGTAGTC
>LST206_17847
CCTACGGGTGGCAGCAGTGAGGAATATTGGTCAATGGGCGCGAGCCTGAACCAGCCAAGTAGCGTGGAGGATGACTGCCCTACGGGTTGTAAACTCCTTTTGCAGGGGGATAAAGTGTGCCACGTGTGGCATATTGCAGGTACCCTGCGAATAAGCATCGGCTAACTCCGTGCCAGCAGCCGCGGTAATACGGAGGATGCGAGCGTTATCCGGATTTATTGGGTTTAAAGGGAGCGCAGACGGCCCCTTAAGTCAGCTGTGAAAGTTTGCGGCTCAACCGTAGCACTGCAGTTGAAACTGGACGGCTTGAGTGCAGTTGAGGCAGGCGGAATTCGTGGTGTAGCGGTGAAATGCTTAGATATCACGAAGAACCCCGATTGCGAAGGCAGCCTGCTAAGCTGCAACTGACGTTGAGGCTCGAAAGTGTGGGTATCAAACAGGATTAGATACCCTTGTAGTC
>LST206_2275
CCTACGGGAGGCAGCAGTGGGGAATATTGCACAATGGGGGAAACCCTGATGCAGCGACGCCGCGTGGAGGAAGAAGGCCTTCGGGTTGTAAACTCCTGTCGTAAGGGACGATAGTGACGGTACCTTACAAGAAAGCCACGGCTAACTACGTGCCAGCAGCCGCGGTAAAACGTAGGTGGCAAGCGTTGTCCGGAATTACTGGGTGTAAAGGGAGCGCAGGCGGGTCTGCAAGTTGGAAGTGAAACCCATGGGCTCAACCCATGAACTGCTTTCAAAACTGCGGATCTTGAGTGGTGTAGAGGTAGGCGGAATTCCCGGTGTAGCGGTGGAATGCGTAGATATCGGGAGGAACACCAGTGGCGAAGGCGGCCTACTGGGCACTAACTGACGCTGAGGCTCGAAAGCATGGGTAGCAAACAGGATTAGATACCCCTGTAGTC
>LST206_11193
CCTACGGGATGCAGCAGTGGGGAATATTGGGCAATGGGCGCAAGCCTGACCCAGCAACGCCGCGTGAAGGAAGAAGGCTTTCGGGTTGTAAACTTCTTTTGTCAGGGAACAGTAGAAGAGGGTACCTGACGAATAAGCTCCGGCTAACTACGTGCCAGCAGCCGCGGTAATACGTAGGGAGCGAGCGTTGTCCGGATTTACTGGGTGTAAAGGGCGTGCAGCCGGGCTGGTAAGTCAGATGTGAAATCCGTGGGCTCAACCCACGAACTGCATTTGAAACTGCTGGTCTTGAGTACCGGAGAGGTTATCGGAATTCCTTGTGTAGCGGTGAAATGCGTAGATATAAGGAAGAACACCAGTGGCGAAGGCGGATAACTGGACGGCAACTGACGGTGAGGCGCGAAAGCGTGGGGAGCAAACAGGATTAGATACCCGTGTAGTC
>LST206_33401
GGGCGGCAGCAGTGGGGAATATTGCACAATGGGGGAAACCCTGATGCAGCGACGCCGCGTGGAGGAAGAAGGTCTTCGGATTGTAAACTCCTGTTGTTGGGGAAAAAGAGGATGGTACCCAACAAGGAAGTGACGGCTAACTACGTGCCAGCAGCCGCGGTAAAACGTAGGTCACAAGCGTTGTCCGGAATTACTGGGTGTAAAGGGAGCGCAGGCGGGTATGCAAGTTGGGAGTGAAATGCATGGGCTCAACCCATGAACTGCTCTCAAAACTGTGTATCTTGAGTAGTGCAGAGGTAGGCGGAATTCCCGGTNTAGCGNTGNAATGCGTAGATATCGGGNNGAACACCANTGGCNAANNCNNCCTACTGGGCACCAACTNACNCTNAGNCGCGAAAGCGTNGGGAGCAAACANGATTAGATACCCTTGTAGTC
>LST206_24519
CCTACGGGTGGCAGCAGTGAGGAATATTGGTCAATGGGCGAGAGCCTGAACCAGCCAAGTAGCGTGAAGGATGACTGACCTACGGGTTGTAAACTTCTTTTATAAGGGAATAAAGTATTCTACGTGTAGAGTTTTGTATGTACCTTATGAATAAGCATCGGCTAACTCCGTGCCCGCAGCCGCGGTAATACGGAGGATGCGAGCGTTATCCGGATTTATTGGGTTTAAAGGGAGCGTAGACGGCGGTTTAAGTCAGCTGTGAAATGGTGCGGCTCAACCGTAGCACTGCAGTTGAAACTGGACGGCTTGAGTGCAGTTGAGGCAGGCGGAATTCGTGGTGTAGCGGTGAAATGCTTAGATATCACGAAGAACCCCGATTGCGAAGGCAGCCTGCTAAGCTGCAACTGACGTTGAGGCTCGAAAGTGTGGGTATCAAACAGGATTAGATACCCGAGTAGTC
>LST206_8954
CCTACGGGAGGCAGCAGTGGGGGATATTGCACAATGGGGGAAACCCTGATGCAGCGACGCCGCGTGAGCGAAGAAGTATTTCGGTATGTAAAGCTCTATCAGCAGGGAAGAAACTGACGGTACCTGACTAAGAAGCACCGGCTAAATACGTGCCAGCAGCCGCGGTAATACGTATGGTGCAAGCGTTATCCGGATTTACTGGGTGTAAAGGGAGCGTAGGTGGTAAGGCAAGCCAGAAGTGAAAGCCCGGGGCTCAACCCCGAGGATTGCTTTTGGAACTGTCGAACTAGAGTGCAGGAGGGGCAAGCGGAATTCCTAGTGTAGCGGTGAAATGCGTAGATATTAGGAGGAACACCAGTGGCGAAGGCGGCTTGCTGGACTGTAACTGACACTGAGGCTCGAAAGCGTGGGGAGCAAACAGGATTAGATACCCGTGTAGTC
>LST206_4514
CCTACGGGACGCAGCAGTGAGGAATATTGGTCAATGGGCGAGAGCCTGAACCAGCCAAGTAGCGTGAAGGATGACTGCCCTACGGGTTGTAAACTTCTTTTATAAGGGAATAAAGTTCTCTACGTGTAGAGTTTTGTATGTACCTTATGAATAAGCATCGACTAACTCCGTGCCAGCAGCCGCGGTAATACGGCGGATGCGAGCGTTATCCGGATTTATTGGGTTTAAAGGGAGGGTAGACGGCGGTTTAAGTCAGCTGTGAAATGGTGCGGCTCAACCGTAGCACTGCAGTTGAAACTGGACGGCTTGAGTGCAGTTGAGGCAGGCGGAATTCGTGGTGTAGCGGTGAAATGCTTAGATATCACGAAGAACCCCGATTGCGAAGGCAGCCTGCTAAGCTGCAACTGACGTTGAGGCTCGAAAGTGTGGGTATCAAACAGGATTAGATACCCTGGTAGTC
>LST206_26721
CCTACGGGGGGCAGCAGTGGGGAATATTGGGCAATGGGCGAAAGCCTTACCCAGCAATGCCGCGTGAATGAAGAAGGTCTTCGGATTGTAAAGTTCTTTAGTCAGGGAAGAAGAAAGTGACGTTACCTGAAGAATAAGCCCCGGCTAACTACGTGCCAGCAGCCGCGGTAATACGTAGGGGGCAAGCGTTGTCCGGAATGACTGGGCGTAAAGGGTGTGTAGGCGGTTGTGCAAGTTAGAAGTGAAATACCTAGGGCTTAACTCAGGTGCTGCTTCTAAAACTGTATGACTAGAGTGCAGGAGAGGTTAACGGAATTCCTAGTGTAGCGGTAAAATGCGTAGATATTAGGAGGAACACCGGAGGCGAAGGCGGTTAACTGGCCTGTAACTGACGCTGAGACACGAAAGTGTGGGGAGCAAACAGGATTAGATACCCTCGTAGTC
>LST206_49
CCTACGGGACGCAGCAGTGGGGAATATTGCACAATGGGGGAAACCCTGATGCAGCGACGCCGCGTGAGCGATGAAGTATTTCGGTATGTAAAGCTCTATCAGCAGGGAAGAAACTGACGGTACCTGACTAAGAAGCACCGGCTAAATACGTGCCAGCAGCCGCGGTAATACGTAGGGAGCAAGCGTTGTCCGGAATTACTGGGTGTAAAGGGTGCGTAGGCGGCTCTGCAAGTCAGGCGTGAAATCCCGGGGCTCAACCCCGGGCCTGCATTGGAAACTGTTTTGCTCGAGTGCCGGAGAGGTAAGCGGAATTCCTAGTGTAGCGGTGAAATGCGTAGATATTAGGAGGAACACCAGTGGCGAAGGCGGCTTACTGGACGGTAACTGACGTTGAGGCTCGAAAGCGTGGGGAGCAAACAGGATTAGATACCCCGGTAGTC
>LST206_11194
CCTACGGGCCGCAGCAGTGGGGAATATTGCACAATGGGGGAAACCCTGATGCAGCGACGCCGCGTGGAGGAAGAAGGTCTTAGGATTGTAAACTCCTGTTGTTGAGGAAGAAAAGGACGCTACTCAACAAGGAAGTGACGGCTAACTACGTGCCAGCAGCCGCGGTAAAACGTAGGTCACGAGCGTTGTCCGGAATTACTGGGTGTAAAGGGAGCGCAGGCGGGTAGACAAGTTGGGAGTGAAATGCATGGGCTCAACCCATGAACTGCTCTCAAAACTGTAGGTCTTGAGTAGTGCAGAGGTAGGCGGAATTCCCGGTGTAGCGGTGGAATGCGTAGATATCGGGAGGAACACCAGTGGCGAAGGCGGCCTACTGGGCACCAACTGACGCTGAGGCTCGAAAGTGTGGGTAGCAAACAGGATTAGATACCCTCGTAGTC
>LST206_13403
CCTACGGGATGCAGCAGTGGGGAATATTGGGCAATGGGGGCGACCCTGACCCAGCAACGCCGCGTGAAGGAAGAAGGCTTTCGGGTTGTAAACTTCTTTTACCAGGGACGAAGAAAGCGACGGTACCTGGAGAAAAAGCTCCGGCTAACTACGTGCCAGCAGCCGCGGTAATACGTAGGGAGCAAGCGTTGTCCGGATTTACTGGGTGTAAAGGGCGTGTAGGCGGAGTTACAAGTCAGATGTGAAATCTGGGGGCTCAACCCCCAAACTGCATTTGAAACTGTAGCCCTTGAGTATCGGAGAGGCAGGCGGAATTCCTAGTGTAGCGGTGAAATGCGTAGATATTAGGAGGAACACCAGTGGCGAAGGCGGCCTGCTGGACGACAACTGACGCTGATGCGCGAAAGCGTGGGGAGCAAACAGGATTAGATACCCTCGTAGTC
>LST206_33402
GGGCCGCAGCAGTGGGGAATATTGGGCAATGGGCGCAAGCCTGACCCAGCAACGCCGCGTGAAGGAAGAAGGCCCTCGGGTTGTAAACTTCTTTTGACAGGGACGAAGAAAATGACGGTACCTGTCGAATAAGCCACGGCTAACTACGTGCCAGCAGCCGCGGTAATACGTAGGTGGCAAGCGTTATCCGGATTTACTGGGTGTAAAGGGCGTGTAGGCGGGCTGGCAAGTCAGATGTGAAAACCATGGGCTCAACCCATGGCCTGCATTTGAAACTGTTGGTCTTGAGTGCTGGAGAGGCAATCGGAATTCCGTGTNTAGCGNTGNAATGCGTAGATATACGGNNGAACACCANTGGCNAANNCNNATTGCTGGACAGTAACTNACNCTNAGNCGCGAAAGCGTNGGGAGCAAACANGATTAGATACCCTAGTAGTC
>LST206_2276
CCTACGGGTGGCAGCAGTGAGGAATATTGGTCAATGGACGGGAGTCTGAACCAGCCAAGTCGCGTGAAGGATGACGGCCCTACGGGTTGTAAACTTCTTTAGTGCGGGAACAAATAAAGGCACGCGTGCCATGTTGAGTGTACCGCAAGAATAAGCATCGGCTAACTCCGTGCCAGCAGCCGCGGTAATACGGAGGATGCGAGCGTTATCCGGATTTATTGGGTTTAAAGGGTGCGCAGGCTGTCGTGCAAGTCAGCGGTCAAATGTCGGGGCTCAACCCCGGCCTGCCGTTGAAACTGTATGGCTGGCGTGAGTGTGAGGTAGGCGGAATGCGTTGTGGAGCGGTGAAATGCATAGATATGACGCAGAACTCCGATTGCGAAGGCAGCTTACCAACACTTTACGGACGCTGAGGCACGAAAGCGTGGGTATCGAACAGGATTAGATACCCGGGTAGTC
>LST206_20065
CCTACGGGGTGCAGCAGTGGGGAATATTGCACAATGGGGGAAACCCTGATGCAGCGACGCCGCGTGAGCGATGAAGTATTTCGGTATGTAAAGCTCTATCAGCAGGGAAGAAACTGACGGTACCTGACTAAGAAGCACCGGCTAAATACGTGCCAGCAGCCGCGGTAATACGTATGGTGCAAGCGTTATCCGGATTTACTGGGTGTAAAGGGAGCGTAGACGGACTTGCAAGTCTGAAGTGAAAGCCCAGGGCTCAACCCCGGGACTGCTTTGGAAACTGTAGGTCTAGAGTGCTGGAGAGGTAAGTGGAATTCCTAGTGTAGCGGTGAAATGCGTAGATATTAGGAGGAACACCAGTGGCGAAGGCGGCTTACTGGACAGTAACTGACGTTGAGGCTCGAAAGCGTGGGGAGCAAACAGGATTAGATACCCTGGTAGTC
>LST206_15623
CCTACGGGGTGCAGCAGTGGGGAATATTGGGCAATGGGCGCAAGCCTGACCCAGCAACGCCGCGTGAAGGAAGAAGGCTTTCGGGTTGTAAACTTCTTTTATTCGGGACGAACAGATGACGGTACCGAATGAATAAGCCACGGCTAACTACGTGCCAGCAGCCGCGGTAATACGTAGGTGGCAAGCGTTATCCGGATTTATTGGGTGTAAAGGGCGTGTAGGCGGGACTGCAAGTCAGGTGTGAAAACTATGGGCTCAACCCATAGCCTGCACTTGAAACTGTAGTTCTTGAGTGCTGGAGAGGCAATCGGAATTCCGTGTGTAGCGGTGAAATGCGTAGATATACGGAGGAACACCAGTGGCGAAGGCGGATTGCTGGACAGTAACTGACGCTGAGGCGCGAAAGCGTGGGGAGCAAACAGGATTAGATACCCGGGTAGTC
>LST206_24520
CCTACGGGTGGCAGCAGTAGGGAATATTGCGCAATGGGGGAAACCCTGACGCAGCAACGCCGCGTGGAGGATGACACTTTTCGGAGCGTAAACTCCTTTTCTTAGGGAATAATTCTGACGGTACCTAAGGAATAAGCACCGGCTAACTCCGTGCCAGCAGCCGCGGTAATACGGAGGGTGCAAGCGTTACTCGGGATCACTGGGCGTACAGGGCGCGTAGGCGGATTATCAAGTCTCTTGTGAAATCTAATGGCTTAACCATTAAACTGCTTGGGAAACTGATAGTCTAGAGTGAGGGAGAGGCAGATGGAATTGGTGGTGTAGGGGTAAAATCCGTAGATATCACCAAGAATACCCATTGCGAAGGCGATCTGCTGGAACTCAACTGACGCTAAGGCGCGAAAGCGTGGGGAGCAAACAGGATTAGATACCCTCGTAGT
>LST206_17848
CCTACGGGCGGCAGCAGTGGGGAATATTGCACAATGGGGGAAACCCTGATGCAGCGACGCCGCGTGAGCGAAGAAGTATCTCGGTATGTAAAGCTCTATCAGCAGGGAAGAAAATGACGGTACCTGACTAAGAAGCACCGGCTAAATACGTGCCAGCAGCCGCGGTAATACGTATGGTGCAAGCGTTATCCGGATTTACTGGGTGTAAAGGGAGCGTAGACGGAGAAGCAAGTCTGGAGTGAAAGCCCGGGGCTCAACCCCGGGACTGCTTTGGAAACTGTTACTCTTGAGTGCCGGAGAGGTAAGCGGAATTCCTAGTGTAGCGGTGAAATGCGTAGATATTAGGAGGAACACCAGTGGCGAAGGCGGCTTACTGGACGGTAACTGACGTTGAGGCTCGAAAGCGTGGGGAGCAAACAGGATTAGATACCCCCGTAGTC
>LST206_22279
CCTACGGGGCGCAGCAGTGAGGAATATTGGTCAATGGGCGAGAGCCTGAACCAGCCAAGTAGCGTGAAGGATGACTGCCCTACGGGTTGTAAACTTCTTTTATAAGGGAATAAAGTTCTCTACGTGTAGAGTTTTGTATGTACCTTATGAATAAGCATCGGCTAACTCCGTGCCAGCAGCCGCGGTAATACGGAGGATGCGAGCGTTATCCGGATTTATTGGGTTTAAAGGGAGCGTAGACGGCCGTTTAAGTCAGCTGTGAAATGGTGCGGCTCAACCGTAGCACTGCAGTTGAAACTGGACGGCTTGAGTGCAGTTGAGGCAGGCGGAATTCGTGGTGTAGCGGTGAAATGCTTAGATATCACGAAGAACCCCGATTGCGAAGGCAGCCTGCTAAGCTGCAACTGACGTTGATGCTCGAAAGTGTGGGTATCAAACAGGATTAGATACCCGTGTAGTC
>LST206_4515
CCTACGGGAGGCAGCAGTGGGGAATATTGGGCAATGGAGGCAACTCTGACCCAGCAATGCCGCGTGAGTGATGAAGGTCTTCGGATTGTAAAGTTCTTTTCTAAGGGACGAAGAAAGTGACGGTACCTTAGGAATAAGCCTCGGCTAACTACGTGCCAGCAGCCGCGGTAATACGTAGGAGGCAAGCGTTATCCGGAATGACTGGGCGTAAAGGGTGCGTAGGTGGTTTGGCAAGTTGGCAGGGTAACTCCGAGGCTCAACCTCGGCACTACAGCCAAAACTGTCGGACTTGAGTGCACGCGGGGCTATTGGAATTCCTAGTGTAGCGGTGAAATGCGTAGATATTAGGAGGAACACCATTGGCGAAGGCAGGTGGCTGGACTGTCACTGACACTGAGGCACGAAAGTGTGGGGAGCAAACAGGATTAGATACCCCTGTAGTC
>LST206_28951
CCTACGGGGGGCAGCAGTGGGGAATATTGCACAATGGGGGAAACCCTGATGCAGCGACGCCGCGTGGAGGAAGAAGGTCTTCGGATTGTAAACTCCTGTTGTTGGGGAAAAGAAGGATGGTACCCAACAAGGAAGTGACGGCTAACTACGTGCCAGCAGCCGCGGTAAAACGTAGGTCACGAGCGTTGTCCGGAATTACTGGGTGTAAAGGGAGCGCAGGCGGGTATGCAAGTTGGGAGTGAAATGCATGGGCTCAACCCATGAACTGCTCTCAAAACTGTGTATCTTGAGTAGTGCAGATGTAGGCGGAATTCCCGGTGTAGCGGTGGAATGCGTAGATATCGGGAGGAACACCAGTCGCGAAGGCGGCCTACTGGGCACCAACTGACGCTGAGGCTCGAAAGTGTGGGTAGCAAACAGGATTAGATACCCGGGTAGTC
>LST206_6750
CCTACGGGTGGCAGCAGTGGGGAATATTGCACAATGGGGGAAACCCTGATGCAGCGACGCCGCGTGAAGGAAGAAGTATCTCGGTATGTAAACTTCTATCAGCAGGGAAGAAAATGACGGTACCTGACTAAGAAGCCCCGGCTAACTACGTGCCAGCAGCCGCGGTAATACGTAGGGGGCAAGCGTTATCCGGATTTACTGGGTGTAAAGGGAGCGTAGACGGAATGGCAAGTCTGATGTGAAAGGCAGGGGCTCAACCCCTGGACTGCATTGGAAACTGTCAGTCTTGAGTACCGGAGGGGTGAGCGGAATTCCTAGTGTAGCGGTGAAATGCGTAGATATTAGGAGGAACACCAGTGGCGAAGGCGGCTTACTGGACGGTAACTGACGTTGAGGCTCGAAAGCGTGGGGAGCAAACAGGATTAGATACCCTCGTAGTC
>LST206_24521
CCTACGGGAGGCAGCAGTGAGGAATATTGGTCAATGGGCGAGAGCCTGAACCAGCCAAGTAGCGTGAAGGATGACTGCCCTACGGGTTGTAAACTTCTTTTATAAGGGAATAAAGTTCTCTACGTGTAGAGTTTTGTATGTACCTTATGAATAAGCATCGGCTAACTCCGTGCCAGCAGCCGCGGTAATACGGAGGATGCGAGCGTTATCCGGATTTATTGGGTTTAAAGGGAGCGTAGACGGCGGTTTAAGTCAGCTGTGAAATGGTGCGGCTCAACCGTAGCACTGCAGTTGAAACTGGACGGCTTGAGTGCAGTTGAGGCAGGCGGAATTCGTGGTGTAGCGGTGAAATGCTTAGATATCACGAAGAACCCCGATTGCGAAGGCAGCCTGCTAAGCTGCAACTGACGTTGAGGCTCGAAAGTGTGGGTATCAAACAGGATTAGATACCCGGGTAGTC
>LST206_20066
CCTACGGGAGGCAGCAGTGAGGAATATTGGTCAATGGGCGAGAGCCTGAACCAGCCAAGTAGCGTGAAGGATGACTGCCCTACGGGTTGTAAACTTCTTTTATAAGGGAATAAAGTATTCTACGTGTAGAGTTTTGTATGTACCTTATGAATAAGCATCGGCTAACTCCGTGCCAGCAGCCGCGGTAATACGGAGGATGCGAGCGTTATCCGGATTTATTGGGTTTAAAGGGAGCGTAGACGGCCGTTTAAGTCAGCTGTGAAATGGTGCGGCTCAACCGTAGCACTGCAGTTGAAACTGGACGGCTTGAGTGCAGTTGAGGCAGGCGGAATTCGTGGTGTAGCGGTGAAATGCTTAGATATCACGAAGAACCCCGATTGCGAAGGCAGCCTGCTAAGCTGCAACTGACGTTGAGGCTCGAAAGTGTGGGTATCAAACAGGATTAGATACCCTCGTAGTC
>LST206_2277
TACGGGTGGCAGCAGTGAGGAATATTGGTCAATGGGCGAGAGCCTGAACCAGCCAAGTAGCGTGAAGGATGACTGCCCTACGGGTTGTAAACTTATTTTATAAGGGAATAAAGTATTCTACGTGTAGAGTTTTGTATGTACCTTATGAATAAGCATCGGCTAACTCCGTGCCAGCAGCCGCGGTAATACGGAGGATGCGAGCGTTATCCGGATTTATTGGGTGTAAAGGGAGCGTAGACGGCGGTTTAAGTCAGCTGTGAAATGGTGCGGCTCAACCGTAGCACTGCAGTTGAAACTGGACGGCTTGAGTGCAGTTGAGGCAGGCGGAATTCGTGGTGTAGCGGTGAAATGCTTAGATATCACGAAGAACCCCGATTGCGAAGGCAGCCTGCTAAGCTGCAACTGACGTTGAGGCTCGAAAGTGTGGGTAGCAAACAGGATTAGATACCCCGGTAGTC
>LST206_13404
CCTACGGGACGCAGCAGTGGGGAATATTGCGCAATGGGCGAAAGCCTGACGCAGCGACGCCGCGTGAGGGATGAAGGTCTTCGGATCGTAAACCTCTGTCAGAAGGGAAGAACGTACTGTGTGCTAATCAGCGCAGTAGTGACGGTACCTTCAAAGGAAGCACCGGCTAACTCCGTGCCAGCAGCCGCGGTAATACGGAGGGTGCAAGCGTTAATCGGAATCACTGGGCGTAAAGCGCACGTAGGCTGTCGTGTAAGTCAGGGGTGAAAGCCCACGGCTCAACCGTGGAATTGCCCTTGATACTGCGTGACTTGAATCCGGGAGAGGGTGGCGGAATTCCAGGTGTAGGAGTGGAATCCGTAGATATCTGGAGGAACATCAGTGGCGAAGGCGGCCACCTGGACCGGTATTGACGCTGAGGTGCGAAAGCGTGGGGAGCAAACAGGATTAGATACCCGCGTAGTC
>LST206_17849
CCTACGGGCTGCAGCAGTGAGGAATATTGGTCAATGGCCGAGAGGCTGAACCAGCCAAGTCGCGTGAAGGAAGAAGGATCTATGGTTTGTAAACTTCTTTTATACGGGAATAAAGTGTGGAACGTGTTCCATTTTGTATGTACCGTATGAATAAGCATCGGCTAACTCCGTGCCAGCAGCCGCGGTAATACGGAGGATGCGAGCGTTATCCGGATTTATTGGGTTTAAAGGGTGCGTAGGTGGTCTTTTAAGTCAGCGGTGAAAGTTTGTGGCTCAACCATAAAATTGCCATTGAAACTGGGAGACTTGAGTATGTTTGAGGTAGGCGGAATGCGTGGTGTAGCGGTGAAATGCATAGATATCACGCAGAACTCCGATTGCGAAGGCAGCTTGCCAAGCCATAACTGACACTGAAGCACGAAAGCGTGGGTATCAAACAGGATTAGATACCCGAGTAGTC
>LST206_15624
CCTACGGGGGGCAGCAGTGGGGAATCTTCCGCAATGGGCGAAAGCCTGACGGAGCAACGCCGCGTGAACGATGAAGGTCTTAGGATCGTAAAGTTCTGTTGTTAGGGACGAAGGGTAAGAATCATAATACGGTTTTTATTTGACGGTACCTAACGAGGAAGCCACGGCTAACTACGTGCCAGCAGCCGCGGTAATACGTAGGCGGCAAGCGTTGTCCGGAATTATTGGGCGTAAAGGGAGCGCAGGCGGGAAACTAAGCGGATCTTAAAAGTGCGGGGCTCAACCCCGTGATGGGGTCCGAACTGGTTTTCTTGAGTGCAGGAGAGGAAAGCGGAATTCCCAGTGTAGCGGTGAAATGCGTAGATATTGGGAAGAACACCAGTGGCGAAGGCGGCTTTCTGGACTGTAACTGACGCTGAGGCTCGAAAGCTAGGGTAGCGAACGGGATTAGATACCCTGGTAGTC
>LST206_6751
CCTACGGGCGGCAGCAGTGGGGAATATTGCTCAATGGGGGAAACCCTGAAGCAGCCACGCCGCGTGGAGGATGAAGGTTTTCGGATTGTAAACCCCTTTTATTAGAGAAGTTAATGACGGTATCTAACGAATATGGACCGGCTAACTCCGTGCCAGCAGCCGGGGTAATACGGAGGGTGCAAGCGTTACTCGGAATCACTGGGCGTAAAGAGCGCGTAGGCGGGGTAGTAAGTCAGATGTGAAATCCTATGGCTTAACCATAGAACTGCATCTGAAACTACTACTCTTGAGTATGGGAAAGGTAGGTGGAATTCTTGGTGTAGGGGTAAAATCCGTAGAGATCAAGAGGAAGACGCAGTGCGAAGGCAACCCGCTGGAACACTACTCACGCTGAAGCGCGAAAGCGTGGGTAGCAAACAGGATTAGATACCCCAGTAG
>LST206_4516
CCTACGGGCGGCAGCAGTCGGGAATATTGCGCAATGGAGGAAACTCTGACGCAGTGACGCCGCGTATAGGAAGAAGGTCTTCGGATTGTAAACTATTGTCGTTAGGGAAGAGAAAGGACAGTACCTAAGGAGGAAGCTCCGGCTAACTACGTGCCAGCAGCCGCGGTAATACGTAGGGAGCGAGCGTTATCCGGATTTATTGGGTGTAAAGGGTGCGTAGACGGGCTTGCAAGTTAGTTGTGAAATCCCTCGGCTCAACTGAGGAACTGCAACTAAAACTGTAAGTCTTGAGTGCAGGAGAGGTAAGTGGAATTCCTAGTGTAGCGGTGAAATGCGTAGATATTAGGAGGAACACCAGTGGCGAAGGCGACTTACTGGACTGTAACTGACGTTGAGGCACGAAAGTGTGGGGAGCAAACAGGATTAGATACCCTCGTAGTC
>LST206_33404
GGAGGCAGCAGTGAGGAATATTGGTCAATGGGCGAGAGCCTGAACCAGCCAAGTAGCGTGAAGGATGACTGCCCTATGGGTTGTAAACTTCTTTTATACGGGAATAACACGCGGCACGTGTGCCGTTCTGCATGTACCGTATGAATAAGCATCGGCTAACTCCGTGCCAGCAGCCGCGGTAATACGGAGGATGCGAGCGTTATCCGGATTTATTGGGTTTAAAGGGAGCGTAGACGGGTCCTTAAGTCAGTTGTGAAAGTTTGCGGCTCAACCGTAAAATTGCAGTTGATACTGGGGACCTTTAGTGCGGCAGAGGCAGGCGGAATTCGTGGTNTAGCGNTGNAATGCTTAGATATCACGNNGAACTCCGNTTGCNAANNCNNCTTGCTGGACCGTAACTNACNTTNATNCTCGAAAGTGCNGGTATCAAACANGATTAGATACCCGGGTAGTC
>LST206_22280
CCTACGGGCGGCAGCAGTGGGGAATATTGGGCAATGGGCGCAAGCCTGACCCAGCAACGCCGCGTGAAGGAAGAAGGCTTTCGGGTTGTAAACTTCTTTTGTCAGGGACGAACAAATGACGGTACCTGACGAATAAGCCACGGCTAACTACGTGCCAGCAGCCGCGGTAATACGTAGGTGGCAAGCGTTATCCGGATTTATTGGGTGTAAAGGGCGTGTAGGCGGGACTGCAAGTCAGATGTGAAAACCACGGGCTCAACCTGTGGCCTGCATTTGAAACTGTAGTTCTTGAGTGTCGGAGAGGCAATCGGAATTCCGTGTGTAGCGGTGAAATGCGTAGATATACGGAGGAACACCAGTGGCGAAGGCGGATTGCTGGACGATAACTGACGCTGAGGCGCGAAAGCGTGGGGAGCAAACAGGATTAGATACCCCAGTAGTC
>LST206_26723
CCTACGGGGGGCAGCAGTGAGGAATATTGGTCAATGGGCGTAAGCCTGAACCAGCCAAGTAGCGTGAGGGACGACGGCCCTATGGGTTGTAAACCTCTTTTGTACGGGGATAAAGTGTGGGACGTGTCCCATATTGCAGGTACCGTACGAATAAGGACCGGCTAATTCCGTGCCAGCAGCCGCGGTAATACGGAAGGTCCGGGCGTTATCCGGATTCATTGGGTTTAAAGGGAGCGCAGGCCGCCTTTTAAGCGTGCCGTGAAATGCCGTGGCTCAACCATGGCACTGCGGCGCGAACTGGAGGGCTTGAGTGCGCGGAAGGCAGGCGGAACTCGTGGTGTAGCGGTGAAATGCGTAGATATCACGAAGAACTCCGATTGCGAAGGCAGCCTGCCGCAGCGCAACTGACGCTGAGGCTCGAAAGCGCGGGTATCGAACAGGATTAGATACCCTAGTAGTC
>LST206_24522
CCTACGGGTGGCAGCAGTGAGGAATATTGGTCAATGGGCGAGAGCCTGAACCAGCCAAGTCGCGTGAGGGAAGACGGCCCTAAGGGTTGTAAACCTCTTTTAGATGAGAGTAAAGGTATCTACGTGTAGGTATTTGCAAGTATCATCAGAATAAGCATCGGCTAATTCCGTGCCAGCAGCCGCGGTAATACGGAAGATGCGAGCGTTATCCGGATTTATTGGGTTTAAAGGGTGCGTAGGCGGGTTGTTAAGTCAGCGGTGAAATGCATCAGCTTAACTGGTGAATTGCCATTGAAACTGGTGACCTTGAGTGTAGCGGAAGTATGCGGAATGTGTGGTGTAGCGGTGAAATGCATAGATATCACGCAGAACTCCGATTGCGAAAGCAGCATACCATACTACAACTGACGCTGAAGCACGAAAGCGTGGGTATCGAACAGGATTAGATACCCTTGTAGTC
>LST206_11196
CCTACGGGATGCAGCAGTGAGGAATATTGGTCAATGGGCGCGAGCCTGAACCAGCCAAGTAGCGTGCAGGAAGACGGCCCTATGGGTTGTAAACTGCTTTTGCAGGAGGATAATATGTCCCACGTGTGGGATATTGCAGGTATCCTGCGAATAAGGACCGGCTAATTCCGTGCCAGCAGCCGCGGTAATACGGAAGGTCCGGGCGTTATCCGGATTTATTGGGTTTAAAGGGAGCGTAGGCGGGAGATCAAGTCAGTTGTGAAAAGCAGCCGCTCAACGGTTGTCGTGCAGTGGATACTGGTTTTCTTGAGTGCGCGCGAGGATGGTGGAATTTGTGGTGTAGCGGTGAAATGCTTAGATATCACAAAGAACTCCGATTGCGAAGGCAGCTGTCCGGAGCGCAACTGACGCTGAGGCTCGAAGGTGCGGGTATCAAACAGGATTAGATACCCGGGTAGTC
>LST206_13405
CCTACGGGCTGCAGCAGTGAGGAATATTGGTCAATGGGCGCGAGCCTGAACCAGCCAAGTAGCGTGGAGGATGACTGCCCTACGGGTTGTAAACTCCTTTTGCAGGGGGATAAAGTGTGCCACGTGTGGCATATTGCAGGTACCCTGCGAATAAGCATCGGCTAACTCCGTGCCAGCAGCCGCGGTAATACGGAGGATGCGAGCGTTATCCGGATTTATTGGGTTTAAAGGGAGCGCAGACGGCCCCTTAAGTCAGCTGTGAAAGTTTGCGGCTCAACCGTAAAATTGCAGTTGAAACTGTGGGGCTTGAGTACGGTCGCGGCATGCGGAATTCGTGGTGTAGCGGTGAAATGCATAGATATCACGAAGAACCCCGATTGCGAAGGCAGCATGCCAGTCCGCCACTGACGTTGAGGCTCGAAGGTGCGGGTATCAAACAGGATTAGATACCCCCGTAGTC
>LST206_20067
CCTACGGGTGGCAGCAGTGGGGAATATTGCACAATGGGGGAAACCCTGATGCAGCGACGCCGCGTGGAGGAAGAAGGTCTTCGGATTGTAAACTCCTGTTGTTGGGGAAAAGAAGGATGGTACCCAACAAGGAAGTGACGGCTAACTACGTGCCAGCAGCCGCGGTAAAACGTAGGTCACGAGCGTTGTCCGGAATTACTGGGTGTAAAGGGAGCGCAGGCGGGTATGCAAGTTGGGAGTGAAATACATGGGCTCAACCCATGAACTGCTCTCAAAACTGTGTATCTTGAGTAGTGCAGAGGTAGGCGGAATTCCCGGTGTAGCGGTGGAATGCGTAGATATCGGGAGGAACACCAGTGGCGAAGGCGGCCTACTGGGCACCAACTGACGCTGAGGCTCGAAAGTGTGGGTAGCAAACAGGATTAGATACCCCGGTAGTC
>LST206_17850
CCTACGGGCTGCAGCAGTGAGGAATATTGGTCAATGGACGGGAGTCTGAACCAGCCAAGTCGCGTGAAGGATGACGGCCCTACGGGTTGTAAACTTCTTTAGTGCGGGAACAAATAAAGGCACGCGTGCCATGTTGAGTGTACCGCAAGAATAAGCATCGGCTAACTCCGTGCCAGCAGCCGCGGTAATACGGAGGATGCGAGCGTTATCCGGATTTATTGGGTTTAAAGGGTGCGCAGGCTGTCGTGCAAGTCAGCGGTCAAATGTCGGGGCTCAACCCCGGCCTGCCGTTGAAACTGCATGGCTGGCGTGAGTGTGAGGTAGGCGGAATGCGTTGTGTAGCGGTGAAATGCATAGATATGACGCAGAACTCCGATTGCGAAGGCAGCTTACCAACACTTTACGGACGCTGAGGCACGAAAGCGTGGGTATCGAACAGGATTAGATACCCTCGTAGTC
>LST206_28953
CCTACGGGGTGCAGCAGTGAGGAATATTGGTCAATGGGCGAGAGCCTGAACCAGCCAAGTAGCGTGAAGGATGACTGCCCTATGGGTTGTAAACTTCTTTTATACGGGAATAACAAGCGGCACGTGTGCCGCTCTGCATGTACCGTATGAATAAGCATCGGCTAACTCCGTGTCAGCAGCCGCGGTAATACGGAGGATGCGAGCGTTATCCGGATTTATTGGGTTTAAAGGGAGCGTAGACGGGTCCTTAAGTCAGTTGTGAAAGTTTGCGGCTCAACCGTAAAATTGCAGTTGATACTGGGGACCTTGAGTGCGGCAGAGGCAGGCGGAATTCGTGGTGTAGCGGTGAAATGCTTAGATATCACGAAGAACTCCGATTGCGAAGGCAGCTTGCTGGACCGTAACTGACGTTGATGCTCGAAAGTGCGGGTATCAAACAGGATTAGATACCCGGGTAGTC
>LST206_15625
CCTACGGGCTGCAGCAGTGGGGAATCTTGCGCAATGGGCGAAAGCCTGACGCAGCGACGCCGCGTGCGGGACGAAGGCCTTCGGGTCGTAAACCGCTTTCAGCAGGGACGAGGGGGCAACCTGACGGTACCTGCAGAAGAAGCCCCGGCTAACTACGTGCCAGCAGCCGCGGTAATACGGAGGGGGCGAGCGTTATCCGGATTCATTGGGCGTAAAGCGCGCGTAGGCGGCCGCGCAGGCGGGGGGTCAAATCCCGGGGCTCAACCCCGGGCCGCCCCCCGAACCGCGCGGCTTGGGTCCGGTAGGGGAGGGCGGAACACCCGGTGTAGCGGTGGAATGCGCAGATATCGGGTGGAACACCGGTGGCGAAGGCGGCCCTCTGGGCCGAGACCGACGCTGAGGCGCGAAAGCTGGGGGAGCGAACAGGATTAGATACCCTCGTAGTC
>LST206_8956
CCTACGGGCTGCAGCAGTCGAGAATCTTCCGCAATGCGCGAAAGCGTGACGGAGCGATGCCGCGTGCCGGATGAAGGTCTTCGGATCGTAAACGGCTGTCACCCGGGACGAATAAATGACGGTACCGGGGAAGGAAGCCACGGCTAACTACGTGCCAGCAGCCGCGGTAATACGTAGGTGGCGAGCGTTGTTCGGATTTATTGGGCGTAAAGGGTCCGTAGGAGGTTGGTTAAATTTGGGGTGAAATCCCGGAGCTCAACTCCGGAACTGCCTTGAAGACTGATCAACTAGAGTACTGGAGAGGTAAGCGGAATTCCAGGTGTAGCGGTGGAATGCTTAGATATCTGGAAGCACACCGAAAGCGAAGGCAGCTTACTGGCCGGTCACTGACTCTCATTGACGAAAGCGTGGGGAGCAAACAGGATTAGATACCCGAGTAGTC
>LST206_6752
CCTACGGGGGGCAGCAGTTAGGAATATTGGGCAATGGAGGAAACTCTGACCCAGCAACGCCGCGTGAAGGAAGAAGGTTTTCGGATTGTAAACTTCTGATCTGTGGGAAGAAGAAAGTGACGGTACCACAGGAGAAAGCCACGGCTAACTACGTGCCAGCAGCCGCGGTAATACGTAGGTGGCGAGCGTTGTCCGGAATGACTGGGCGTAAAGGGCGTGTAGGCGGGCTGGCAAGTCAGGCGTGAAAACCATGGGCTCAACCCATGGCCTGCGTTTGAAACTGTTGGTCTTGAGTGCTGGAGAGGCAAGCGGAATTCCGTGTGTAGCGGTGAAATGCGTAGATATTAGGAGGAACACCAGTGGCGAAGGCGGCTTACTGGACGGTAACTGACGTTGAGGCTCGAAAGCGTGGGGAGCAAACAGGATTAGATACCCGCGTAGTC
>LST206_4517
CCTACGGGTGGCAGCAGTGGGGGATATTGCACAATGGGGGGAACCCTGATGCAGCAACGCCGCGTGAGGGAAGACGGTTTTCGGATTGTAAACCTTTGTCTTCGGTGACGAAGAAGTGACGGTAGCCGAGGAGGAAGCCCCGGCTAACTACGTGCCAGCAGCCGCGGTAATACGTAGGGGGCAAGCGTTATCCGGATTTACTGGGTGTAAAGGGAGCGTAGGTGGTGAGGCAAGTCAGAAGTGAAAGCCCTCTGCTCAACAGAGGGACTGCTTTTGAAACTGTTTGACTAGAGTGCAGGAGAGGTAAGTGGAATTCCTAGTGTAGCGGTGAAATGCGTAGATATTAGGAGGAACACCGGTGGCGAAGGCGGCTTACTGGACTGTAACTGACACTGAGGCTCGAAAGCGTGGGGAGCAAACAGGATTAGATACCCCAGTAGTC
>LST206_33405
GGGTGGCAGCAGTGGGGAATATTGGGCAATGGGCGCAAGCCTGACCCAGCAACGCCGCGTGAAGGATGAAGGCTTTCGGGTTGTAAACTTCTTTTATCAGGGACGAACAAATGACGGTACCTGATGAATAAGCCACGGCTAACTACGTGCCAGCAGCCGCGGTAATACGTAGGTGGCAAGCGTTATCCGGATTTACTGGGTGTAAAGGGCGTGTAGGCGGGACTGCAAGTCAGGTGTGAAAACCACGGGCTCAACCTGTGGCCTGCATTTGAAACTGTAGTTCTTGAGTGCTGGAGAGGCAATCGGAATTCCGTGTNTAGCGNTGNAATGCGTAGATATACGGNNGAACACCANTGGCNAANNCNNCCTGCTGGACATTAACTNACNCTNAGNCGCGAAAGCGTNGGGAGCAAACANGATTAGATACCCGAGTAGTC
>LST206_2278
CCTACGGGGTGCAGCAGTGGGGAATATTGCACAATGGGGGAAACCCTGATGCAGCGACGCCGCGTGAGCGAAGAAGTATTTCGGTATGTAAAGCTCTATCAGCAGGGAAGATAATGACGGTACCTGACTAAGAAGCCCCGGCTAACTACGTGCCAGCAGCCGCGGTAATACGTAGGGGGCAAGCGTTATTCGGATTTACTGGGTGTAAAGGGAGCGTAGACGGCGAAGCAAGTCTGGTGTGAAAACCCGGGGCTCAACCCCGGGCCTGCATTGGAAACTGTTTTGCTCGAGTGCCGGAGAGGTAAGCGGAATTCCTAGTGTAGCGGTGAAATGCGTAGATATTAGGAGGAACACCAGTGGCGAAGGCGGCTTACTGGACGGTAACTGACGTTGAGGCTCGAAAGCGTGGGGAGCAAACAGGATTAGATACCCTCGTAGTC
>LST206_24523
CCTACGGGATGCAGCAGTGGGGAATATTGGGCAATGGGCGCAAGCCTGACCCAGCAACGCCGCGTGAAGGATGAAGGCTTTCGGGTTGTAAACTTCTTTTATCAGGGACGAATCAAGTGACGGTCCCTGATGAATAAGCCACGGCTAACTACGTGCCAGCCGCCGCGGTACTACGTAGGTGGCAAGCGTTCTCCGGATGTACTGGGTGGAAAGGGCGTGTAGGCGGGACTGCAAGTCAGGTGTGAAAACCACGGGCTCAACCTGTGGCCTGCATTTGAAACTGTAGTTCTTGAGTGATGGAGAGGCAATCGGAATTCCGGGTGTAGCGGTGAAATGCGTAGATATACGGAGGAACACCAGTGGCGAAGGCGGATTGCTGGACAGTAACTGACGCTGAGGCGCGAAAGCGTGGGGAGCAAACAGGATTAGATACCCCAGTAGTC
>LST206_31168
CCTACGGGCTGCAGCAGTGGGGGATATTGCACAATGGGGGAAACCCTGATGCAGCAACGCCGCGTGTGGGAAGAAGGTTTTCGGATTGTAAACCACTGTCCTCAGGGAAGATAATGACGGTACCTGAGGAGGAAGCTCCGTCTAACTACGTGCCAGCAGCCGCGGTAATACGTAGGGAGCAAGCGTTGTCCGGAATTACTGGGTGTAAAGGGTGCGTAGGCGGCTCTGCAAGTCAGGCGTGAAATCCCGGGGCTCAACCCTGGGACTGCTTTGGAAACTGTTTTGCTAGAGTGCTGGGGAGGTAAGTGGAATTCCTAGTGTAGCGGTGAAATGCGTAGATATTAGGAGGAACACCAGTGGCGAAGGCGGCTTACTGGACTGTAACTGACGTTGATGCGCGAAAGCGTGGGGAGCAAACAGGATTAGATACCCTCGTAGTC
>LST206_52
CCTACGGGGTGCAGCAGTGGGGAATATTGCACAATGGGGGAAACCCTGATGCAGCGACGCCGCGTGAAGGAAGAAGTATTTCGGTATGTAAACTTCTATCAGCAGGGAAGAAAATGACGGTACCTGACTAAGAAGCCCCGGCTAACTACGTGCCAGCAGCCGCGGTAATACGTAGGGGGCAAGCGTTATCCGGATTTACTGGGTGTAAAGGGAGCGTAGGCGGTCTGACAAGTCAGAGGTGAAAGCCCGGGGCTCAACTCCGGGACTGCCTTTGAAACTGCCGGACTAGATTGCAGGAGAGGCAAGTGGAATTCCTAGTGTAGCGGTGAAATGCGTAGATATTAGGAGGAACACCAGTGGCGAAGGCGGCTTGCTGGACTGTAAATGACGCTGAGGCTCGAAAGCGTGGGGAGCAAACAGGATTAGATACCCTAGTAGTC
>LST206_17851
CCTACGGGGCGCAGCAGTAGGGAATCTTCCACAATGGACGCAAGTCTGATGGAGCAACGCCGCGTGAGTGAAGAAGGTCTTCGGATCGTAAAACTCTGTTGTTAGAGAAGAACACGAGTGAGAGTAACTGTTCACTCGATGACGGTATCTAACCAGCAAGTCACGGCTAACTACGTGCCAGCAGCCGCGGTAATACGTAGGTGGCAAGCGTTGTCCGGTTTTATTGTGCGTAAAGGGAACGCAGGCGGTCTTTTAAGTCTGATGTGAAAGCCTTCGGCTTAACCGAAGTAGTGCATTGGAAACTGGAAGACTTGAGTGCAGAAGAGGAGAGTGGAACGCCATGTGTAGCGGTGAAATGCGTAGATATATGGAAGAACACCAGTGGCGAAAGCGGCTCTCTGGTCTGTAACTGACGCTGAGGTTCGAAAGCGTGGGTAGCAAACAGGATTAGATACCCGGGTAGTC
>LST206_22281
CCTACGGGGGGCAGCAGTGGGGAATATTGCACAATGGGGGAAACCCTGATGCAGCGACGCCGCGTGGAGGAAGAAGTTCTTCGGAATGTAAACTCCTGTTGTTGGGGAAAAGAATGATGGTACCCAACAAGGAAGTGCCGGCTAACTACGTGCCAGCAGCCGCGGTAAAACGTAGGTCACGAGCGTTGTCCGGAATTACTGGGTGTAAAGGGTGCGTAGGCGGTAGTGCAAGTCAGATGTGAAAGACCGGGGCTTAACCCCGGGACTGCTTTTGAAACTGCTTAGCTGGAGTCCTGGAGAGGCAAGCGGAATTCCTAGTGTAGCGGTGAAATGCGTAGATATTAGGAGGAACACCAGTGGCGAAGGCGGCCTGCTGGACCGGAACTGACGCTGAGGCACGAAAGCGTGGGGAGCAAACAGGATTAGATACCCTTGTAGTC
>LST206_26724
TCTACGGGCCGCAGCAGTGGGGAATCTTCCGCAATGGGCGAAAGCCTGACGGAGCAACGCCGCGTGAACGATGAAGGTCTTAGGATCGTAAAGTTCTGTTGTTAGGGACGAAGGGTAAGAATAATAATACGGTTTTTATTTGACGGTACCTAACGAGGAAGCCACGGCTAACTACGTGCCAGCAGCCGCGGTAATACGTAGGCGGCAAGCGTTGTCCGGAATTATTGGGCGTAAAGGGAGCGCAGGCGGGAAACTAAGCGGATCTTAAAAGTGCGGGGCTCAACCCCGTGATGGGGTCCGAACTGGTTTTCTTGAGTGCAGGAGAGGAAAGCGGAATTTCCAGTGTAGCGGTGAAATGCGTAGATATTGGGAAGAACACCAGTGGCGAAGGCGGCTTTCTGGACTGTAACTGACGCTGAGGCTCGAAAGCTAGGGTAGCGAACGGGATTAGATACCCTAGTAGTC
>LST206_13406
CCTACGGGATGCAGCAGTGGGGAATCTTCCGCAATGGGCGAAAGCCTGACGGAGCAACGCCGCGTGAACGATGAAGGTCTTAGGATCGTAAAGTTCTGTTGTTAGGGACGAAGGGTAAGAATCATAATACGGTTTTTATTTGACGGTACCTAACGAGGAAGCCACGGCTAACTACGTGCCAGCAGCCGCGGTAATAAGTAGGCGGCAAGCGTTGTCCGGAATTATTGGGCGTAAAGGGAGCGCAGGCGGGAAACTAAGCGGATCTTAAAAGTGCGGGGCTCAACCCCGTGATGGGTTCCGAACTGGTTTTCTTGAGTGCAGGAGAGGAAAGCGGAATTCCCAGTGTAGCGGTGAAATTCGTAGATATTGGGAAGAACACCAGTGGCGAAGGCGGCTTTCTGGACTGTAACTGACGCTGAGGCTCGAAAGCTAGGGTAGCAAACGGGATTAGATACCCCGGTAGTC
>LST206_20068
CCTACGAGCGGCAGCAGTGGGGAATATTGCACAATGGGGGAAACCCTGATGCAGCAACGCCGCGTGAAGGAAGACGGTTTTCGGATTGTAAACTTCTATCGACAGGGACGAAGAAAGTGACGGTACCTGAATAAGAAGCCCCGGCTAACTACGTGCCAGCAGCCGCGGTAATACGTAGGGGGCAAGCGTTATCCGGAATTACTGGGTGTAAAGGGAGCGTAGGCGGCATGGTAAGCCAGATGTGAAAGCCCGGGGCTTAACTCCGAGGATTGCATTTGGAACTATCAAGCTAGAGTACAGGAGAGGAAAGCGGAATTCCTAGTGTAGCGGTGAAATGCGTAGATATTAGGAAGAACACCAGTGGCGAAGGCGGCTTTCTGGACTGAAACTGACGCTCAGGCTCGAAAGCGTGGGGAGCAAACAGGATTAGATACCCGCGTAGTC
>LST206_4518
CCTACGGGTGGCAGCAGTGGGGAATCTTCCGCAATGGGCGAAAGCCTGACGGAGCAACGCCGCGTGAACGATGAAGGTCTTAGGATCGTAAAGTTCTGTTGTTAGGGACGAAGGGTAAGAATCATAATACGGTTTTTATTTGACGGTACCTAACGAGGAAGCCACGGCTAACTACGTGCCAGCAGCCGCGGTAATACGTAGGCGGCAAGCGTTGTCCGGAATTATTGGGCGTAAAGGGAGCGCAGGCGGGAAACTAAGCGGATCTTAAAAGTGCGGGGCTCAACCCCGTGATGGGGTCCGAACTGGTTTTCTTGAGTGCAGGAGAGGAAAGCGGAATTCCCAGTGTAGCGGTGAAATGCGTAGATATTGGGAAGAACACCAGTGGCGAAGGCGGCTTTCTGGACTGTAACTGACGCTGAGGCTCGAAAGCTAGGGTAGCGAACGGGATTAGATACCCGAGTAGTC
>LST206_6753
CCTACGGGCTGCAGCAGTGGGGAATATTGGGCAATGGGGGCAACCCTGACCCAGCAACGCCGCGTGAAGGAAGAAGGCTTTCGGGTTGTAAACTTCTTTTACCAGGGACGAAGACGTGACGGTACCTGGAGAAAAAGCCACAGCTAACTACGTGCCAGCAGCCGCGGTAATACGTAGGTGGCAAGCGTTGTCCGGATTTACTGGGTGTAAAGGGCGTGTAGGCGGGAGAGCAAGTCAGATGTGAAATCTATGGGCTTAACCCATAAACTGCATTTGAAACTGTTCTTCTTGAGTATCGGAGAGGCAGGCGGAATTCCTAGTGTAGCGGTGAAATGCGTAGATATTAGGAGGAACACCAGTGGCGAAGGCGGCCTGCTGGACGACAACTGACGCTGAGACACGAAAGTGTGGGGAGCAAACAGGATTAGATACCCGTGTAGTC
>LST206_15626
CCTACGGGAGGCAGCAGTGGGGAATATTGGGCAATGGGCGCAAGCATGACCCAGCAACGCCGCGTGAAGGAAGAAGGCCCTCGGGTTGTAAACTTCTTTTGTCAGGGACGAAGCAAGTGACGGTACCTGACGAATAAGCCACGGCTAACTACGTGCCAGCAGCCGCGGTAATACGTAGGTGGCAAGCGTTATCCGGATTTACTGGGTGTAAAGGGCGTGTAGGCGGGATTGCAAGTCAGATGTGAAAACCACGGGCTCAACCTGTGGCCTGCATTTGAAACTGCAGTTCTTGAGTACTGGAGAGGCAGACGGAATTCCTAGTGTAGCGGTGAAATGCGTAGATATTAGGAGGAACACCAGTGGCGAAGGCGGTCTGCTGGACAGCAACTGACGCTGAGGCGCGAAAGCGTGGGGAGCAAACAGGATTAGATACCCCCGTAGTC
>LST206_24524
CCTACGGGTCGCAGCAGTGGGGAATATTGCACAATGGGGGAAACCCTGATGCAGCGACGCCGCGTGGAGGAAGAAGGTCTTCGGATTGTAAACTCCTGTTGTTGTGGAAAATAAGGATGGTACACAACAAGGAAGTGACGGCTAACTACGTGCCAGCAGCCGCGGTAAAACGTAGGTCACGAGCGTTGTCCGGAATTACTGGGTGTAAAGGGAGCGCAGGCGGGTATGCAAGTTGGGAGTGAAATGCATAGGCTCAACCTATGAACTGCTCTCAAAACTGTGTATCTTGAGTAGTGCAGAGGTAGGCGGAATTCCCGGTGTAGCGGTGGAATGCGTAGATATCGGGAGGAACACCAGTGGCGAAGGCGGCCTACTGGGCACCAACTGACGCTGAGGCTCGAAAGTGTGGGTAGCAAACAGGATTAGATACCCTAGTAGTC
>LST206_8957
CCTACGGGTTGCAGCAGTGGGGAATATTGCACAATGGGGGAAACCCTGATGCAGCGACGCCGCGTGAGCGAAGAAGTATTTCGGTATGTAAAGCTCTATCAGCAGGGAAGAAACTGACGGTACCTGACTAAGAAGCACCGGCTAAATACGTGCCAGCAGCCGCGGTAATACGTATGGTGCAAGCGTTATCCGGATTTACTGGGTGTAAAGGGAGCGTAGACGGATAGGCAAGTCTGGAGTGAAAGCCCTGGGCTCAACCCCGGGACTGCTTTGGAAACTGTTTATCTAGAGTGCTGGAGAGGTAAGTGGAATTCCTAGTGTAGCGGTGAAATGCGTAGATATTAGGAGGAACACCAGTGGCGAAGGCGGCTTACTGGACAGTAACTGACGTTGAGGCTCGAAAGCGTGGGGAGCAAACAGGATTAGATACCCGAGTAGTC
>LST206_31169
CCTACGGGTGGCAGCAGTAGGGAATATTGCTCAATGGGGGAAACCCTGAAGCAGCAACGCCGCGTGGAGGATGAAGGTTTTCGGATTGTAAACTCCTTTTGTTAGAGAAGATAATGACGGTATCTAACGAATAAGCACCGGCTAACTCCGTGCCAGCAGCCGCGGTAATACGGAGGGTGCAAGCGTTACTCGGAATCACTGGGCGTAAAGAGCGCGTAGGCGGGGTAGTAAGTCAGATGTGAAATCCTATGGCTTAACCATAGAACTGCATTTGAAACTACTACTCTAGAGTATGGGAGAGGTAGGTGGAATTCTTGGTGTAGGGGTAAAATCCGTAGAGATCAAGAGGAATACTCATTGCGAAGGCGACCTGCTGGAACATTACTGACGCTGATGCGCGAAAGCGTGGGGAGCAAACAGGATTAGATACCCTGGTAGTC
>LST206_17852
CCTACGGGGTGCAGCAGTGGGGAATATTGCACAATGGGGGAAACCCTGATGCAGCGACGCCGCGTGGAGGAAGAAGGTCTTCGGATTGTAAACTCCTGTTGTTGGGGAAAAGAAGGATGGTACCCAACAAGGAAGTGACGGCTAACTACGTGCCAGCAGCCGCGGTAAAACGTAGGTCACGAGCGTTGTCCGGAATTACTGGGTGTAAAGGGAGCGCAGGCGGGTATGCAAGTTGGGAGTGAAATACATGGGCTCAACCCATGAACTGCTCTCAAAACTGTGTATCTTGAGTAGTGCAGAGGTAGGCGGAATTCCCGGTGTAGCGGTGGAATGCGTAGATATCGGGAGGAACACCAGTGGCGAAGGCGGCCTACTGGGCACCAACTGACGCTGAGGCTCGAAAGTGTGGGTAGCAAACAGGATTAGATACCCGGGTAGTC
>LST206_33407
GGGTCGCAGCAGTCGGGAATATTGCGCAATGGAGGAAACTCTGACGCAGTGACGCCGCGTATAGGAAGAAGGTCTTCGGATTGTAAACTATTGTCGTTAGGGAAGAGAAAGGACAGTACCTAAGGAGGAAGCTCCGGCTAACTACGTGCCAGCAGCCGCGGTAATACGTAGGGAGCGAGCGTTATCCGGATTTATTGGGTGTAAAGGGTGCGTAGACGGGAGAATAAGTTAGTTGTGAAATCCCTCGGCTTAACTGAGGAACTGCAACTAAAACTATTTTTCTTGAGTGCAGGAGAGGAAAGTGGAAGTCCTAGTNTAGCGNTGNAATGCGTAGATATTAGGNNGAACACCANTGGCNAANNCNNCTTTCTGGACTGTAACTNACNTTNAGNCACGAAAGTGTNGGGAGCAAACANGATTAGATACCCCGGTAGTC
>LST206_53
CCTACGGGGGGCAGCAGTGGGGAATATTGGGCAATGGAGGCAACTCTGACCCAGCAACGCCGCGTGAATGAAGAAGGCCTTCGGGTTGTAAAGTTCTTTAATTGGGGACGAAGGAAGTGACGGTACCCAAAGAATAAGCCACGGCTAACTACGTGCCAGCAGCCGCGGTAATACGTAGGTGGCAAGCGTTGTCCGGAATGACTGGGCGTAAAGGGAGTGTAGGTGGCTTGGTAAGTTATGAGTGAAAGCCCGCGGCTTAACTGCGGAACTGCTCATAAAACTGTCAGGCTTGAGTACAGGAGAGGTAAGCGGAATTCCTAGTGTAGCGGTGGAATGCGTAGATATTAGGAAGAACACCAGAGGCGAAGGCGGCTTACTGGACTGAAACTGACACTGAGGCTCGAAAGCGTGGGGAGCAAACAGGATTAGATACCCGTGTAGTC
>LST206_4519
CCTACGGGCCGCAGCAGTGAGGAATATTGGTCAATGGGCGCGAGCCTGAACCAGCCAAGTAGCGTGGAGGATGACTGCCCTACGGGTTGTAAACTCCTTTTGCAGGGGGATAAAGTGTGCCACGTGTGGCATATTGCAGGTACCCTGCGAATAAGCATCGGCTAACTCCGTGCCAGCAGCCGCGGTAATACGGAGGATGCGAGCGTTATCCGGATTTATTGGGTTTAAAGGGAGCGCAGACGGCCCCTTAAGTCAGCTGTGAAAGTTTGCGGCTCAACCGTAAAATTGCAGTTGAAACTGTGGGGCTTGAGTACGGTCGCGGCATGCGGAATTCGTGGTGTAGCGGTGAAATGCATAGATATCACGAAGAACCCCGATTGCGAAGGCAGCATGCCAGTCCGCCACTGACGTTGAGGCTCGAAGGTGCGGGTATCAAACAGGATTAGATACCCTGGTAGTC
>LST206_22282
CCTACGGGACGCAGCAGTAGGGAATTTTGCGCAATGGGCGAAAGCCTGACGCAGCAACACCGCGTGAATGTTAAGCCCTTCGGGGTGTAAAGTTCTGTCAATGGGGACGAATTTTGACTGTACCCATAAAGGAAGCACCGGCTAACTCCGTGCCAGCAGCCGCGGTAATACGGGGGGTGCAAGCGTTGTCCGGAATCATTGGGCGTAAAGCGTTCGTAGGCGGCACGTCAAGTTTGGTGTCAAAGCCCGGGGCTCAACTCCGGTTCGGCATTGGATACTGGCGAGCTAGAATGCGGTAGAGGTGAAGGGAATGCCTGGTGTAGCGGTGAAATGCGTAGATATCAGGAGGAACACCGGTGGCGAAAGCGCTTCACTGGGCCGTTATTGACGCTGAGGAACGAAAGCTAGGGTAGCAAACGGGATTAGATACCCTTGTAGTC
>LST206_26725
CCTACGGGTGGCAGCAGTGGGGAATATTGCACAATGGGGGAAACCCTGATGCAGCGACGCCGCGTGGAGGAAGAAGGTCTTCGGATTGTAAACTCCTGTTGTTGGGGAAAAGAAGGATGGTACCCAACAAGGAAGTGACGGCTAACTACGTGCCAGCAGCCGCGGTAAAACGTAGGTCACGAGCGTTGTCCGGAATTACTGGGTGTAAAGGGAGCGCAGGCGGGTATGCAAGTTGGGAGTGAAATACATGGGCTCAACCCATGAACTGCTCTCAAAACTGTGTATCTTGAGTAGTGCAGAGGTAGGCGGAATTCCCGGTGTAGCGGTGGAATGCGTAGATATCGGGAGGAACACCAGTGGCGAAGGCGGCCTACTGGGCACCAACTGACGCTGAGGCTCGAAAGTGTGGGTAGCAAACAGGATTAGATACCCGCGTAGTC
>LST206_20069
CCTACGGGCCGCAGCAGTGGGGAATCTTGCGCAATGGGCGAAAGCCTGACGCAGCGACGCCGCGTGCGGGACGAAGGCCTTCGGGTCGTAAACCGCTTTCAGCAGGGACGAGGGGGCAACCTGACGGTACCTGCAGAAGAAGCCCCGGCTAACTACGTGCCAGCAGCCGCGGTAATACGTAGGGGGCGAGCGTTATCCGGATTCATTGGGCGTAAAGCGCTCGTAGGCGGTCCGTTAGGTCGGGAGTCAAATCCGGGGGCTCAACCCCCGCCCGCTCCCGATACCGGCGGACTTGAGTTTGGTAGGGGAAGGCGGAATTCCAAGTGTAGCGGTGGAATGCGCAGATATTTGGAAGAACACCGGTGGCGAAGGCGGCCTTCTGGGCCACAACTGACGCTGAGGAGCGAAAGCTAGGGGAGCGAACAGGATTAGATACCCGAGTAGTC
>LST206_6754
CCTACGGGAGGCAGCAGTGGGGAATATTGGGCAATGGGGGAAACCCTGACCCAGCGACGCCGCGTGAAGGAAGAAGGTCTTCGGATTGTAAACTTTAGTCAACAGGGACGAAAAAGATGACGGTACCTGTGGAGGAAGCCACGGCTAACTACGTGCCAGCAGCCGCGGTAATACGTAGGTGGCGAGCGTTATCCGGATTTACTGGGCGTAAAGGGTGAGTAGGCGGGATGGCAAGTCAGAAGTGAAAATTATGGGCTTAACCCATAACCTGCTTTTGAAACTGTCATTCTTGAGAGTGGGAGAGGTAAACGGAATTCCCGGTGTAGCGGTGAAATGCGTAGATATCGGGAGGAACATCAGTGGCGAAGGCGGTTTACTGGACCACAACTGACGCTGAGGCACGAAAGCGTGGGGAGCAAACAGGATTAGATACCCGTGTAGTC
>LST206_24525
CCTACGGGACGCAGCAGTGGGGAATATTGCACAATGGGGGAAACCCTGATGCAGCGACGCCGCGTGGAGGAAGAAGGTCTTCGGATTGTAAACTCCTGTTGTTGGGGAAAAGAAGGATGGTACCCAACAAGGAAGTGACGGCTAACTACGTGCCAGCAGCCGCGGTAAAACGTAGGTCACGAGCGTTGTCCGGAATTACTGGGTGTAAAGGGAGCGCAGGCGGGTATGCAAGTTGGGAGTGAAATACATGGGCTCAACCCATGAACTGCTCTCAAAACTGTGTATCTTGAGTAGTGCAGAGGTAGGCGGAATTCCCGGTGTAGCGGTGGAATGCGTAGATATCGGGAGGAACACCAGTGGCGAAGGCGGCCTACTGGGCACCAACTGACGCTGAGGCTCGAAAGTGTGGGTAGCAAACAGGATTAGATACCCGCGTAGTC
>LST206_15627
CCTACGGGGGGCAGCAGTGGGGAATATTGCACAATGGGGGAAACCCTGATGCAGCGACGCCGCGTGGAGGAAGAAGGTCTTCGGATTGTAAACTCCTGTTGTTGGGGAAAAGAAGGATGGTACCCAACAAGGAAGTGACGGCTAACTACGTGCCAGCAGCCGCGGTAAAACGTAGGTCACGAGCGTTGTCCGGAATTACTGGGTGTAAAGGGAGCGCAGGCGGGTATGCAAGTTGGGAGTGAAATGCATGGGCTCAACCCATGAACTGCTCTCAAAACTGTGTATCTTGAGTAGTGCAGAGGTAGGCGGAATTCCCGGTGTAGCGGTGGAATGCGTAGATATCGGGAGGAACACCAGTGGCGAAGGCGGCCTACTGGGCACCAACTGACGCTGAGGCTCGAAAGTGTGGGTAGCAAACAGGATTAGATACCCTGGTAGTC
>LST206_17853
CCTACGGGCTGCAGCAGTGGGGAATATTGCACAATGGGGAAACCCTGATGCAGCGACGCCGCGTGGAGGAAGAAGGTCTTCGGATTGTAAACTCCTGTTGTTGTGGAAAATAAGGATGGTACACAACAAGGAAGTGACGGCTAACTACGTGCCAGCAGCCGCGGTAAAACGTAGGTCACGAGCGTTGTCCGGAATTACTGGGTGTAAAGGGAGCGCAGGCGGGTATGCAAGTTGGGAGTGAAATGCATAGGCTCAACCTATGAACTGCTCTCAAAACTGTGTATCTTGAGTAGTGCAGAGGTAGGCGGAATTCCCGGTGTAGCGGTGGAATGCGTAGATATCGGGAGGAACACCAGTGGCGAAGGCGGCCTACTGGGCACCAACTGACGCTGAGGCTCGAAAGTGTGGGTAGCAAACAGGATTAGATACCCCAGTAGTC
>LST206_8958
CCTACGGGCGGCAGCAGTGAGGAATATTGGTCAATGGGCGCAAGCCTGAACCAGCCAAGTAGCGTGGAGGATGACTGCCCTACGGGTTGTAAACTCCTTTTGCAGGGGGATAAAGTGTGCCACGTGTGGCATATTGCAGGTACCCTGCGAATAAGCATCGGCTAACTCCGTGCCAGCAGCCGCGGTAATACGGAGGATGCGAGCGTTATCCGGATTTATTGGGTTTAAAGGGAGCGCAGACGGCCCCTTAAGTCAGCTGTGAAAGTTTGCGGCTCAACCGTAAAATTGCAGTTGAAACTGTGGGGCTTGAGTACGGTCGCGGCATGCGGAATTCGTGGTGTAGCGGTGAAATGCATAGATATCACGAAGAACCCCGATTGCGAAGGCAGCATGCCAGTCCGCCACTGACGTTGAGGCTCGAAGGTGCGGGTATCAAACAGGATTAGATACCCTAGTAGTC
>LST206_33408
ACGCAGCAGTCGGGAATATTGCGCAATGGAGGAAACTCTGACGCAGTGACGCCGCGTATAGGAAGAAGGTCTTCGGATTGTAAACTATTGTCGTTAGGGAAGAGAAAGGACAGTACCTAAGGAGGAAGCTCCGGCTAACTACGTGCCAGCAGCCGCGGTAATACGTAGGGAGCGAGCGTTATCCGGATTTATTGGGTGTAAAGGGTGCGTAGACGGGAGAATAAGTTAGTTGTGAAATCCCTCGGCTTAACTGAGGAACTGCAACTAAAACTATTTTTCTTGAGTGCAGGAGAGGAAAGTGGAATTCCTAGTNTAGCGNTGNAATGCGTAGATATTAGGNNGAACACCANTGGCNAANNCNNCTTTCTGGACTGTAACTNACNTTNAGNCACGAAAGTGTNGGGAGCAAACANGATTAGATACCCTGGTAGTC
>LST206_2280
CCTACGGGTGGCAGCAGTGGGGAATATTGCACAATGGGGGGAACCCTGATGCAGCAACGCCGCGTGAAGGAAGACGGTTTTCGGATTGTAAACTTCTGTTCTTAGTGAAGATAGTGACGGTAGCTAAGGAGCAAGCCACGGCTAACTACGTGCCAGCAGCCGCGGTAATACGGAGGATGCGAGCGTTATCCGGATTTATTGGGTTTAAAGGGTGCGCAGGCTGTCGTGCAAGTCAGCGGTCAAATGTCGGGGCTCAACCCCGGCCTGCCGTTGAAACTGCATGGCTGGCGTGAGTGTGAGGTAGGCGGAATGCGTTGTGTAGCGGTGAAATGCATAGATATGACGCAGAACTCCGATTGCGAAGGCAGCTTACCAACACTTTACGGACGCTGAGGCACGAAAGCGTGGGTATCGAACAGGATTAGATACCCTGGTAGTC
>LST206_31170
CCTACGGGACGCAGCAGTAGGGAATATTGCACAATGGGGGAAACCCTGATGCAGCGACGCCGCGTGAGCGAAGAAGTATCTCGGTATGTAAAGCTCTATCAGCAGGGAAGAAGATGACGGTACCTGACTAAGAAGCACCGGCTAAATACGTGCCAGCAGCCGCGGTAATACGTATGGTGCAAGCGTTATCCGGATTTACTGGGTGTAAAGGGAGCGTAGACGGAGAAGCAAGTCTGGAGTGAAAGCCCGGGGCTCAACCCCGGGACTGCTTTGGAAACTGTTATTCTTGAGTGCCGGAGGGGTAAGCGGAATTCCTAGTGTAGCGGTGAAATGCGTAGATATTAGGAGGAACACCAGTGGCGAAGGCGGCTTACTGGACGGTAACGGACGTTGAGGCTCGAAAGCGTGGGGAGCAAACAGGATTAGATACCCGAGTAGTC
>LST206_13408
CCTACGGGCTGCAGCAGTCGGGAATATTGCGCAATGGAGGAAACTCTGACGCAGTGACGCCGCGTATAGGAAGAAGGTCTTCGGATTGTAAACTATTGTCGTTAGGGAAGAGAAAGGACAGTACCTAAGGAGGAAGCTCCGGCTAACTACGTGCCAGCAGCCGCGGTAATACGTAGGGAGCGAGCGTTATCCGGATTTATTGGGTGTAAAGGGTGCGTAGACGGGAGAATAAGTTAGTTGTGAAATCCCTCGGCTTAACTGAGGAACTGCAACCAAAACTATTCTTCTTGAGTGCTGGAGAGGAAAGTGGAATTCCTAGTGTAGCGGTGAAATGCGTAGATATTAGGAGGAACACCAGTGGCGAAGGCGACTTTCTGGACAGTAACTGACGTTGAGGCACGAAAGTGTGGGGAGCAAACAGGATTAGATACCCTTGTAGTC
>LST206_11200
CCTACGGGACGCAGCAGTGGGGAATATTGCACAATGGGGGAAACCCTGATGCAGCGACGCCGCGTGGAGGAAGAAGGTCTTCGGATTGTAAACTCCTGTTGTTGGGGAAAAAGAGGATGGTACCCAACAAGGAAGTGACGGCTAACTACGTGCCAGCAGCCGCGGTAAAACGTAGGTCACGAGCGTTGTCCGGAATTACTGGGTGTAAAGGGAGCGCAGGCGGGTATGCAAGTTGGGAGTGAAATACATGGGCTCAACCCATGAACTGCTCTCAAAACTGTGTATCTTGAGTAGTGCAGAGGTAGGCGGAATTCCCGGTGTAGCGGTGGAATGCGTAGATATCGGGAGGAACACCAGTGGCGAAGGCGGCCTACTGGGCACCAACTGACGCTGAGGCTCGAAAGTGTGGGTAGCAAACAGGATTAGATACCCCTGTAGTC
>LST206_33409
GGGACGCAGCAGTGAGGAATATTGGTCAATGGACGGGAGTCTGAACCAGCCAAGTCGCGTGAAGGATGACGGCCCTACGGGTTGTAAACTTCTTTAGTGCGGGAACAAATAAAGGCACGCGTGCCATGTTGAGTGTACCGCAAGAATAAGCATCGGCTAACTCCGTGCCAGCAGCCGCGGTAATACGGAGGATGCGAGCGTTATCCGGATTTATTGGGTTTAAAGGGTGCGCAGGCTGTCGTGCAAGTCAGCGGTCAAATGTCGGGGCTCAACCCCGGCCTGCCGTTGAAACTGCATGGCTGGCTTGAGTGTGAGGTAGGCGGAATGCGTTGTNTAGCGNTGNAATGCATAGATATGACGNNGAACTCCGNTTGCNAANNCNNCTTACCAACACTTTACGNACNCTNAGNCACGAAAGCGTNGTTATCGAACANGATTAGATACCCTAGTAGTC
>LST206_4521
CCTACGGGCGGCAGCAGTGAGGAATATTGGTCAATGGGCGAGAGCCTGAACCAGCCAAGTAGCGTGAAGGATGACTGCCCTACGGGTTGTAAACTTCTTTTATAAGGGAATAAAGTATTCTACGTGTAGAGTTTTGTATGTACCTTATGAATAAGCATCGGCTAACTCCGTGCCAGCAGCCGCGGTAATACGGAGGATGCGAGCGTTATCCGGATTTATTGGGTTTAAAGGGAGCGTAGACGGCCGTTTAAGTCAGCTGTGAAATGGTGCGGCTCAACCGTAGCACTGCAGTTGAAACTGGACGGCTTGAGTGCAGTTGAGGCAGGCGGAATTCGTGGTGTAGCGGTGAAATGCTTAGATATCACGAAGAACCCCGATTGCGAAGGCAGCCTGCTAAGCTGCAACTGACGTTGAGGCTCGAAAGTGTGGGTATCAAACAGGATTAGATACCCGAGTAGTC
>LST206_26726
CCTACGGGTGGCAGCAGTGGGGAATCTTCCGCAATGGGCGAAAGCCTGACGGAGCAACGCCGCGTGAACGATGAAGGTCTTAGGATCGTAAAGTTCTGTTGTTAGGGACGAAGGGTAAGAATAATAATACGGTTTTTATTTGACGGTACCTAACGAGGAAGCCACGGCTAACTACGTGCCAGCAGCCGCGGTAATACGTAGGCGGCAAGCGTTGTCCGGAATTATTGGGCGTAAAGGGAGCGCAGGCGGGAAACTAAGCGGATCTTAAAAGTGCGGGGCTCAACCCCGTGATGGGGTCCGAACTGGTTTTCTTGAGTGCAGGAGAGGAAAGCGGAATTCCCAGTGTAGCGGTGAAATGCGTAGATATTGGGAAGAACACCAGTGGCGAAGGCGGCTTACTGGACAGTAACTGACGTTGAGGCTCGAAAGCGTGGGGAGCAAACAGGATTAGATACCCGGGTAGTC
>LST206_17854
CCTACGGGTTGCAGCAGTGGGGAATCTTCCGCAATGGGCGAAAGCCTGACGGAGCAACGCCGCGTGAACGATGAAGGTCTTAGGATCGTAAAGTTCTGTTGTTAGGGACGAAGGGTAAGAATAATAATACGGTTTTTATTTGACGGTACCTAACGAGGAAGCCACGGCTAACTACGTGCCAGCAGCCGCGGTAATACGTAGGCGGCAAGCGTTGTCCGGAATTATTGGGCGTAAAGGGAGCGCAGGCGGGAAACTAAGCGGATCTTAAAAGTGCGGGGCTCAACCCCGTGATGGGGTCCGAACTGGTTTTCTTGAGTGCAGGAGAGGAAAGCGGAATTCCCAGTGTAGCGGTGAAATGCGTAGATATTGGGAAGAACACCAGTGGCGAAGGCGGCTTTCTGGACTGTAACTGACGCTGAGGCTCGAAAGCTAGGGTAGCGAACGGGATTAGATACCCTAGTAGTC
>LST206_15628
CCTACGGGCGGCAGCAGTGGGGAATATTGCACAATGGGGGAAACCCTGATGCAGCGACGCCGCGTGGAGGAAGAAGGTCTTCGGATTGTAAACTCCTGTTGTTGGGGAAAAGAAGGATGGTACCCAACAAGGAAGTGACGGCTAACTACGTGCCAGCAGCCGCGGTAAAACGTAGGTCACGAGCGTTGTCCGGAATTACTGGGTGTAAAGGGAGCGCAGGCGGGTATGCAAGTTGGGAGTGAAATACATGGGCTCAACCCATGAACTGCTCTCAAAACTGTGTATCTTGAGTAGTGCAGAGGTAGGCGGAATTCCCGGTGTAGCGGTGGAATGCGTAGATATCGGGAGGAACACCAGTGGCGAAGGCGGCCTACTGGGCACCAACTGACGCTGAGGCTCGAAAGTGTGGGTAGCAAACAGGATTAGATACCCTAGTAGTC
>LST206_8959
CCTACGGGGTGCAGCAGTGAGGAATATTGGTCAATGGGCGCAAGCCTGAACCAGCCAAGTAGCGTGGAGGATGACTGCCCTACGGGTTGTAAACTCCTTTTGCAGGGGGATAAAGTGTGCCACGTGTAGCATATTGCAGGTACCCTGCGAATAAGCATCGGCTAACTCCGTGCCAGCAGCCGCGGTAATACGGAGGATGCGAGCGTTATCCGGATTTATTGGGTTTAAAGGGAGCGCAGACGGCCCCTTAAGTCAGCTGTGAAAGTTTGCGGCTCAACCGTAAAATTGCAGTTGAAACTGTGGGGCTTGAGTACGGTCGCGGCATGCGGAATTCGTGGTGTAGCGGTGAAATGCATAGATATCACGAAGAACCCCGATTGCGAAGGCAGCATGCCAGTCCGCCACTGACGTTGAGGCTCGAAGGTGCGGGTATCAAACAGGATTAGATACCCTAGTAGTC
>LST206_2281
CCTACGGGCGGCAGCAGTGAGGAATATTGGTCAATGGGCGCGAGCCTGAACCAGCCAAGTAGCGTGGAGGATGACTGCCCTACGGGTTGTAAACTCCTTTTGCAGGGGGATAAAGTGTGCCACGTGTGGCATATTGCAGGTACCCTGCGAATAAGCATCGGCTAACTCCGTGCCAGCAGCCGCGGTAATACGGAGGATGCGAGCGTTATCCGGATTTATTGGGTTTAAAGGGAGCGCAGACGGCCCCTTAAGTCAGCTGTGAAAGTTTGCGGCTCAACCGTAAAATTGCAGTTGAAACTTTGGGGCTTGAGTACGGTCGCGGCATGCGGAATTCGTGGTGTAGCGGTGAAATGCATAGATATCACGAAGAACCCCGATTGCGAAGGCAGCATGCCAGTCCGCCACTGACGTTGAGGCTCGAAGGTGCGGGTATCAAACAGGATTAGATACCCGGGTAGTC
>LST206_31171
CCTACGGGTTGCAGCAGTCGGGAATATTGCGCAATGGAGGAAACTCTGACGCAGTGACGCCGCGTGCAGGAAGAAGGTTTTCGGATTGTAAACTGCTTTAGACAGGGAAGAATAATGACAGTACCTGTAGAATAAGCTCCGGCTAACTACGTGCCAGCAGCCGCGGTAATACGTAGGGAGCAAGCGTTATCCGGATTTATTGGGTGTAAAGGGTGCGTAGACGGGAGAGCAAGTTGGTTGTGAAATCCCTCGGCTTAACTGAGGAACTGCAACCAAAACTATTCTTCTTGAGTGCTGGAGAGGAAAGTGGAATTCCTAGTGTAGCGGTGAAATGCGTAGATATTAGGAGGAACACCAGTGGCGAAGGCGACTTTCTGGACAGTAACTGACGTTGAGGCACGAAAGTGTGGGGAGCAAACAGGATTAGATACCCGAGTAGTC
>LST206_55
CCTACGGGATGCAGCAGTGGGGAATATTGGGCAATGGGCGCAAGCCTGACCCAGCAACGCCGCGTGAAGGAAGAAGGCTTTCGGGTTGTAAACTTCTTTTGTCAGGGACGAACAAATGACGGTACCTGACGAATAAGCCACGGCTAACTACGTGCCAGCAGCCGCGGTAATACGGAGGATGCGAGCGTTATCCGGATTTATTGGGTTTAAAGGGAGCGTAGACGGCCGTTTAAGTCAGCTGTGAAATGGTGCGGCTCAACCGTAGCACTGCAGTTGAAACTGGACGGCTTGAGTGCAGTTGAGGCAGGCGGAATTCGTGGTGTAGCGGTGAAATGCGTAGATATTAGGAGGAACACCAGTGGCGAAGGCGGCTTACTGGACGGTAACTGACGTCGAGGCTCGAAAGCGTGGGGAGCAAACAGGATTAGATACCCCGGTAGTC
>LST206_28957
CCTACGGGATGCAGCAGTGAGGAATATTGGTCAATGGACGGGAGTCTGAACCAGCCAAGTCGCGTGAAGGATGACGGCCCTACGGGTTGTAAACTTCTTTAGTGCGGGAACAAATAAAGGCACGCGTGCCATGTTGAGTGTACCGCAAGAATAAGCATCGGCTAACTCCGTGCCAGCAGCCGCGGTAATACGGAGGATGCGAGCGTTATCCGGATTTATTGGGTTTAAAGGGTGCGCAGGCTGTCGTGCAAGTCAGCGGTCAAATGTCGGGGCTCACCCCCGGCCTGCCGTTGAAACTGCATGGCTGGCGTGAGTGTGAGGTAGGCGGAATGCGGTGTGTAGCGGTGAAATGCATAGATATGACGCAGAACTCCGATTGCGAAGGCAGATTACCAACACTTTACGGACGCTGAGGCACGAAAGCGTGGGTAGCAAACAGGATTAGATACCCTAGTAGTC
>LST206_20071
CCTCGGGCGGCAGCAGTGGGGAATATTGCACAATGGGGGAAACCCTGATGCAGCGACGCCGCGTGAGCGAAGAAGTATTTCGGTATGTAAAGCTCTATCAGCAGGGAAGAAACTGACGGTACCTGACTAAGAAGCACCGGCTAAATACGTGCCAGCAGCCGCGGTAATACGTATGGTGCAAGCGTTATCCGGATTTACTGGGTGTAAAGGGAGCGTAGACGGATAGGCAAGTCTGGAGTGAAAACCCGGGGCTCAACCCCGGGACTGCTTTGGAAACTGTTTATCTAGAGTGCTGGAGAGGTAAGTGGAATTCCTAGTGTAGCGGTGAAATGCGTAGATATTAGGAGGAACACCAGTGGCGAAGGCGGCTTACTGGACAGTAACTGACGTTGAGGCTCGAAAGCGTGGGGAGCAAACAGGATTAGTACCCGTGTAGTC
>LST206_11201
CCTACGGGTTGCAGCAGTGGGGAATATTGCACAATGGGGGAAACCCTGATGCAGCGACGCCGCGTGAGCGAAGAAGTATCTCGGTATGTAAAGCTCTATCAGCAGGGAAGAAGATGACGGTACATGACTAAGAAGCACCGGCTAAATACGTGCCAGCAGCCGCGGTAATACGTATGGTGCAAGCGTTATCCGGATTTACTGGGTGTAAAGGGAGCGTAGACGGAGAAGCAAGTCTGAAGTGAAAGCCCGGGGCTCAACCCCGGGACTGCTTTGGAAACTGTTTATCTAGAGTGCTGGAGAGGTAAGTGGAATTCCTAGTGTAGCGGTGAAATGCGTAGATATTAGGAGGAACACCAGTGGCGAAGGCGGCTTACTGGACAGTAACTGACGTTGAGGCTCGAAAGCGTGGGGAGCAAACAGGATTAGATACCCGGGTAGTC
>LST206_4522
CCTACGGGCTGCAGCAGTGAGGAATATTGGTCAATGGGCGAGAGCCTGAACCAGCCAAGTAGCGTGAAGGATGACTGCCCTACGGGTTGTAAACTTCTTTTATAAGGGAATAAAGTATTCTACGTGTAGAGTTTTGTATGTACCTTATGAATAAGCATCGGCTAACTCCGTGCCAGCAGCCGCGGTAATACGGAGGATGCGAGCGTTATCCGGATTTATTGGGTTTAAAGGGAGCGTAGACGGCCGTTTAAGTCAGCTGTGAAATGGTGCGGCTCAACCGTAGCACTGCAGTTGAAACTGGACGGCTTGAGTGCAGTTGAGGCAGGCGGAATTCGTGGTGTAGCGGTGAAATGCTTAGATATCACGAAGAACCCCGATTGCGAAGGCAGCCTGCTAAGCTGCAACTGACGTTGAGGCTCGAAAGTGTGGGTATCAAACAGGATTAGATACCCTCGTAGTC
>LST206_6756
CCTACGGGCGGCAGCAGTGGGGAATCTTCCGCAATGGGCGAAAGCCTGACGGAGCAACGCCGCGTGAACGATGAAGGTCTTAGGATCGTAAAGTTCTGTTGTTAGGGACGAAGGGTAAGAATAATAATACGGTTTTTATTTGACGGTACCTAACGAGGAAGCCACGGCTAACTACGTGCCAGCAGCCGCGGTAATACGTAGGCGGCAAGCGTTGTCCGGAATTATTGGGCGTAAAGGGAGCGCAGGCGGGAAACTAAGCGGATCTTAAAAGTGCGGGGCTCAACCCCGTGATGGGGTCCGAACTGGTTTTCTTGAGTGCAGGAGAGGAAAGCGGAATTCCCAGTGTAGCGGTGAAATGCGTAGATATTGGGAAGAACACCAGTGGCGAAGGCGGCTTTCTGGACTGTAACTGACGCTGAGGCTCGAAAGCTAGGGTAGCGAACGGGATTAGATACCCCCGTAGTC
>LST206_17855
CCTACGGGGCGCAGCAGTGGGGAATATTGGGCAATGGGCGAAAGCCTTACCCAGCAATGCCGCGTGAATGAAGAAGGTCTTCGGATTGTAAAGTTCTTTAGTCAGGGAAGAAGAAAGTGACGTTACCTGAAGAATAAGCCCCGGCTAACTACGTGCCAGCAGCCGCGGTAATACGTAGGGGGCAAGCGTTGTCCGGAATGACTGGGCGTAAAGGGTGTGTAGGCGGTTGTGCAAGTTAGAAGTGAAATACCTAGGGCTTAACTCAGGTGCTGCTTCTAAAACTGTATGACTAGAGTGCAGGAGAGGTTAACGGAATTCCTAGTGTAGCGGTAAAATGCGTAGATATTAGGAGGAACACCGGAGGCGAAGGCGGTTAACTGGCCTGTAACTGACGCTGAGACACGAAAGTGTGGGGAGCAAACAGGATTAGATACCCGGGTAGTC
>LST206_26727
CCTACGGGCCGCAGCAGTGAGGAATATTGGTCAATGGGCGAGAGCCTGAACCAGCCAAGTAGCGTGAAGGATGACTGCCCTATGGGCTGTAAACTTCTTTTATACGGGAATAAAACGCGGCACGTGTGCCGTTCTGCATGTACCGTATGAATAAGCATCGGCTCACTCCGTGCCAGCACACGCGGTAATACGGAGGATGCGAGCGTTATCCGGATTTATTGGGTTTAAAGGGAGCGTAGACGGGTCCTTAAGTCAGCTGTGAAAGTTTGCGGCTCAACCGTAGCACTGCAGTTGAAACTGGACGGCTTGAGTGCAGTTGAGGCAGGCGGAATTCGTGGTGTAGCGGTGAAATGCTTAGATATCACGAAGAACTCCGATTGCGAAGGCAGCTTGCTGGACCGTAACTGACGTTGATGCTCGAAAGTGCGGGTATCAAACAGGATTAGATACCCTAGTAGTC
>LST206_22284
CCTACGGGGCGCAGCAGTGGGGAATATTGGGCAATGGGGGCAACCCTGACCCAGCAACGCCGCGTGAAGGAAGAAGGCTTTCGGGTTGTAAACTTCTTTTACCAGGGACGAAGACGTGACGGTACCTGGAGAAAAAGCCACGGCTAACTACGTGCCAGCAGCCGCGGTAATACGTAGGTGGCAAGCGTTATCCGGATTTACTGGGTGTAAAGGGCGTGTAGGCGGGATTGCAAGTCAGATGTGAAAACCACGGGCTCAACCTGTGGCCTGCATTTGAAACTGCAGTTCTTGAGTACCGGAGGGGTAAGCGGAATTCCTAGTGTAGCGGTGAAATGCGTAGATATTAGGAGGAACACCAGTGGCGAAGGCGGCTTTCTGGACTGTAACTGACGCTGAGGCTCGAAAGCTAGGGTAGCGAACGTGATTAGATACCCGAGTAGTC
>LST206_6757
CCTACGGGGGGCAGCAGGCGCGCAAACTTTACAATGCGAGCAATCGTGATAAGGAAACCCTGAGTGCCTGTCGATGCAGGCTGTTCATCTGTTTAAATTGCAGGTGAAGAAAGGGCAGGGCAAGACCGGTGCCAGCCGCCGCGGTAATACCGGCTGCTCGAGTGATGGCCACTATTACTGGGTTTAAAGCGTCCGTAGCTTGATTCTTAGGTCTCTTGGGAAATCTTAACGCTTAACGTTAAGGCGTCTAAGGGATACCGGGAATCTTGGAACTGGGAGAGGTAAGCCGTACTTCGGGGGTAGGAGTGAAATCTTGTAATCCTCGAGGGACGACCTATGGCGAAGGCAGCTTACCAGAACAGCTTCGACAGTGAGGGACGAAAGCTGGGGGAGCAAACGGGATTAGATACCCCGGTAGTC
>LST206_33411
GGGGTGCAGCAGTGGGGGATATTGCACAATGGGGGAAACCCTGATGCAGCGACGCCGCGTGAGTGAAGAAGTATTTCGGTATGTAAAGCTCTATCAGCAGGGAAGAGAATGACGGTACCTGAGTAAGAAGCCCCGGCTAACTACGTGCCAGCAGCCGCGGTAATACGTAGGGGGCAAGCGTTATCCGGATTTACTGGGTGTAAAGGGAGCGCAGGCGGGATTGCAAGTTGGATGTGAAATACCGGAGCTTAACTCCGGAGCTGCATCCAAAACTGTAGTTCTTGAGTGGAGTAGAGGTAAGCGGAATTCCGAGTNTAGCGNTGNAATGCGTAGATATTAGGNNGAACACCANTGGCNAANNCNNCTTACTGGACAGTAACTNACNTTNAGNCTCGAAAGCGTNGGGAGCAAACANGATTAGATACCCGTGTAGTC
>LST206_13410
CCTACGGGACGCAGCAGTGAGGAATATTGGTCAATGGGCGAGAGCCTGAACCAGCCAAGTAGCGTGAAGGATGACTGCCCTACGGGTTGTAAACTTCTTTTATAAGGGAATAAAGTATTCTACGTGTAGAGTTTTGTATGTACCTTATGAATAAGCATCGGCTAACTCCGTGCCAGCAGCCGCGGTAATACGGAGGATGCGAGCGTTATCCGGATTTATTGGGTTTAAAGGGAGCGTAGACGGGTCCTTAAGTCAGTTGTGAAAGTTTGCGGCTCAACCGTAAAATTGCAGTTGATACTGGGGACCTTGAGTGCGGCAGAGGCAGGCGGAATTCGTGGTGTAGCGGTGAAATGCTTAGATATCACGAAGAACCCCGATTGCGAAGGCAGCCTGCTAAGCTGCAACTGACGTTGAGGCTCGAAAGTGTGGGTATCAAACAGGATTAGATACCCTTGTAGTC
>LST206_4523
CCTACGGGGCGCAGCAGTGAGGAATATTGGTCAATGGGCGAGAGCCTGAACCAGCCAAGTAGCGTGAAGGATGACTGCCCTACGGGTTGTAAACTTCTTTTATAAGGGAATAAAGTTCTCTACGTGTAGAGTTTTGTATGTACCTTATGAATAAGCATCGGCTAACTCCGTGCCAGCAGACGCGGTAATACGGAGGATGCGAGCGTTATCCGGATTTATTGGGTTTAAAGGGAGCGTAGACGGCGGTTTAAGTCAGCTGTGAAATGGTGCGGCTCAACCGTAGCACTGCAGTTGAAACTGGACGGCTTGAGTGCAGTTGAGGCAGGCGGAATTCGTGGTGTAGCGGTGAAATGCTTAGATATCACGAAGAACCCCGATTGCGAAGGCAGCCTGCTAAGCTGCAACTGACGTTGAGGCTCGAAAGTGTGGGTATCAAACAGGATTAGATACCCTCGTAGTC
>LST206_11202
CCTACGGGTCGCAGCAGTCGGGAATATTGCGCAATGGAGGAAACTCTGACGCAGTGACGCCGCGTATAGGAAGAAGGTTTTCGGATTGAAAACTATTGTAGACAGGGAAGAAAAAGGACAGTACCTGTAAAGTAAGCTCCGGCTAACTATGTGCCAGCAGCCGCGGTAATACATAGGGAGCAAGCGTTATCCGGATTTATTGGGTGTAAAGGGTGCGTAGACGGGAGAACAAGTTGGTTGTGAAATCCCTCGGCTTAACTGAGGAACTGCAACCAAAACTATTGTTCTTGAGTGCTGGAGAGGAAAGTGGAATTCCTAGTGTAGCGGTGAAATGCGTAGATATTAGGAGGAACACCAGTGGCGAAGGCGACTTTCTGGACAGTAACTGACGTTGAGGCACGAAAGTGTGGGGAGCAAACAGGATTAGATACCCTTGTAGTC
>LST206_28958
CCTACGGGTGGCAGCAGTGAGGAATATTGGTCAATGGGCGAGAGCCTGAACCAGCCAAGTAGCGTGAAGGATGACTGCCCTATGGGTTGTAAACTTCTTTTATACGGGAATAACAAGCGGCACGTGTGCCGCTCTGCATGTACCGTATGAATAAGCATCGGCTAACTCCGTGCCAGCAGCCGCGGTAATACGGAGGATGCGAGCGTTATCCGGATTTATTGGGTTTAAAGGGAGCGTAGACGGGTCCTTAAGTCAGTTGTGAAAGTTTGCGGCTCAACCGTAAAATTGCAGTTGATACTGGGGACCTTGAGTGCGGCAGAGGCAGGCGGAATTCGTGGTGTAGCGGTGAAATGCTTAGATATCACGAAGAACTCCGATTGCGAAGGCAGCTTGCTGGACCGTAACTGACGTTGATGCTCGAAAGTGCGGGTATCAAACAGGATTAGATACCCGCGTAGTC
>LST206_17856
CCTACGGGGCGCAGCAGTGAGGAATATTGGTCAATGGGCGAGAGCCTGAACCAGCCAAGTAGCGTGAAGGATGACTGCCCTACGGGTTGTAAACTTCTTTTATAAGGGAATAAAGTATTCTACGTGTAGAGTTTTGTATGTACCTTATGAATAAGCATCGGCTAACTCCGTGCAAGCAGCCGCGGTAATACGGAGGATGCGAGCGTTATCCGGATTTATTGGGTTTAAAGGGAGCGTAGACGGCCGTTTAAGTCAGCTGTGAAATGGTGCGGCTCAACCGTAGCACTGCAGTTGAAACTGGACGGCTTGAGTGCAGTTGAGGCAGGCGGAATTCGTGGTGTAGCGGTGAAATGCTTAGATATCACGAAGAACCCCGATTGCGAAGGCAGCCTGCTAAGCTGCAACTGACGTTGAGGCTCGAAAGTGTGGGTATCAAACAGGATTAGATACCCGGGTAGTC
>LST206_20072
CCTACGGGCGGCAGCAGTGGGGAATATTGCGCAATGGGGGCAACCCTGACGCAGCAACGCCGCGTGATTGAAGAAGGCCTTCGGGTTGTAAAGATCTTTAATCAGGGACGAAAAATGACGGTACCTGAAGAATAAGCTCCGGCTAACTACGTGCCAGCAGCCGCGGTAATACGTAGGGAGCAAGCGTTATCCGGATTTACTGGGTGTAAAGGGCGCGCAGGCGGGCCGGCAAGTTGGAAGTGAAATCCCGGGGCTTAACTCCGGAACTGCTTTCAAAACTGCTGGTCTTGAGTGATGGAGAGGCAGGCGGAATTCCGTGTGTAGCGGTGAAATGCGTAGATATACGGAGGAACACCAGTGGCGAAGGCGGCCTGCTGGACATTAACTGACGCTGAGGCGCGAAAGCGTGGGGAGCAAACAGGATTAGATACCCTGGTAGTC
>LST206_56
CCTACGGGTGGCAGCAGTGGGGAATATTGCACAATGGGGGAAACCCTGATGCAGCGACGCCGCGTGAGCGAAGAAGTATTTCGGTATGTAAAGCTCTATCAGCAGGGAAGAAACTGACGGTACCTGACTAAGAAGCACCGGCTAAATACGTTCCAGCAGCCGCGGTAATACGTATGGTGCAAGCGTTATCCGGATTTACTGGGTGTAAAGGGAGCGTAGACGGATAGGCAAGTCTGGAGTGAAAGTCCGGGGCTCAACCTCGGGATTGCAGTGGAAACTGTTTATCTAGAGTGCTGGAGAGGTAAGTGGAATTCCTGGTGTAGCGGTGAAATGCGTAGATATTAGGAGGAACACCAGTTGCGAAGGCGGCTTACTGGACTGTAAATGACGCTGAGGCTCGAAAGCGTGGGGAGCAAACAGGATTAGATACCCGAGTAGTC
>LST206_24529
CCTACGGGGTGCAGCAGTGGGGAATATTGCACAATGGGGGCAACCCTGATGCAGCGACGCCGCGTGGAGGAAGAAGGTCTTCGGATTGTAAACTCCTGTTGTTGGGGACAAGAAGGATGGTACCCAACAAGGAAGTGACGGCTAACTACGTGCCAGCAGCCGCGGTAAAACGTAGGTCACGAGCGTTGTCCGGAAGTACTGGGTGGAAAGGGAGCGCAGGCGGGTATGCAAGTTGGGATTGAAATACATGGGCTCAACCCATGAACTGCTCTCAAAACTGTGTATCTTGAGTAGGGCAGAGGTAGGCGGAATTCGCGGTGTAGCGGTGGAATGCGTAGATATCGGGAGGAACACCAGTGGCGAAGGCGGCCTACTGGGCACCAACTGACGCTGAGGCTCGAAAGTGTGGGTAGCAAACAGGATGAGATACCCTTGTAGTC
>LST206_6758
CCTACGGGTCGCAGCAGTGGGGAATCTTGCGCAATGGGGGCAACCCTGACGCAGCGACGCCGCGTGCGGGATGGAGGCCTTCGGGTCGTAAACCGCTTTCAGCAGGGACGAGGAGAGACTGTACCTGCAGAAGAAGCCCCGGCTAACTACGTGCCAGCAGCCGCGGTAATACGTAGGGGGCGAGCGTTATCCGGATTCATTGGGCGTAAAGCGCGCGTAGGCGGCCGCGCAGGCGGGGGGTCAAATCCCGGGGCTCAACCCCGGGCCGCCCCCCGAACCGCGCGGCTTGGGTCCGGTAGGGGAGGGCGGAACACCCGGTGTAGCGGTGGAATGCGCAGATATCGGGTGGAACACCGGTGGCGAAGGCGGCCCTCTGGGCCGAGACCGACGCTGAGGCGCGAAAGCTGGGGGAGCGAACAGGATTAGATACCCGAGTAGTC
>LST206_22285
CCTACGGGTGGCAGCAGTGGGGAATCTTGCGCAATGGGCGAAAGCCTGACGCAGCGACGCCGCGTGCGGGACGAAGGCCTTCGGGTCGTAAACCGCTTTCAGCAGGGACGAGGGGGCAACCTGACGGTACCTGCAGAAGAAGCCCCGGCTAACTACGTGCCAGCAGCCGGGGTAATACGTAGGGGGCGAGCGTTATCCGGATTCATTGGGCGTAAAGCGCTCGTAGGCGGTCCGTTAGGTCGGGCGTCAAATCCGGGGGCTCAACCCCCGCCCGCTCCCGATACCGGCGGACTTGAGTTTGGTAGGGGTAGGCGGAATTCCAAGTGTAGCGGTGGAATGCGCAGATATTGGGAAGAACACCGGTGGCGAAGGCGGCCTTCTGGGCCACAACTGACGCTGAGGAGCGAAAGCTAGGGGAGCGAACAGGATTAGATACCCTTGTAGTC
>LST206_13411
CCTACGGGATGCAGCAGTGAGGAATATTGGTCAATGGGCGAGAGCCTGAACCAGCCAAGTAGCGTGAAGGATGACTGCCCTACGGGTTGTAAACTTCTTTTATAAGGGAATAAAGTATTCTACGTGTAGAGTTTTGTATGTACCTTATGAATAAGCATCGGCTAACTCCGTGCCAGCAGCCGCGGTAATACGGAGGATGCGAGCGTTATCCGGATTTATTGGGTTTAAAGGGAGCGTAGACGGCCGTTTAAGTCAGCTGTGAAATGGTGCGGCTCAACCGTAGCACTGCAGTTGAAACTGGTCGGCTTGAGTGCAGTTGAGGCAGGCGGAATTCGTGGTGTAGCGGTGAAATGCTTAGATATCACGAAGAACCCCGATTGCGAAGGCAGCCTGCTAAGCTGCAACTGACGTTGAGGCTCGAAAGTGTGGGTATCAAACAGGATTAGATACCCTGGTAGTC
>LST206_11203
CCTACGGGGCGCAGCAGTGAGGAATATTGGTCAATGGGCGAGAGCCTGAACCAGCCAAGTAGCGTGAAGGATGACTGCCCTATGGGTTGTAAACTTCTTTTATACGGGAATAACAAGCGGCACGTGAGCCGCTCTGCATGTACCGTATGAATAAGCACCGGCTAACTACGTGCCAGCAGCCGCGGTAAAACGTAGGGTGCAAGCGTTGTCCGGAATTACTGGGTGTAAAGGGAGCGCAGGCGGACCGGCAAGTTGGAAGTGAAATCTATGGGCTCAACCCATGAATTGCTTTCAAAACTGCTGGCCTTGAGTAGAGCAGAGGTAGGTGGAATTCCCGGTGTAGCGGTGGAATGCGTAGATATCGGGAGGAACACCAGTGGCGAAGGCGACCTACTGGACACCAACTGACGCTGAGGCTCGAAAGCATGGGTAGCAAACAGGATTAGATACCCTAGTAGTC
>LST206_33413
GGGGCGCAGCAGTGAGGAATATTGGTCAATGGGCGCGAGCCTGAACCAGCCAAGTAGCGTGCAGGAAGACGGCCCTATGGGTTGTAAACTGCTTTTGCAGGAGGATAATATGTCCCACGTGTGGGATATTGCAGGTATCCTGCGAATAAGGACCGGCTAATTCCGTGCCAGCAGCCGCGGTAATACGGAAGGTCCGGGCGTTATCCGGATTTATTGGGTTTAAAGGGAGCGTAGGCGGGAGATCAAGTCAGTTGTGAAAAGCAGCCGCTCAACGGTTGTCGTGCAGTTGATACTGGTTTTCTTGAGTGCGCGCGAGGATGGTGGAATTTGTGGTNTAGCGNTGNAATGCTTAGATATTCGGNNGAACACCANTGGCNAANNCNNCTTGCTGGGCTCTAACTNACNCTNAGNCTCGAAAGTGTNGGGAGCAAACANGATTAGATACCCTTGTAGTC
>LST206_4524
CCTACGGGCTGCAGCAGTAGGGAATATTGCACAATGGGGGAAACCCTGATGCAGCGACGCCGCGTGAGCGAAGAAGTATCTCGGTATGTAAAGCTCTATCAGCAGGGAAGAAGATGACGGTACCTGACTAAGAAGCACCGGCTAAATACGTGCCAGCAGCCGCGGTAATACGTATGGTGCAAGCGTTATCCGGATTTACTGGGTGTAAAGGGAGCGTAGACGGAGAAGCAAGTCTGGAGTGAAAGCCCGGGGCTCAACCCCGGGACTGCTTTGGAAACTGTTTGTCTGGAGTGCCGGAGAGGTAAGCAATTCCTAGTGTAGCGGTGAAATGCGTAGATATTAGGAGGAACACCAGTGGCGAAGGCGGCTTACTGGACGGTAACTGACGTTGAGGCTCGAAAGCGTGGGGAGCAAACAGGATTAGATACCCTGGTAGTC
>LST206_20073
CCTACGGGATGCAGCAGTGGGGAATATTGCACAATGGGGGAAACCCTGATGCAGCGACGCCGCGTGAAGGAAGAAGTATTTCGGTATGTAAACTTCTATCAGCAGGGAAGAAAATGACGGTACCTGACTAAGAAGCACCGGCTAAATACGTGCCAGCAGCCGCGGTAATACGTATGGTGCAAGCGTTATCCGGATTTACTGGGTGTAAAGGGAGCGTAGACGGAGAAGCAAGTCTGGAGTGAAAGCCCGGGGCTCAACCCCGGGACTGCTTTGGAAACTGTTTGTCTAGAGTGCCGGAGAGGTAAGCGGAATTCCTAGTGTAGCGGTGAAATGCGTAGATATTAGGAGGAACACCAGTGGCGAAGGCGGCTTACTGGACGGTAACTGACGTTGAGGCTCGAAAGCGTGGGGAGCAAACAGGATTAGATACCCTCGTAGTC
>LST206_17857
CCTACGGGTTGCAGCAGTGGGGAATATTGGGCAATGGGCGCAAGCCTGACCCAGCAACGCCGCGTGAAGGAAGAAGGCTTTCGGGTTGTAAACTTCTTTTGTCAGGGACGAACAAATGACGGTACCTGACGAATAAGCCACGGCTAACTACGTGCCAGCAGCCGCGGTAATACGTAGGTGGCAAGCGTTATCCGGATTTATTGGGTGTAAAGGGCGTGTAGGCGGGACTGCAAGTCAGATGTGAAAACCACGGGCTCAACCTGTGGCCTGCATTTGAAACTGTAGTTCTTGAGTGTCGGAGAGGCAATCGGAATTCCGTGTGTAGCGGTGAAATGCGTAGATATACGGAGGAACACCAGTGGCGAAGGCGGATTGCTGGACGATAACTGACGCTGAGGCGCGAAAGCGTGGGGAGCAAACAGGATTAGATACCCTCGTAGTC
>LST206_31173
CCTACGGGGGGCAGCAGTGGGGAATATTGGGCAATGGGGGCAACCCTGACCCAGCAACGCCGCGTGAAGGAAGAATGCTTTCGGGTTGTAAACTTCTTTTACCAGGGACGAAAGACGTGACGGTACATGGAGAAAAAGCCACGGCTAACTACGTGCCAGCAGCCGCGGCAATCCGTAGGTGGCAATCGTTGTCCGGATTTACTGGGTGTAAAGGGAGTGTAGGCGGGAGAGCAAGTCAGATGTGAAATCTATGGGCTTAACCCATAAACTGCATTTGAAACTGTTCTTCTTGAGTATCTGAGAGGCAGGCGGAATTCCTGGTGTAGCGGTGAAATGCGTAGATATTAGGAGGAACACCAGTTGCGAAGGCGGCTTGCTGGACGACAACTGACGCTGAGGCGCGAAAGCGTGGGGAGCAAACAGGATTAGATACCCGAGTAGTC
>LST206_24530
CCTACGGGGGGCAGCAGTGAGGAATATTGGTCAATGGGCGAGAGCCTGAACCAGCCAAGTAGCGTGAAGGATGACTGCCCTACGGGTTGTAAACTTCTTTTATAAGGGAATAAAGTATTCTACGTGTAGAGTTTTGTATGTACCTTATGAATAAGCATCGGCTAACTCCGTGCCAGCAGCCGCGGTAATACGGAGGATGCGAGCGTTATCCGGATTTATTGGGTTTAAAGGGAGCGTAGACGGCGGTTTAAGTCAGCTGTGAAATGGTGCGGCTCAACCGTAGCACTGCAGTTGAAACTGGACGGCTTGAGTGCAGTTGAGGCAGGCGGAATTCGTGGTGTAGCGGTGAAATGCTTAGATATCACGAAGAACCCCGATTGCGAAGGCAGCCTGCTAAGCTGCAACTGACGTTGAGGCTCGAAAGTGTGGGTATCAAACAGGATTAGATACCCCCGTAGTC
>LST206_8961
CCTACGGGTCGCAGCAGTGGGGAATATTGGGCAATGGGCGCAAGCCTGACCCAGCAACGCCGCGTGAAGGAAGAAGGCCCTCGGGTTGTAAACTTCTTTTAACAGGGACGAAGTAAGTGACGGTACCTGTTGAATAAGCCACGGCTAACTACGTGCCAGCAGCCGCGGTAATACGTAGGTGGCAAGCGTTATCCGGATTTACTGGGTGTAAAGGGCGTGTAGGCGGGATGGCAAGTCAGATGTGAAAACCACGGGCTCAACCTGTGGCCTGCATTTGAAACTGCTGTTCTTGAGTGATGGAGAGGCAGGCGGAATTCCGTGTGTAGCGGTGAAATGCGTAGATATACGGAGGAACACCAGTGGCGAAGGCGGCCTGCTGGACATTAACTGACGCTGAGGCGCGAAAGCGTGGGGAGCAAACAGGATTAGATACCCGAGTAGTC
>LST206_57
CCTACGGGGGGCAGCAGTGAGGAATATTGGTCAATGGGCGAGAGCCTGAACCAGCCAAGTAGCGTGAAGGATGACTGCCCTATGGGTTGTAAACTTCTTTTATACGGGAATAACAAGCGGCACGTGTGCCGCTCTGCATGTACCGTATGAATAAGCATCGGCTAACTCCGTGCCAGCAGCCGCGGTAATACGGAGGATGCGAGCGTTATCCGGATTTATTGGGTTTAAAGGGAGCGTAGACGGGTCCTTAAGTCAGTTGTGAAAGTTTGCGGCTCAACCGTAAAATTGCAGTTGATACTGGGGACCTTGAGTGCGGCAGAGGCAGGCGGAATTCGTGGTGTAGCGGTGAAATGCTTAGATATCACGAAGAACTCCGATTGCGAAGGCAGCTTGCTGGACCGTAACTGACGTTGATGCTCGAAAGTGCGGGTATCAAACAGGATTAGATACCCCAGTAGTC
>LST206_6759
CCTACGGGCCGCAGCAGTGAGGGATATTGGTCAATGGGGGAAACCCTGAACCAGCAACGCCGCGTGAGGGATGACGGTCTTCGGATTGTAAACCTCTGTCCTCTGTGAAGATAATGACGGTAGCAGAGGAGGAAGCTCCGGCTAACTACGTGCCAGCAGCCGCGGTAATACGTAGGGAGCAAGCGTTGTCCGGATTTACTGGGTGTAAAGGGTGCGTAGGCGGTTTTGCAAGTCAGGAGTGAAATCCATGGGCTTAACCCATGAACTGCTTTTGAAACTGCAAGACTTGAGTGAAGTAGAGGTAGGCGGAATTTCCGGTGTAGCGGTGAAATGCGTAGAGATCGGGAGGAACACCAGTGGCGAAGGCGGCCTACTGGGCTTTAACTGACGCTGAGGCACGAAAGCATGGGTAGCAAACAGGATTAGATACCCCTGTAGTC
>LST206_4525
CCTACGGGTCGCAGCAGTAGGGAATATTGCTCAATGGGGGAAACCCTGAAGCAGCAACGCCGCGTGGAGGATGAAGGTTTTCGGATTGTAAACTCCTTTTGTTAGAGAAGATAATGACGGTATCTAACGAATAAGCACCGGCTAACTCCGTGCCAGCAGCCGCGGTAATACGGAGGGTGCAAGCGTTACTCGGAATCACTGGGCGTAAAGAGCGCGTAGGCGGGGTAGTAAGTCAGATGTGAAATCCTATGGCTTAACCATAGAACTGCATTTGAAACTACTACTCTAGAGTATGGGAGAGGTAGGTGGAATTCTTGGTGTAGGGGTAAAATCCGTAGAGATCAAGAGGAATACTCATTGCGAAGGCGACCTGCTGGAACATTACTGACGCTGATGCGCGAAAGCGTGGGGAGCAAACAGGATTAGATACCCTTGTAGTC
>LST206_33414
GGGGTGCAGCAGTGGGGAATATTGCACAATGGGGGAAACCCTGATGCAGCGACGCCGCGTGAAGGAAGAAGTATTTCGGTATGTAAACTTCTATCAGCAGGGAAGAAAATGACGGTACCTGACTAAGAAGCCCCGGCTAACTACGTGCCAGCAGCCGCGGTAATACGTAGGGGGCAAGCGTTATCCGGATTTACTGGGTGTAAAGGGAGCGTAGACGGAGGAGCAAGTCCGATGTGAAACTCCGGGGCTTAACCCCGGAACTGCATTGGAAACTGTTTATCTGGAGTGCCGGAGGGGTAAGCGGAATTCCTGGTNTAGCGNTGNAATGCGTAGATATCAGGNNGAACACCGNTGGCNAANNCNNCTTACTGGACGGTAACTNACNTTNAGNCTCGAAAGCGTNGGGAGCAAACANGATTAGATACCCTTGTAGTC
>LST206_11204
CCTACGGGAGGCAGCAGTGAGGAATATTGGTCAATGGGCGAGAGCCTGAACCAGCCAAGTAGCGTGAAGGATGACTGCCCTACGGGTTGTAAACTTCTTTTATAAGGGAATAAAGTTCTCTACGTGTAGAGTTTTGTATGTACCTTATGAATAAGCATCGGCTAACTCCGTGCCAGCAGCCGCGGTAATACGGAGGATGCGAGCGTTATCCGGATTTATTGGGTTTAAAGGGAGCGTAGACGGCGGTTTAAGTCAGCTGTGAAATGGTGCGGCTCAACCGTAGCACTGCAGTTGAAACTGGACGGCTTGAGTGCAGTTGAGGCAGGCGGAATTCGTGGTGTAGCGGTGAAATGCTTAGATATCACGAAGAACCCCGATTGCGAAGGCAGCCTGCTAAGCTGCAACTGACGTTGAGGCTCGAAAGTGTGGGTATCAAACAGGATTAGATACCCTGGTAGTC
>LST206_26729
CCTACGGGCTGCAGCAGTGGGGAATATTGCACAATGGGGGAAACCCTGATGCAGCGACGCCGCGTGAGCGAAGAAGTATCTCGGTATGTAAAGCTCTATCAGCAGGGAAGAAGATGACGGTACCTGACTAAGAAGCACCGGCTAAATACGTGCCAGCAGCCGCGGTAATACGTATGGTGCAAGCGTTATCCGGATTTACTGGGTGTAAAGGGAGCGTAGGTGGTATGGCAAGTCAGAAGTGAAAACCCAAGGCTCAACCATGGGATTGCTTTTGAAACTGTTGTGCTAGAGTGCTGGAGGGGTAAGTGGAATTCCTAGTGTAGCGGTGAAATGCGTAGATATTAGGAGGAACACCGGTGGCGAAGGCGGCTTACTGGACAGTAACTGACACTGAGGCTCGAAAGCGTGGGGAGCAAACAGGATTAGATACCCCCGTAGTC
>LST206_22286
CCTACGGGTTGCAGCAGTGGGGAATATTGCACAATGGGGGAAACCCTGATGCAGCGACGCCGCGTGGAGGAAGAAGGTCTTCGGATTGTAAACTCCTGTTGTTGGGGAAAAGAAGGATGGTACCCAACAAGGAAGTGACGGCTAACTACGTGCCAGCAGCCGCGGTAAAACGTAGGTCACGAGCGTTGTCCGGAATTACTGGGTGTAAAGGGAGCGCAGGCGGGTATGCAAGTTGGGAGTGAAATACATGGGCTCAACCCATGAACTGCTCTCAAAACTGTGTATCTTGAGTAGTGCAGAGGTAGGCGGAATTCCCGGTGTAGCGGTGGAATGCGTAGATATCGGGAGGAACACCAGTGGCGAAGGCGGCCTACTGGGCACCAACTGACGCTGAGGCTCGAAAGTGTGGGTATCAAACAGGATTAGATACCCGGGTAGTC
>LST206_20074
CCTACGGGCTGCAGCAGTAGGGAATTTTCGGCAATGGGCGAAAGCCTGACCGAGCAACGCCGCGTGAAGGAAGAAGTCATTCGTGATGTAAACTTCTGTTATAAAGGAAGAACGGCGCCTGTAGGGAATGACAGGCGAGTGACGGTACTTTATGAGGAAGCCACGGCTAACTACGTGCCAGCAGCCGCGGTAATACGTAGGTGGCGAGCGTTATCCGGAATCATTGGGCGTAAAGAGGGAGCAGGCGGCAGTGCAGGTCTGCGGTGAAAGCCCGAAGCTAAACTTCGGTAAGCCGTGGAAACCGCACAGCTAGAGAGCATCAGAGGATCGCGGAATTCCATGTGTAGCGGTGAAATGCGTAGATATATGGAGGAACACCAGTGGCGAAGGCGGCGGTCTGGGGTGCAGCTGACGCTCAGTCCCGAAAGCGTGGGGAGCAAATAGGATTAGATACCCTCGTAGTC
>LST206_2284
CCTACGGGCCGCAGCAGTGGGGGATATTGCACAATGGGGGAAACGCTGATGCAGCGACGCCGCGTGAGTGAAGAAGTATTTCGGTATGTAAAGCTCTATCAGCAGGGAAGATGATGACGGTACCTGACTAAGAAGCCCCGGCTAACTACGTGCCAGCAGCCGCGGTAATACGTAGGGGGCAAGCGTTATCCGGATTTACTGGGTGTAAAGGGAGCGCAGGCGGCCATGCAAGTCCGGTGTGAAAACCCGGGGCTCAACCCCGGGACTGCACTGGAAACTGTGGGGCTGGAGTGCCGGAGAGGTAAGCGGAATTCCTAGTGTAGCGGTGAAATGCGTAGATATTAGGAAGAACACCAGTGGCGAAGGCGGCTTACTGGACGGCAACTGACGCTGAGGCTCGAAAGCGTGGGGAGCAAACAGGATTAGATACCCCCGTAGTC
>LST206_31174
CCTACGGGGTGCAGCAGTGAGGAATATTGGTCAATGGGCGAGAGCCTGAACCAGCCAAGTAGCGTGAAGGATGACTGCCCTACGGGTTGTAAACTTCTTTTATAAGGGAATAAAGTATTCTACGTGTAGAGTTTTGTATGTACCTTATGAATAAGCATCGGCTAACTCCGTGCCAGCAGCCGCGGTAATACGGAGGATGCGAGCGTTATCCGGATTTATTGGGTTTAAAGGGAGCGTAGACGGCCGTTTAAGTCAGCTGTGAAATGGTGCGGCTCAACCGTAGCACTGCAGTTGAAACTGGACGGCTTGAGTGCAGTTGAGGCAGGCGGAATTCGTGGTGTAGCGGTGAAATGCTTAGATATCACGAAGAACCCCGATTGCGAAGGCAGCCTGCTAAGCTGCAACTGACGTTGAGGCTCGAAAGTGTGGGTATCAAACAGGATTAGATACCCGGGTAGTC
>LST206_33415
GGGCCGCAGCAGTGAGGAATATTGGTCAATGGGCGAGAGCCTGAACCAGCCAAGTAGCGTGAAGGATGACTGCCCTACGGGTTGTAAACTTCTTTTATAAGGGAATAAAGTATTCTACGTGTAGAGTTTTGTATGTACCTTATGAATAAGCATCGGCTAACTCCGTGCCAGCAGCCGCGGTAATACGGAGGATGCGAGCGTTATCCGGATTTATTGGGTTTAAAGGGAGCGTAGACGGCGGTTTAAGTCAGCTGTGAAATGGTGCGGCTCAACCGTAGCACTGCAGTTGAAACTGGACGGCTTGAGTGCAGTTGAGGCAGGCGGAATTCGTGGTNTAGCGNTGNAATGCTTAGATATCACGNNGAACCCCGNTTGCNAANNCNNCCTGCTAAGCTGCAACTNACNTTNAGNCTCGAAAGTGTNGGTATCAAACANGATTAGATACCCCCGTAGTC
>LST206_8962
CCTACGGGGGGCAGCAGTGAGGAATATTGGTCAATGGACGGGAGTCTGAACCAGCCAAGTCGCGTGAAGGATGACGGCCCTACGGGTTGTAAACTTCTTTAGTGCGGGAACAAATAAAGGCACGCGTGCCATGTTGAGTGTACCGCAAGAATAAGCATCGGCTAACTCCGTGCCAGCAGCCGCGGTAATACGGAGGATGCGAGCGTTATCCGGATTTATTGGGTTTAAAGGGTGCGCAGGCTGTCGTGCAAGTCAGCGGTCAAATGTCGGGGCTCAACCCCGGCCTGCCGTTGAAACTGCATGGCTGGCGTGAGTGTGAGGTAGGCGGAATGCGTTGTGTAGCGGTGAAATGCATAGATATGACGCAGAACTCCGATTGCGAAGGCAGCTTACCAACACTTTACGGACGCTGAGGCACGAAAGCGTGGGTATCGAACAGGATTAGATACCCTCGTAGTC
>LST206_4526
CCTACGGGGCGCAGCAGTGAGGAATATTGGTCAATGGGCGAGAGCCTGAACCAGCCAAGTAGCGTGAAGGATGACTGCCCTACGGGTTGTAAACTTCTTTTATAAGGGAATAAAGTATTCTACGTGTAGAGTTTTGTATGTACCTTATGAATAAGCATCGGCTAACTCCGTGCCAGCAGCCGCGGTAATACGGAGGATGCGAGCGTTATCCGGATTTATTGGGTTTAAAGGGAGCGTAGACGGCGGTTTAAGTCAGCTGTGAAATGGTGCGGCTCAACCGTAGCACTGCAGTTGAAACTGGACGGCTTGAGTGCAGTTGAGGCAGGCGGAATTCGTGGTGTAGCGGTGAAATGCTTAGATATCACGAAGAACCCCGATTGCGAAGGCAGCCTGCTAAGCTGCAACTGACGTTGAGGCTCGAAAGTGTGGGTATCAAACAGGATTAGATACCCTGGTAGTC
>LST206_6760
CCTACGGGGTGCAGCAGTGGGGGATATTGCACAATGGGGGAAACCCTGATGCAGCGACGCCGCGTGAGTGAAGAAGTATTTCGGTATGTAAAGCTCTATCAGCAGGGACGAAAATGACGGTACCTGAGTAAGAAGCCCCGGCTAACTACGTGCCAGCAGCCGCGGTAATACGTAGGGGGCAAGCGTTATCCGGATTTACTGGGTGTAAAGGGAGCGTAGACGGCGAAGCAAGTCTGAAGTGAAAGCCCGGGGCTCAACCGCGGGACTGCTTTGGAAACTGTTTTGCTGGAGTGCTGGAGAGGCAGGCGGAATTCCTAGTGTAGCGGTGAAATGCGTAGATATTAGGAGGAACACCAGTGGCGAAGGCGGCCTGCTGGACAGTAACTGACGTTGAGGCTCGAAAGCGTGGGGAGCAAACAGGATTAGATACCCTAGTAGTC
>LST206_15632
CCTACGGGACGCAGCAGTGAGGAATATTGGTCAATGGGCGAGAGCCTGAACCAGCCAAGTAGCGTGAAGGATGACTGCCCTATGGGTTGTAAACTTCTTTTATACGGGAATAACACGCGGCACGTGTGCCGTTCTGCATGTACCGTATGAATAAGCATCGGCTAACTCCGTGCCAGCAGCCGCGGTAATACGGAGGATGCGAGCGTTATCCGGATTTATTGGGTTTAAAGGGAGCGTAGACGGGTCCTTAAGTCAGTTGTGAAAGTTTGCGGCTCAACCGTAAAATTGCAGTTGATACTGGGGACCTTGAGTGCGGCAGAGGCAGGCGGAATTCGTGGTGTAGCGGTGAAATGCTTAGATATCACGAAGAACTCCGATTGCGAAGGCAGCTTGCTGGACCGTAACTGACGTTGATGCTCGAAAGTGCGGGTATCAAACAGGATTAGATACCCGAGTAGTC
>LST206_24532
CCTACGGGGGGCAGCAGTCGGGAATATTGCGCAATGGAGGAAACTCTGACGCAGTGACGCCGCGTATAGGAAGAAGGTCTTCGGATTGTAAACTATTGTCGTTAGGGAAGAGAAAGGACAGTACCTAAGGAGGAAGCTCCGGCTAACTACGTGCCAGCAGCCGCGGTAATCCTTAGGGAGCGAGCGTTATCCGGATTTATTGGGTTTAAAGGGAGCGTAGACGGGTCCTTAAGTCAGTTGTGAAAGTTTGCGGCTCAACCGTAAAATTGCAGTTGATACTGGGGACCTTGAGTGCGGCAGAGGCAGGCGGAATTCGTGGTGTAGCGGTGAAATGCTTAGATATCACGAAGAACTCCGATTGCGAAGGCAGCTTGCTGGACCGTAACTGACGTTGATGCTCGAAAGTGCGGGTATCAAACAGGATTAGATACCCGAGTAGTC
>LST206_26730
CCTACGGGACGCAGCAGTGAGGAATATTGGTCAATGGGCGAGAGCCTGAACCAGCCAAGTAGCGTGAAGGATGACTGCCCTATGGGTTGTAAACTTCTTTTATACGGGAATAACAAGCGGCACGTGTGCCACTCTGCATGTACCGTATGAATAAGCATCGGCTCACTCCGTGCCAGCAGCCGCGGTAATACGGAGGATGCGAGCGTTATCCGGATTTATTGGGTTTAAAGGGAGCGTAGACGGGTCCTTAAGTCAGTTGTGAAAGTTTGCGGCTCAACCGTAAAATTGCAGTTGATACTGGGGACCTTGAGTGCGGCAGAGGCAGGCGGAATTCGTGGTGTAGCGGTGAAATGCTTAGATATCACGAAGAACTCCGATTGCGAAGGCAGCTTGCTGGACCGTAACTGACGTTGATGCTCGAAAGTGCGGGTATCAAACAGGATTAGATACCCCCGTAGTC
>LST206_20075
CCTACGGGCCGCAGCAGTGAGGAATATTGGTCAATGGACGCAAGTCTGAACCAGCCATGCCGCGTGCAGGATGACGGCTCTATGAGTTGTAAACTGCTTTTGTACGAGGGTAAAACAAGATACGAGTTATTCTTCTGAAATTATCGTATGAATAAGGATCGGCTAACTCCGTGCCAGAAGCCGCGGTAATACGGAGGATCCAAGCGTTATCCGGATTTATTGGGTTTAAAGGGTGCGCAGGCTGTCGTTCAAGTCAGCGGTCAAATGTCGGGGCTCAACTCCGGCCTGCCGTTGAAACTGCATGGCTGGCGTAAGTGTAAGGTAGGCGGAATGCGTGGTGTAGCGGTGAAATGCATAGATATGACGCAGAACTCCGATTGCGAAGGCAGCTTACCAACACTTTACTGACGCTGAGGCACGAAAGCGTGGGTATCGAACAGGATTAGATACCCCTGTAGTC
>LST206_33416
GGTGCAGCAGTGGGGAATATTGCACAATGGGGGAAACCCTGATGCAGCGACGCCGCGTGGAGGAAGAAGGTCTTCGGATTGTAAACTCCTGTTGTTGGGGAAAAGAAGGATGGTACCCAACAAGGAAGTGACGGCTAACTACGTGCCAGCAGCCGCGGTAAAACGTAGGTCACGAGCGTTGTCCGGAATTACTGGGTGTAAAGGGAGCGCAGGCGGGTATGCAAGTTGGGAGTGAAATACATGGGCTCAACCCATGAACTGCTCTCAAAACTGTGTATCTTGAGTAGTGCAGAGGTAGGCGGAATTCCCGGTNTAGCGNTGNAATGCGTAGATATCGGGNNGAACACCANTGGCNAANNCNNCCTACTGGGCACCAACTNACNCTNAGNCTCGAAAGTGTNGGTAGCAAACANGATTAGATACCCGCGTAGTC
>LST206_31175
CCTACGGGAGGCAGCAGTAGGGAATATTGCTCAATGGGGGAAACCCTGAAGCAGCAACGCCGCGTGGAGGATGAAGGTTTTCGGATTGTAAACTCCTTTTGTTAGAGAAGATAATGACGGTATCTAACGAATAAGCACCGGCTAACTCCGTGCCAGCAGCCGCGGTAATACGGAGGGTGCAAGCGTTACTCGGAATCACTGGGCGTAAAGAGCGCGTAGGCGGGGTAGTAAGTCAGATGTGAAATCCTATGGCTTAACCATAGAACTGCATTTGAAACTACTACTCTAGAGTATGGGAGAGGTAGGTGGAATTCTTGGTGGAGGGGTAAAATCCGTAGAGATCAAGAGGAATACTCATTGCGAAGGCGACCTGCTGGAACATTACTGACGCTGATGCGCGAAAGCGTGGGGAGCAAACAGGATTAGATACCCTGGTAGTC
>LST206_11206
CCTACGGGATGCAGCAGTGGGGAATATTGCACAATGGGGGAAACCCTGATGCAGCGACGCCGCGTGAGTGAAGAAGTATTTCGGTATGTAAAGCTCTATCAGCAGGGAAGAAAATGACGGTACCTGACTAAGAAGCCCCGGCTAACTACGTGCCAGCAGCCGCGGTAATACGTAGGGGGCAAGCGTTATCCGGATTTACTGGGTGTAAAGGGAGCGTAGACGGATAGGCAAGTCTGGAGTGAAAACCCGGGGCTCAACCCCGGGACTGCTTTGGAAACTGTTTATCTAGAGTGCTGGAGAGGTAAGTGGAATTCCTAGTGTAGCGGTGAAATGCGTAGATATTAGGATGAACACCAGTAGCGAAGGCGGCTTACTGGACAGTAACTGACGTTGAGGCTCGAAAGCGTGGGGAGCAAACAGGATTAGATACCCT
>LST206_4527
CCTACGGGCGGCAGCAGTGGGGAATATTGCACAATGGGGGAAACCCTGATGCAGCGACGCCGCGTGAGCGATGAAGTATTTCGGTATGTAAAGCTCTATCAGCAGGGAAGAAACTGACGGTACCTGACTAAGAAGCACCGGCTAAATACGTGCCAGCAGCCGCGGTAATACGTATGGTGCAAGCGTTATCCGGATTTACTGGGTGTAAAGGGAGCGTAGACGGACTTGCAAGTCTGAAGTGAAAGCCCGGGGCTCAACCCCGGGACTGCTTTGGAAACTGTAGGTCTAGAGTGCTGGAGAGGTAAGTGGAATTCCTAGTGTAGCGGTGAAATGCGTAGATATTAGGAGGAACACCAGTGGCGAAGGCGGCTTACTGGACAGTAACTGACGTTGAGGCTCGAAAGCGTGGGGAGCAAACAGGATTAGATACCCTCGTAGTC
>LST206_24533
CCTACGGGAGGCAGCAGTGAGGAATATTGGTCAATGGACGGGAGTCTGAACCAGCCAAGTCGCGTGAAGGATGACTGCCCTACGGGTTGTAAACTTCTTTTATAAGGGAATAAAGTATTCTACGTGTAGAGTTTTGTATGTACCTTATGAATAAGCATCGGCTAACTCCGTGCCAGCAGCCGCGGTAATACGGAGGATGCGAGCGTTATCCGGATTTATTGGGTTTAAAGGGAGCGTAGACGGCCGTTTAAGTCAGCTGTGAAATGGTGCGGCTCAACCGTAGCACTGCAGTTGAAACTGGACGGCTTGAGTGCAGTTGAGGCAGGCGGAATTCGTGGTGTAGCGGTGAAATGCTTAGATATCACGAAGAACCCCGATTGCGAAGGCAGCCTGCTAAGCTGCAACTGACGTTGAGGCTCGAAAGTGTGGGTATCAAACAGGATTAGATACCCGCGTAGTC
>LST206_8963
CCTACGGGACGCAGCAGTGGGGAATATTGCACAATGGGGGAAACCCTGATGCAGCGACGCCGCGTGAGTGAAGAAGTATTTCGGTATGTAAAGCTCTATCAGCAGGGAAGAGAATGACGGTACCTGACTAAGAAGCCCCGGCTAACTACGTGCCAGCAGCCGCGGTAATACGTAGGGGGCAAGCGTTATCCGGATTTACTGGGTGTAAAGGGAGCGTAGACGGCATAGCAAGTCTGAAGTGAAATACCCGGGCTCAACCCGGGAGCTGCTTTGGAAACTGTTAGGCTGGAGTGCTGGAGAGGCAAGCGGAATTCCTAGTGTAGCGGTGAAATGCGTAGATATTAGGAGGAACACCAGTGGCGAAGGCGGCTTGCTGGACAGTAACTGACGTTGAGGCTCGAAAGCGTGGGGAGCAAACAGGATTAGATACCCCTGTAGTC
>LST206_6761
CCTACGGGTGGCAGCAGTGGGGAATCTTCCGCAATGGGCGAAAGCCTGACGGAGCAACGCCGCGTGAGTGAAGAAGGTCTTCGGATTGTAAAGCTCTGTTGTACATGACGAATGTGCCGGTTGTGAATAATGGCTGGTAATGACGGTAGTGTACGAGGAAGCCACGGCTAACTACGTGCCAGCAGCCGCGGTAATACGTAGGTGGCAAGCGTTGTCCGGAATTATTGGGCGTAAAGAGCATGTAGGCGGCCTATTAAGTCGGGCGTGAAAATGCGGGGCTCAACCCCGTATGGCGCCCGATACTGGTGGGCTTGAGTGCAGGAGAGGAAAGGGGAATTCCCAGTGTAGCGGTGAAATGCGTAGATATTGGGAGGAACACCAGTGGCGAAGGCGCCTTTCTGGACTGTGTCTGACGCTGAGATGCGAAAGCCAGGGGAGCGAACGGGATTAGATACCCGAGTAGTC
>LST206_59
CCTACGGGGTGCAGCAGTGGGGAATATTGGGCAATGGGCGAAAGCCTGACCCAGCAACGCCGCGTGAAGGAAGAAGGTCTTCGGATTGTAAACTTCTGTCCTATGGGAAGAAGAAGTGACGGTACCATAGGAGGAAGCTCCGGCTAACTACGTGCCAGCAGCCGCGGTAATACGTAGGGAGCGAGCGTTGTCCGGAATTACTGGGTGTAAAGGGAGCGCAGGCGGGTATGCAAGTTGGGAGTGAAATACATGGGCTCAACCCATGAACTGCTCTCAAAACTGTGTATCTTGAGTAGTGCAGAGGTAGGCGGAATTCCCGGTGTAGCGGTGGAATGCGTAGATATCGGGAGGAACACCAGTGGCGAAGGCGGCCTACTGGGCACCAACTGACGCTGAGGCTCGAAAGTGTGGGTAGCAAACAGGATTAGATACCCGCGTAGTC
>LST206_20076
CCTACGGGTGGCAGCAGTGAGGAATATTGGTCAATGGGCGAGAGCCTGAACCAGCCAAGTAGCGTGAAGGATGACTGCCCTATGGGTTGTAAACTTCTTTTATACGGGAATAACACGCGGCACGTGTGCCGTTCTGCATGTACCGTATGAATAAGCATCGGCTAACTCCGTGCCAGCAGCCGCGGTAATACGGAGGATGCGAGCGTTATCCGGATTTATTGGGTTTAAAGGGAGCGTAGACGGGTTCTTAAGTCAGTTGTGAAAGTTTGCGGCTCAACCGTAAAATTGCAGTTGATACTGGGGACCTTGAGTGCGGCAGAGGTAGGCGGAATTCGTGGTGTAGCGGTGAAATGCTTAGATATCACGAAGAACTCCGATTGCGAAGGCAGCTTGCTGGACCGTAACTGACGTTGATGCTCGAAAGTGCGGGTATCAAACAGGATTAGATACCCCGGTAGTC
>LST206_13415
CCTACGGGTTGCAGCAGGCGCGCAAACTTTACAATGCGAGCAATCGTGATAAGGAAACCCTGAGTGCCTGTCGATGCAGGCTGTTCATCTGTTTAAATTGCAGGTGAAGAAAGGGCAGGGCAAGACCGGTGCCAGCCGCCGCGGTAATACCGGCTGCTCGAGTGATGGCCACTATTACTGGGTTTAAAGCGTCCGTAGCTTGATTCTTAGGTCTCTTGGGAAATCTTAACGCTTAACGTTAAGGCGTCTAAGAGATACCGGGAATCTTGGAACTGGGAGAGGTAAGCCGTACTTCGGGGGTAGGAGTGAAATCTTGTAATCCTCGAGGGACGACCTATGGCGAAGGCAGCTTACTAGAACAGCTTCGACAGTGAGGGACGAAAGCTGGGGGAGCAAACGGGATTAGATACCCCTGTAGTC
>LST206_17860
CCTACGGGCGGCAGCAGTGGGGAATATTGCACAATGGGGGAAACCCTGATGCAGCGACGCCGCGTGAGCGAAGAAGTATTTCGGTATGTAAAGCTCTATCAGCAGGGAAGAAACTGACGGTACCTGACTAAGAAGCACCGGCTAAATACGTGCCAGCAGCCGCGGTAATACGTATGGTGCAAGCGTTATCCGGATTTACTGGGTGTAAAGGGAGCGTAGACGGATAGGCAAGTCTGGAGTGAAAGCCCGGGGCTCAACCCCGGGACTGCTTTGGAAACTGTTTATCTAGAGTGCTGGAGAGGCAAGTGGAATTCCTAGTGTAGCGGTGAAATGCGTAGATATTAGGAGGAACACCAGTGGCGAAGGCGGCTTGCTGGACAGTAACTGACGTTGAGGCTCGAAAGCGTGGGGAGCAAACAGGATTAGATACCCTGTAGTC
>LST206_28962
CCTACGGGGCGCAGCAGTGAGGAATATTGGTCAATGGGCGAGAGCCTGAACCAGCCAAGTAGCGTGAAGGATGACTGCCCTATGGGTTGTAAACTTCTTTTATACGGGAATAACACGCGGCACGTGTGCCGTTCTGCATGTACCGTATGAATAAGCATCGGCTAACTCCGTGCCAGCAGCCGCGGTAATACGGAGGATGCGAGCGTTATCCGGATTTATTGGGTTTAAAGGGAGCGTAGACGGGTCCTTAAGTCAGTTGTGAAAGTTTGCGGCTCAACCGTAAAATTGCAGTTGATACTGGGGACCTTGAGTGCGGCAGAGGCAGGCGGAATTCGTGGTGTAGCGGTGAAATGCTTAGATATCACGAAGAACTCCGATTGCGAAGGCAGCTTGCTGGACCGTAACTGACGTTGATGCTCGAAAGTGCGGGTATCAAACAGGATTAGATACCCCAGTAGTC
>LST206_26731
CCTACGGGGCGCAGCAGTGGGGAATATTGCACAATGGGGGAAACCCTGATGCAGCGACGCCGCGTGAGCGAAGAAGTATTTCGGTATGTAAAGCTCTATCAGCAGGGAAGAAACTGTCGGTACCTGACTAAGAAGCACCGGCTAAATACGTGCCAGCAGCCGCGGTAATACGTATGGTGCAAGCGTTATCCGGATTTACTGGGTGTAAAGGGAGCGTAGGCGGCAGAGCAAGCCAGAAGTGAAAGCCCGGGGCTTAACCGCGGGACTGCTTTTGGAACTGCTTAGCTAGAGTGCCGGAGAGGTAAGTGGAATTCCTAGTGTAGCGGTGAAATGCGTAGATATTAGGAGGAACACCAGTGGCGAAGGCGGCTTACTGGACGGTAACTGACGCTGAGGCTCGAAAGCGTGGGGAGCAAACAGGATTAGATACCCTCGTAGTC
>LST206_24534
CCTACGGGCCGCAGCAGTGAGGAATATTGGTCAATGGGCGAGAGCCTGAACCAGCCAAGTAGCGTGAAGGATGACTGCCCTATGGGTTGTAAACTTCTTTTATACGGGAATAACACGCGGCACGTGTGCCGTTCTGCATGTACCGTATGAATAAGCATCGGCTAACTCCGTGCCAGCAGCCGCGGTAATACGGAGGATGCGAGCGTTATCCGGATTTATTGGGTTTAAAGGGAGCGTAGACGGGTCCTTAAGTCAGTTGTGAAAGTTTGCGGCTCAACCGTAAAATTGCAGTTGATACTGGGGACCTTGAGTGCGGCAGAGGCAGGCGGAATTCGTGGTGTAGCGGTGAAATGCTTAGATATCACGAAGAACTCCGATTGCGAAGGCAGCTTGCTGGACCGTAACTGACGTTGATGCTCGAAAGTGCGGGTATCAAACAGGATTAGATACCCTTGTAGTC
>LST206_31176
CCTACGGGACGCAGCAGTCGGGAATATTGCGCAATGGAGGAAACTCTGACGCAGTGACGCCGCGTATAGGAAGAAGGTCTTCGGATTGTAAACTTTTTTCGTTAGGGAAGAGAAAGGACAGTACCTCAGGAGGAAGCTCCAGCTATCTACGTGCCAGCAGCCGCGGTAATACGTAGGGAGCGAGCGTTATCCGGATTTATTGGGTGTAAAGGGTGCGTAGACGGGAGAATAAGTTAGTTGTGAAATCCCTCGGCTTAACTGAGGAACTGCAACTAAAACTATTTTTCTTGAGTGCAGGAGAGGAAAGTGGAATTCCTAGTGTAGCGGTGAAATGAGTAGATATTAGGAGGAACACCAGTGGCGAAGGCGACTTTCTGGACTGTAACTGACGTTGAGGCACGAAAGTGTGGGGAGCAAACAGGATTAGATACCCCTGTAGTC
>LST206_15634
CCTACGGGTGGCAGCAGTGAGGAATATTGGTCAATGGGCGCGAGCCTGAACCAGCCAAGTAGCGTGGAGGATGACTGCCCTACGGGTTGTAAACTCCTTTTGCAGGGGGATAAAGTGTGCCACGCGTGGCATATTGCAGGTACCCTGCGAATAAGCATCGGCTAACTCCGTGCCAGCAGCCGCGGTAATACGGAAGATGCGAGCGTTATCCGGATTTATTGGGTTTAAAGGGAGCGCAGACGGCCCCTTAAGTCAGCTGTGAAAGTTTGCGGCTCAACCGTAAAATTGCAGTTGAAACTGTGGGGCTTGAGTACGGTCGCGGCATGCGGAATTCGTGGTGTAGCGGTGAAATGCATAGATATCACGAAGAACCCCGATTGCGAAGGCAGCATGCCAGTCCGCCACTGACGTTGAGGCTCGAAGGTGCGGGTATCAAACAGGATTAGATACCCTAGTAGTC
>LST206_13416
CCTACGGGGGGCAGCAGTCGGGAATATTGGGCAATGGGCGAAAGCCTTACCCAGCAATGCCGCGTGAATGAAGAAGGTCTTCGGATCGTAAAGTTCTTTAGTCAGGGAAGAAGAAAGTGACGTTACCTGAAGAATAAGCCCCGGCTAACTATGTGCCAGCAGCCGCGGTAATACATAGGGGGCGAGCGTTGTCCGGAATGACTGGGCGTAAAGGGTGTGTAGGCGGTTTGGCAAGTTAGAAGTGTAATACCCAGGGCTTAACTCGGGTGCTGCTTCTAAAACTACCTGCCGTGAGTGTCGGAGAGGAAAATGGAATTCCCAGTGTAGCGGTAGAATGCACAGATAGTGGGAGGAACACCGGAGGCGAAAGCGATTTTCTAGACGACAACTGACGCTGAGGCACGAAAGCGTGGGGATCAAACAGGATTAGATACCCGTGTAGTC
>LST206_17861
CCTACGGGGTGCAGCAGTGAGGAATATTGGTCAATGGGCGAGAGCCTGAACCAGCCAAGTAGCGTGAAGGATGACTGCCCTACGGGTTGTAAACTTCTTTTATAAGGGAATAAAGTATTCTACGTGTAGAGTTTTGTATGTACCGTATGAATAAGCATCGGCTAACTCCGTGCCAGCAGCCGCGGTAATACGGAGGATGCGAGCGTTATCCGGATTTATTGGGTTTAAAGGGAGCGTAGACGGGTCCTTAAGTCAGTTGTGAAAGTTTGCGGCTCAACCGTAAAATTGCAGTTGATACTGGGGACCTTGAGTGCGGCAGAGGCAGGCGGAATTCGTGGTGTAGCGGTGAAATGCTTAGATATCACGAAGAACCCCGATTGCGAAGGCAGCCTGCTAAGCTGCAACTGACGTTGAGGCTCGAAAGTGTGGGTATCAAACAGGATTAGATACCCTTGTAGTC
>LST206_2286
CCTACGGGGGGCAGCAGTGGGGAATATTGGGCAATGGGCGCAAGCCTGACCCAGCAACGCCGCGTGAAGGAAGAAGGCCCTCGGGTTGTAAACTTCTTTTGTCAGGGACGAAGCAAGTGACGGTACCTGACGAATAAGCCACGGCTAACTACGTGCCAGCAGCCGCGGTAATACGTAGGTGGCAAGCGTTATCCGGATTTACTGGGTGTAAAGGGCGTGTAGGCGGGATTGCAAGTCAGATGTGAAAACCACGGGCTCAACCTGTGGCCTGCATTTGAAACTGCAGTTCTTGAGTACTGGAGAGGCAGACGGAATTCCTAGTGTAGCGGTGAAATGCGTAGATATTAGGAGGAACACCAGTGGCGAAGGCGGTCTGCTGGACAGCAACTGACGCTGAGGCGCGAAAGCGTGGGGAGCAAACAGGATTAGATACCCGAGTAGTC
>LST206_33418
GCAGCAGTGAGGAATATTGGTCAATGGACGAGAGTCTGAACCAGCCAAGTAGCGTGAAGGATGACTGCCCTATGGGTTGTAAACTTCTTTTATATGGGAATAAAGTTTTCCACGTGTGGAATTTTGTATGTACCATATGAATAAGGATCGGCTAACTCCGTGCCAGCAGCCGCGGTAATACGGAGGATCCGAGCGTTATCCGGATTTATTGGGTTTAAAGGGAGCGTAGGTGGATAGTTAAGTCAGTTGTGAAAGTTTGCGGCTCAACCGTAAAATTGCAGTTGATACTGGGTGGCTTGAGTACAGCAGAGGTGGGCGGAATTCGTGGTNTAGCGNTGNAATGCTTAGATATCACGNNGAACTCCGNTTGCNAANNCNNCTCGCTGGACTGTAACTNACNCTNATNCTCGAAAGTGTNGGTATCAAACANGATTAGATACCCTTGTAGTC
>LST206_6762
CCTACGGGCTGCAGCAGTGAGGAATATTGGTCAATGGGCGCGAGCCTGAACCAGCCAAGTAGCGTGGAGGATGACTGCCCTACGGGTTGTAAACTCCTTTTGCAGGGGGATAAAGTGTGCCACGTGTGGCATATTGCAGGTACCCTGCGAATAAGCATCGGCTAACTCCGTGCCAGCAGCCGCGGTAATACGGAGGATGCGAGCGTTATCCGGATTTATTGGGTGTAAAGGGAGCGCAGGCGGCCATGCAAGTCCGGTGTGAAAACCCGGGGCTCAACCCCGGGACTGCACTGGAAACTGTGGGGCTGGAGTGCCGGAGAGGTAAGCGGAATTCCTAGTGTAGCGGTGAAATGCGTAGATATTAGGAAGAACACCAGTGGCGAAGGCGGCTTACTGGACGGCAACTGACGCTGAGGCTCGAAAGCGTGGGGATCAAACAGGATTAGATACCCTGGTAGTC
>LST206_8964
CCTACGGGAGGCAGCAGTGAGGAATATTGGTCAATGGACGGGAGTCTGAACCAGCCAAGTCGCGTGAAGGATGACGGCCCTACGGGTTGTAAACTTCTTTAGTGCGGGAACAAATAAAGGCACGCGTGCCATGTTGAGTGTACCGCAAGAATAAGCATCGGCTAACTCCGTGCCAGCAGCCGCGGTAATACGGAGGATGCGAGCGTTATCCGGATTTATTGGGTTTAAAGGGTGCGCAGGCTGTCGTGCAAGTCAGCGGTCAAATGTCGGGGCTCAACCCCGGCCTGCCGTTGAAACTGCATGGCTGGCGTGAGTGTGAGGTAGGCGGAATGCGTTGTGTAGCGGTGAAATGCATAGATATGACGCAGAACTCCGATTGCGAAGGCAGCTTACCAACACTTTACGGACGCTGAGGCACGAAAGCGTGGGTATCGAACAGGATTAGATACCCGGGTAGTC
>LST206_60
CCTACGGGAGGCAGCAGTGGGGAATATTGCACAATGGGGGAAACCCTGATGCAGCGACGCCGCGTGGAGGAAGAAGGTCTTCGGATTGTAAACTCCTGTTGTTGGGGAAAAGAAGGATGGTACCCAACAAGGAAGTGACGGCTAACTACGTGCCAGCAGCCGCGGTAATACGGAGGATGCGAGCGTTATCCGGATTTATTGGGTTTAAAGGGAGCGTAGGTTGCGATTTAAGTTAGGTGTGAAAGCCCAAGGCTCAACCTTGGAACTGCACTTAAAACTGGGTTGCTAGAGTACAGGAGGGGTAAGCGGAATTCCTAGTGTAGCGGTGAAATGCGTAGATATTAGGAAGAACACCAGAGGCGAAGGCGGCTTACTGGACTGAAACTGACACTGAGGCTCGAAAGCGTGGGGAGCAAACAGGATTAGATACCCCGGTAGTC
>LST206_20077
CCTACGGGCCGCAGCAGTGGGGAATATTGGGCAATGGGCGCAAGCCTGACCCAGCAACGCCGCGTGAAGGAAGAAGGCTCTCGGGTTGTAAACTTCTTTTATCAGGGACGAAGCAAGTGACGGTACCTGATGAATAAGCCACGGCTAACTACGTGCCAGCAGCCGCGGTAATACGTAGGTGGCAAGCGTTATCCGGATTTACTGGGTGTAAAGGGCGTGTAGGCGGGATTGCAAGTCAGATGTGAAAACCACGGGCTCAACCTGTGGCCTGCATTTGAAACTGTAGTTCTTGAGTGATGGAGAGGCAGGCGGAATTCCGTGTGTAGCGGTGAAATGCGTAGATATACGGAGGAACACCAGTGGCGAAGGCGGCCTGCTGGACATTAACTGACGCTGAGGCGCGAAAGCGTGGGGAGCAAACAGGATTAGATACCCCGGTAGTC
>LST206_24535
CCTACGGGATGCAGCAGTCGGGAATATTGCGCAATGGAGGAAACTCTGACGCAGTGACGCCGCGTATAGGAAGAAGGTTTTCGGATTGTAAACTATTGTCGTTAGGGAAGATAAAAGACAGTACCTAAGGAGGAAGCTCCGGCTCACTACGTGCCAGCAGCCGCGGTAATACGTAGGGAGCAAGCGTTATCCGGATTTAGTGGGTGTAAAGTGTGCGTAGACGGGAAATCAAGTTAGTTGTGAAATCCCTCGGCTTAACTGAGGAACTGCAACTAAAACTGATTTTCTTGAGTGTCGGAGAGGAAAGTGGAATTCCTAGTGTAGCGGTGAAATGCGTAGATATTAGGAGGAACACCGGTGGCGAAGGCGACTTTCTGGACGATAACTGACGTTGAGGCACGAAAGTGTGGGGATCAAACAGGATTAGATACCCCGGTAGTC
>LST206_31177
CCTACGGGGCGCAGCAGTGAGGAATATTGGTCAATGGGCGAGAGCCTGAACCAGCCAAATAGCGTGAAGGATGACTGCCCTATGGGTTGTAAACTTCTTTTTACGGGAATAACAAGCGGCACGTGTGCCGCTCTGCATGTACCGTATGAATAAGCATCGGCTAACTCCGTGCCAGCAGCCGCGGTAATACGGAGGATGCGAGCGTTATCCGGATTTATTGGGTTTAAAGGGAGCGTAGACGGGTCCTTAAGTCAGTTGTGAAAGTTTGCGGCTCAACCGTAAAATTGCAGTTGATACTGGGGACCTTGAGTGCGGCAGAGGCAGGCGGAATTCGTGGTGTAGCGGTGAAATGCTTAGATATCACGAAGAACTCCGATTGCGAAGGCAGCTTGCTGGACCGTAACTGACGTTGATGCTCGAAAGTGCGGGTATCAAACATGATTAGATACCCTCGTAGTC
>LST206_33419
GGGGCGCAGCAGTGAGGAATATTGGTCAATGGGCGAGAGCCTGAACCAGCCAAGTAGCGTGAAGGATGACTGCCCTACGGGTTGTAAACTTCTTTTATAAGGGAATAAAGTATTCTACGTGTAGAGTTTTGTATGTACTTTCTGAATACGCATCGGCTAACTCCGTGCCAGCAGCCGCGCTAATACGGAGTATGCGAGCGTTATCCGGATTTATTGGGTTTAAAGGGAGCGTAGACGGCCGTTTAAGTCAGCTGTGAAATGGTGCGGCTCAACCGTAGCACTGCAGTTGAAACTGGACGGCTTGAGTGCAGGTGAGGCAGGCGGAATTCGTGGTNTAGCGNTGNAATGCTTAGATATCACGNNGAACACCGNTTGCNAANNCNNCCTGCTAAGCTGCAACTNACNTTNAGNCTCGAAAGTGTNGGTATCAAACANGATTAGATACCCTTGTAGTC
>LST206_28963
CCTACGGGGTGCAGCAGTGGGGAATATTGCACAATGGGCGCAAGCCTGATGCAGCCATGCCGCGTGTATGAAGAAGGCCTTCGGGTTGTAAAGTACTTTCAGCGGGGAGGAAGGGAGTAAAGTTAATACCTTTGCTCATTGACGTTACCCGCAGAAGAAGCACCGGCTAACTCCGTGCCAGCAGCCGCGGTAATACGGAGGGTGCAAGCGTTAATCGGAATTACTGGGCGTAAAGCGCACGCAGGCGGTTTGTTAAGTCAGATGTGAAATCCCCGGGCTCAACCTGGGAACTGCATCTGATACTGGCAAGCTTGAGTCTCGTAGAGGGGGGTAGAATTCCAGGTGTAGCGGTGAAATGCGTAGAGATCTGGAGGAATACCGGTGGCGAAGGCGGCCCCCTGGACGAAGACTGACGCTCAGGTGCGAAAGCGTGGGGAGCAAACAGGATTAGATACCCGGGTAGTC
>LST206_13417
CCTACGGGGGGCAGCAGTAGGGAATTTTGCGCAATGGGGGAAACCCTGACGCAGCAACACCGCGTGAACGATGAAGCCCTTTGGGGTGTAAAGTTCTGTCAGTGGGGACGAATCAATGACGGTACCCACAGAGGAAGCACCGGCTAACTCCGTGCCAGCAGCCGCGGTAAGACGGAGGGTGCAAGCGTTGTCCGGAATTATTGGGCGTAAAGCGTTCGTAGGCGGCTTATTAAGTCTGGTGTTAAAGACCGGGGCTCAACTCCGGACCAGCACTGGATACTGGTAGGCTAGAGTGTGATAGAGGCAAGGGGAATTCCTAGTGTAGCGGTGAAATGCGTAGATATTAGGAGGAACACCGGTGGCGAAAGCGCCTTGCTGGGTCATTACTGACGCTGAGGAACGAGAGCCGGGGGAGCAAATGGGATTAGATACCCTGGTAGTC
>LST206_17862
CCTACGGGGGGCAGCAGTGGGGAATATTGCACAATGGGGGAAACCCTGATGCAGCGACGCCGCGTGGAGGAAGAAGGTCTTCGGATTGTAAACTCCTGTTGTTGGGGAAAAGAAGGATGGTACCCAACAAGGAAGTGACGGCTAACTACGTGCCAGCAGCCGCGGTAAAACGTAGGTCACGAGCGTTGTCCGGAATTACTGGGTGTAAAGGGAGCGCAGGCGGGTATGCAAGTTGGGAGTGAAATGCATGGGCTCAACCCATGAACTGCTCTCAAAACTGTGTATCTTGAGTAGTGCAGAGGTAGGCGGAATTCCCGGTGTAGCGGTGGAATGCGTAGATATCGGGAGGAACACCAGTGGCGAAGGCGGCCTACTGGGCACCAACTGACGCTGAGGCTCGAAAGTGTGGGTAGCAAACAGGATTAGATACCCTTGTAGTC
>LST206_26732
CCTACGGGCTGCAGCAGTGGGGAATATTGCACAATGGGGGAAACCCTGATGCAGCGACGCCGCGTGGAGGAAGAAGGTCTTCGGATTGTAAACTCCTGTTGTTGGGGAAAAGAAGGATGGTACCCAACAAGGAAGTGACGGCTAACTACGTGCCAGCAGCCGCGGTAAAACGTAGGTCACGAGCGTTGTCCGGAATTACTGGGTGTAAAGGGAGCGCAGGCGGGTATGCAAGTTGGGAGTGAAATACATGGGCTCAACCCATGAACTGCTCTCAAAACTGTGTATCTTGAGTAGTGCAGAGGTAGGCGGAATTCCCGGTGTAGCGGTGGAATGCGTAGATATCGGGAGGAACACCAGTGGCGAAGGCGGCCTACTGGGCACCAACTGACGCTGAGGCTCGAAAGTGTGGGTAGCAAACAGGATTAGATACCCGAGTAGTC
>LST206_15635
CCTACGGGGGGCAGCAGTAGGGAATTTTGCGCAATGGGCGAAAGCCTGACGCAGCAACACCGCGTGAATGTTAAGCCCTTCGGGGTGTAAAGTTCTGTCAATTGGGACGAATTTTGACTGTACCAATAAAGGAAGCACCGGCTAACTCCGTGCCAGCAGCCGCGGTAATACGGGGGGTGCAAGCGTTGTCCGGAATCATTGGGCGTAAAGCGTTCGTAGGCGGCACGTCAAGTTTGGTGTCAAAGCCCGGGGCTCAACTCCGGTTCGGCATTGGATACTGGCGAGCTAGAATGCGGTAGAGGTGAAGGGAATTCCTGGTGTAGCGGTGAAATGCGTAGATATCAGGAGGAACACCGGTGGCGAAAGCGCTTCACTGGGCCGTTATTGACGCTGAGGAACGAAAGCTAGGGTAGCAAACGGGATTAGATACCCTTGTAGTC
>LST206_6763
CCTACGGGGTGCAGCAGTGAGGAATATTGGTCAATGGGCGAGAGCCTGAACCAGCCAAGTAGCGTGAAGGATGACTGCCCTACGGGTTGTAAACTTCTTTTATAAGGGAATAAAGTATTCTACGTGTAGAGTTTTGTATGTACCTTATGATTAAGCATCGGCTAACTCCGTGCCAGCAGCCGCGGTAATACGGAGGATGCGAGCGTTATCCGGATTTATTGGGTTTAAAGGGAGCGTAGACGGCCGTTTAAGTCAGCTGTGAAATGGTGCGGCTCAACCGTAGCACTGCAGTTGAAACTGGACGGCTTGAGTGCAGTTGAGGCAGGCGGAATTCGTGGTGTAGCGGTGAAATGCTTAGATATCACGAAGAACCCCGATTGCGAAGGCAGCCTGCTAAGCTGCAACTGACGTTGAGGCTCGAAAGTGTGGGTATCAAACAGGATTAGATACCCGGGTAGTC
>LST206_4530
CCTACGGGACGCAGCAGTGAGGAATATTGGTCAATGGACGAGAGCCTGAACCAGCCAAGTAGCGTGAAGGATGACTGCCCTACGGGTTGTAAACTTCTTTTATAAGGGAATAAAGTATTCTACGTGTGGCGTTTTGTATGTACCTTATGAATAAGCATCGGCTAATTCAGTGCCAGCAGCCGCGGTAATACGGAGGATGCGAGCGTTATCCGGATTTATTGGGTTTAAAGGGAGCGTAGACGGCGGTTTAAGTCAGCTGTGAAATGGTGAGGCTCAACCGTAGAACTGCAGTTGAAACTGGATGGCTTGAGTGCGGTGGAGGCAGGCGGAATTCGTGGTGTAGCGGTGAAATGCTTAGATATCACGAAGAACACCGATTGCGAAGGCAGCCGGCTAAGCTGCAACTGACGCTGAGGCTCGAAAGTGCGGGTATCAAACAGGATTAGATACCCCGGTAGTC
>LST206_22289
CCTACGGGACGCAGCAGTGGGGAATCTTCCGCAATGGGCGAAAGCCTGACGGAGCAACGCCGCGTGAACGATGAAGGTCTTAGGATCGTAAAGTTCTGTTGTTAGGGACGAAGGGTAAGAATAATAATACGGTTTTTATTTGACGGTACCTAACGAGGAAGCCACGGCTAACTACGTGCCAGCAGCCGCGGTAATACGTAGGCGGCAAGCGTTGTCCGGAATTATTGGGCGTAAAGGGAGCGCAGGCGGGAAACTAAGCGGATCTTAAAAGTGCGGGGCTCAACCCCGTGATGGGGTCCGAACTGGTTTTCTTGAGTGCAGGAGAGGAAAGCGGAATTCCCAGTGTAGCGGTGAAATGCGTAGATATTGGGAAGAACACCAGTGGCGAAGGCGGCTTTCTGGACTGTAACTGACGCTGAGGCGCGAAAGCGTGGGGAGCAAACAGGATTAGATACCCGGGTAGTC
>LST206_2287
CCTACGGGGGGCAGCAGTGAGGAATATTGGTCAATGGGCGTAAGCCTGAACCAGCCAAGTAGCGTGAGGGACGACGGCCCTAGGGGTTTTAAACCTCTTTTGTACGGGGATAAAGTGTGGGACTTGTCCCATATTGCAGGTACCGTACGAATAAGGACCGCCTAATTCCGCGCCAGCAGCCGCGGTAATACGGAAGGTCCGGGCGTTATCCGGATTCATTGGGTTTAAAGGGAGCGCAGGCCGCCTTTTAAGCGTGCCGTGAAATGCCGTGGCTCAACCATGGCACTGCGGCGCGAACTGGGGGTCTTGAGTGCGCGGAAGGCAGGCGGAACTCGTGGTGTAGCGGTGAAATGCTTAGATATCACGAAGAACACCGATTGCGAAGGCAGCCTGCTGCAGCGCAACTGACGCTGAGGCTCGAAAGCGCGGGTATCGAACAGGATTAGATACCCGGGTAGTC
>LST206_8965
CCTACGGGGGGCAGCAGTGAGGAATATTGGTCAATGGGCGCGAGCCTGAACCAGCCAAGTAGCGTGGAGGATGACTGCCCTACGGGTTGTAAACTCCTTTTGCAGGGGGATAAAGTGTGCCACGTGTGGCATATTGCAGGTACCCTGCGAATAAGCATCGGCTAACTCCGTGCCAGCAGCCGCGGTAATACGGAGGATGCGAGCGTTATCCGGATTTATTGGGTTTAAAGGGAGCGCAGACGGCCCCTTAAGTCAGCTGTGAAAGTTTGCGGCTCAACCGTAAAATTGCAGTTGAAACTGTGGGGCTTGAGTACGGTCGCGGCATGCGGAATTCGTGGTGTAGCGGTGAAATGCATAGATATCACGAAGAACCCCGATTGCGAAGGCAGCATGCCAGTCCGCCACTGACGTTGAGGCTCGAAGGTGCGGGTATCAAACAGGATTAGATACCCGCGTAGTC
>LST206_11209
CCTACGGGCGGCAGCAGTGGGGAATATTGCACAATGGGGGAAACCCTGATGCAGCGACGCCGCGTGAAGGATGAAGTATTTCGGTATGTAAACTTCTATCAGCAGGGAAGAAAGTGACGGTACCTGACTAAGAAGCCCCGGCTAACTACGTGCCAGCAGCCGCGGTAATACGTAGGGGGCAAGCGTTATCCGGATTTACTGGGTGTAAAGGGAGCGTAGACGGGATAGCAAGTCTGAAGTGAAAGCCCGGGGCTCAACCCCGAGGATTGCTTTTGGAACTGTCGAACTAGAGTGCAGGAGGGGCAAGCGGAATTCCTAGTGTAGCGGTGAAATGCGTAGATATTAGGAGGAACACCAGTGGCGAAGGCGGCTTGCTGGACTGTAACTGACACTGAGGCTCGAAAGCGTGGGGAGCAAACAGGATTAGATACCCGTGTAGTC
>LST206_31178
CCTACGGGCCGCAGCAGTCGGGAATATTGCGCAATGGAGGAAACTCTGTCGCAGTGACGCCGCGTATAGGAAGAAGGTTTTCGGATTGTAAACTATTGTCGTTAGGGAAGATACAAGACAGTACCTAAGGAGGAAGCCCCGGCTAACTATGTGCCAGCAGCCGCGGTAATACATAGGGGGCAAGCGTTATCCGGATTTATTGGGTGTAAAGGGTGCGTAGATGGAGAAGCAAGTTGGTTGTGAAATCCCTCGGCTCAACTGAGGAACTGCAACCAAAACTACTTCCCTTGAGTGTCGGAGAGGAAAGTGGAATTCCTAGTGTAGCGGTGAAATGCGTAGATATTAGGAGGAACACCAGTGGCGAAGGCGACTTTCTGGACGATAACTGACATTGAGGCACGAAAGTGTGGGGAGCAAACAGGATTAGATACCCCAGTAGTC
>LST206_33420
TGCAGCAGTAGGGAATATTGCACAATGGGGGAAACCCTGATGCAGCAACGCCGCGTGAGGGAAGACGGTTTTCGGATTGTAAACCTTTGTCTTCGGTGACGAAGAAGTGACGGTAGCCGAGGAGGAAGCCACGGCTAACTACGTGCCAGCAGCCGCGGTAATACGTAGGTGGCAAGCGTTGTCCGGAATTACTGGGTGTAAAGGGAGCGCAGGCGGGTCAGCAAGTCAGCTGTGAAAACTATGGGCTTAACTCATAGACTGCAGTTGAAACTGTTGATCTTGAGTGAAGTAGAGGTAGGCGGACTTCCTAGTNTCGCGNTGNACTGCGTAGATATTAGGNNGAACACCANTGGCNAANNCNNCCTACTGGGCTTTAACTNACNCTNAGNCTCGAAAGTGTNGGGAGCAAACANGATTAGATACCCCAGTAGTC
>LST206_61
CCTACGGGGCGCAGCAGTGGGGAATATTGCACAATGGGGGAAACCCTGATGCAGCGACGCCGCGTGAGTGAAGAAGTATTTCGGTATGTAAAGCTCTATCAGCAGGGAAGAAAATGACGGTACCTGACTAAGAAGCCCCGGCTAACTACGTGCCAGCAGCCGCGGTAATACGTAGGGGGCAAGCGTTATCCGGATTTACTGGGTGTAAAGGGAGCGTAGACGGCGAAGCAAGTCTGAAGTGAAAACCCAGGGCTCAACCCTGGGACTGCTTTGGAAACTGTTTTGCTAGAGTGCTGGAGAGGTAAGTGGAATTCCTAGTGTAGCGGTGAAATGCGTAGATATTAGGAGGAACACCAGTGGCGAAGGCGGCTTACTGGACAGTAACTGACGTTGAGGCTCGAAAGCGTGGGGAGCAAACAGGATTAGATACCCCGGTAGTC
>LST206_17863
CCTACGGGGCGCAGCAGTGGGGAATATTGCACAATGGGGGAAACCCTGATGCAGCGACGCCGCGTGAAGGATGAAGTATTTCGGTATGTAAACTTCTATCAGCAGGGAAGAAAATGACGGTACCTGACTAAGAAGCCCCGGCTAACTACGTGCCAGCAGCCGCGGTAATACGTAGGGGGCAAGCGTTATCCGGATTTACTGGGTGTAAAGGGAGCGTAGGCGGTCTGACAAGTCAGAGGTGAAAGCCCGGGGCTCAACTCCGGGACTGCCTTTGAAACTGCCGGACTAGATTGCAGGAGAGGCAAGTGGAATTCCTAGTGTAGCGGTGAAATGCGTAGATATTAGGAGGAACACCAGTGGCGAAGGCGGCTTGCTGGACTGTAAATGACGCTGAGGCTCGAAAGCGTGGGGAGCAAACAGGATTAGATACGCCGGTAGTC
>LST206_13418
CCTACGGGAGGCAGCAGTGGGGAATATTGCACAATGGGGGAAACCCTGATGCAGCGACGCCGCGTGAGCGATGAAGTATTTCGGTATGTAAAGCTCTATCAGCAGGGAAGAAACTGACGGTACCTGACTAAGAAGCACCGGCTAAATACGTGCCAGCAGCCGCGGTAATACGTATGGTGCAAGCGTTATCCGGATTTACTGGGTGTAAAGGGAGCGTAGACGGACTTGCAAGTCTGAAGTGAAAGCCCGGGGCTCAACCCCGGGACTGCTTTGGAAACTGTAGATCTAGAGTGCTGGAGAGGTAAGTGGAATTCCTAGTGTAGCGGTGAAATGCGTAGATATTAGGAGGAACACCAGTGGCGAAGGCGGCTTACTGGACAGTAACTGACGTTGAGGCTCGAAAGCGTGGGGAGCAAACAGGATTAGATACCCGCGTAGTC
>LST206_26733
CCTACGGGCCGCAGCAGTTGGGAATATTGGACAATGGAGGAAACTCTGATCCAGTGACGCCGCGTGAAGGAAGACGGTCTTCGGATTGTAAACTTATTTTGTCAGGGAAGAAACAAATGACTGTACCTGAAGAAAAAGCACAGGCTAACTACGTGCCAGCAGCCGCGGTCATACGTAGGGTTCAAGCGTTATCCGGATTTACTGGGTGTAAAGGGCGAGTAGACGGCGTTGCAAGTCAGATGTGAAAACCTAGGGCTTAACCTTAGGACTGCATCTGAAACTGTAATGCTAGAGTGCAGGAGAGGTAAGCGGAATTCCTAGTGTAGCGGTGAAATGCGTAGATATTAGGAAGAACACCAGTGGCGAAGGCGGCTTACTGGACTGTAACTGACGTTGAGGCGCGAAAGCGTGGGGAGCAAACAGGATTAGATACCCGCGTAGTC
>LST206_4531
CCTACGGGGGGCAGCAGTGGGGAATATTGCACAATGGGGGAAACCCTGATGCAGCGACGCCGCGTGGAGGAAGAAGGTCTTCGGATTGTAAACTCCTGTTGTTGGGGAAAAGAAGGATGGTACCCAACAAGGAAGTGACGGCTAACTACGTGCCAGCAGCCGCGGTAAAACGTAGGTCACGAGCGTTGTCCGGAATTACTGGGTGTAAAGGGAGCGCAGGCGGGTATGCAAGTTGGGAGTGAAATACATGGGCTCAACCCATGAACTGCTCTCAAAACTGTGTATCTTGAGTAGTGCAGAGGTAGGCGGAATTCCCGGTGTAGCGGTGGAATGCGTAGATATCGGGAGGAACACCAGTGGCGAAGGCGGACTACTGGGCACCAACTGACGCTGAGGCTCGAAAGTGTGGGTAGCAAACAGGATTAGATACCCGAGTAGTC
>LST206_24537
CCTACGGGACGCAGCAGTGAGGAATATTGGTCAATGGGCGAGAGCCTGAACCAGCCAAGTAGCGTGAAGGATGACTGCCCTACGGGTTGTAAACTTCTTTTATAAGGGAATAAAGTATTCTACGTGTAGAGTTTTGTATGTACCTTATGAATAAGCATCGGCTAACTCCGTGCCAGCAGCCGCGGTAATACGGAGGATGCGAGCGTTATCCGGATTTATTGGGTTTAAAGGGAGCGTAGACGGCGGTTTAAGTCAGCTGTGAAATGGTGCGGCTCAACCGTAGCACTGCAGTTGAAACTGGACGGCTTGAGTGCAGTTGAGGCAGGCGGAATTCGTGGTGTAGCGGTGAAATGCTTAGATATCACGAAGAACCCCGATTGCGAAGGCAGCCTGCTAAGCTGCAACTGACGTTGAGGCTCGAAAGTGTGGGTATCAAACAGGATTAGATACCCTAGTAGTC
>LST206_6764
CCTACGGGGTGCAGCAGTCGGGAATATTGCGCAATGGAGGAAACTCTGACGCAGTGACGCCGCGTATAGGAAGAAGGTTTTCGGATTGTAAACTATTGTCGTTAGGGAAGATACAAGACAGTACCTAAGGAGGAAGCCCCGGCTAACTATGTGCCAGCAGCCGCGGTAATACATAGGGGGCAAGCGTTATCCGGATTTATTGGGTGTAAAGGGTGCGTAGATGGAGAAGCAAGTTGGTTGTGAAATCCCTCGGCTCAACTGAGGAACTGCAACCAAAACTACTTCCCTTGAGTGTCGGAGAGGAAAGTGGAATTCCTAGTGTAGCGGTGAAATGCGTAGATATTAGGAGGAACACCAGTGGCGAAGGCGACTTTCTGGACGATAACTGACATTGAGGCACGAAAGTGTGGGGAGCAAACAGGATTAGATACCCTTGTAGTC
>LST206_2288
CCTACGGGGTGCAGCAGTGGGGAATATTGCACAATGGGGGAAACCCTGATGCAGCGACGCCGCGTGGAGGAAGAAGGTCTTCGGATTGTAAACTCCTGTTGTTGGGGAAAAGAAGGATGGTACCCAACAAGGAAGTGACGGCTAACTACGTGCCAGCAGCCGCGGTAAAACGTAGGTCACGAGCGTTGTCCGGAATTACTGGGTGTAAAGGGAGCGCAGGCGGGTATGCAAGTTGGGAGTGAAATGCATGGGCTCAACCCATGAACTGCTTTCAAAACTGTGTATCTTGAGTAGTGCAGAGGTAGGCGGAATTCCCAGTGTAGCGGTGGAATGCGTAGATATCGGGAGGAACACCAGTGGCGAAGGCGGCCTACTGGGCACTAACTGACGCTGAGGCTCGAAAGTGTGGGTAGCAAACAGGATTAGATACCCGGGTAGTC
>LST206_33421
GGGAGGCAGCAGTGAGGAATATTGGTCAATGGGCGAGAGCCTGAACCAGCCAAGTAGCGTGAAGGATGACTGCCCTACGGGTTGTAAACTTCTTTTATAAGGGAATAAAGTATTCTACGTGTAGAGTTTTGTATGTACCTTATGAATAAGCATCGGCTAACTCCGTGCCAGCAGCCGCGGTAATACGGAGGATGCGAGCGTTATCCGGATTTATTGGGTTTAAAGGGAGCGTAGACGGCCGTTTAAGTCAGCTGTGAAATGGTGCGGCTCAACCGTAGCACTGCAGTTGAAACTGGACGGCTTGAGTGCAGTTGAGGCAGGCGGAATTCGTGGTNTAGCGNTGNAATGCTTAGATATCACGNNGAACCCCGNTTGCNAANNCNNCACACTAATCCGTAACTNACNTTNATNCTCGAAAGTGTNGGTATCAAACANGATTAGATACCCTTGTAGTC
>LST206_11210
CCTACGGGGTGCAGCAGTAGGGAATATTGCTCAATGGGGGAAACCCTGAAGCAGCAACGCCGCGTGGAGGATGAAGGTTTTCGGATTGTAAACTCCTTTTGTTAGAGAAGATAATGACGGTATCTAACGAATAAGCACCGGCTAACTCCGTGCCAGCAGCCGCGGTAATACGGAGGGTGCAAGCGTTACTCGGAATCACTGGGCGTAAAGAGCGCGTAGGCGGGGTAGTAAGTCAGATGTGAAATCCTATGGCTTAACCATAGAACTGCATTTGAAACTACTACTCTAGAGTATGGGAGAGGTAGGTGGAATTCTTGGTGTAGGGGTAAAATCCGTAGAGATCAAGAGGAATACTCATTGCGAAGGCGACCTGCTGGAACATTACTGACGCTGATGCGCGAAAGCGTGGGGAGCAAACAGGATTAGATACCCCAGTAGTC
>LST206_62
CCTACGGGCGGCAGCAGTGAGGAATATTGGTCAATGGGCGAGAGCCTGAACCAGCCAAGTAGCGTGAAGGATGACTGCCCTATGGGTTGTAAACTTCTTTTATACGGGAATAACAAGCGGCACGTGTGCCGCTCTGCATGTACCGTATGAATAAGCATCGGCTAACTCCGTGCCAGCAGCCGCGGTAATACGGAGGATGCGAGCGTTATCCGGATTTATTGGGTTTAAAGGGAGCGTAGACGGGTCCTTAAGTCAGTTGTGAAAGTTTGCGGCTCAACCGTAAAATTGCAGTTGATACTGGGGACCTTGAGTGCGGCAGAGGCAGGCGGAATTCGTGGTGTAGCGGTGAAATGCTTAGATATCACGAAGAACTCCGATTGCGAAGGCAGCTTGCTGGACCGTAACTGACGTTGATGCTCGAAAGTGCGGGTATCAAACAGGATTAGATACCCCCGTAGTC
>LST206_22290
CCTACGGGCCGCAGCAGTAGGGAATTTTCGGCAATGGGCGAAAGCCTGACCGAGCAACGCCGCGTGAACGAAGAAGGTCTTCGGATCGTAAAGTTCTGTTATCGGGGAAGAGAGGCGGATGCAGGGAATGGCATCCGAGAGGACGGTACCCGATGAGGAAGCCACGGCTAACTACGTGCCAGCAGCCGCGGTAAAACGTAGGTGGCGAGCGTTATCCGGAATTATTGGGCGTAAAGAGGGAGCAGGCGGTCGTGAAGGTCCACTGGTAAAAGACCGGGGCTAAACCCCGGTAGGCCGAGGAAACCGTACGACTAGAGTACAGCAGAGGATCGTGGAATTCCATGTGTAGCGGTGAAATGCGTAGATATATGGAGGAACACCAGTGGCGAAGGCGACGATCTGGGCTGAAACAGACGCTGAGTCCCGAAAGCGTGGGGAGCAAATAGGATTAGATACCCTAGTAGTC
>LST206_8966
CCTACGGGTCGCAGCAGTGGGGAATATTGGGCAATGGGCGAAAGCCTGACCCAGCGACGCCGCGTGAAGGAAGACGGTCTTCGGATTGTAAACTTCTTTTATATGGGACGAAGCATGACGGTACCATATGAATAAGCCACGGCTAACTACGTGCCAGCAGCCGCGGTAATACGTAGGTGGCAAGCGTTGTCCGGAATTACTGGGTGTAAAGGGAGCGTAGGCGGGGATGCAAGTTGAATGTCAAAGCCAGAGGCTCAACCTGTGGCCTGCATTTGAAACTGTAGTTCTTGAGTGGCGGAGAGGCAATCGGAATTCCGTGTGTAGCGGTGAAATGCGTATATATACGGAGGAACACCAGTGGCGAAGGCGGATTGCTGGACGATAACTGACGCTGAGGCGCGAAAGCGTGGGGAGCAAACAGGATTAGATACCCCCGTAGTC
>LST206_20079
CCTACGGGGTGCAGCAGTGGGGAATATTGCACAATGGGGGAAACCCTGATGCAGCGACGCCGCGTGGAGGAAGAAGGTCTTCGGATTTTAAACTCCTGTTGTTGGGGAAAAAGAGGATGGTACCCAACAAGGAAGTGACGGCTAACTACGTGCCAGCAGCCGCGGTAAAACGTAGGTCACGAGCGTTGTACGGAATTACTGGGTGTAAAGGGAGCGCAGGCGGGTATGCAAGTTGGGAGTGAAATACATGGGCTCAACCCATGAACTGCTCTCAAAACTGTGTATCTTGAGTAGTGCAGAGGTAGGCGGAATTCCCGGTGTAGCGGTGGAATGCGTAGATATCGGGAGGAACACCAGTGGCGAAGGCGGCCTACTGGGCACCAACTGACGCTGAGGCTCGAAAGTGTGGGTAGCAAACAGGATTAGATACCCTTGTAGTC
>LST206_15637
CCTACGGGAGGCAGCAGTGAGGAATATTGGTCAATGGGCGAGAGCCTGAACCAGCCAAGTAGCGTGAAGGATGACTGCCCTACGGGTTGTAAACTTCTTTTATAAGGGAATAAAGTATTCTACGTGTAGAGTTTTGTATGTACCTTATGAATAAGCATCGGCTAACTCCGTGCCAGCAGCCGCGGTAATACGGAGGATGCGAGCGTTATCCGGATTTATTGGGTTTAAAGGGAGCGTAGACGGCGGTTTAAGTCAGCTGTGAAATGGTGCGGCTCAACCGTAGCACTGCAGTTGAAACTGGACGGCTTGAGTGCAGTTGAGGCAGGCGGAATTCGTGGTGTAGCGGTGAAATGCTTAGATATCACGAAGAACCCCGATTGCGAAGGCAGCCTGCTAAGCTGCAACTGACGTTGAGGCTCGAAAGTGTGGGTATCAAACAGGATTAGATACCCTCGTAGTC
>LST206_17864
CCTACGGGATGCAGCAGTGGGGAATATTGCACAATGGGGGAAACCCTGATGCAGCGACGCCGCGTGGAGGAAGAAGGTCTTCGGATTGTAAACTCCTGTTGTTGGGGAAAAGAAGGATGGTACCCAACAAGGAAGTGACGGCTAACTACGTGCCAGCAGCCGCGGTAAAACGTAGGTCACGAGCGTTGTCCGGAATTACTGGGTGTAAAGGGAGCGCAGGCGGGTATGCAAGTTGGGAGTGAAATGCATGGGCTCAACCCATGAACTGCTCTCAAAACTGTGTATCTTGAGTAGTGCAGAGGTAGGCGGAATTCCCGGTGTAGCGGTGGAATGCGTAGATATCGGGAGGAACACCAGTGGCGAAGGCGTCCTACTGGGCACCAACTGACGCTGAGGCTCGAAAGTGTGGGTAGCAAACAGGATTAGATACCCCGGTAGTC
>LST206_24538
CCTACGGGCTGCAGCAGTGGGGAATATTGGGCAATGGGCGCAAGCCTGACCCAGCAACGACGCGTGAAGGAAGAAGGCTTTCGGGTTGTAAACTTCTTTTGTCAGGGACGTACAAATGACGGTACCTGACGAATAAGCCACGGCTAACTACGTGCCAGCAGCCACGGTAATACGTATGGTGCAAGCGTTATCCGGATTTACTGGGTGTAAAGGGAGCGTAGACGGATAGGTAAGTCTGGAGTGAAAGCCCGGGGCTCAACCCCGGGACTGCCTTGGAAACTGTTTATCTAGAGTGCGGGAGAGGTAAGTGGAATTCCTAGTGTAGCGGTGAAATGCGTAGATATTAGGAAGAACACCAGTGGCGAAGGCGGCTTACTGGACAGTAACTGACGTTGAGGCTCGAAAGCGTGGGTATCAAACAGGATTAGATACCCCTGTAG
>LST206_4532
CCTACGGGTGGCAGCAGTGGGGAATATTGGACAATGGAGGAAACTCTGATCCAGTGACGCCGCGTGAAGGAAGAAGGTCTTCAGATTGTAAACTTATTTTGTCAGGGAAGAAACAAATGACTGTACCTGAAGAAAAAGCACCGGCTAACTACGTGCCAGCAGCCGCGGTAATACGTAGGGTGCAAGCGTTATCCGGATTTACTGGGTGTAAAGGGCGAGTAGACGGCGTTGCAAGTCAGATGTGAAAACCTAGGGCTTAACCTTAGGACTGCATCTGAAACTGTAATGCTAGAGTGCAGGAGAGGTAAGCGGAATTCCTAGTGTAGCGGTGAAATGCGTAGATATTAGGAAGAACACCAGTGGCGAAGGCGGCTTACTGGACTGTAACTGACGTTGAGGCGCGAAAGCGTGGGGAGCAAACAGGATTAGATACCCTAGTAGTC
>LST206_28965
CCTACGGGCGGCAGCAGTGGGGAATATTGCACAATGGGGGAAACCCTGATGCAGCGACGCCGCGTGAGTGAAGAAGTATTTCGGTATGTAAAGCTCTATCAGCAGGGAAGAAGATGACGGTACCTGACTAAGAAGCCCCGGCTAACTACGTGCCAGCAGCCGCGGTAATACGTAGGGGGCAAGCGTTATCCGGATTTACTGGGTGTAAAGGGAGCGTAGACGGCAGAGCAAGTCTGAAGTGAAAGCCCGCGGCTCAACTGCGGGACTGCTTTGGAAACTGTTAAGCTAGAGTGCTGGAGAGGTAAGCGGAATTCCTAGTGTAGCGGTGAAATGCGTAGATATTAGGAGGAACACCAGTGGCGAAGGCGATATGCTGGACTGTAACTGACACTGAGGCACGAAAGCGTGGGGAGCAAACAGGATTAGATACCCCCGTAGTC
>LST206_6765
CCTACGGGCTGCAGCAGTGAGGAATATTGGTCAATGGGCGAGAGCCTGAACCAGCCAAGTAGCGTGAAGGATGACTGCCCTACGGGTTGTAAACTTCTTTTATAAGGGAATAAAGTATTCTACGTGTAGAGTTTTGTATGTACCTTATGAATAAGCCTCGGCTAACTCCGTGCCAGCAGCCGCGGTAATACGGAGGATGCGAGCGTTATCCGGATTTATTGGGTTTAAAGGGAGCGTAGACGGCGGTTTAAGTCAGCTGTGAAATGGTGCGGCTCAACCGTAGCGCTGCAGTTGAAACTGGACGGCTTGAGTGCAGGTGAGGCAAGCGGAATTCGTTGTGTAGCGGTGAAATGCTTAGATATCACGAAGAACCCCGATTGCGAAGGCAGCCTGCTAAGCTGCAACTGACGTTGAGGCTCGAAAGTGTGGGGATCAAACAGGATTAGATACCCTGGTAGTC
>LST206_11211
CCTACGGGGTGCAGCAGTGAGGAATATTGGTCAATGGGCGAGAGCCTGAACCAGCCAAGTAGCGTGAAGGATGACTGCCCTACGGGTTGTAAACTTCTTTTATAAGGGAATAAAGTATTCTACGTGTAGAGTTTTGTATGTACCTTATGAATAAGCATCGGCTAACTCCGTGCCAGCAGCCGCGGTAATACGGAGGATGCGAGCGTTATCCGGATTTATTGGGTTTAAAGGGAGCGTAGACGGCCGTTTAAGTCAGCTGTGAAATGGTGCGGCTCAACCGTAGCACTGCAGTTGAAACTGGACGGCTTGAGTGCAGTTGAGGCAGGCGGAATTCGTGGTGTAGCGGTGAAATGCTTAGATATCACGAAGAACCCCGATTGCGAAGGCAGCCTGCTAAGCTGCAACTGACGTTGAGGCTCGAAAGTGTGGGTATCAAACAGGATTAGATACCCGTGTAGTC
>LST206_63
CCTACGGGTGGCAGCAGTGGGGAATATTGCACAATGGGGGAAACCCTGATGCAGCGACGCCGCGTGGAGGAAGAAGGTCTTCGGATTGTAAACTCCTGTTGTTGAGGAAAAAGAGGATGGTACCCAACAAGGATGTGACGGCTAACTACGTGCCAGCAGCCGCGGTAAAACGTAGGTCACGAGCGTTGTCCGGAATTACTGGGTGTAAAGGGAGCGCAGGCGGGTATGCAAGTTGGGAGTGAAATACATGGGCTCAACCCATGAACTGCTCTCAAAACTGGGTATCTTGAGTAGTGCAGAGGTGGGCGGAATTCCCGGTGTAGCGGTGGAATGCGTAGATATCGGGAGGAACACCAGTGGCGAAGGCGGCATACTGGGCACCAACTGACGCTGAGGCTCGAAAGTGTGGGTAGCAAACAGGATTAGATACCCTCGTAGTC
>LST206_8967
CCTACGGGACGCAGCAGTGAGGAATATTGGTCAATGGGCGAGAGCCTGAACCAGCCAAGTAGCGTGAAGGATGACTGCCCTACGGGTTGTAAACTTCTTTTATAAGGGAATAAAGTTCTCTACGTGTAGAGTTTTGTATGTACCTTATGAATAAGCATCGGCTAACTCCGTGCCAGCAGCCGCGGTAATACGGAGGATGCGAGCGTTATCCGGATTTATTGGGTTTAAAGGGAGCGTAGACGGCGGTTTAAGTCAGCTGTGAAATGGTGCGGCTCAACCGTAGCACTGCAGTTGAAACTGGACGGCTTGAGTGCAGTTGAGGCAGGCGGAATTCGTGGTGTAGCGGTGAAATGCTTAGATATCACGAAGAACCCCGATTGCGAAGGCAGCCTGCTAAGCTGCAACTGACGTTGAGGCTCGAAAGTGTGGGTATCAAACAGGATTAGATACCCCAGTAGTC
>LST206_20080
CCTACGGGACGCAGCAGTGAGGAATATTGGTCAATGGGCGAGAGCCTGAACCAGCCAAGTAGCGTGAAGGATGACTGCCCTATGGGTTGTAAACTTCTTTTATACGGGAATAACAAGCGGCACGTGTGCCGCTCTGCATGTACCGTATGAATAAGCATCGGCTAACTCCGTGCCAGCAGCCGCGGTAATACGGAGGATGCGAGCGTTATCCGGATTTATTGGGTTTAAAGGGAGCGTAGACGGGTCCTTAAGTCAGTTGTGAAAGTTTGCGGCTCAACCGTAAAATTGCAGTTGATACTGGGGACCTTGAGTGCGGCAGAGGCAGGCGGAATTCGTGGTGTAGCGGTGAAATGCTTAGATATCACGAAGAACTCCGATTGCGAAGGCAGCTTGCTGGACCGTAACTGACGTTGATGCTCGAAAGTGCGGGTATCAAACAGGATTAGATACCCTAGTAGTC
>LST206_22291
CCTACGGGCTGCAGCAGTGAGGAATATTGGGCAATGGAGGGAACTCTGACCCAGCCATGCCGCGTGAGTGAAGAAGGTTTTCGGATTGTAAAGCTCTTTCGCATGGGACGATGATGACGGTACCATGATAAGAAGCCCCGGCTAACTTCGTGCCAGCAGCCGCGGTAATACGAAGGGGGCAAGCGTTGTTCGGAATTACTGGGCGTAAAGGGAGTGTAGGCGGTTTAGTAAGATAGCGGTGAAATGCCGGAGCTCAACTTCGGAATTGCCGTTATAACTATTAGGCTAGAATGACAGAGAGGATAGCGGAATACCCAGTGTAGAGGTGAAATTCGTAGATATTGGGTAGAACACCGGTGGCGAAGGCGGCTATCTGGCTGTAAATTGACGCTGAGGCTCGAAAGCATGGGGAGCAAACAGGATTAGATACCCTCGTAGTC
>LST206_33423
GGGCCGCAGCAGTGGGGAATATTGGGCAATGGGCGCAAGCCTGACCCAGCAACGCCGCGTGAAGGAAGAAGGCTTTCGGGTTGTAAACTTCTTTTGTCAGGGAACAGTAGAAGAGGGTACCTGACGAATAAGCACCGGCTAAATACGTGCCAGCAGCCGCGGTAATACGTATGGTGCAAGCGTTATCCGGATTTACTGGGTGTAAAGGGAGCGTAGACGGAGAAGCAAGTCTGGAGTGAAAGCCCGGGGCTCAACCCCGGGACTGCTTTGGAAACTGTTATTCTTGAGTGCCGGAGAGGTAAGCGGAATTCCTAGTNTAGCGNTGNAATGCGTAGATATTAGGNNGAACACCANTGGCNAANNCNNCTTACTGGACGGTAACTNACNTTNAGNCTCGAAAGCGTNGGGAGCAAACANGATTAGATACCCTAGTAGTC
>LST206_31180
CCTACGGGCGGCAGCAGTGGGGAATATTGCACAATGGGGGAAACCCTGATGCAGCGACGCCGCGTGAGGGAAGAAGGTTTTCGGATTGTAAACCTCTGTCCTTGGTGACGATAATGACGGTAGCCAAGGAGGAAGCCACGGCTAACTACGTGCCAGCAGCCGCGGTAATACGTAGGTGGCAAGCGTTGTCCGGAATTACTGGGTGTAAAGGGAGCGTAGGCGGGGAAGCAAGTTGAATGTTAAATCTATGGGCTCAACCCATAGTAGCGTTCAAAACTGTTTTTCTTGAGTGAAGTAGAGGCAAGCGGAATTCCTAGTGTAGCGGTGAAATGCGTAAATATTAGGAGGAACACCAGTGGCGAAGGCGGCTTGCTGGGCTTTAACTGACGCTGAGGCTCGAAAGCGTGGGTAGCAAACAGGATTAGATACCCCTGCAGTC
>LST206_13420
CCTACGGGACGCAGCAGTTAGGAATATTCGTCAATGGGGGAAACCCTGAACGAGCAATGCCGCGTGAGTGATGAAGGTCTATACGATTGTAAATCTCTGTTGCGAGGGACGAATAGCTTTCATAGGTAATGATGAAAGTGTGACGGTACCTCGTCAGAAAGCCCCGGCTAACTACGTGCCAGCAGCCGCGGTAATACGTAGGGGGCGAGCGTTATCCGGATTTATTGGGCGTAAAGCGTTCGTAGGCGGTTTGTTAAGTCTAAAATCAAATCTTGGGGCTTAACTCCATTCAGTTTTAGAAACTGGCAGACTTGAGTGTGGTAGAGGCAAGTGGAATTTCTAGTGTAGCGGTTAAATGCGTAGATATTAGAAGGAACACCAGTGGCGAAGGCGGCTTGCTGGGCCATTACTGACGCTGAGGAACGAGAGCGTGGGGAGCAAATAGGATTAGATACCCTAGTAGTC
>LST206_17865
CCTACGGGGTGCAGCAGTGGGGAATATTGCACAATGGGGGAAACCCTGATGCAGCGACGCCGCGTGGAGGAAGAAGGTCTTCGGATTGTAAACTCCTGTTATTCGGGAAAAGAAGGATGGTACCCAAACAGGAAGTCACGGCTAACTACGTGCCAGCAGCCGCGGTAAAACGTAGGTCACGAGCGTTGTCCGGAATTACTGGGTGTAAAGGGAGCGTAGGCGGGTATGCAAGTCGGGAGTGAAATACATGGGCTCAACCCATGAACTGCTAGCAAAACTGGGTATCTTGAGTGGAGCAGAGGTAGGCGGAATTCCTGGTGTAGCGGTGGAATGCGTAGATATCGGGAGGAACACCAGTGGCGAAGGCGGCCTACCGGGCACCAACTGACGCTGAGGCTCGAAAGCGTGGGGAGCAAACAGGATTAGATACCCGTGTAGTC
>LST206_4533
CCTACGGGATGCAGCAGTGGGGAATATTGCACAATGGGGGAAACCCTGATGCAGCGACGCCGCGTGAGTGAAGAAGTATTTCGGTATGTAAAGCTCTATCAGCAGGGAAGAAAATGACGGTACCTGACTAAGAAGCACCGGCTAAATACGTGCCAGCAGCCGCGGTAATACGTATGGTGCAAGCGTTATCCGGATTTACTGGGTGTAAAGGGAGCGTAGACGGATAGGCAAGTCTGGAGTGAAAACCCGGGGCTCAACCCCGGGACTGCTTTGGAAACTGTTTATCTAGAGTGCTGGAGAGGTAAGTGGAATTCCTAGTGTAGCGGTGAAATGCGTAGATATTAGGAAGAACACCAGTGGCGAAGGCGGCTTACTGGACAGTAACTGACGTTGAGGCTCGAAAGCGTGGGTAGCAAACAGGATTAGATACCCGTGTAGTC
>LST206_6766
CCTACGGGCGGCAGCAGTGGGGAATATTGGGCAATGGGCGCAAGCCTGACCCAGCAACGCCGCGTGAAGGAAGAAGGCTTTCGGGTTGTAAACTTCTTTTGTCAGGGAACAGTAGAAGAGGGTACCTGACGAATAAGCTCCGGCTAACTACGTGCCAGCAGCCGCGGTAATACGTAGGGAGCGAGCGTTGTCCGGAATTACTGGGTGTAAAGGGAGCGCAGGCGGGTATGCAAGTTGGGAGTGAAATACATGGGCTCAACCCATGAACTGCTCTCAAAACTGTGTATCTTGAGTAGTGCAGAGGTAGGCGGAATTCCCGGTGTAGCGGTGGAATGCGTAGATATCGGGAGGAACACCAGTGGCGAAGGCGGCCTACTGGGCACCAACTGACGCTGAGGCTCGAAAGTGTGGGTAGCAAACAGGATTAGATACCCTCGTAGTC
>LST206_11212
CCTACGGGCTGCAGCAGTGGGGGATATTGCACAATGGGGGAAACCCTGATGCAGCGACGCCGCGTGAGTGAAGAAGTTCTTCGGTATGTAAAGCTCTATTAGCAGGGAAGAGAATGACGGTACCTGAGTAAGAAGCCCCGGCTAACTACGTGCCAGCAGCCGCGGTAATACGTAGGGGGCAAGCGTTATCCGGATTTACTGGGTGTAAAGGGAGCGTAGACGGCAAAGCAAGTCTGAAGTGAAAGCCCGGGGCTCAACCCCGGGACTGCTTTGGAAACTGTTCTGCTAGAGTGCTGGAGAGGTAAGCGGAATTCCTAGTGTAGCGGTGAAATGCGTAGATATTAGGAGGAACACCAGTGGCGAAGGCGGCTTACTGGACAGTAACTGACGTTGAGGCTCGAAAGCGTGGGGAGCAAACAGGATTAGATACCCCCGTAGTC
>LST206_15638
CCTACGGGCTGCAGCAGTGGGGAATATTGCACAATGGGGGAAACCCTGATGCAGCGACGCCGCGTGAGTGAAGAAGTATTTCGGTATGTAAAGCTCTATCAGCAGGGAAGAAACTGACGGTACCTGACTAAGAAGCACCGGCTAAATACGTGCCAGCAGCCGCGGTAATACGTATGGTGCAAGCGTTATCCGGATTTACTGGGTGTAAAGGGAGCGCAGGCGGGTATGCAAGTTGGGAGTGAAATACATGGGCTCAACCCATGAACTGCTCTCAAAACTGTGTATCTTGAGTAGTGCAGAGGTAGGCGGAATTCCCGGTGTAGCGGTGGAATGCGTAGATATCGGGAGGAACACCAGTGGCGAAGGCGGCCTACTGGGCACCAACTGACGCTGAGGCGCGAAAGTGTGGGTAGCAAACAGGATTAGATACCCTTGTAGTC
>LST206_20081
CCTACGGGACGCAGCAGTGAGGAATATTGGTCAATGGGCGAGAGCCTGAACCAGCCAAGTAGCGTGAAGGATGACTGCCCTACGGGTTGTAAACTTCTTTTATAAGGGAATACAGTATTCTACGTGTAGAGTTTTGTATGTACCTTATGACTAAGCATCGGCTAACTCCGTGCCAGCAGCCGCGGTAATACGGAGGATGCGAGCGTTATCCGGATTTATTGGGTTTAAAGGGAGCGTAGACGGCGGTTTAAGTCAGCTGTGAAATGGTGCGGCTCAACCGTAGCACTGCAGTTGAAACTGGACGGCTTGAGTGCAGTTGAGGCAGGCGGAATTCGTGGTGTAGCGGTGAAATGCTTAGATATCACGAAGAACCCCGATTGCGAAGGCAGCCTGCTAAGCTGCAACTGACGTTGAGGCACGAAAGTGTGGGGAGCAAACAGGATTAGATACCCTCGTAGTC
>LST206_33424
GGGGGGCAGCAGTGAGGAATATTGGTCAATGGGCGAGAGCCTGAACCAGCCAAGTAGCGTGAAGGATGACTGCCCTATGGGTTGTAAACTTCTTTTATACGGGAATAACACGCGGCACGTGTGCCGTTCTGCATGTACCGTATGAATAAGCATCGGCTAACTCCGTGCCAGCAGCCGCGGTAATACGGAGGATGCGAGCGTTATCCGGATTTATTGGGTTTAAAGGGAGCGTAGACGGGTCCTTAAGTCAGTTGTGAAAGTTTGCGGCTCAACCGTAAAATTGCAGTTGATACTGGGGACCTTGAGTGCGGCAGAGGCAGGCGGAATTCGTGGTNTAGCGNGGNAATGCTTAGATATCACGNNGAACTCCGNTTGCNAANNCNNCTTGCTGGACCGTAACTNACNTTNATNCTCGAAAGTGCNGGTATCAAACANGATTAGATACCCCAGTAGTC
>LST206_64
CCTACGGGCTGCAGCAGTGGGGAATCTTGCGCAATGGGCGAAAGCCTGACGCAGCGACGCCGCGTGCGGGACGAAGGCCTTCGGGTCGTAAACCGCTTTCAGCAGGGACGAGGGGGCAACCTGACGGTACCTGCAGAAGAAGCCCCGGCTAACTACGTGCCAGCAGCCGCGGTACTACGTAGGGGGCGAGCGTTATCCGGATTCATTGGGCGTAAAGCGCTCGTAGGCGGTCCGTTAGGTCGGGAGTCAAATCCGGGGGCTCAACCCCCGCCCGCTCCCGATACCGGCGGACTTGAGTTTGGTAGGGGAAGGCGGAATTCCAAGTGTAGCGGTGGAATGCGCAGATATTTGGAAGAACACCGGTGGCGAAGGCGGCCTGCTGGGCCACAACTGACGCTGAGGAGCGAAAGCTAGGGGAGCGAACAGGATTAGATACCCCAGTAGTC
>LST206_8968
CCTACGGGGTGCAGCAGTGAGGAATATTGGTCAATGGACGAGAGTCTGAACCAGCCAAGTAGCGTGAAGGATGAAGGTCCTACGGATTGTAAACTTCTTTTATAAGGGAATAAACCCTCCCACGTGTGGGAGCTTGTATGTACCTTATGAATAAGCATCGGCTAACTCCGTGCCAGCAGCCGCGGTAATACGGAGGATGCGAGCGTTATCCGGATTTATTGGGTTTAAAGGGTGCGCAGGCTGTCGTGCAAGTCAGCGGTCAAATGTCGGGGCTCAACCCCGGCCTGCCGTTGAAACTGCATGTCTGGCGTGAGTGTGAGGTAGGCGGAATGCGTTGTGTAGCGGTGAAATGCATAGATATGACGCAGAACTCCGATTGCGAAGGCAGCTTACCAACACTTTACGGACGCTGAGGCACGAAAGCGTGGGTATCGAACAGGATTAGATACCCTAGTAGTC
>LST206_28966
CCTACGGGATGCAGCAGTGGGGGATATTGCACAATGGGGGAAACCCTGATGCAGCGACGCCGCGTGGAGGAAGAAGGTTTTCGGATTGTAAACTCCTGTCGTAAGGGACGATAATGACGGTACCTTACAAGAAAGCCACGGCTAACTACGTGCCAGCAGCCGCGGTAATACGTAGGGGGCGAGCGTTGTCCGGAATTACTGGGCGTAAAGGGCGTGTAGGCGGGACTGCAAGTCAGATGTGAAAACCACGGGCTCAACCTGTGGCCTGCATTTGAAACTGTAGTTCTTGAGTGTCGGAGAGGCAATCGGAAGTCCGTGTGTAGCGGTGAAATGCGTAGATATACGGAGGAACACCAGTGGCGAAGGCGGCCAACTGGGCTTTAACTGACGCTGAGGCTCGAAAGTGTGGGGAGCAAACAGGATTAGATACCCTTGTAGTC
>LST206_22292
CCTACGGGGGGCAGCAGTGAGGAATATTGGTCAATGGGCGAGAGCCTGAACCAGCCAAGTAGCGTGAAGGATGACTGCCCTACGGGTTGTAAACTTCTTTTATAAGGGAATAAAGTATTCTACGTGTAGAGTTTTGTATGTACCTTATGAATAAGCATCGGCTAACTCCGTGCCAGCAGCCGCGGTAATACGGAGGATGCGAGCGTTATCCGGATTTATTGGGTTTAAAGGGAGCGTAGACGGCCGTTTAAGTCAGCTGTGAAATGGTGCGGCTCAACCGTAGCACTGCAGTTGAAACTGGTCGGCTTGAGTGCAGTTGAGGCAGGCGGAATTCGTGGTGTAGCGGTGAAATGCTTAGATATCACGAAGAACCCCGATTGCGAAGGCAGCCTGCTAAGCTGCAACTGACGTTGAGGCTCGAAAGTGTGGGTATCAAACAGGATTAGATACCCGTGTAGTC
>LST206_24540
CCTACGGGCTGCAGCAGTGAGGAATATTGGTCAATGGACGGGAGTCTGAACCAGCCAAGTCGCGTGAAGGATGACGGCCCTACGGGTTGTAAACTTCTTTAGTGCGGTAACAAATAAAGGCACGCGTGCCATGTTGAGTGTACCGCAAGCATAAGCATCGGCTAACTCCGTGCCAGCAGCCGCGGTAATACGGAGGATGCGAGCGTTATCCGGATTTATTGGGTTTAAAGGGAGCGTATACGGCCGTTTAAGTCAGATGTGAAATGGTGCGGCTAAAACGTAGAACTGCAGTTGAAACTGGACGGCTTGAGTGCAGTTGAGGCAGGCGGAATTCGTGGTGTAGCGGTGAAATGCTTAGATATCACGAAGAACTCCGATTGCGAAGGCAGCTTGCTGGACCGTAACTGACGTTGATGCTCGAAAGTGCGGGTATCAAACAGGATTAGATACCCCGGTAGTC
>LST206_4534
CCTACGGGCTGCAGCAGTGAGGAATATTGGTCAATGGGCGAGAGCCTGAACCAGCCAAGTAGCGTGAAGGATGACTGCCCTACGGGTTGTAAACTTCTTTTATAAGGGAATAAAGTATTCTACGTGTAGAGTTTTGTATGTACCTTATGAATAAGCATCGGCTAACTACGTGCCAGCAGCCGCGGTAATACGGAGGATGCGAGCGTTATCCGGATTTATTGGGTTTAAAGGGAGCGTAGACGGCCGTTTAAGTCAGCTGTGAAATGGTGCGGCTCAACCGTAGCACTGCAGTGGAAACTGGACGGCTTGAGTGCAGTTGAGGCAGGCGGAATTCGTAGTGTAGCGGTGAAATGCTTAGATATCACGAAGAACCCCGGTTGCGAAGGCAGCCTGCTAAGCTGTAACTGACGTTGAGGCTCGAAAGTGTGGGTATCAAACAGGATTAGATACCCTTGTAGTC
>LST206_11213
CCTACGGGACGCAGCAGTGAGGAATATTGGTCAATGGGCGAGAGCCTGAACCAGCCAAGTAGCGTGAAGGATGACTGCCCTATGGGTTGTAAACTTCTTTTATACGGGAATAACAAGCGGCACGTGTGCCGCTCTGCATGTACCGTATGAATAAGCATCGGCTAACTCCGTGCCAGCAGCCGCGGTAATACGGAGGATGCGAGCGTTATCCGGATTTATTGGGTTTAAAGGGAGCGTAGACGGGTCCTTAAGTCAGTTGTGAAAGTTTGCGGCTCAACCGTAAAATTGCAGTTGATACTGGGGACCTTGAGTGCGGCAGAGGCAGGCGGAATTCGTGGTGTAGCGGTGAAATGCTTAGATATCACGAAGAACTCCGATTGCGAAGGCAGCTTGCTGGACCGTAACTGACGTTGATGCTCGAAAGTGCGGGTATCAAACAGGATTAGATACCCGAGTAGTC
>LST206_31181
CCTACGGGGGGCAGCAGTGGGGAATATTGGGCAATGGGCGCAAGCCTGACCCAGCAACGCCGCGTGAAGGATGAAGGCCCTCGGGTTGTAAACTTCTTTTAACAGGGACGAATAAAGTGACGGTACCTGTTGAATAAGCCACGGCTAACTACGTTCCAGCAGCCGCGGTAATACGTAGGTGGCGAGCGTTATCCGGATTTACTGGGTGTAAAGGGCGTGTAGGCGGGACTGCAAGTCAGGCGTGAAAACCACGGGCTCAACCTGTGGCCTGCGTTTGAAACTGTAGTTCTTGAGTGATGGAGAGGCAGGCGGAATTCCGTGTGTAGCGGTGAAATGCGTAGATATACGGAGGAACACCAGTGGCGAAGGCGGCCTGCTGGACATTAACTGACGCTGAGGCGCGAAAGCGTGGGGAGCAAACAGGATTAGATACCCTCGTAGTC
>LST206_6767
CCTACGGGGGGCAGCAGTGAGGAATATTGGTCAATGGGCGAGAGCCTGAACCAGCCAAGTAGCGTGAAGGATGACTGCCCTACGGGTTGTAAACTTCTTTTATAAGGGAATAAAGTATTCTACGTGTAGAGTTTTGTATGTACCTTATGAATAAGCATCGGCTAACTCCGTGCCAGCAGCCGCGGTAATACGGAGGATGCGAGCGTTATCCGGATTTATTGGGTTTAAAGGGAGCGTAGACGGCCGTTTAAGTCAGCTGTGAAATGGTGCGGCTCAACCGTAGCACTGCAGTTGAAACTGGACGGCTTGAGTGCAGTTGAGGCAGGCGGAATTCGTGGTGTAGCGGTGAAATGCTTAGATATCACGAAGAACCCCGATTGCGAAGGCAGCCTGCTAAGCTGCAACTGACGTTGAGGCTCGAAAGTGTGGGTATCAAACAGGATTAGATACCCTAGTAGTC
>LST206_17866
CCTACGGGTGGCAGCAGTGAGGAATATTGGTCAATGGGCGCGAGCCTGAACCAGCCAAGTAGCGTGGAGGATGACTGCCCTACGGGTTGTAAACTCCTTTTGCAGGGGGATAAAGTGTGCCACGTGTGGCATATTGCAGGTACCCTGCGAATAAGCATCGGCTAACTCCGTGCCAGCAGCCGCGGTAATACGGAGGATGCGAGCGTTATCCGGATTTATTGGGTTTAAAGGGAGCGCAGACGGCCCCTTAAGTCAGCTGTGAAAGTTTGCGGCTCAACCGTAAAATTGCAGTTGAAACTGTGGGGCTTGAGTACGGTCGCGGCATGCGGAATTCGTGGTGTAGCGGTGAAATGCATAGATATCACGAAGAACCCCGATTGCGAAGGCAGCATGCCAGTCCGCCACTGACGTTGAGGCTCGAAGGTGCGGGTATCAAACAGGATTAGATACCCCAGTAGTC
>LST206_15639
CCTACGGGTTGCAGCAGTGGGGAATATTGCACAATGGGGGAAACCCTGATGCAGCGACGCCGCGTGGAGGAAGAAGGTCTTCGGATTGTAAACTCCTGTTGTTGGGGAAAAGAAGGATGGTACCCAACAAGGAAGTGACGGCTAACTACGTGCCAGCAGCCGCGGTAAAACGTAGGTCACGAGCGTTGTCCGGAATTACTGGGTGTAAAGGGAGCGCAGGCGGGTATGCAAGTTGGGAGTGAAATGCATGGGCTCAACCCATGAACTGCTCTCAAAACTGTGTATCTTGAGTAGTGCAGAGGTAGGCGGAATTCCCGGTGTAGCGGTGGAATGCGTAGATATCGGGAGGAACACCAGTGGCGAAGGCGGCCTACTGGGCACCAACTGACGCTGAGGCTCGAAAGTGTGGGTAGCAAACAGGATTAGATACCCCCGTAGTC
>LST206_65
CCTACGGGTTGCAGCAGTCGGGAATATTGCGCAATGGAGGAAACTCTGACGCAGTGACGCCGCGTATAGGAAGAAGGTTTTCGGATTGTAAACTGCTTTAGACAGGGAAGAAGAAAGACAGTACCTGTAGAATAAGCTCCGGCTAACTACGTGCCAGCAGCCGCGGTAATACGTAGGGAGCAAGCGTTATCCGGATTTATTGGGTGTAAAGGGTGCGTAGACGGGAAGTCAAGTTAGTTGTGAAATCCCTCGGCTCAACTGAGGAACTGCAACTAAAACTAACATTCTTGAGTGCTGGAGAGGAAAGTGGAATTCCTAGTGTAGCGGTGAAATGCGTAGATATTAGGAGGAACACCAGTGGCGAAGGCGACTTTCTGGACAGTAACTGACGTTGAGGCACGAAAGTGTGGGGAGCAAACAGGATTAGATACCCTAGTAGTC
>LST206_13421
CCTACGGGCGGCAGCAGTGGGGAATATTGCACAATGGAGGAAACTCTGATGCAGCGATGCCGCGTGAGGGAAGAAGGTCTTCGGATTGTAAACCTCTGTCATTGGGGACGATAATGACGGTACCCAAGAAGGAAGCTCCGGCTAACTACGTGCCAGCAGCCGCGGTAATACGTAGGGAGCAAGCGTTGTCCGGAATTACTGGGTGTAAAGGGAGTGTAGGCGGGACAGCAAGTCAGATGTGAAAATTATGGGCTCAACCCATAACCTGCATTTGAAACTGTAGTTCTTGAGTGAAGTAGAGGTAAGCGGAATTCCTAGTGTAGCGGTGAAATGCGTAGATATTAGGAGGAACATCAGTGGCGAAGGCGGCTTACTGGGCTTTTACTGACGCTGAGGCTCGAAAGCGTGGGGAGCAAACAGGATTAGATACCCTCGTAGTC
>LST206_28967
CCTACGGGGCGCAGCAGTGAGGAATATTGGTCAATGGGCGAGAGCCTGAACCAGCCAAGTAGCGTGAAGGATGACTGCCCTATGGGTTGTAAACTTCTTTTATACGGGAATAACAAGCGGCACGTGTGCCGCTCTGCATGTACCGTATGAATAAGCATCGGCTAACTCCGTGCCAGCAGCCGCGGTAATACGGAGGATGCGAGCGTTATCCGGATTTATTGGGTTTAAAGGGAGCGTAGACGGGTCCTTAAGTCAGTTGTGAAAGTTTGCGGCTCAACCGTAAAATTGCAGTTGATACTGGGGACCTTGAGTGCGGCAGAGGCAGGCGGAATTCGTGGTGTAGCGGTGAAATGCTTAGATATCACGAAGAACTCCGATTGCGAAGGCAGCTTGCTGGACCGTAACTGACGTTGATGCTCGAAAGTGCGGGTATCAAACAGGATTAGATACCCCGGTAGTC
>LST206_33426
TGCAGCAGTGGGGAATATTGCACAATGGGGGAAACCCTGATGCAGCAACGCCGCGTGAAGGAAGACGGTTTTCGGATTGTAAACTTCTTTTCTTAGTGAAGAAGAAAGTGACGGTAGCTAAGGAATAAGCATCGGCTAACTACGTGCCAGCAGCCGCGGTAATACGTAGGATGCAAGCGTTATCCGGATTTACTGGGTGTAAAGGGAGCGCAGGCGGGACTTCAAGTTGGATGTGAAATACCGGGGCTCAACCCCGGAGCTGCATCCAAAACTGTAGTTCTTGAGTGGAGTAGAGGCAAGCGGAATTCCGAGTNTAGCGNGGNAATGCGTAGATATTCGGNNGAACACCANTGGCNAANNCNNCTTGCTGGGCTCTAACTNACNCTNAGNCTCGAAAGTGTNGTGAGCAAACANGATTAGATACCCGAGTAGTC
>LST206_2291
CCTACGGGAGGCAGCAGTGAGGAATATTGGTCAATGGGCGAGAGCCTGAACCAGCCAAGTAGCGTGAAGGATGACTGCCCTACGGGTTGTAAACTTCTTTTATAAGGGAATAAAGTTCTCTACGTGTAGAGTTTTGTATGTACCTTATGAATAAGCATCGGCTAACTCCGTGCCAGCAGCCGCGGTAATACGGAGGATGCGAGCGTTATCCGGATTTATTGGGTTTAAAGGGAGCGTAGACGGCGGTTTAAGTCAGCTGTGAAATGGTGCGGCTCAACCGTAGCACTGCAGTTGAAACTGGACGGCTGGAGTGCAGTTGAGGCAGGCGGAATTCGTGGTGTAGCGGTGAAATGCTTAGATATCACGAAGAACCCCGATTGCGAAGGCAGCCTGCTAAGCTGCAACTGACGTTGAGGCTCGAAAGTGTGGGTATCAAACAGGATTAGATACCCCCGTAGTC
>LST206_26736
CCTACGGGGGGCAGCAGTCGGGAATATTGCGCAATGGAGGAAACTCTGACGCAGTGACGCCGCGTATAGGAAGAAGGTTTTCGGATTGTAAACTATTGTCGTTAGGGAAGAAAAAGGACAGTACCTAAGGAGGAAGCTCCGGCTAACTACGTGCCAGCAGCCGCGGTAATACGTAGGGAGCGAGCGTTATCCGGATTTATTGGGTGTAAAGGGTGCGTAGACGGGAATATAAGTTAGTTGTGAAATCCCTCGGCTCAACTGAGGAACTGCAACTAAAACTGTATTTCTTGAGTGCGGGAGAGGAAAGTGTAATGCCTAGTGTAGCGGTGAAATGCGTAGATATTAGGAGGAACACCAGTGGCGAAGGCGACTTTCTGGACCGTAACTGACGTTGAGGCACGAAAGTGTGGGGAGCAAACAGGATTAGATACCCCGGTAGTC
>LST206_24541
CCTACGGGAGGCAGCAGTCGGGAATATTGCGCAATGGAGGAAACTCTGACGCAGTGACGCCGCGTATAGGAAGAAGGTCTTCGGATTGTAAACTATTGTCGTTAGGGAAGAGAAAGGACAGTACCTAAGGAGGAAGCTCCGGCTAACTACGTGCCAGCAGCCGCGGTAATACGTAGGGAGCGAGCGTTATCCGGATTTATTGGGTGTAAAGGGTGCGTAGACGGGAGAATAAGTTAGTTGTGAAATCCCTCGGCTTAACTGAGGAACTGCAACTAAAACTATTTTTCTTGAGTGCAGGAGAGGAAAGTGGAATTCCTAGTGTAGCGGTGAAATGCGTAGATATTAGGAGGAACACCAGTGGCGAAGGCGACTTTCTGGACTGTAACTGACGTTGAGGCACGAAAGTGTGGGGAGCAAACAGGATTAGATACCCTCGTAGTC
>LST206_11214
CCTACGGGATGCAGCAGTGAGGAATATTGGTCAATGGACGGGAGTCTGAACCAGCCAAGTCGCGTGAAGGATGACGGCCCTACGGGTTGTAAACTTCTTTAGTGCGGGAACAAATAAAGGCACGCGTGCCATGTTGAGTGTACCGCAAGAATAAGCATCGGCTAACTCCGTGCCAGCAGCCGCGGTAATACGGAGGATGCGAGCGTTATCCGGATTTATTGGGTTTAAAGGGTGCGCAGGCTGTCGTGCAAGTCAGCGGTCAAATGTCGGGGCTCAACCCCGGCCTGCCGTTGAAACTGCATGGCTGGCGTGAGTGTGAGGTAGGCGGAATGCGTTGTGTAGCGGTGAAATGCATAGATATGACGCAGAACTCCGATTGCGAAGGCAGCTTACCAACACTTTACGGACGCTGAGGCACGAAAGCGTGGGTATCGAACAGGATTAGATACCCGGGTAGTCC
>LST206_4535
CCTACGGGCGGCAGCAGTGGGGAATATTGCACAATGGGGGAAACCCTGATGCAGCGACGCCGCGTGGAGGAAGAAGGTCTTCGGATTGTAAACTCCTGTTGTTGAGGAAGAAAAGGACGGTACTCAACAAGGAAGTGACGGCTAACTACGTGCCAGCAGCCGCGGTAAAACGTAGGTCACGAGCGTTGTCCGGAATTACTGGGTGTAAAGGGAGCGCAGGCGGGTAGACAAGTTGGGAGTGAAATGCATGGGCTCAACCCATGAACTGCTCTCAAAACTGTAGATCTTGAGTAGTGCAGAGGTAGGCGGAATTCCCGGTGTAGCGGTGGAATGCGTAGATATCGGGAGGAACACCAGTGGCGAAGGCGGCCTACTGGGCACCAACTGACGCTGAGGCTCGAAAGTGTGGGTAGCAAACAGGATTAGATACCCTTGTAGTC
>LST206_15640
CCTACGGGTGGCAGCAGTAGGGAATATTGCTCAATGGGGGAAACCCTGAAGCAGCAACGCCGCGTGGAGGATGAAGGTTTTCGGATTGTAAACTCCTTTTGTTAGAGAAGATAATGACGGTATCTAACGAATAAGCACCGGCTAACTCCGTGCCAGCAGCCGTGGTAATACGGAGGGTGCAAGCGTTACTCGGAATCACTGGGCGTAAAGAGCGCGTAGGCGGGGTAGTAAGTCAGATGTGAAATCCTATGGCTTAACCACAGAACTGCATTTGAAACTACTACTCTAGAGTATGGGAGAGGTAGGTGGAATTCTTGGTGTAGGGGTAAAATCCGTAGAGATAAAGAGGAATACTCATTGCGAAGGCGACCTGCTGGAACATTACTGACGCTGATGCGCGAAAGCGTGGGGAGCAAACAGGATTAGATACCTAGTAGTC
>LST206_6768
CCTACGGGATGCAGCAGTGGGGAATATTGCACAATGGGGGAAACCCTGATGCAGCAACGCCGCGTGAAGGAAGACGGTTTTCGGATTGTAAACTTCTTTTCTTAGTGAAGAAGAAAGTGACGGTAGCTAAGGAATAAGCATCGGCTAACTACGTGCCAGCAGCCGCGGTAATACGTAGGATGCAAGCGTTATCCGGATTTACTGGGTGTAAAGGGAGCGCAGGCGGGACTTCAAGTTGGATGTGAAATACCGGGGCTCAACCCCGGAGCTGCATCCAAAACTGTAGTTCTTGAGTGGAGTAGAGGCAAGCGGAATTCCGAGTGTAGCGGTGAAATGCGTAGATATTCGGAGGAACACCAGTGGCGAAGGCGGCTTGCTGGGCTCTAACTGACGCTGAGGCTCGAAAGTGTGGGGAGCAAACAGGATTAGATACCCTTGTAGTC
>LST206_8969
CCTACGGGACGCAGCAGTGGGGAATATTGGGCAATGGGCGCAAGCCTGACCCAGCAACGCCGCGTGAAGGAAGAAGGCCCTCGGGTTGTAAACTTCTTTTGTCAGGGACGAAGCAAGTGACGGTACCTGACGAATAAGCCACGGCTAACTACGAGCCAGCAGCCGCGGTAATACGTAGGTGGCAAGCGTTATCCGGATTTACTGGGTGTAAAGGGCGTGTAGGCGGGATTGCAAGTCAGATGTGAAAACCACGGGCTCAACCTGTGGCCTGCAGTTGAAACTGCAGTTCTTGAGTACTGGAGAGGCAGACGGAATTCCTAGTGTAGCGGTGAAATGCGTAGATATTAGGAGGAACACCAGTGGCGAAGGCGGTATGCTGGACAGCAACTGACGCTGAGGCGCGAAAGCGTGGGGAGCAAACAGGATTAGATACCCTGGTAGTC
>LST206_22293
CCTACGGGCGGCAGCAGTGGGGAATATTGGGCAATGGGCGAAAGCCTGACCCAGCAACGCCGCGTGAAGGAAGAAGGCTTTCGGGTTGTAAACTTCTTTTATCAGGGACGAAGTAGTGACGGTACCTGATGAATAAGCTCCGGCTAACTACGTGCCAGCAGCCGCGGTAATACGTAGGGAGCAAGCGTTGTCCGGATTTACTGGGTGTAAAGGGCGCGTAGGCGGGGAAGCAAGTCAGGTGTGAAAACTATGGGCTCAACCCATAGCCTGCACTTGAAACTGTAGTTCTTGAGTGCTGGAGAGGCAATCGGAATTCCGTGTGTAGCGGTGAAATGCGTAGATATACGGAGGAACACCAGTGGCGAAGGCGGATTGCTGGACAGTAACTGACGCTGAGGCGCGAAAGCGTGGGGAGCAAACAGGATTAGATACCCGGGTAGTC
>LST206_20083
CCTACGGGCGGCAGCAGTGGGGAATATTGCACAATGGGGGAAACCCTGATGCAGCGACGCCGCGTGGAGGAAGAAGGTCTTCGGATTGTAAACTCCTGTTGTTGGGGAAAAGAAGGATGGTACCCAACAAGGAAGTGACGGCTAACTACGTGCCAGCAGCCGCGGTAAAACGTAGGTCACGAGCGTTGTCCGGAATTACTGGGTGTAAAGGGAGCGCAGGCGGGTATGCAAGTTGGGAGTGAAATACATGGGCTCAACCCATGAACTGCTCTCAAAACTGTGTATCTTGAGTAGTGCAGAGGTAGGCGGAATTCCCGGTGTAGCGGTGGAATGCGTAGATATCGGGAGGAACACCAGTGGCGAAGGCGGCCTACTGGGCACCAACTAACGCTGAGGCTCGAAAGTGTGGGTAGCAAACAGGATTAGATACCCCTGTAGTC
>LST206_33427
GGGTGGCAGCAGTGGGGAATATTGCACAATGGGGGAAACCCTGATGCAGCGACGCCGCGTGGAGGAAGAAGGTCTTCGGATTGTAAACTCCTGTTGTTGGGGAAACGAAGGATGGTACCCAACAAGGAAGTGACGGCTAACTACGTGCCAGCAGCCGCGGTAAAACGTAGGTCACGAGCGTTGTCCGGAATTACTGGGTGTAAAGGGAGCGCAGGCGGGTATGCAAGTTGGGAGTGAAATACATGGGCTCAACCCATGAACTGCTCTCAAAACTGTGTATCTTGAGTAGTGCAGAGGTAGGCGGAATTCCCGGTNTAGCGNTGNAATGCGTAGATATCGGGNNGAACACCANTGGCNAANNCNNCCTACTGGGCACCAACTNACNCTNAGNCTCGAAAGTGTNGGTAGCAAACANGATTAGATACCCTAGTAATC
>LST206_28968
CCTACGGGCTGCAGCAGTCGGGAATATTGCGCAATGGAGGGAACTCTGACGCAGTGACGCCGCGTATAGGAAGAAGGTTTTCGGATTGTAAACTATTGTCGTTAGGGAAGAGAAAGGACAGTACCTAAGGAGGAAGCTCCGGCTAACTACGTGCCAGCAGCCGCGGTAATACGTAGGGAGCGAGCGTTATCCGGAATTATTGGGTGTAAAGGGTGCGTAGACGGGAGAACAAGTTAGTTGTGAAATACCTCGGCTCAACTGAGGAACTGCAACTAAAACTGTACTTCTTGAGTGCAGGAGAGGTAAGTGGAATTCCTAGTGTAGCGGTGAAATGCGTAGATATTAGGAGGAACACCAGTGGCGAAGGCGACTTACTGGACGATAACTGACATTGAGGCACGAAAGTGTGGGGAGCAAACAGGATTAGATACCCGGGTAGTC
>LST206_13422
CCTACGGGGCGCAGCAGTGGGGAATATTGCACAATGGGGGAAACCCTGATGCAGCGACGCCGCGTGAGCGAAGAAGTATCTCGGTATGTAAAGCTCTATCAGCAGGGAAGAAAATGACGGTACCTAACGAGGAAGCCACGGCTAACTACGTGCCAGCAGCCGCGGTAATACGTAGGCGGCAAGCGTTGTCCGGAATTACTGGGTGTAAAGGGAGCGCAGGCGGGTATGCAAGTTGGGAGTGAAATACATGGGCTCAACCCATGAACTGCTCTCAAAACTGTGTATCTTGAGTAGTGCAGAGGTAGGCGGAATTCCCGGTGTAGCGGTGGAATGCGTAGATATCGGGAGGAACACCAGTGGCGAAGGCGGCCTACTGGGCACCAACTGACGCTGAGGCTCGAAAGTGTGGGTAGCAAACAGGATTAGATACCCCAGTAGTC
>LST206_17868
CCTACGGGACGCAGCAGTGAGGAATATTGGTCAATGGGCGAGAGCCTGAACCAGCCAAGTAGCGTGAAGGATGACTGCCCTATGGGTTGTAAACTTCTTTTATACGGGAATAACACGCGGCACGTGTGCCGTTCTGCATGTACCGTATGAATAAGCATCGGCTAACTCCGTGCCAGCAGCCGCGGTAATACGGAGGATGCGAGCGTTATCCGGATTTATTGGGTTTAAAGGGAGCGTAGACGGGTCCTTAAGTCAGTTGTGAAAGTTTGCGGCTCAACCGTAAAATTGCAGTTGATACTGGGGACCTTGAGTGCGGCAGAGGCAGGCGGAATTCGTGGTGTAGCGGTGAAATGCTTAGATATCACGAAGAACTCCGATTTCGAAGGCAGCTTGCTGGACCGTAACTGACGTTGATGCTCGAAAGTGCGGGTATCAAACAGGATTAGATACCCCTGTAGTC
>LST206_2292
CCTACGGGCCGCAGCAGTGGGGAATTTTGGACAATGGGCGAAAGCCTGATCCAGCTATGCCGCGTGAGTGAAGAAGGCCTTCGGGTTGTAAAGCTCTTTCGGTTGGGAAGAAGTCCGGGTGTTTAAGAGATGTCTGGATTGACGGTACCAACAGAAGAAGCACCGGCTAACTACGTGCCAGCAGCCGCGGTAATACGTAGGGTGCGAGCGTTAATCGGAATTACTGGGCGTAAAGGGTGCGCAGGCGGGTATGCAAGTTGGGAGTGAAATGCATGGGCTCAACCCATGAACTGCTCTCAAAACTGTGTATCTTGAGTAGTGCAGAGGTAGGCGGAATTCCCGGTGTAGCGGTGGAATGCGTAGATATCGGGAGGAACACCAGTGGCGAAGGCGGCTTACTGGACAGTAACTGACGTTGAGGCTCGAAAGCGTGGGGAGCAAACAGGATTAGATACCCCCGTAGTC
>LST206_26737
CCTACGGGGTGCAGCAGTGGGGAATATTGCACAATGGGGGAAACCCTGATGCAGCGACGCCGCGTGAGTGAAGAAGTATTTCGGTATGTAAAGCTCTATCAGCAGGGAAGAAACTGACGGTACCTGACTAAGAAGCACCGGCTAAATACGTGCCAGCAGCCGCGGTAATACGTATGGTGCAAGCGTTATCCGGATTTACTGGGTGTAAAGGGAGCGTAGACGGATAGGCAAGTCTGGAGTGAAAGCCCGGGGCTCAACCCCGGAACTGCTTTGGAAACTGTTAATCTAGAGTGCTGGAGAGGTAAGTGGAATTCCTAGTGTAGCGGTGAAATGCGTAGATATTAGGAGGAACACCAGTGGCGAAGGCGGCTTACTGGACAGTAACTGACGTTGAGGCTCGAAAGCGTGGGGAGCAAACAGGATTAGATACCCTCGTAGTC
>LST206_67
CCTACGGGCTGCAGCAGTGAGGAATATTGGTCAATGGACGGGAGTCTGAACCAGCCAAGTCGCGTGAAGGATGACGGCCCTACGGGTTGTAAACTTCTTTAGTGCGGGAACAAATAAAGGCACGCGTGCCATGTTGAGTGTACCGCAAGAATAAGCATCGGCTAACTCCGTGCCAGCAGCCGCGGTAATACGGAGGATGCGAGCGTTATCCGGATTTATTGGGTTTAAAGGGTGCGCAGGCTGTCGTGCAAGTCAGCGGTCAAATGTCGGGGCTCAACCCCGGCCTGCCGTTGAAACTGCATGGCTGGCGTGAGTGTGAGGTAGGCGGAATGCGTTGTGTAGCGGTGAAATGCATAGATATGACGCAGAACTCCGATTGCGAAGGCAGCTTACCAACACTTTACGGACGCTGAGGCACGAAAGCGTGGGTATCGAACAGGATTAGATACCCCCGTAGTC
>LST206_4537
CCTACGGGGCGCAGCAGTGAGGAATATTGGTCAATGGGCGCGAGCCTGAACCAGCCAAGTAGCGTGAAGGATGACTGCCCTATGGGTTGTAAACTTCTTTTATACGGGAATAAAGTCCGGCACGTGTGCCGGTTTGCATGTACCGTATGAATAAGCATCGGCTAACTCCGTGCCAGCAGCCGCGGTAATACGGAGGATGCGAGCGTTATCCGGATTTATTGGGTTTAAAGGGAGCGTAGGCGGGTTTTTAAGTCAGTTGTGAAAGTTTGCGGCTCAACCGTAAAATTGCAGTTGATACTGGAAGCCTTGAGTGCGGCAGAGGCAGGCGGAATTCGTTGTGTAGCGGTGAAATGCTTAGATATCACGAAGAACTCCGATTGCGAAGGCAGCTTGCTGGAGCGTAACTGACGCTGATGCTCGAAAGTGCGGGTATCAAACAGGATTAGATACCCGTGTAGTC
>LST206_11216
CCTACGGGAGGCAGCAGTGAGGAATATTGGTCAATGGACGGGAGTCTGAACCAGCCAAGTCGCGTGAAGGATGACGGCCCTACGGGTTGTAAACTTCTTTAGTGCGGGAACAAATAAAGGCACGCGTGCCATGTTGAGTGTACCGCAAGAATAAGCATCGGCTAACTCCGTGCCAGCAGCCGCGGTAATACGGAGGATGCGAGCGTTATCCGGATTTATTGGGTTTAAAGGGTGCGCAGGCTGTCGTGCAAGTCAGCGGTCAAATGTCGGGGCTCAACCCCGGCCTGCCGTTGAAACTGCATGGCTGGCGTGAGTGTGAGGTAGGCGGAATGCGTTGTGTAGCGGTGAAATGCATAGATATGACGCAGAACTCCGATTGCGAAGGCAGCTTACCAACACTTTACGGACGCTGAGGCACGAAAGCGTGGGTATCGAACAGGATTAGATACCCCTGTAGTC
>LST206_17869
CCTACGGGGGGCAGCAGTGGGGAATATTGCACAATGGAGGAAACTCTGATGCAGCGACGCCGCGTGAGGGAAGAAGGTCTTCGGATTGTAAACCTCTGTCTTCGGTGACGAAAATGACGGTAGCCGAGGAGGAAGCCACGGCTAACTACGTGCCAGCAGCCGCGGTAATACGTAGGTGGCAAGCGTTGTCCGGAATTACTGGGTGTAAAGGGAGCGCAGGCGGGTTTTCAAGTTGGGAGTGAAATACATGGGCTCAACCCATGAACTGCTCTCAAAACTGGAGATCTTGAGTAGTGCAGAGGTAGGCGGAATTCCCGGTGTAGCGGTGGAATGCGTAGAGATCGGGAGGAACACCAGTGGCGAAGGCGGCCTACTGGGAACCAACTGACGCTGAGGCTCGAAAGTGTGGGTAGCAAACAGGATTAGATACCCGAGTAGTC
>LST206_15642
CCTACGGGCGGCAGCAGTGAGGAATATTGGTCAATGGGCGAGAGCCTGAACCAGCCAAGTAGCGTGAAGGATGACTGCCCTATGGGTTGTAAACTTCTTTTATACGGGAATAACAAGCGGCACGTGTGCCGCTCTGCATGTACCGTATGAATAAGCATCGGCTAACTCCGTGCCAGCAGCCGCGGTAATACGGAGGATGCGAGCGTTATCCGGATTTATTGGGTTTAAAGGGAGCGTAGACGGGTCCTTAAGTCAGTTGTGAAAGTTTGCGGCTCAACCGTAAAATTGCAGTTGATACTGGGGACCTTGAGTGCGGCAGAGGCAGGCGGAATTCGTGGTGTAGCGGTGAAATGCTTAGATATCACGAAGAACTCCGATTGCGAAGGCAGCTTGCTGGACCGTAACTGACGTTGATGCTCGAAAGTGCGGGTATCAAACAGGATTAGATACCCGTGTAGTC
>LST206_24543
CCTACGGGCTGCAGCAGTGAGGAATATTGGTCAATGGGCGCAAGCCTGAACCAGCCAAGTAGCGTGGAGGATGACTGCCCTACGGGTTGTAAACTCCTTTTGCAGGGGGATAAAGTGTGCCACGTGTGGCATATTGCAGGTACCCTGCGAATAAGCATCGGCTAACTCCGTGCCAGCAGCCGCGGTAATACGGAGGATGCGAGCGTTATCCGGATTTATTGGGTTTAAAGGGAGCGCAGACGGCCCCTTAAGTCAGCTGTGAAAGTTTGCGGCTCAACCGTAAAATTGCAGTTGAAACTGTGGGGCTTGAGTACGGTCGCGGCATGCGGAATTCGTGGTGTAGCGGTGAAATGCATAGATATCACGAAGAACCCCGATTGCGAAGGCAGCATGCCAGTCCGCCACTGACGTTGAGGCTCGAAGGTGCGGGTATCAAACAGGATTAGATACCCCGGTAGTC
>LST206_28969
CCTACGGGTCGCAGCAGTCGGGAATATTGCGCAATGGAGGAAACTCTGACGCAGTGACGCCGCGTATAGGAAGAAGGTTTTCGGATTGTAAACTATTGTCGTTAGGGAAGATACAAGACAGTACCTAAGGAGGAAGCTCCGGCTAACTATGTGCCAGCAGCCGCGGTAATACATAGGGAGCAAGCGTTATCCGGATTTATTGGGTGTAAAGGGTGCGTAGACGGGAGAGCAAGTTAGTTGTGAAATCCCTCGGCTTAACTGAGGAACTGCAACTAAAACTATTTTTCTTGAGTGCAGGAGAGGAAAGTGGAATTCCTAGGGTAGCGGTGAAATGCGTAGATCTTAGGAGGAACACCAGTGGCGAAGGCGACTTTCTGGACTGTAACTGACGTTGAGGCACGAAAGTGTGGGGAGCAAACAGGATTAGATACCCTCGTAGTC
>LST206_20084
CCTACGGGAGGCAGCAGTGGGGAATATTGGGCAATGGGCGCAAGCCTGACCCAGCAACGCCGCGTGAAGGAAGAAGGCCCTCGGGTTGTAAACTTCTTTTGACAGGGACGAAACAAATGACGGTACCTGTCGAATAAGCCACGGCTAACTACGTGCCAGCAGCCGCGGTAATACGTAGGTGGCAAGCGTTATCCGGATTTACTGGGTGTAAAGGGCGTGTAGGCGGGCTGGCAAGTCAGATGTGAAAACCATGGGCTCAACCCATGGCCTGCATTTGAAACTGTTGGTCTTGAGTGCTGGAGAGGCAATCGGAATTCCGTGTGTAGCGGTGAAATGCGTAGATATACGGAGGAACACCAGTGGCGAAGGCGGATTGCTGGACAGTAACTGACGCTGAGGCGCGAAAGCGTGGGGAGCAAACAGGATTAGATACCCGGGTAGTC
>LST206_13423
CCTACGGGGGGCAGCAGTGGGGAATATTGGGCAATGGGCGCAAGCCTGACCCAGCAACGCCGCGTGAAGGAAGAAGGCCCTCGGGTTGTAAACTTCTTTTGTCAGGGACGAAGCAAGTGACGGTACCTGACGAATAAGCCACGGCTAACTACGTGCCAGCAGCCGCGGTAATACGTAGGTGGCAAGCGTTATCCGGATTTACTGGGTGTAAAGGGCGTGTAGGCGGGATTGCAAGTCAGATGTGAAAACCACGGGCTCAACCTGTGGCCTGCATTTGAAACTGCAGTTCTTGAGTACTGGAGAGGCAGACGGAATTCCTAGTGTAGCGGTGAAATGCGTAGATATTAGGAGGAACACCAGTGGCGAAGGCGGTCTGCTGGGCACCAACTGACGCTGAGGCTCGAAAGTGTGGGTAGCAAACAGGATTAGATACCCTAGTAGTC
>LST206_68
CCTACGGGATGCAGCAGTGGGGAATATTCCACAATGGGGGAAACCCTGATGCAGCGACGCCGCGTGAGGGAAGAAGGCTCTCGGGTTGTAAACTTCTTTTATCAGGGACGAAGCAAGTGACGGTACCGTATGAATAAGCATCGGCTAACTCCGTGCCAGCAGCCGCGGTAATACGGAGGATGCGAGCGTTATCCGGATTTATTGGGTGTAAAGGGAGCGTAGACGGGTCCTTAAGTCAGTTGTGAAAGTTTGCGGCTCAACTGTAAAATTGCAGTTGATACTGGGGGACTTGAGTGCGGCAGAGGCAGGCGGAATTCGTGGTGTAGCGGTGAAATGCTTAGATATCACGAAGAACTCCGATTGCGAAGGCAGCTTGCTGGACCGTAACTGACGTTGAGGCGCGAAAGTGCGGGTAGCAAACAGGATTAGATACCCTAGTAGTC
>LST206_6770
CCTACGGGGTGCAGCAGTGGGGAATATTGGGCAATGGGCGCAAGCCTGACCCAGCAACGCCGCGTGAAGGAAGAAGGCCCTCGGGTTGTAAACTTCTTTTGTCAGGGACGAAGCAAGTGACGGTACCTGACGAATAAGCCACGGCTAACTACGTGCCAGCAGCCGCGGTAATACGTAGGTGGCAAGCGTTATCCGGATTTACTGGGTGTAAAGGGCTTGTAGGCGGGAATGCAAGTCAGATGTGAAAACCACGGGCTCAACCTGTGGCCTGCATTTGAAACTGCAGTTCTTGAGTACTGGAGAGGCAGACTGAAATCCTAGGGTAGCGGTGAAATGCGGTGATATTAGGAGGAACACCAGTGGCGAAGGCGGCCTGCTGGACGACAACTGACGCTGAGGCGCGAAAGCGTGGGGAGCAAACAGGATTAGATACCCCTGTAGTC
>LST206_17870
CCTACGGGTGGCAGCAGTGAGGAATATTGGTCAATGGGCGCGAGCCTGAACCAGCCAAGTAGCGTGGAGGATGACTGCCCTACGGGTTGTAAACTCCTTTTGCAGGGGGATAAAGTGTGCCACGTGTGGCATATTGCAGGTACCCTGCGAATAAGCATCGGCTAACTCCGTGCCAGCAGCCGCGGTAATACGGAGGATGCGAGCGTTATCCGGATTTATTGGGTTTAAAGGGAGCGTAGACGGGTCCTTAAGTCAGTTGTGAAAGTTTGCGGCTCAACCGTAAAATTGCAGTTGATACTGGACGGCTTGAGTGCAGTTGAGGCAGGCGGAATTCGTGGTGTAGCGGTGAAATGCTTAGATATCACGAAGAACCCCGATTGCTAAGGCAGCCTGCTAAGCTGCAACTGACGTTGAGGCTCGAAAGTGTGGGTATCAAACAGGATTAGATACCCTCGTAGTC
>LST206_26738
CCTACGGGGCGCAGCAGTGGGGAATCTTGCGCAATGGGCGAAAGCCTGACGCAGCGACGCCGCGTGCGGGACGAAGGCCTTCGGGTCGTAAACCGCTTTCAGCAGGGACGAGGGGGCAACCTGACGGTACCTGCAGAAGAAGCCCCGGCTAACTACGTGCCAGCAGCCGCGGTAATACGTAGGGGGCGAGCGTTATCCGGATTCATTGGGCGTAAAGCGCTCGTAGGCGGTCCGTTAGGTCGGGAGTCAAATCCGGGGGCTCAACCCCCGCCCGCTCCCGATACCGGCGGACTTGAGTTTGGTAGGGGAAGGCGGAATTCCAAGTGTAGCGGTGGAATGCGCAGATATTTGGAAGAACACCGGTGGCGAAGGCGGCCTTCTGGGCCACAACTGACGCTGAGGAGCGAAAGCTAGGGGAGCGAACAGGATTAGATACCCTTGTAGTC
>LST206_4538
CCTACGGGACGCAGCAGTGGGGAATATTGCACAATGGGGGAAACCCTGATGCAGCGACGCCGCGTGGAGGAAGAAGGTCTTCGGATTGTAAACTCCTGTTGTTGGGGAAAAGAAGGATGGTACCCAACAAGGAAGTGACGGCTAACTACGTGCCAGCAGCCGCGGTAAAACGTAGGTCACGAGCGTTGTCCGGAATTACTGGGTGTAAAGGGAGCGCAGGCGGGTATGCAAGTTGGGAGTGAAATACATGGGCTCAACCCATGAACTGCTCTCAAAACTGTGTATCTTGAGTAGTGCAGAGGTAGGCGGAATTCCCGGTGTAGCGGTGGAATGCGTAGATATCGGGAGGAACACCAGTGGCGAAGGCGGCCTACTGGGCACCAACTGACGCTGAGGCTCGAAAGTGTGGGTAGCAAACAGGATTAGATACCCCCGTAGTC
>LST206_33429
GGGGGGCAGCAGTAGGGAATCTTCCACAATGGACGAAAGTCTGATGGAGCAACGCCGCGTGAGTGAAGAAGGGTTTCGGCTCGTAAAGCTCTGTTGGTAGTGAAGAAAGATAGAGGTAGTAACTGGCCTTTATTTGACGGTAATTACTTAGAAAGTCACGGCTAACTACGTGCCAGCAGCCGCGGTAATACGTAGGTGGCAAGCGTTGTCCGGATTTATTGGGCGTAAAGCGAGTGCAGGCGGTTCAATAAGTCTGATGTGAAAGCCTTCGGCTCAACCGGAGAATTGCATCAGAAACTGTTGAACTTGAGTGCAGAAGAGGAGAGTGGAACTCCATGTNTAGCGNTGNAATGCGTAGATATATGGNNGAACACCANTGGCNAANNCNNCTCTCTGGTCTGCAACTNACNCTNAGNCTCGAAAGCATNGGTAGCGAACANGATTAGATACCCTAGTAGTC
>LST206_11217
CCTACGGGGTGCAGCAGTTAGGAATATTGGGCAATGGAGGAAACTCTGACCCAGCAACGCCGCGTGAAGGAAGAAGGTTTTCGGATTGTAAACTTCTGATCTGTGGGAAGAAGAAAGTGACGGTACCACAGGAGAAAGCCACGGCTAACTACGTGCCAGCAGCCGCGGTAATACGTAGGTGGCGAGCGTTGTCCGGAATGACTGGGCGTAAAGGGAGCGTAGGTGGTGATTTAAGTTAAATGTGAAAGCCCAAGGCTCAACCTTGGAACTGCATTTAATACTGGGTTACTAGAGTGCAGGAGGGGTAAGCGGAATTCCTAGTGTAGCGGTAAAATGCATAGATATTAGGAGGAACACCAGAGGCGAAGGCGGCTTACTGGACTGTAACTGACACTGAGGCTCGAAAGCGTGGGGAGCAAACAGGATTAGATACCCTGGTAGTC
>LST206_22295
CCTACGGGCCGCAGCAGTGGGGAATCTTCCGCAATGGGCGAAAGCCTGACGGAGCAACGCCGCGTGAACGATGAAGGTCTTAGGATCGTAAAGTTCTGTTGTTAGGGACGAAGGGTAAGAATAATAATACGGTTTTTATTTGACGGTACCTAACGAGGAAGCCACGGCTAACTACGTGCCAGCAGCCGCGGTAATACGTAGGCGGCAAGCGTTGTCCGGAATTATTGGGCGTAAAGGGAGCGCAGGCGGGAAACTAAGCGGATCTTAAAAGTGCGGGGCTCAACCCCGTGATGGGGTCCGAACTGGTTTTCTTGAGTGCAGGAGAGGAAAGCGGAATTCCCAGTGTAGCGGTGAAATGCGTAGATATTGGGAAGAACACCAGTGGCGAAGGCGGCTTTCTGGACTGTAACTGACGCTGAGGCTCGAAAGCTAGGGTAGCGAACGGGATTAGATACCCTAGTAGTC
>LST206_20085
CCTACGGGTGGCAGCAGTGAGGAATATTGGTCAATGGGCGAGAGCCTGAACCAGCCAAGTAGCGTGAAGGATGACTGCCCTATGGGTTGTAAACTTCTTTTATACGGGAATAACACGCGGCACGTGTGCCGTTCTGCATGTACCGTATGAATAAGCATCGGCTAACTCCGTGCCAGCAGCCGCGGTAATACGGAGGATGCGAGCGTTATCCGGATTTATTGGGTTTAAAGGGAGCGTAGACGGGTCCTTAAGTCAGTTGTGAAAGTTTGCGGCTCAACCGTAAAATTGCAGTTGATACTGGGGACCTTGAGTGCGGCAGAGGCAGGCGGAATTCGTGGTGTAGCGGTGAAATGCTTAGATATCACGAAGAACTCCGATTGCGAAGGCAGCTTGCTGGACCGTAACTGACGTTGATGCTCGAAAGTGCGGGTATCAAACAGGATTAGATACCCGTGTAGTC
>LST206_24544
CCTACGGGGTGCAGCAGTGGGGAATATTGCACAATGGGGGAAACCCTGATGCAGCGCCGCCGCGTGGAGGAAGAAGGTCTTCGGATTGTAAACTCCTGTTGTTGGGGAAAAGAAGGATGGTACCCAACAAGGAAGTGACGGCTAACTACGTGCCAGCAGCCGCGGTAAAACGTAGGTGACGAGCGTTGTCCGGAAGTACTGGGTGTAAAGGGAGCGCAGGCGGGTATGCAAGTTGGGAGTGAAATGCATGGGCTCAACCCATGGACTGCTCGCAAAACTGTGGAGCTTGAGTAGTGCAGAGGTAGGCGGAATTCCCGGTGTAGCGGGGGAATGCGTAGATATCGGGAGGAACACCAGTGGCGAAGGCGGCCTACTGGGCACCAACTGACGCTGAGGCTCGAAAGGGTGGGGAGCAAACAGGATTAGATACCCC
>LST206_69
CCTACGGGCGGCAGCAGTGAGGAATATTGGTCAATGGGCGAGAGCCTGAACCAGCCACGTAGCGTGAAGGATGACTGCCCTACGGGTTGTAAACTTCTTTTATAAGGGAATAAAGTATTATACTTGTAGAGTTTTGTATGTACCTTATGTATAAGCCTCGGCTAACTCCGTGCCAGCAGCCGCGGTAATACGGAGGATGCTAGCGTTATCCGGATTTATTGGGTTTAAAGGGAGCGTAGACGGGCGTTTAAGTCAGCTGTGAAATGGTGCGGCTCAACCGTAGCACTGCAGTTGAAACTGGACGGCTTGAGTGCAGGTGAGGCAGGCGGAATTCGTGGTGTAGCGGTGAAATGCTTAGATATCACGAAGAACCCCGATTGCGAAGGCAGCCTGCTAAGCTGCAACTGACGTTGAGGCTCGAAAGTGTGGGTATCAAACAGGATTAGATACCCTCGTAGTC
>LST206_28970
CCTACGGGGTGCAGCAGTAGGGAATATTGCTCAATGGGGGAAACCCTGAAGCAGCAACGCCGCGTGGAGGATGAAGGTTTTCGGATTGTAAACTCCTTTTGTTAGAGAAGATAATGACGGTATCTAACGAATAAGCACCGGCTAACTCCGTGCCAGCAGCCGCGGTAATACGGAGGGTGCAAGCGTTACTCGGAATCACTGGGCGTAAAGAGCGCGTAGGCGGGGTAGTAAGTCAGATGTGAAATCCTATGGCTTAACCATAGAACTGCATTTGAAACTACTACTCTAGAGTACGGGAGAGGTAGGTGGAATTCTTGGTGTAGGGGTAAAATCCGTAGAGATCAAGAGGAATACTCATGGCGAAGGCGACCTGCTGGAACATTACTGACGCTGATGCGCGAAAGCGTGGGGAGCAAACAGGATTAGATACCCTGGTAGTC
>LST206_11218
CCTACGGGCGGCAGCAGTGGGGAATATTGGGCAATGGGCGCAAGCCTGACCCAGCAACGCCGCGTGAAGGAAGAAGGCTTTCGGGTTGTAAACTTCTTTTCTCAGGGACGAAGGACGTGACGGTACCTGAGGAATAAGCTCCGGCTAACTACGTGCCAGCAGCCGCGGTAATACGTAGGGAGCGAGCGTTATCCGGATTTACTGGGTGTAAAGGGCGTGTAGGCGGGACTGCAAGTCAGATGTGAAAACTATGGGCTCAACCCATAGCCTGCATTTGAAACTGTAGTTCTTGAGTGCTGGAGAGGCAATCGGAATTCCGGGTATAGCGGTGAAATGCGTAGATATACGGAGGAACACCAGTGGCGAAGGCGGATTGCTGGACAGTAACTGACGCTGAGGCGCGAAAGCGTGGGGAGCAAACAGGATTAGATACCCGGGTAGTC
>LST206_6771
CCTACGGGAGGCAGCAGTGGGGAATATTGCACAATGGGGGAAACCCTGATGCAGCGACGCCGCGTGAGCGAAGAAGTATTTCGGTATGTAAAGCTCTATCAGCAGGGAAGAAAATGACGGTACCTGACTAAGAAGCACCGGCTAAATACGTGCCAGCAGCCGCGGTAATACGTATGGTGCAAGCGTTATCCGGATTTACTGGGTGTAAAGGGAGCGTAGACGGATAGGCAAGTCTGGAGTGAAAGCCCGGGGCTCAACCCCGGGACTGCTTTGGAAACTGTTTATCTAGAGTGCTGGAGAGGTAAGTGGAATTCCTAGTGTAGCGGTGAAATGCGTAGATATTAGGAGGAACACCAGTGGCGAAGGCGGCTTACTGGACAGTAACTGACGTTGAGGCTCGAAAGCGTGGGGAGCAAACAGGATTAGATACCCTCGTAGTC
>LST206_13424
CCTACGGGGGGCAGCAGTGGGGAATATTGGGCAATGGGCGAAAGCCTTACCCAGCAACGCCGCGTGAGGGAAGAAGGTTTTCGGATTGTAAACCTCTGTCCTGGGGGACGAAGGAAGTGACGGTACCCCGGGAGGAAGCCCCGGCTAACTACGTGCCAGCAGCCGCGGTAATACGTAGGGGGCGAGCGTTGTCCGGAATTATTGGGCGTAAAGGGCGCGTAGACGGCTGTGTAAGTTATAGGTGAAAGCCCAACTTTCAAGGTTGGAACTGCCTGTAATACTGCATGGCTTGAGTGCAGGAGAGGGAAGCGGAATTCCTAGTGTAGCGGTGAAATGCGTAGATATTAGGAGGAACACCAGTGGCGAAGGCGGCTTTCTGGACTGTAACTGACGTTGAGGCGCGAAAGCGTGGGGAGCAAACAGGATTAGATACCCGCGTAGTC
>LST206_26739
CCTACGGGGTGCAGCAGTGGGGAATATTGCACAATGGGGGAAACCCTGATGCAGCGACGCCGCGTGAGTGAAGAAGTATTTCGGTATGTAAAGCTCTATCAGCAGGGAAGAAACTGACGGTACCTGACTAAGAAGCACCGGCTAAATACGTGCCAGCAGCCGCGGTAATACGTATGGTGCAAGCGTTATCCGGATTTACTGGGTGTAAAGGGAGCGTAGACGGATAGGCAAGTCTGGAGTGAAAGCCCGGGGCTCAACCCCGGGACTGCTTTGGAAACTGTTAATCTAGAGTGCTGGAGAGGTAAGTGGAATTCCTAGTGTAGCGGTGAAATGCGTAGATATTAGGAGGAACACCAGTGGCGAAGGCGGCTTACTGGACAGTAACTGACGTTGAGGCTCGAAAGCGTGGGGAGCAAACAGGATTAGATACCCTCGTAGTC
>LST206_31185
CCTACGGGCGGCAGCAGTGAGGAATATTGGTCAATGGGCGCGAGCCTGAACCAGCCAAGTAGCGTGGAGGATGACTGCCCTACGGGTTGTAAACTCCTTTTGCAGGGGGATAAAGTGTGCCACGCGTGGCATATTGCAGGTACCCTGCGAATAAGCATCGGCTAACTCCGTGCCAGCAGCCGCGGTAATACGGAGGATGCGGGCGTTATCCGGATTTATTGGGTTTAAAGGGAGCGCAGACGGCACCTTAAGTCAGCTGTGAAAGTTTGAGGCTCAACCGTAGCACTGCAGTTGAAACTGGACGGCTTGAGTGCAGTTGAGGCAGGCGGAATTCGTGGTGTAGCGGTGAAATGCTTAGATATCACGAAGAACCCCGATTGCGAAGGCAGCCTGCTAAGCTGCAACTGACGTTGAGGCTCGAAAGTGTGGGTATCAAACAGGATTAGATACCCGGGTAGTC
>LST206_8972
CCTACGGGTGCAGCAGTGAGGAATATTTGTCAATGGGCGCGAGCCTGAACCAGCCAAGTAGCGTGGAGGATGACTGCCCTACGGGTTGTAAACTCCTTTTGCAGGGGGATAAAGTGTGCCACGTGTGGCATATTGCAGGTACCCTGCGAATAAGCATCGGCTAACTCCGTGCCAGCAGCCGCGGTAATACGGAGGATGCGAGCGTTATCCGGATTTATTGGGTTTAAAGGGAGCGCAGACGGCCCCTTAAGTCAGCTGTGAAAGTTTGCGGCTCAACCGTAAAATTGCAGTTGAAACTGTGGGGCTTGAGTACGGTCGCGGCATGCGGAATTCGTGGTGTAGCGGTGAAATGCATAGATATCACGAAGAACCCCGATTGCGAAGGCAGCATGCCAGTCCGCCACTGACGTTGAGGCTCGAAGGTGCGGGTATCAAACAGGATTAGATACCCTGGTAGTC
>LST206_17872
CCTACGGGGCGCAGCAGTGGGGAATATTGCACAATGGGGGAAACCCTGATGCAGCGACGCCGCGTGGAGGAAGAAGGTCTTCGGATTGTAAACTCCTGTTGTTGGGGAAAAGAAGGATGGTACCCAACAAGGAAGTGACGGCTAACTACGTGCCAGCAGCCGCGGTAAAACGTAGGTCACGAGCGTTGTCCGGAATTACTGGGTGTAAAGGGAGCGCAGGCGGGTATGCAAGTTGGGAGTGAAATACATGGGCTCAACCCATGAACTGCTCTCAAAACTGTGTATCTTGAGTAGTGCAGAGGTAGGCGGAATTCCCGGTGTAGCGGTGGAATGCGTAGATATCGGGAGGAACACCAGTGGCGAAGGCGGCCTACTGGGCACCAACTGACGCTGAGGCTCGAAAGTGTGGGTAGCAAACAGGATTAGATACCCTTGTAGTC
>LST206_70
CCTACGGGACGCAGCAGTGGGGAATCTTCCGCAATGGGCGAAAGCCTGACGGAGCAACGCCGCGTGAACGATGAAGGTCTTAGGATCGTAAAGTTCTGTTGTTAGGGACGAAGGGTAAGAATAATAATACGGTTTTTATTTGACGGTACCTAACGAGGAAGCCACGGCTAACTACGTGCCAGCAGCCGCGGTAATACGTAGGCGGCAAGCGTTGTCCGGAATTATTGGGCGTAAAGGGAGCGCAGGCGGGAAACTAAGCGGATCTTAAAAGTGCGGGGCTCAACCCCGTGATGGGGTCCGAACTGGTTTTCTTGAGTGCAGGAGAGGAAAGCGGAATTCCCAGTGTAGCGGTGAAATGCGTAGATATTGGGAAGAACACCAGTGGCGAAGGCGGCTTTCTGGACTGTAACTGACGCTGAGGCTCGAAAGCTAGGGTAGCGAACGGGATTAGATACCCTGGTAGTC
>LST206_20086
CCTACGGGGCGCAGCAGTAGGGAATTTTCGGCAATGGGCGAAAGCCTGACCGAGCAACGCCGCGTGAACGAAGAAGGTCTTCGGATCGTAAAGTTCTGTTATCGGGGAAGAGAGGCGGATGCAGGGAATGGCATCCGAGAGGACGGTACCCGATGAGGAAGCCACGGCTAACTACGTGCCAGCAGCCGCGGTAAAACGTAGGTGGCGAGCGTTATCCGGAATTATTGGGCGTAAAGAGGGAGCAGGCGGTCGTGAAGGTCCACTGGTAAAAGACCGGGGCTAAACCCCGGTAGGCCGAGGAAACCGTACGACTAGAGTACAGCAGAGGATCGTGGAATTCCATGTGTAGCGGTGAAATGCGTAGATATATGGAGGAACACCAGTGGCGAAGGCGACGATCTGGGCTGAAACAGACGCTGAGTCCCGAAAGCGTGGGGAGCAAATAGGATTAGATACCCGGGTAGTC
>LST206_4540
CCTACGGGGCGCAGCAGTGGGGAATATTGCACAATGGGGGAAACCCTGATGCAGCGACGCCGCGTGAGCGAAGAAGTATCTCGGTATGTAAAGCTCTATCAGCAGGGAAGAAAATGACGGTACCTGACTAAGAAGCACCGGCTAAATACGTGCCAGCAGCCGCGGTAATACGTATGGTGCAAGCGTTATCCGGATTTACTGGGTGTAAAGGGAGCGTAGACGGAGAAGCAAGTCTGGAGTGAAAGCCCGGGGCTCAACCCCGGGACTGCTTTGGAAACTGTTTGTCTAGAGTGCCGGAGAGGTAAGCGGAATTCCTAGTGTAGCGGTGAAATGCGTAGATATCGGGAGGAACACCAGTGGCGAAGGCGACCTACTGGGCACCAACTGACGCTGAGGCTCGAAAGCATGGGTAGCAAACAGGATTAGATACCCTGGTAGTC
>LST206_33431
ATGCAGCAGTGGGGAATATTGCACAATGGGGGAAACCCTGATGCAGCAACGCCGCGTGAAGGAAGACGGTTTTCGGATTGTAAACTTCTTTTCTTAGTGAAGAAGATGTGACGGTAGCTAAGGAATAAGCATCGGCTAACTACGTGCCAGCAGCCGCGGTAATACGTAGGATGCGAGCGTTATCCGGAATTACTGGGTGTAAAGGGAGCGCAGGCGGGACTGCAAGTTGGATGTGAAATACCGCAGCTTAACTGCGGAGCTGCATCCAAAACTGTAGTTCTTGAGTGGAGTAGAGGCAAGCGGAATTCCGAGTNTAGCGNTGNAATGCGTAGATATTCGGNNGAACACCANTGGCNAANNCNNCTTGCTGGGCTCTAACTNACNCTNAGNCTCGAAAGTGTNGGGAGCAAACANGATTAGATACCATTGTAGTC
>LST206_11219
CCTACGGGCCGCAGCAGTGAGGAATATTGGTCAATGGGCGAGAGCCTGAACCAGCCAAGTAGCGTGAAGGATGACTGCCCTATGGGTTGTAAACTTCTTTTATACGGGAATAACAAGCGGCACGTGTGCCGCTCTGCATGTACCGTATGAATAAGCATCGGCTAACTCCGTGCCAGCAGCCGCGGTAATACGGAGGATGCGAGCGTTATCCGGATTTATTGGGTTTAAAGGGAGCGTAGACGGGTCCTTAAGTCAGTTGTGAAAGTTTGCGGCTCAACCGTAAAATTGCAGTTGGTACTGGGGACCTTGAGGGCGGCAGAGGCAGGCGGAATTCGTGGTGTAGCGGTGAAATGCTTAGATATGACGAAGAACTCCGATTGCGAAGGCAGCTTGCTGGACCGTAACTGACGTTGATGCTCGAAAGTGCGGGTATCAAACAGGATTAGATACCCG
>LST206_2295
CCTACGGGAGGCAGCAGTGAGGAATATTGGTCAATGGGCGAGAGCCTGAACCAGCCAAGTAGCGTGAAGGATGACTGCCCTACGGGTTGTAAACTTCTTTTATAAGGGAATAAAGTATTCTACGTGTAGAGTTTTGTATGTACCTTATGAATAAGCATCGGCTAACTCCGTGCCAGCAGCCGCGGTAATACGGAGGAGGCGAGCGTTATCCGGATTTATTGGGTTTAAAGGGAGCGTAGACGGCCGTTTAAGTCAGCTGTGAAAGGGTGCGGCTCAACCGTAGCACTGCAGTTGAAACTGGACGGCTTGAGTGTAGTTGAGGCAGGCGGAATTCGTAGTGTAGCGGTGAAATGCTTAGATATCACGAAGAACCCCGATTGCGAAGGCAGCCTGCTAAGCTGCAACTGACGTTGAGGCTCGAAAGTGTGGGTATCAAACAGGATTAGATACCCTGGTAGTC
[truncated: 11,468,897 more chars]
