# Supplementary material for: Dietary Lasia spinosa Thw. Improves Growth Performance in Broilers
Source: Front Nutr. 2022 Jan 13;8:775223. doi: 10.3389/fnut.2021.775223 (PMC8793882; doi:10.3389/fnut.2021.775223)
Supplement: Supplementary file 1 [file Data_Sheet_1.ZIP › fasta/LST401_chimeras_filtered.fa]

>LST401_2202
CCTACGGGATGCAGCAGTGAGGAATATTGGTCAATGGGCGCGAGCCTGAACCAGCCAAGTAGCGTGAAGGATGACTGCCCTATGGGTTGTAAACTTCTTTTATACGGGAATAAAGTCCGGCACGTGTGCCGGTTTGCATGTACCGTATGAATAAGGATCGGCTAACTCCGTGCCAGCAGCCGCGGTAATACGGAGGATCCGAGCGTTATCCGGATTTATTGGGTTTAAAGGGAGCGTAGGCCGGCTTGTAAGTCAGTTGTGAAAACCGCGGGCTCAACCTGCGGCGTGCAATTGAAACTGCAGGCCTTGAGTGCGCGCAGGGATGCTGGNATNCGTGGTGTAGCGGTGANATGCTTAGATATCACGAAGAACTCCGATCGCGAAGGCAGGTGTCCGGCGCGTCACTGACGCTGAGGCTCGAAGGTGCGGGTATCAAACAGGATTAGATACCCTCGTAGTC
>LST401_6597
CCTACGGGGGCAGCAGTGGGGAATCTTCCGCAATGGGCGAAAGCCTGACGGAGCAACGCCGCGTGAACGATGAAGGTCTTCGGATTGTAAAGTTCTGTGACGGGGGACGAACACAATGACGGTACCCCGATAGCAAGCCACGGCTAACTACGTGCCAGCAGCCGCGGTAATACGTAGGTGGCAAGCGTTATCCGGAATGACTGGGCGTAAAGGGTGCGTAGGTGGTTTAGCAAGTTGGCAGCGTAATTCCGGGGCTCAACTCCGGCGCTACTGCCAAAACTGTTGAACTTGAGTGCAGGAGGGGTAAGTGGAATTCCTAGTGTAGCGGTGGAATGCGTAGATATTAGGAGGAACATCGGTGGCGAAGGCGACTTACTGGACTGTAACTGACACTGAGGCACGAAAGCGTGGGGAGCAAACAGGATTAGATACCCTCGTAGTC
>LST401_4400
CCTACGGGTTGCAGCAGTGGGGAATATTGCACAATGGGGGAAACCCTGATGCAGCGACGCCGCGTGAAGGAAGAAGTATCTCGGTATGTAAACTTCTATCAGCAGGGAAGAAAATGACGGTACCTGACTAAGAAGCCCCGGCTAACTACGTGCCAGCAGCCGCGGTAATACGTAGGGGGCAAGCGTTATCCGGATTTACTGGGTGTAAAGGGAGCGTAGACGGAGCAGCAAGTCTGATGTGAAAGGCAGGGGCTCAACCCCTGGACTGCATTGGAAACTGTTGATCTTGAGTACCGGAGGGGTAAGCGGAATTCCTAGTGTAGCGGTGAAATGCGTAGATATTAGGAGGAACACCAGTGGCGAAGGCGGCTTACTGGACGGTAACTGACGTTGAGGCTCGAAAGCGTGGGGAGCAAACAGGATTAGATACCCTAGTAGTC
>LST401_8794
CCTACGGGCCGCAGCAGTGAGGAATATTGGTCAATGGACGAGAGTCTGAACCAGCCAAGTAGCGTGAAGGATGAAGGTCCTACGGATTGTAAACTTCTTTTATAAGGGAATAAACCCTCCCACGTGTGGGAGCTTGTATGTACCTTATGAATAAGCATCGGCTAACTCCGTGCCAGCAGCCGCGGTAATACGGAGGATGCGAGCGTTATCCGGATTTATTGGGTTTAAAGGGAGCGCAGACGGGTCGTTAAGTCAGCTGTGAAAGTTTGTGGCGCAACCTTAAAATTGCAGTTGATACTGGCTTCCTTGAGTGCGGTTGAGGTGTGCGGAATTCGTGGTGTAGCGGTGAAATTCTTAGATATCACGAAGAACTCCGATTGCGAAGGCAGCACACTAAGCCGTAACTGACGTTCATGCTCGAAAGTGTGGGTATCAAACAGGATTAGATACCCCTGTAGTC
>LST401_2204
CCTACGGGGGGCAGCAGTCGGGAATATTGCGCAATGGAGGAAACTCTGACGCAGTGACGCCGCGTGCAGGAAGAAGGTTTTCGGATTGTAAACTGCTTTAGACAGGGAAGATAATGACAGTACCTGTAGAATAAGCTCCGGCTAACTACGTGCCAGCAGCCGCGGTAATACGTAGGGAGCAAGCGTTATCCGGATTTATTGGGTGTAAAGGGTGCGTAGACGGGAGAGCAAGTTGGTTGTGAAATCCCGCGGCTTAACTGAGGAACTGCAACCAAAACTATTCTTCTTGAGTGCTGGAGAGGAAAGTGGNATNCCTAGTGTAGCGGTGANATGCGTAGATATTAGGAGGAACACCAGTGGCGAAGGCGACTTTCTGGACAGTAACTGACGTTGAGGCACGAAAGTGTGGGGAGCAAACAGGATTAGATACCCTTGTAGTC
>LST401_10991
CCTACGGGGTGCAGCAGTGAGGAATATTGGTCAATGGGCGAGAGCCTGAACCAGCCAAGTAGCGTGAAGGATGACTGCCCTATGGGTTGTAAACTTCTTTTATACGGGAATAACACGCGGCACGTGTGCCGCTCTGCATGTACCGTATGAATAAGCATCGGCTAACTCCGTGCCAGCAGCCGCGGTAATACGGAGGATGCGAGCGTTATCCGGATTTATTGGGTTTAAAGGGAGCGTAGACGGGTCCTTAAGTCAGTTGTGAAAGTTTGCGGCTCAACCGTAAAATTGCAGTTGATACTGGGGACCTTGAGTGCGGCAGAGGCAGGCGGAATTCGTGGTGTAGCGGTGAAATGCTTAGATATCACGAAGAACTCCGATTGCGAAGGCAGCTTGCTGGACCGTAACTGACGTTGATGCTCGAAAGTGCGGGTATCAAACAGGATTAGATACCCCAGTAGTC
>LST401_4401
CCTACGGGGGGCAGCAGTGGGGAATATTGCACAATGGGGGAAACCCTGATGCAGCGACGCCGCGTGAGCGAAGAAGTATTTCGGTATGTAAAGCTCTATCAGCAGGGAAGAAAATGACGGTACCTGACTAAGAAGCCCCGGCTAACTACGTGCCAGCAGCCGCGGTAATACGTAGGGGGCAAGCGTTATCCGGATTTACTGGGTGTAAAGGGAGCGTAGACGGGACAGCAAGTCTGATGTGAAAGGCGGGGGCTCAACCCCCGGACTGCATTGGAAACTGCTGGCCTGGAGTACCGGAGGGGTAAGCGGAATTCCTAGTGTAGCGGTGAAATGCGTAGATATTAGGAGGAACACCGGTGGCGAAGGCGGCTTACTGGACGGTAACTGACGTTGAGGCTCGAAAGCGTGGGGAGCAAACAGGATTAGATACCCCCGTAGTC
>LST401_8795
CCTACGGGTTGCAGCAGTGAGGAATATTGGTCAATGGGCGGAAGCCTGAACCAGCCAAGTAGCGTGCAGGAAGACGGCCTTTAGGGTTGTAAACTGCTTTTATGCGGGAATAAAGTTCTCCACGTGTGGAGATTTGCATGTACCGCATGAATAAGGACCGGCTAATTCCGTGCCAGCAGCCGCGGTAATACGGAAGGTCCGGGCGTTATCCGGAATTATTGGGTTTAAAGGGAGCGTAGGCCGGCTTGTAAGTCAGTTGTGAAAACCGCGGGCTCAACCTGCGGCGTGCAATTGAAACTGCAGGCCTTGAGTGCGCGCAGGGATGCTGGAATTCGTGGTGTAGCGGTGAAATGCTTAGATATCACGAAGAACTCCGATCGCGAAGGCAGGTGTCCGGCGCGTCACTGACGCTGAGGCTCGAAGGTGCGGGTATCAAACAGGATTAGATACCCTCGTAGTC
>LST401_4402
CCTACGGGTGGCAGCAGTGAGGAATATTGGTCAATGGGCGGAAGCCTGAACCAGCCAAGTAGCGTGCAGGAAGACGGCCTTTAGGGTTGTAAACTGCTTTTATGCGGGAATAAAGTTCTCCACGTGTGGAGATTTGCATGTACCGCATGAATAAGGACCGGCTAATTCCGTGCCAGCAGCCGCGGTAATACGGAAGGTCCGGGCGTTATCCGGAATTATTGGGTTTAAAGGGAGCGTAGGCCGGCTTGTAAGTCAGTTGTGAAAACCGCGGGCTCAACCTGCGGCGTGCAATTGAAACTGCAGGCCTTGAGTGCGCGCAGGGATGCTGGAATTCGTGGTGTAGCGGTGAAATGCTTAGATATCACGAAGAACTCCGATCGCGAAGGCAGGTGTCCGGCGCGTCACTGACGCTGTGGCTCGAAGGTGCGGGTATCAAACAGGATTAGATACCCTCGTAGTC
>LST401_2205
CCTACGGGGTGCAGCAGTGGGGAATATTGGGCAATGGGCGCAAGCCTGACCCAGCAACGCCGCGTGAAGGATGAAGGCTTTCGGGTTGTAAACTTCTTTTATTCGGGACGAAGCAAGTGACGGTACCGAATGAATAAGCCACGGCTAACTACGTGCCAGCAGCCGCGGTAATACGTAGGTGGCAAGCGTTATCCGGATTTACTGGGTGTAAAGGGCGTGTAGGCGGGATTGCAAGTCAGATGTGAAAACTGGAGGCTCAACCTCCAGCCTGCATTTGAAACTGTAGTTCTTGAGTGCTGGAGAGGCAATCGGNATNCCGTGTGTAGCGGTGANATGCATAGATATACGGAGGAACACCAGTGGCGAAGGCGGATTGCTGGACAGTAACTGACGCTGAGGCGCGAAAGCGTGGGGAGCAAACAGGATTAGATACCCTCGTAGTC
>LST401_13187
CCTACGGGATGCAGCAGTGGGGAATATTGCACAATGGGGGAAACCCTGATGCAGCGACGCCGCGTGAGCGAAGAAGTATCTCGGTATGTAAAGCTCTATCAGCAGGGAAGAAGATGACGGTACCTGACTAAGAAGCACCGGCTAAATACGTGCCAGCAGCCGCGGTAATACGTATGGTGCAAGCGTTATCCGGATTTACTGGGTGTAAAGGGAGCGTAGACGGAGAAGCAAGTCTGGAGTGAAAGCCCGGGGCTCAACCCCGGGACTGCTTTGGAAACTGTTTGTCTGGAGTGCCGGAGAGGTAAGCGGAATTCCTAGTGTAGCGGTGAAATGCGTAGATATTAGGAGGAACACCAGTGGCGAAGGCGGCTTACTGGACGGTAACTGACGTTGAGGCTCGAAAGCGTGGGGAGCAAACAGGATTAGATACCCCCGTAGTC
>LST401_10992
CCTACGGGTGGCAGCAGTAGGGAATATTGCGCAATGGGGGAAACCCTGACGCAGCAACGCCGCGTGGAGGATGACACTTTTCGGAGCGTAAACTCCTTTTCTTAGGGAAGAATTCTGACGGTACCTAAGGAATAAGCACCGGCTAACTCCGTGCCAGCAGCCGCGGTAATACGGAGGGTGCAAGCGTTACTCGGAATCACTGGGCGTAAAGGGCGCGTAGGCGGATTATCAAGTCTCTTGTGAAATCTAATGGCTTAACCATTAAACTGCTTGGGAAACTGATAGTCTAGAGTGAGGGAGAGGCAGATGGAATTGGTGGTGTAGGGGTAAAATCCGTAGATATCACCAAGAATACCCATTGCGAAGGCGATCTGCTGGAACGCAACTGACGCTAAGGCGCGAAAGCGTGGGGAGCAAACAGGATTAGATACCCTCGTAGTC
>LST401_8796
CCACGGGACGCAGCAGTGAGGAATATTGGTCAATGGGCGAGAGCCTGAACCAGCCAAGTAGCGTGAAGGATGACTGCCCTACGGGTTGTAAACTTCTTTTATAAGGGAATAAAGTTCTCTACGTGTAGAGTTTTGTATGTACCTTATGAATAAGCATCGGCTAACTCCGTGCCAGCAGCCGCGGTAATACGGAGGATGCGAGCGTTATCCGGATTTATTGGGTTTAAAGGGAGCGTAGACGGCCGTTTAAGTCAGCTGTGAAATGGTGCGGCTCAACCGTAGCACTGCAGTTGAAACTGGACGGCTTGAGTGCAGTTGAGGCAGGCGGAATTCGTGGTGTAGCGGTGAAATGCTTAGATATCACGAAGAACCCCGATTGCGAAGGCAGCCTGCTAAGCTGCAACTGACGTTGATGCTCGAAAGTGTGGGTATCAAACAGGATTAGATACCCCGGTAGTC
>LST401_15380
CCTACGGGATGCAGCAGTGGGGAATTTTGCGCAATGCTCGAGAGAGTGACGCAGCGACGCCGCGTGAATGACGAAGGCCTTCGGGTCGTAAAGTTCTTTCGACAGGGAAGAAAATGTATATCAGTAACTGGGTATATAGTGACGGTACCTGTATAAGCAGCCCCGGCTAACTCCGTGCCAGCAGCCGCGGTAATACGGAGGGGGCGAGCGTTGTTCGGAGTGACTGGGCGTAAAGAGCACGTAGGCGGTGTTGTAAGTCATTAGTCAAAGGCTAGAGCTCAACTTTAGTAAGGCTAGTGATACTACAATACTAGAGTATCAGAGAGGATTGCAGAATTCCTGGTGTAGCGGTGAAATGCGTAGATATCAGGAGGAATACCGGTAGCGAAGGCGGCAATCTGGCTGGCAACTGACGCTGAGGTGCGAAAGCGTGGGTAGCAAACAGGATTAGATACCCTTGTAGTC
>LST401_4403
CCTACGGGCCGCAGCAGTGGGGGATATTGCACAATGGGGGAAACCCTGATGCAGCGACGCCGCGTGAGTGAAGAAGTATTTCGGTATGTAAAGCTCTATCAGCAGGGAAGAGAATGACGGTACCTGAGTAAGAAGCCCCGGCTAACTACGTGCCAGCAGCCGCGGTAATACGTAGGGGGCAAGCGTTATCCGGATTTACTGGGTGTAAAGGGAGCGTAGACGGCAAAGCAAGTCTGAAGTGAAAGCCCGGGGCTCAACCCCGGGACTGCTTTGGAAACTGTTCTGCTAGAGTGCTGGAGAGGTAAGCGGAATTCCTAGTGTAGCGGTGAAATGCGTAGATATTAGGAGGAACACCAGTGGCGAAGGCGGCTTTCTGGACTGTAACTGACGCTGAGGCTCGAAAGCTAGGGTAGCGAACGGGATTAGATACCCCAGTAGTC
>LST401_17574
CCTACGGGCTGCAGCAGTAGGGAATATTGCACAATGGGGGAAACCCTGATGCAGCGACGCCGCGTGGAGGAAGAAGGTCTTCGGATTGTAAACTCCTGTTGTTGAGGAAAAAGAGGATGGTACTCAACAAGGAAGTGACGGCTAACTACGTGCCAGCAGCCGCGGTAAAACGTAGGTCACAAGCGTTGTCCGGAATTACTGGGTGTAAAGGGAGCGCAGGCGGGTATGCAAGTTGGGAGTGAAATACATGGGCTCAACCCATGAACTGCTCTCAAAACTGTGTATCTTGAGTAGTGCAGAGGTAGGCGGAATTCCCGGTGTAGCGGTGGAATGCGTAGATATCGGGAGGAACACCAGTGGCGAAGGCGGCCTACTGGGCACCAACTGACGCTGAGGCTCGAAAGTGTGGGTAGCAAACAGGATTAGATACCCTCGTAGTC
>LST401_19768
CCTACGGGGGGCAGCAGTAGGGAATATTGCGCAATGGGGGAAACCCTGACGCAGCAACGCCGCGTGGAGGATGACACTTTTCGGAGCGTAAACTCCTTTTCTTAGGGAAGAATTCTGACGGTACCTAAGGAATAAGCACCGGCTAACTCCGTGCCAGCAGCCGCGGTAATACGGAGGGTGCAAGCGTTACTCGGAATCACTGGGCGTAAAGGGCGCGTAGGCGGATTATCAAGTCTCTTGTGAAATCTAATGGCTTAACCATTAAACTGCTTGGGAAACTGATAGTCTAGAGTGAGGGAGAGGCAGATGGAATTGGTGGTGTAGGGGTAAAATCCGTAGATATCACCAAGAATACCCATTGCGAAGGCGATCTGCTGGAACTCAACTGACGCTAAGGCGCGAAAGCGTGGGGAGCAAACAGGATTAGATACCCGGGTAGTC
>LST401_6601
CCTACGGGGTGCAGCAGTGAGGAATATTGGTCAATGGGCGCGAGCCTGAACCAGCCAAGTAGCGTGAAGGATGACTGCCCTATGGGTTGTAAACTTCTTTTATACGGGAATAAAGTCCGGCACGTGTGCCGGTTTGCATGTACCGTATGAATAAGGATCGGCTAACTCCGTGCCAGCAGCCGCGGTAATACGGAGGATCCGAGCGTTATCCGGATTTATTGGGTTTAAAGGGAGCGTAGGCGGGTTTTTAAGTCAGTTGTGAAAGTTTGCGGCTCAACCGTAAAATTGCAGTTGATACTGGAAGCCTTGAGTGCGGCAGAGGCAGGCGGAATTCGTGGTGTAGCGGTGAAATGCTTAGATATCACGAAGAACTCCGATTGCGAAGGCAGCTTGCTGGACCGTAACTGACGCTGATGCTCGAAAGTGCGGGTATCAAACAGGATTAGATACCCTCGTAGTC
>LST401_13188
CCTACGGGGTGCAGCAGTGGGGAATATTGCACAATGGGGGAAACCCTGATGCAGCGACGCCGCGTGGAGGCAGAAGGTCTTCGGATTGTAAACTCCTGTTGTTGGGGAAAAAGAGGATGGTACCCAACAAGGAAGTGACGGCTAACTACGTGCCAGCAGCCGCGGTAAAACGTAGGTCACAAGCGTTGTCCGGAATTACTGGGTGTAAAGGGAGCGCAGGCGGGTATGCAAGTTGGGAGTGAAATACATGGGCTCAACCCATGAACTGCTTTCAAAACTGTGTATCTTGAGTAGTGCAGAGGTAGGCGGAATTCCCGGTGTAGCGGTGGAATGCGTAGATATCGGGAGGAACACCAGTGGCGAAGGCGGCCTGCTGGGCACCAACTGACGCTGAGGCTCGAAAGTGTGGGTAGCAAACAGGATTAGATACCCCTGTAGTTC
>LST401_15381
CCTACGGGCTGCAGCAGTGAGGAATATTGGTCAATGGGCGAGAGCCTGAACCAGCCAAGTAGCGTGAAGGATGACTGCCCTACGGGTTGTAAACTTCTTTTATAAGGGAATAAAGTTCTCTACGTGTAGAGTTTTGTATATACCTTATGAATAAGCATCGGCTAACTCCGTGCCAGCAGCCGCGGTAATACGGAGGATGCGAGCGTTATCCGGATTTATTGGGTTTAAAGGGAGCGTAGACGGCCGTTTAAGTCAGCTGTGAAATGGTGCGGCTCAACCGTAGCACTGCAGTTGAAACTGGTCGGCTTGAGTGCAGTTGAGGCAGGCGGAATTCGTGGTGTAGCGGTGAAATGCTTAGATATCACGAAGAACCCCGATTGCGAAGGCAGCCTGCTAAGCTGCAACTGACGTTGAGGCTCGAAAGTGTGGGTATCAAACAGGATTAGATACCCGAGTAGTC
>LST401_4404
CCTACGGGGTGCAGCAGTGGGGAATTTTGCGCAATGCTCGAGAGAGTGACGCAGCGACGCCGCGTGAATGACGAAGGCCTTCGGGTCGTAAAGTTCTTTCGACAGGGAAGAAAATGTATATCAGTAACTGGGTATATAGTGACGGTACCTGTATAAGCAGCCCCGGCTAACTCCGTGCCAGCAGCCGCGGTAATACGGAGGGGGCGAGCGTTGTTCGGAGTGACTGGGCGTAAAGAGCACGTAGGCGGTGTTGTAAGTCATTAGTCAAAGGCTAGAGCTCAACTTTAGTAAGGCTAGTGATACTACAATACTAGAGTATCAGAGAGGATTGCAGAATTCCTGGTGTAGCGGTGAAATGCGTAGATATCAGGAGGAATACCGGTAGCGAAGGCGGCAATCTGGCTGGCAACTGACGCTGAGGTGCGAAAGCGTGGGTATCAAACAGGATTAGATACCCCTGTAGTC
>LST401_6602
CCTACGGGCCGCAGCAGTGAGGAATATTGGTCAATGGGCGCGAGCCTGAACCAGCCAAGTAGCGTGAAGGATGACTGCCCTATGGGTTGTAAACTTCTTTTATACGGGAATAAAGTCCGGCACGTGTGCCGGTTTGCATGTACCGTATGAATAAGGATCGGCTAACTCCGTGCCAGCAGCCGCGGTAATACGGAGGATCCGAGCGTTATCCGGATTTATTGGGTTTAAAGGGAGCGTAGGCGGGTTTTTAAGTCAGTTGTGAAAGTTTGCGGCTCAACCGTACAATTGCAGTTGATACTGGAAGCCTTGAGTGCGGCAGAGGCAGGCGGAATTCGTGGTGTAGCGGTGAAATGCTTAGATATCACGAAGAACTCCGATTGCGAAGGCAGCTTGCTGGAGCGTAACTGACGTTGATGCTCGAAAGTGTGGGTATCAAACAGGATTAGATACCCCTGTAGTC
>LST401_21962
CCTACGGGGCGCAGCAGTGAGGAATATTGGTCAATGGGCGAGAGCCTGAACCAGCCAAGTAGCGTGAAGGATGACTGCCCTACGGGTTGTAAACTTCTTTTATAAGGGAATAAAGTTCTCTACGTGTAGAGTTTTGTATGTACCTTATGAATAAGCATCGGCTAACTCCGTGCCAGCAGCCGCGGTAATACGGAGGATGCGAGCGTTATCCGGATTTATTGGGTTTAAAGGGAGCGTAGACGGCCGTTTAAGTCAGCTGTGAAATGGTGCGGCTCAACCGTAGCACTGCAGTTGAAACTGGACGGCTTGAGTGCAGTTGAGGCAGGCGGAATTCGTGGTGTAGCGGTGAAATGCTTAGATATCACGAAGAACCCCGATTGCGAAGGCAGCCTGCTAAGCTGCAACTGACGTTGAGGCTCGAAAGTGTGGGTATCAAACAGGATTAGATACCCGTGTAGTC
>LST401_13189
CCTACGGGTGGCAGCAGTGAGGAATATTGGTCAATGGACGAGAGTCTGAACCAGCCAAGTAGCGTGAAGGATGAAGGTCCTACGGATTGTAAACTTCTTTTATAAGGGAATAAACCCTCCCACGTGTGGGAGCTTGTATGTACCTTATGAATAAGCATCGGCTAACTCCGTGCCAGCAGCCGCGGTAATACGGAGGATGCGAGCGTTATCCGGATTTATTGGGTTTAAAGGGAGCGCAGACGGGTCGTTAAGTCAGCTGTGAAAGTTTGGGGCTCAACCTTAAAATTGCAGTTGATACTGGCGTCCTTGAGTGCGGTTGAGGTGTGCGGAATTCGTGGTGTAGCGGTGAAATGCTTAGATATCACGAAGAACTCCGATTGCGAAGGCAGCACACTAAGCCGTAACTGACGTTCATGCTCGAAAGTGTGGGTATCAAACAGGATTAGATACCCGCGTAGTC
>LST401_2207
CCTACGGGGTGCAGCAGTGAGGAATATTGGTCAATGGGCGTGAGCCTGAACCAGCCAAGTAGCGTGGAGGAAGACGGCCCTACGGGTTGTAAACTCCTTTTGTACGGGAATAACGGCGTCCACGTGTGGGCGTGTGCATGTACCGTACGAATAAGCATCGGCTAACTCCGTGCCAGCAGCCGCGGTAATACGGAGGATGCGAGCGTTATCCGGATTTATTGGGTTTAAAGGGAGCGTAGATGGGCTGTTAAGTCAGTTGTGAAAGTCAGCGGCTCAACCGTTGAACTGCAATTGAAACTGGGAGCCTTGAGTGCGTTTGCGGTGGATGGNATNCGTGGTGTAGCGGTGANATGCTTAGATATCACGAAGAACTCCGATTGCGAAGGCAGCCTGCCGCAGCGCAACTGACGCTGAGGCTCGAAAGCGCGGGTATCGAACAGGATTAGATACCCTTGTAGTC
>LST401_4405
CCTACGGGTTGCAGCAGTGGGGAATTTTGGACAATGGGGGCAACCCTGATCCAGCCATGCCGCGTGCGGGAAGAAGGCCTTCGGGTTGTAAACCGCTTTTGTTAGGGACGAAAAGGTGCGGGTTAAGAGCTAGCACTGATGACGGTACCTGAAGAATAAGCACCGGCTAACTACGTGCCAGCAGCCGCGGTAATACGTAGGGTGCGAGCGTTAATCGGAATTACTGGGCGTAAAGCGTGCGCAGGCGGTTGGGTAAGACAGATGTGAAATCCCCGGGCTTAACCTGGGAACTGCATTTGTGACTGTCCGACTGGAGTATGTCAGAGGGGGGTGGAATTCCAAGTGTAGCAGTGAAATGCGTAGATATTTGGAAGAACACCGATGGCGAAGGCAGCCCCCTGGGGCAAAACTGACGCTCATGCACGAAAGCGTGGGGAGCAAACAGGATTAGATACCCTAGTAGTC
>LST401_19769
CCTACGGGAGGCAGCAGTGAGGAATATTGGTCAATGGGCGTAAGCCTGAACCAGCCAAGTAGCGTGAGGGACGACGGCCCTATGGGTTGTAAACCTCTTTTGTACGGGGATAAAGTGTGGGACGCGTCCCATATTGCAGGTACCGTACGAATAAGGACCGGCTAATTCCGTGCCAGCAGCCGCGGTAATACGGAAGGTCCGGGCGTTATCCGGATTCATTGGGTTTAAAGGGAGCGCAGGCCGCCTTTTAAGCGTGCCGTGAAATGCCGTGGCTCAACCATGGCACTGCGGCGCGAACTGGAGGGCTTGAGTGCGCGGAAGGCAGGCGGAACTCGTGGTGTAGCGGTGAAATGCTTAGATATCACGAAGAACTCCGATTGCGAAGGCAGCCTGCCGCAGCGCAACTGACGCTGAGGCTCGAAAGCGCGGGTATCGAACAGGATTAGATACCCGAGTAGTC
>LST401_17575
CCTACGGGCCGCAGCAGTAGGGAATATTGCGCAATGGGGGAAACCCTGACGCAGCAACGCCGCGTGGAGGATGACACTTTTCGGAGCGTAAACTCCTTTTCTTAGGGAAGAATTCTGACGGTACCTAAGGAATAAGCACCGGCTAACTCCGTGCCAGCAGCCGCGGTAATACGGAGGGTGCAAGCGTTACTCGGAATCACTGGGCGTAAAGGGCGCGTAGGCGGATTATCAAGTCTCTTGTGAAATCTAATGGCTTAACCATTAAACTGCTTGGGAAACTGATAGTCTAGAGTGAGGGAGAGGCAGATGGAATTGGTGGTGTAGGGGTAAAATCCGTAGATATCACCAAGAATACCCATTGCGAAGGCGATCTGCTGGAACTCAACTGACGCTAAGGCGCGAAAGCGTGGGGAGCAAACAGGATTAGATACCCTCGTAGTC
>LST401_15382
CCTACGGGACGCAGCAGTGGGGGATATTGCACAATGGGGGAAACCCTGATGCAGCGACGCCGCGTGGAGGAAGAAGGATTTCGGATTGTAAACTCCTGTCATTAGGGACGAATCATGACGGTACCTAACAAGAAAGCACCGGCTAACTACGTGCCAGCAGCCGCGGTAAAACGTAGGGTGCAAGCGTTGTCCGGAATTACTGGGTGTAAAGGGAGCGCAGGCGGACCGGCAAGTTGGAAGTGAAATCTATGGGCTCAACCCATAAATTGCTTTCAAAACTGCGTGCCTGGAGTAGCGCAGAGGTAGGTGGAATTCCCTGTGTAGCGGTGGAATGCGTAGATATCGGGAGGAACACCAGTGGCGAAGGCGACCTACTGGGCACTAACTGACGCTGAGGCTCGAAAGCATGGGTAGCAAACAGGATTAGATACCCACGTAGTC
>LST401_24158
CCTACGGGCCGCAGCAGTAGGGAATTTTCGGCAATGGGGGGAACCCTGACCGAGCAACGCCGCGTGAAGGAAGAAGGAATTCGTTATGTAAACTTCTGTTATAAAGGAAGAACGGCACATATAGGGAATGATAAGTGAGTGACGGTACTTTATGAGGAAGCCACGGCTAACTACATGCCAGCAGCCGCGGTAATACGTAGGTGGCGAGCGTTACCCGTAATGATTGGGCGTAAAGAGGGAGCAGGCGGCAGCAAGGGTCTGTGGTGAAAGGCTGAAGCTTAACTTCAGTGTGCCAGAGAAACCGGGCAGCTAGAGTGCAGGAGAGGATCGTGGAATTCCATGTGTAGCGGTGAAATGCGTAGATATATGGAGGAACACCAGTGGCGAAGGCGACGATCTGGACTGTAACTGACGCTCAGTCCCGAAAGCGTGGGGAGCAAATAGGATTAGATACCCCTGTAGTC
>LST401_26352
CCTACGGGGTGCAGCAGTGAGGAATATTGGTCAATGGGCGAGAGCCTGAACCAGCCAAGTAGCGTGAAGGATGAAGGTTCTATGGATTGTAACCTTCTTTTATAAGGGAATAACAGACGCTACGTGTAGCGTTTTGCATGTACCTTATGAATAAGCATCGGCTAACTCCGTGCCAGCAGCCGCGGTAATACGGAGGATGCGAGCGTTATCCGGATTTATTGGGTTTAAAGGGAGCGTAGACGGGATGTTAAGTCAGCTGTGAAAGTTTGGGGCTCAACCTTAAAATTGCAGTTGAATCTGGCATTCTTGAGTGCGGCAGAGGCAGGCGGAATTCGTGGTGTAGCGGTGAAATGCTTAGATATCACGAAGAACTCCGATTGCGAAGGCAGCTTGCTGGAGCGTAACTGACGTTGATGCTCGAAAGTGTGGGTATCAAACAGGATTAGATACCCGAGTAGTC
>LST401_8798
CCTACGGGGTGCAGCAGTGAGGAATATTGGTCAATGGGCGGAAGCCTGAACCAGCCAAGTAGCGTGCAGGAAGACGGCCTTTAGGGTTGTAAACTGCTTTTATGCGGGAATAAAGTTCTCCACGTGTGGAGATTTGCATGTACCGCATGAATAAGGACCGGCTAATTCCGTGCCAGCAGCCGCGGTAATACGGAAGGTCCGGGCGTTATCCGGAATTATTGGGTTTAAAGGGAGCGTAGGCCGGCTTGTAAGTCAGTTGTGAAAACCGCGGGCTCAACCTGCGGCGTGCAATTGAAACTGCAGGCCTTGAGTGCGCGCAGGGATGCTGGAATTCGTGGTGTAGCGGTGAAATGCTTAGATATCACGAAGAACTCCGATCGCGAAGGCAGGTGTCCGGCGCGTAACTGACGCTGAGGCTCGAAGGTGCGGGTATCAAACAGGATTAGATACCCGTGTAGTC
>LST401_28546
CCTACGGGTGGCAGCAGGCGCGAAACCTCCGCAATGTGAGAAATCGCGACGGGGGGATCCCAAGTGCCATTCTTAACGGGATGGCTTTTCATTAGTGTAAAGAGCTTTTGGAATAAGAGCTGGGCAAGACCGGTGCCAGCCGCCGCGGTAACACCGGCAGCTCTAGTGGTAGCAGTGTTTATTGGGCCTAAGCGTCCGTAGCCGGTTTATTAAGTCTCTGGTGAAATCCTGTAGCTTAACTGTGGGAATTGCTGGAGATACTAGTAGACTTGAGATCGGGAGAGGTTAGAGGTACTCCCAGGGTAGAGGGGAAATTCTGTAATCCTGGGAGGACCGCCTGTGGCGAAGGCGTCTAGCTGGAACGATTCTGACGGTGAGGGACGAAAGCTAGGGGCGCGAACCGGATTAGATACCCCTGTAGTC
>LST401_6603
CCTACGGGGCGCAGCAGTGGGGAATATTGGGCAATGGGCGCAAGCCTGACCCAGCAACGCCGCGTGAAGGAAGAAGGCTTTCGGGTTGTAAACTTCTTTTGTCAGGGAACAGTAGAAGAGGGTACCTGACGAATAAGCCACGGCTAACTACGTGCCAGCAGCCGCGGTAATACGTAGGTGGCAAGCGTTGTCCGGATTTACTGGGTGTAAAGGGCGTGCAGCCGGGCTGGTAAGTCAGATGTGAAATCTGGAGGCTCAACCTCCAAACTGCATTTGAAACTGCTGGTCTTGAGTACCGGAGAGGTTATCGGAATTCCTTGTGTAGCGGTGAAATGCGTAGATATTAGGAGGAACACCAGTGGCGAAGGCGGCTTGCTGGACTGTAAATGACGCTGAGGCTCGAAAGCGTGGGGAGCAAACAGGATTAGATACCCTAGTAGTC
>LST401_21963
CCTACGGGTCGCAGCAGTGGGGAATATTGGGCAATGGGCGCAAGCCTGACCCAGCAACGCCGCGTGAAGGAAGAAGGCTTTCGGGTTGTAAACTTCTTTTGTCAGGGAACAGTAGAAGAGGGTACCTGACGAATAAGCCACGGCTAACTACGTGCCAGCAGCCGCGGTAATACGTAGGTGGCAAGCGTTGTCCGGATTTACTGGGTGTAAAGGGCGTGCAGCCGGGCTGGTAAGTCAGATGTGAAATCTGGAGGCTCAACCTCCAAACTGCATTTGAAACTGCTGGTCTTGAGTACCGGAGAGGTTATCGGAATTCCTTGTGTAGCGGTGAAATGCGTAGATATAAGGAAGAACACCAGTGGCGAAGGCGGATAACTGGACGGCAACTGACGGTGAGGCGCGAAAGCGTGGGGAGCAAACAGGATTAGATACCCTAGTAGTC
>LST401_4406
CCTACGGGCGGCAGCAGTGGGGAATCTTCCGCAATGGGCGAAAGCCTGACGGAGCAACGCCGCGTGAGTGAAGAAGGTCTTCGGATTGTAAAGCTCTGTTGTACATGGCGAATGTGCGGGATGTGAATAATGTTCCGTAATGACGGTAGTGTACGAGGAAGCCACGGCTAACTACGTGCCAGCAGCCGCGGTAATACGTAGGTGGCAAGCGTTGTCCGGAATTATTGGGCGTAAAGAGCATGTAGGCGGCCTATTAAGTCGGGCGTGAAAATGCGGGGCTCAACCCCGTATGGCGCCCGATACTGGTGGGCTTGAGTGCAGGAGAGGAAAGGGGAATTCCCAGTGTAGCGGTGAAATGCGTAGATATTGGGAGGAACACCAGTGGCGAAGGCGCCTTTCTGGACTGTGTCTGACGCTGAGATGCGAAAGCCAGGGGAGCGAACGGGATTAGATACCCTCGTAGTC
>LST401_2208
CCTACGGGGGGCAGCAGTGAGGAATATTGGTCAATGGGCGTAAGCCTGAACCAGCCAAGTAGCGTGAGGGACGACGGCCCTATGGGTTGTAAACCTCTTTTGTACGGGGATAAAGTGTGGGACGCGTCCCATATTGCAGGTACCGTACGAATAAGGACCGGCTAATTCCGTGCCAGCAGCCGCGGTAATACGGAAGGTCCGGGCGTTATCCGGATTCATTGGGTTTAAAGGGAGCGCAGGCCGCCTTTTAAGCGTGCCGTGAAATGCCGTGGCTCAACCATGGCACTGCGGCGCGAACTGGAGGGCTTGAGTGCGCGGAAGGCAGGCGGNACNCGTGGTGTAGCGGTGANATGCTTAGATATCACGAAGAACTCCGATTGCGAAGGCAGCCTGCCGCAGCGCAACTGACGCTGAGGCTCGAAAGCGCGGGTATCGAACAGGATTAGATACCCGAGTAGTC
>LST401_26353
CCTACGGGGGGCAGCAGTGGGGAATATTGCACAATGGGGGAAACCCTGATGCAGCGACGCCGCGTGGAGGAAGAAGGTCTTCGGATTGTAAACTCCTGTTGTTGGGGAAAAAGAGGATGGTACCCAACAAGGAAGTGACGGCTAACTACGTGCCAGCAGCCGCGGTAAAACGTAGGTCACGAGCGTTGTCCGGAATTACTGGGTGTAAAGGGAGCGCAGGCGGGTATGCAAGTTGGGAGTGAAATACATGGGCTCAACCCATGAACTGCTCTCAAAACTGTGTATCTTGAGTAGTGCAGAGGTAGGCGGAATTCCCGGTGTAGCGGTGGAATGCGTAGATATCGGGAGGAACACCAGTGGCGAAGGCGGCCTACTGGGCACCAACTGACGCTGAGGCTCGAAAGTGTGGGTAGCAAACAGGATAGATACCCCTGTAGTC
>LST401_6604
CCTACGGGAGGCAGCAGTGAGGAATATTGGTCAATGGGCGTAAGCCTGAACCAGCCAAGTAGCGTGAGGGACGACGGCCCTATGGGTTGTAAACCTCTTTTGTACGGGGATAAAGTGTGGGACGTGTCCCATATTGCAGGTACCGTACGAATAAGGACCGGCTAATTCCGTGCCAGCAGCCGCGGTAATACGGAAGGTCCGGGCGTTATCCGGATTCATTGGGTTTAAAGGGAGCGCAGGCCGCCTTTTAAGCGTGCCGTGAAATGCCGTGGCTCAACCATGGCACTGCGGCGCGAACTGGAGGGCTTGAGTGCGCGGAAGGCAGGCGGAACTCGTGGTGTAGCGGTGAAATGCTTAGATATCACGAAGAACTCCGATTGCGAAGGCAGCCTGCCGCAGCGCAACTGACGCTGAGGCTCGAAAGCGCGGGTATCGAACAGGATTAGATACCCTTGTAGTC
>LST401_24159
CCTACGGGGGGCAGCAGTGAGGAATATTGGTCTATGGGCGAGAGCCGGAACAAGCAAAGTAGCGTGAAGGATGACTGTCCTACGGGTGGTAAACTTCTTTTATAAGGGAATAAAGTTCTCTACGTGTAGAGTTGTGTATGTACCTTATGAAGAAGCATCGGCTAACTCCGTGCCAGCAGACGCGGTAATACGGAGGATGCGAGCGTTATCCGGATTTATTGGGTTTAAAGGGAGCGTAGACGGCCGTTTAAGTCAGCTGTGAAATGGTGCGGCTCAACCGTAGCACTGCAGTTGAAACTGGACGGCTTGAGTGCAGTGGAGGCAGGCGGAATTCGTGGTGTAGCGGTGAAATGCTTAGATATCACGAAGAACCCCGATGGCGAAGGCAGCCTGCTAAGCTGCAACTGACGTTGAGGCTCGAAAGTGTGGGTATCAAACAGGATTAGATACCCGTGTAGTC
>LST401_17576
CCTACGGGGTGCAGCAGTGGGGAATATTGCACAATGGGGGAAACCCTGATGCAGCGACGCCGCGTGGAGGAAGAAGGTCTTCGGATTGTAAACTCCTGTTGTTGGGGAAAAGAAGGATGGTACCCAACAAGGAAGTGACGGCTAACTACGTGCCAGCAGCCGCGGTAAAACGTAGGTCACGAGCGTTGACCGGAATTACTGGGTGTAAAGGGAGCGCAGGCGGGTATGCAAGTTGGGAGTGAAATACATGGGCTCAACCCATGAACTGCTCTCAAAACTGTGTATCTTGAGTAGTGCAGAGGTAGGCGGAATTCCCGGTGTAGCGGTGGAATGCGTAGATATCGGGAGGAACACCAGTGGAGAAGGCGGCCTACTGGGAACCAACTGACGCTGAGGCTCGAAAGTGTGGGTAGCAAACAGGATTAGATACCCGAGTAGTC
>LST401_19770
CCTACGGGCGGCAGCAGTGGGGAATCTTCCGCAATGGGCGAAAGCCTGACGGAGCAACGCCGCGTGAACGATGAAGGTCTTAGGATCGTAAAGTTCTGTTGTTAGGGACGAAGGGTAAGAATAATAATACGGTTTTTATTTGACGGTACCTAACGAGGAAGCCACGGCTAACTACGTGCCAGCAGCCGCGGTAATACGTAGGCGGCAAGCGTTGTCCGGAATTATTGGGCGTAAAGGGAGCGCAGGCGGGAAACTAAGCGGATCTTAAAAGTGCGGGGCTCAACCCCGTGATGGGGTCCGAACTGGTTTTCTTGAGTGCAGGAGAGGAAAGCGGAATTCCCAGTGTAGCGGTGAAATGCGTAGATATTGGGAAGAACACCAGTGGCGAAGGCGGCTTTCTGGACTGTAACTGACGCTGAGGCTCGAAAGCTAGGGTAGCGAACGGGATTAGATACCCGAGTAGTC
>LST401_30739
CCTACGGGTGGCAGCAGTGGGGAATATTGGGCAATAGGCGCAAGCCTGACCCAGCAACGCCGCGTGAAGGAAGAAGGCCCTCGGGTTGTAAACTTCTTTTGTCAGGGACGAAGCAAGTGACGGTACCTGACGAATAAGCCACGGCTAACTACGTGCCAGCAGCCGCGGTAATACGTAGGTGGCAAGCGTTATCCGGATTTACTGGGTGTAAAGGGCGTGTAGGCGGGATTGCAAGTCAGATGTGAAAACCACGGGCTCAACCTGTGGCCTGCATTTGAAACTGCAGTTCTTGAGTACTGGAGAGGCAGACGGAATTCCTAGTGTAGCGGTGAAATGCGTAGATATTAGGAGGAACACCAGTGGCGAAGGCGGTCTGCTGGACAGCAACTGACGCTGAGGCGCGAAAGCGTGGGGAGCAAACAGGATTAGATACCCCCGTAGTC
>LST401_4407
CCTACGGGATGCAGCAGTGAGGAATATTGGTCAATGGGCGTGAGCCTGAACCAGCCAAGTAGCGTGGAGGAAGACGGCCCTACGGGTTGTAAACTCCTTTTGTACGGGAATAACGGCGTCCACGTGTGGGCGTGTGCATGTACCGTACGAATAAGCATCGGCTAACTCCGTGCCAGCAGCCGCGGTAATACGGAGGATGCGAGCGTTATCCGGATTTATTGGGTTTAAAGGGAGCGTAGACGGGTCCTTAAGTCAGTTGTGAAAGTTTGCGGCTCAACCGTAAAATTGCAGTTGATACTGGGGACCTTGAGTGCGGCAGAGGCAGGCGGAATTCGTGGTGTAGCGGTGAAATGCTTAGATATCACGAAGAACTCCGATTGCGAAGGCAGCTTGCTGGACCGTAACTGACGTTGATGCTCGAAAGTGCGGGTATCAAACAGGATTAGATACCCCAGTAGTC
>LST401_28547
CCTACGGGTTGCAGCAGTGAGGAATATTGGTCAATGGACGGAAGTCTGAACCAGCCATGCCGCGTGCAGGATGACGGCTCTATGAGTTGTAAACTGCTTTTGTACGAGGGTAACCCCGGGTACGTGTACCCGGCTGAAAGTATCGTACGAATAAGGATCGGCTAACTCCGTGCCAGCAGCCGCGGTAATACGGAGGATCCAAGCGTTATCCGGATTTATTGGGTTTAAAGGGTGCGTAGGCGGTCAGATAAGTTAGAGGTGAAATTCCGGTGCTTAACACCGGCGCTGCCTCTAATACTGTTTGACTAGAGAGTAGTTGCGGTAGGCGGAATGTATGGTGTAGCGGTGAAATGCGTAGAGATCATACAGAACACCGATTGCGAAGGCAGCTTACCAAGCTATATCTGACGTTGAGGCACGAAAGCGTGGGGAGCAAACAGGATTAGATACCCTAGTAGTC
>LST401_8799
CCTACGGGTGGCAGCAGTGAGGAATATTGGTCAATGGCCGAGAGGCTGAACCAGCCAAGTCGCGTGAAGGAAGAAGGATCTATGGTTTGTAAACTTCTTTTATACGGGAATAAAGTGAGCCACGTGTGGCTTTTTGTATGTACCGTATGAATAAGCATCGGCTAACTCCGTGCCAGCAGCCGCGGTAATACGGAGGATGCGAGCGTTATCCGGATTTATTGGGTTTAAAGGGTGCGTAGGTGGTCTTTTAAGTCAGCGGTGAAAGTTTGTGGCTCAACCATAAAATTGCCATTGAAACTGGGAGACTTGAGTATGTTTGAGGTAGGCGGAATGCGTGGTGTAGCGGTGAAATGCATAGATATCACGCAGAACTCCGATTGCGAAGGCAGCTTGCCAAGCCATAACTGACACTGAAGCACGAAAGCGTGGGTATCAAACAGGATTAGATACCCCTGTAGTC
>LST401_6605
CCTACGGGGTGCAGCAGTGAGGAATATTGGTCAATGGGCGTAAGCCTGAACCAGCCAAGTAGCGTGAGGGACGACGGCCCTATGGGTTGTAAACCTCTTTTGTACGGGGATAAAGTGTGGGACGCGTCCCATATTGCAGGTACCGTACGAATAAGGACCGGCTAATTCCGTGCCAGCAGCCGCGGTAATACGGAAGGTCCGGGCGTTATCCGGATTCATTGGGTTTAAAGGGAGCGCAGGCCGCCTTTTAAGCGTGCCGTGAAATGCCGTGGCTCAACCATGGCACTGCGGCGCGAACTGGAGGGCTTGAGTGCGCGGAAGGCAGGCGGAACTCGTGGTGTAGCGGTGAAATGCTTAGATATCACGAAGAACTCCGATTGCGAAGGCAGCTTGCTGGACCGTAACTGACGCTGATGCTCGAAAGTGCGGGTATCAAACAGGATTAGATACCCCAGTAGTC
>LST401_21964
CCTACGGGACGCAGCAGTGAGGAATATTGGTCAATGGGCGGAAGCCTGAACCAGCCAAGTAGCGTGCAGGAAGACGGCCTTTAGGGTTGTAAACTGCTTTTATGCGGGAATAAAGTTCTCCACGTGTGGAGATTTGCATGTACCGCATGAATAAGGACCGGCTAATTCCGTGCCAGCAGCCGCGGTAATACGGAAGGTCCGGGCGTTATCCGGAATTATTGGGTTTAAAGGGAGCGTAGGCCGGCTTGTAAGTCAGTTGTGAAAACCGCGGGCTCAACCTGCGGCGTGCAATTGAAACTGCAGGCCTTGAGTGCGCGCAGGGATGCTGGAATTCGTGGTGTAGCGGTGAAATGCTTAGATATCACGAAGAACTCCGATCGCGAAGGCAGGTGTCCGGCGCGTCACTGACGCTGAGGCTCGAAGGTGCGGGTATCAAACAGGATTAGATACCCCTGTAGTC
>LST401_1
CCTACGGGGTGCAGCAGTAGGGAATTTTCGGCAATGGGCGAAAGCCTGACCGAGCAACGCCGCGTGAAGGAAGAAGTCATTCGTGATGTAAACTTCTGTTATGAAGGAAGAACGGCAGATGGAGGGAATGCCATGTGCGTGACGGTACTTCATGAGGAAGCCACGGCTAACTACGTGCCAGCAGCCGCGGTAATACGTAGGTGGCGAGCGTTATCCGGAATCATTGGGCGTAAAGAGGGAGCAGGCGGCAGTGCAGGTCTGCGGTGAAAGACCGGAGCTAAACTTCGGTAAGCCGTGGAAACCGCACAGCTAGAGAGCATCAGAGGATCGCGGAATTCCATGTGTAGCGGTGAAATGCGTAGATATATGGAGGAACACCAGTGGCGAAGGCGGCGGTCTGGGGTGCAGCTGACGCTCAGTCCCGAAAGCGTGGGGAGCAAATAGGATTAGATACCCTCGTAGTC
>LST401_4408
CCTACGGGCCGCAGCAGTGAGGAATATTGGTCAATGGGCGAGAGCCTGAACCAGCCAAGTAGCGTGAAGGATGACTGCCCTACGGGTTGTAAACTTCTTTTATAAGGGAATAAAGTTCTCTACGTGTAGAGTTTTGTATGTACCTTATGAATAAGCATCGGCTAACTCCGTGCCAGCAGCCGCGGTAATACGGAGGATGCGAGCGTTATCCGGATTTATTGGGTTTAAAGGGAGCGTAGACGGCCGTTTAAGTCAGCTGTGAAATGGTGCGGCTCAACCGTAGCACTGCAGTTGAAACTGGTCGGCTTGAGTGCAGTTGAGGCAGGCGGAATTCGTGGTGTAGCGGTGAAATGCTTAGATATCACGAAGAACCCCGATTGCGAAGGCAGCCTGCTAAGCTGCAACTGACGTTGAGGCTCGAAAGTGTGGGTATCAAACAGGATTAGATACCCTAGTAGTC
>LST401_30740
CCTACGGGCTGCAGCAGTGAGGAATATTGGTCAATGGACGGAAGTCTGAACCAGCCATGCCGCGTGCAGGATGACGGCTCTATGAGTTGTAAACTGCTTTTGTACGAGGGTAACCCCGGGTACGTGTACCCGGCTGAAAGTATCGTACGAATAAGGATCGGCTAACTCCGTGCCAGCAGCCGCGGTAATACGGAGGATCCAAGCGTTATCCGGATTTATTGGGTTTAAAGGGTGCGTAGGCGGTCAGATAAGTTAGAGGTGAAATTCCGGTGCTTAACACCGGCGCTGCCTCTAATACTGTTTGACTAGAGAGTAGTTGCGGTAGGCGGAATGTATGGTGTAGCGGTGAAATGCTTAGAGATCATACAGAACACCGATTGCGAAGGCAGCTTACCAAGCTATATCTGACGTTGAGGCACGAAAGCGTGGGGAGCAAACAGGATTAGATACCCGTGTAGTC
>LST401_2209
CCTACGGGCTGCAGCAGTGGGGAATATTGGGCAATGGGCGAAAGCCTTACCCAGCAATGCCGCGTGAATGAAGAAGGTCTTCGGATTGTAAAGTTCTTTAGTCAGGGAAGAAGAAAGTGACGTTACCTGAAGAATAAGCCCCGGCTAACTACGTGCCAGCAGCCGCGGTAATACGTAGGGGGCAAGCGTTGTCCGGAATGACTGGGCGTAAAGGGTGTGTAGGCGGTTGTGCAAGTTAGAAGTGAAATACCTAGGGCTTAACTCAGGTGCTGCTTCTAAAACTGTATGACTAAAGTGCAGGAGAGGTTAACGGNATNCCTAGTGTAGCGGTAANATGCGTAGATATTAGGAGGAACACCGGAGGCGAAGGCGGTTAACTGGCCTGGAACTGACGCTGAGACACGAAAGTGTGGGGAGCAAACAGGATTAGATACCCTTGTAGTC
>LST401_13192
CCTACGGGGGGCAGCAGTGAAGAATATTGCGCAATGGGGGCAACCCTGACGCAGCAACGCCGCGTGAAGGATGAAGGTTTTCGGATTGTAAACTTCTTTTGTCAAGGACGAAGGACGTGACGGTACTTGACGAATAAGCCACGGCTAACTACGTGCCAGCAGCCGCGGTAATACGGAGGTGGCAAGCGTTATCCGGATTTACTGGGTGTAAAGGGCGAGTAGGCGGGCATACAAGTCAGATGTGAAATGTTGGGGCTTAACTCCCAAGCTGCATTTGAAACTGTAAGTCTTGAGTGATGGTGAGGCAGGCGGAATTCCCGGTGTAGCGGTGGAATGCGTAGATATCGCGAGGAACACCAGTGGCGAAGGCGGCCTGCTGGACATTAACTGACGCTGAGGAGCGAAAGCGTGGGGAGCAAACAGGATTAGATACCCGTGTAGTC
>LST401_10995
CCTACGGGTTGCAGCAGTGGGGAATATTGCGCAATGGGGGAAACCCTGACGCAGCCATGCCGCGTGAATGAAGAAGGCCTTCGGGTTGTAAAGTTCTTTCGGTGGTGAGGAAGGCGGTAGTGTTAATAGCGCTATTGTTTGACGTTAGCTACAGAAGAAGCACCGGCTAACTCCGTGCCAGCAGCCGCGGTAATACGGAGGGTGCGAGCGTTAATCGGAATAACTGGGCGTAAAGGGCACGCAGGCGGGACGTTAAGTGAGATGTGAAAGCCCCGGGCTTAACCTGGGAACAGCATTTCATACTGGCGTACTAGAGTACTTTAGGGAGGGGTAGAATTCCACGTGTAGCGGTGAAATGCGTAGAGATGTGGAGGAATACCGAAGGCGAAGGCAGCCCCTTGGGAAGATACTGACGCTCATGTGCGAAAGCGTGGGGAGCAAACAGGATTAGATACCCGCGTAGTC
>LST401_32934
CCTACGGGGGGCAGCAGTAGGGAATATTGCGCAATGGGGGAAACCCTGACGCAGCAACGCCGCGTGGAGGATGACACTTTTCGGAGCGTAAACTCCTTTTCTTAGGGAAGAATTCTGACGGTACCTAAGGAATAAGCACCGGCTAACTCCGTGCCAGCAGCCGCGGTAATACGGAGGGTGCAAGCGTTACTCGGAATCACTGGGCGTAAAGGGCGCGTAGGCGGATTATCAAGTCTCTTGTGAAATCTAATGGCTTAACCATTAAACTGCTTGGGAAACTGATAGTCTAGAGTGAGGGAGAGGCAGATGGAATTGGTGGTGTAGGGGTAAAATCCGTAGATATCACCAAGAATACCCATTGCGAAGGCGATCTGCTGGAACTCAACTGACGCTAAGGCGCGAAAGCGTGGGGAGCAAACAGGATTAGATACCCGAGTAGTC
>LST401_26355
CCTACGGGAGGCAGCAGTGAGGAATATTGGTCAATGGGCGAGAGCCTGAACCAGCCAAGTAGCGTGAAGGATGACTGCCCTACGGGTTGTAAACTTCTTTTATAAGGGAATAAAGTTCTCTACGTGTAGAGTTTTGTATGTACCTTATGAATAAGCATCGGCTAACTCCGTGCCAGCAGCCGCGGTAATACGGAGGATGCGAGCGTTATCCGGATTTATTGGGTTTAAAGGGAGCGTAGACGGCGGTTTAAGTCAGCTGTGAAATGGTGCGGCTCAACCGTAGCACTGCAGTTGAAACTGGACGGCTTGAGTGCAGTTGAGGCAGGCGGAATTCGTGGTGTAGCGGTGAAATGCTTAGATATCACGAAGAACCCCGATTGCGAAGGCAGCCTGCTAAGCTGCAACTGACGTTGATGCTCGAAAGTGTGGGTATCAAACAGGATTAGATACCCTTGTAGTC
>LST401_19771
CCTACGGGGTGCAGCAGTAGGGAATATTGCGCAATGGGGGAAACCCTGACGCAGCAACGCCGCGTGGAGGATGACACTTTTCGGAGCGTAAACTCCTTTTCTTAGGGAAGAATTCTGACGGTACCTAAGGAATAAGCACCGGCTAACTCCGTGCCAGCAGCCGCGGTAATACGGAGGGTGCAAGCGTTACTCGGAATCACTGGGCGTAAAGGGCGCGTAGGCGGATTATCAAGTCTCTTGTGAAATCTAATGGCTTAACCATTAAACTGCTTGGGAAACTGATAGTCTAGAGTGAGGGAGAGGCAGATGGAATTGGTGGTGTAGGGGTAAAATCCGTAGATATCACCAAGAATACCCATTGCGAAGGCGATCTGCTGGAACTCAACTGACGCTAAGGCGCGAAAGCGTGGGGAGCAAACAGGATTAGATACCCTAGTAGTC
>LST401_6606
CCTACGGGATGCAGCAGTAGGGAATCTTCGGCAATGGACGCAAGTCTGACCGAGCAACGCCGCGTGAGTGAAGAAGGTTTTCGGATCGTAAAACTCTGTTGTTAGAGAAGAACAAGGATGAGAGTGGAAAGTTCATCCCTTGACGGTATCTAACCAGAAAGCCACGGCTAACTACGTGCCAGCAGCCGCGGTAATACGTAGGTGGCAAGCGTTGTCCGGATTTATTGGGCGTAAAGCGAGCGCAGGCGGTCTTTTAAGTCTGATGTGAAAGCCCCCGGCTTAACCGGGGAGGGTCATTGGAAACTTGGAGACTTGAGTGCAGAAGAGGAAAGCGGAATTCCATGTGTAGCGGTGAAATGCGTAGATATATGGAGGAACACCAGTGGCGAAGGCGGCTTTCTGGTCTGTAACTGACGCTGAGGCTCGAAAGCGTGGGGAGCAAACAGGATTAGATACCCTGGTAGTC
>LST401_24160
CCTACGGGGCGCAGCAGTGGGGGATATTGCACAATGGGGGAAACCCTGATGCAGCGACGCCGCGTGAGCGAAGAAGTATTTCGGTATGTAAAGCTCTATCAGCAGGGAAGAAGAAAGTGACGGTACCTGACTAAGAAGCTCCGGCTAAATACGTGCCAGCAGCCGCGGTAATACGTATGGAGCAAGCGTTATCCGGATTTACTGGGTGTAAAGGGAGCGTAGGCGGTGCTATAAGTCTGATGTGAAAGCCCGGGGCTCAACCGCGGGACTGCATTGGAAACTGTAGGACTGGAGTGTCGGAGGGGTAAGCGGAATTCCTAGTGTAGCGGTGAAATGCGTAGATATTAGGAGGAACACCGGTGGCGAAGGCGGCTTACTGGACTACAACTGACGCTGAGGCTCGAAAGCGTGGGGAGCAAACAGGATTAGATACCCTCGTAGTC
>LST401_28548
CCTACGGGAGGCAGCAGTGGGGAATCTTCCGCAATGGGCGAAAGCCTGACGGAGCAACGCCGCGTGAACGATGAAGGTCTTAGGATCGTAAAGTTCTGTTGTTAGGGACGAAGGGTAAGAATAATAATACGGTTTTTATTTGACGGTACCTAACGAGGAAGCCACGGCTAACTACGTGCCAGCAGCCGCGGTAATACGTAGGCGGCAAGCGTTGTCCGGAATTATTGGGCGTAAAGGGAGCGCAGGCGGGAAACTAAGCGGATCTTAAAAGTGCGGGGCTCAACCCCGTGATGGGGTCCGAACTGGTTTTCTTGAGTGCAGGAGAGGAAAGCGGAATTCCCAGTGTAGCGGTGAAATGCGTAGATATTGGGAAGAACACCAGTGGCGAAGGCGGCTTTCTGGACTGTAACTGACGCTGAGGCTCGAAAGCTAGGGTAGCGAACGGGATTAGATACCCTTGTAGTC
>LST401_4409
CCTACGGGGCGCAGCAGTAGGGAATATTGCGCAATGGGGGAAACCCTGACGCAGCAACGCCGCGTGGAGGATGACACTTTTCGGAGCGTAAACTCCTTTTCTTAGGGAAGAATTCTGACGGTACCTAAGGAATAAGCACCGGCTAACTCCGTGCCAGCAGCCGCGGTAATACGGAGGGTGCAAGCGTTACTCGGAATCACTGGGCGTAAAGGGCGCGTAGGCGGATTATCAAGTCTCTTGTGAAATCTAATGGCTTAACCATTAAACTGCTTGGGAAACTGATAGTCTAGAGTGAGGGAGAGGCAGATGGAATTGGTGGTGTAGGGGTAAAATCCGTAGATATCACCAAGAATACCCATTGCGAAGGCGATCTGCTGGAACTCAACTGACGCTAAGGCGCGAAAGCGTGGGGAGCAAACAGGATTAGATACCCTTGTAGTC
>LST401_26356
CCTACGGGGGGCAGCAGTGAGGAATATTGGTCAATGGGCGAGAGCCTGAACCAGCCAAGTAGCGTGAAGGATGACTGCCCTACGGGTTGTAAACTTCTTTTATAAGGGAATAAAGTATTCTACGTGTAGAGTTTTGTATGTACCTTATGAATAAGCATCGGCTAACTCCGTGCCAGCAGCCGCGGTAATACGGAGGATGCGAGCGTTATCCGGATTTATTGGGTTTAAAGGGAGCGTAGACGGCGGTTTAAGTCAGCTGTGAAATGTTGCGGCTCAACCGTAGAACTGCAGTTGAAACTGGACGGCTTGAGTGCAGTTGAGGCAGGCGGAATTCGTGGTGTAGCGGTGAAATGCTTAGATATCACGAAGAACCCCGATTGCGAAGGCAGCCTGCTAAGCTGCAACTGACGTTGATGCTCGAAAGTGTGGGTATCAAACAGGATTAGATACCCCAGTAGTC
>LST401_32935
CCTACGGGGGGCAGCAGTGAGGACTATTGGTCAATGGGCGCGAGCCTGAACCAGCCAAGTAGCGTGAAGGATGACTGCCCTATGGGTTGTAAACTTCTTTTATACGGGAATAAAGTCCGGCACGTGTGCCGGTTTGCATGTACCGTATGAATAAGGATCGGCTAACTCCGTGCCAGCAGCCGCGGTAATACGGAGGATCCGAGCGTTATCCGGATTTATTGGGTTTAAAGGGAGCGTAGGCGGGTTTTTAAGTCAGTTGTGAAAGTTTGCGGCTCAACCGTAAAATTGCAGTTGATACTGGAAGCCGTGAGTGCGGCAGAGGCAGGCGGAATTCGTGGTGTAGCGGTGAAATGCTTAGATATCACGAAGAACTCCGATTGCGAAGGCAGCTTGCTGGAGCGTAACTGACGCTGATGCTCGAAAGTGCGGGTATCAAACAGGATTAGATACCCCAGTAGTC
>LST401_30741
CCTACGGGACGCAGCAGTGAGGAATATTGGTCAATGGGCGAGAGCCTGAACCAGCCAAGTAGCGTGGAGGATGACCGCCCTACGGGTTGTAAACTCCTTTTATAAGGGAATAAAGGCGCGTACGTGTACGCATTTGCATGTACCTTATGAATAAGCATCGGCTAACTCCGTGCCAGCAGCCGCGGTAATACGGAGGATGCGAGCGTTATCCGGATTTATTGGGTTTAAAGGGAGCGTAGACGGGATGTTAAGTCAGCTGTGAAAGTTTGGGGCTCAACCTTAAAATTGCAGTTGAAACTGGCGTTCTTGAGTGCGGCAGAGGCAGGCGGAATTCGTGGTGTAGCGGTGAAATGCTTAGATATCACGAAGAACTCCGATTGCGAAGGCAGCCTGCCGCAGCGCAACTGACGCTGAGGCTCGAAAGCGCGGGTATCGAACAGGATTAGATACCCTCGTAGTC
>LST401_2210
CCTACGGGTGGCAGCAGTGAGGAATATTGGTCAATGGCCGAGAGGCTGAACCAGCCAAGTCGCGTGAAGGAAGAAGGATCTATGGTTTGTAAACTTCTTTTATACGGGAATAAAGTGTGGAACGTGTTCCATTTTGTATGTACCGTATGAATAAGCATCGGCTAACTCCGTGCCAGCAGCCGCGGTAATACGGAGGATGCGAGCGTTATCCGGATTTATTGGGTTTAAAGGGTGCGTAGGTGGTCTTTTAAGTCAGCGGTGAAAGTTTGTGGCTCAACCATAAAATTGCCATTGAAACTGGGAGACTTGAGTATGTTTGAGGTAGGCGGNATNCGTGGTGTAGCGGTGANATGCATAGATATCACGCAGAACTCCGATTGCGAAGGCAGCTTGCCAAGCCATAACTGACACTGAAGCACGAAAGCGTGGGTATCAAACAGGATTAGATACCCCAGTAGTC
>LST401_6607
CCTACGGGCGGCAGCAGTGAGGAATATTGGTCAATGGGCGAGAGCCTGAACCAGCCAAGTAGCGTGAAGGATGACTGCTCTACGGGTTGTAAACTTCTTTTATAAGGGAATAGAGTTCTCTAAGTGTAGAGTTTTGTATGTACCTTATGAATAAGCATCGGCTAACTCCGTGCCAGCAGCCGCGGTAATACGGAGGATGCGAGCGTTATCCGGATTTATTGGGTGTAAAGGGAGCGTAGACGGCAGGTTAAGTCAGCTGTGAAATGGGTCGGCTCAACTGTAGGACTGCAGTTGAGACTGGACGGCTTGAGTGCAGGTGAGGCAGGCGGAATTCGGGGTGTAGCGGTGAAATGCGTAGATATCACGAAGAACCCCGATTGCGAAGGCAGCCTGCTAAGCTGCAACTGACGTTGATGCTCGAAAGTGTGGGTATCAAACAGGATTAGATACCCTCGTAGTC
>LST401_17578
CCTACGGCCGCAGCAGTGAGGAATATTGGTCAATGGGCGAGAGCCTGAACCAGCCAAGTAGCGTGAAGGATGACTGCCCTACGGGTTGTAAACTTCTTTTATAAGGGAATAAAGTTCTCTACGTGTAGAGTTTTGTATGTACCTTATGAATAAGCATCGGCTAACTCCGTGCCAGCAGCCGCGGTAATACGGAGGATGCGAGCGTTATCCGGATTTATTGGGTTTAAAGGGAGCGTAGACGGCGGTTTAAGTCAGCTGTGAAATGGTGCGGCTCAACCGTAGCACTGCAGTTGAAACTGGACGGCTTGAGTGCAGTTGAGGCAGGCGGAATTCGTGGTGTAGCGGTGAAATGCTTAGATATCACGAAGAACCCCGATTGCGAAGGCAGCCTGCTAAGCTGCAACTGACGTTGATGCTCGAAAGTGTGGGTATCAAACAGGATTAGATACCCGGGTAGTC
>LST401_8800
CCTACGGGTGGCAGCAGTGGGGAATATTGCACAATGGGGGAAACCCTGATGCAGCGACGCCGCGTGAGCGATGAAGTATTTCGGTATGTAAAGCTCTATCAGCAGGGAAGAAACTGACGGTACCTGACTAAGAAGCACCGGCTAAATACGTGCCAGCAGCCGCGGTAATACGTATGGTGCAAGCGTTATCCGGATTTACTGGGTGTAAAGGGAGCGTAGACGGACTTGCAAGTCTGAAGTGAAAGCCCGGGGATCAACCCCGGGACTGCTTTGGAAACTGTAGGTCTAGAGTGCTGGAGAGGTAAGTGGAATTACTAGTGTAGCGGTGAAATGCGTAGATATTAGGAGGAACACCAGTGGCGAAGGCGGCTTACTGGACAGTAACTGACGTTGAGGCTCGAAAGCGTGGGGAGCAAACAGGATTAGATACCCGGGTAGTC
>LST401_32936
CCTACGGGGTGCAGCAGTGAGGAATATTGGTCAATGGGCGAGAGCCTGAACCAGCCACGTAGCGTGAAGGATGACTGCCCTATGGTTTGTAAACTTCTTTTATACGGGAATAACACGCGGTACGCGTGCCGCTCTGCATGTCCCGTATGAATAAGCATCGGCTAACACCGTGCCAGCAGCCGCGGTAATACGGAGGATGCGAGCGTTATCAGGATTCATTGGGTTTAAAGGGAGCGTAGACGGGTCCTTAAGTCAGGGGTGAAAGTTTGCGGCTCAACCGAAAAAGTGCAGTTGAGACTGGGGATCTTGAGTGGTGCAGAGGTAGGCGGAATTCGTGGTGTAGCGGGGAAATGCGTAGATATCACGAAGAACACCGATGGCGAAGGCAGCTTGCTGGACAGCAACTGAAGTTGATGCTCGAAAGTGCGGGTATCAAACAGGATTAGATACCCTAGTAGTC
>LST401_3
CCTACGGGATGCAGCAGTGAGGAATATTGGTCAATGGGCGTAAGCCTGAACCAGCCAAGTAGCGTGAGGGACGACGGCCCTATGGGTTGTAAACCTCTTTTGTACGGGGATAAAGTGTGGGACGTGTCCCATATTGCAGGTACCGTACGAATAAGGACCGGCTAATTCCGTGCCAGCAGCCGCGGTAATACGGAAGGTCCGGGCGTTATCCGGAATTATTGGGTTTAAAGGGAGCGTAGGCCGGCTTGTAAGTCAGTTGTGAAAACCGCGGGCTCAACCTGCGGCGTGCAATTGAAACTGCAGGCCTTGATTGCGCGCAGGGATGCTGGAATTCGTGGTGTAGCGGTGAAATGCTTAGATATCACGAAGAACTCCGATCGCGAAGGCAGGTGTCCTGCGCGTCACTGACGCTGAGGCTCGAAGGTGCGGGTATCAAACAGGATTAGATACCCTCGTAGTC
>LST401_13193
CCTACGGGGGGCAGCAGTGGGGAATATTGCACAATGGGGGAAACCCTGATGCAGCGACGCCGCGTGAGTGAAGAAGTATTTCGGTATGTAAAGCTCTATCAGCAGGGAAGAAAATGACGGTACCTGACTAAGAAGCCCCGGCTAACTACGTGCCAGCAGCCGCGGTAATACGTAGGGGGCAAGCGTTATCCGGATTTACTGGGTGTAAAGGGAGCGTAGACGGCGAAGCAAGTCTGAAGTGAAAACCCAGGGCTCAACCCTGGGACTGCTTTGGAAACTGTTTTGCTAGAGTGCTGGAGAGGTAAGTGGAATTCCTAGTGTAGCGGTGAAATGCGTAGATATTAGGAGGAACACCAGTGGCGAAGGCGGCTTACTGGACAGTAACTGACGTTGAGGCTCGAAAGCGTGGGGAGCAAACAGGATTAGATACCCTCGTAGTC
>LST401_4410
CCTACGGGGCGCAGCAGTGAGGGATATTGGGCAATGGGGGCAACCCTGACCCAGCGACGCCGCGTGAGGGAAGACGGTCTTCGGATTGTAAACCTCTGTCTTTGGGGACGAAAAAGGACGGTACCCAAGGAGGAAGCTCCGGCTAACTACGTGCCAGCAGCCGCGGTAATACGTAGGGAGCGAGCGTTGTCCGGAATTACTGGGTGTAAAGGGAGCGTAGGCGGGAAGGCAAGTTGGATGTGAAAACTGTGGGCTCAACCTACAGACTGCATTCAAAACTGTTTTTCTTGAGTGAAGTAGAGGCAAGCGGAATTCCTAGTGTAGCGGTGAAATGCGTAGATATTAGGAGGAACACCAGTGGCGAAGGCGGCTTGCTGGGCTTTTACTGACGCTGAGGCTCGAAAGTGTGGGGAGCAAACAGGATTAGATACCCTCGTAGTC
>LST401_10996
CCTACGGGCGGCAGCAGTAGGGAATATTGCGCAATGGGGGAAACCCTGACGCAGCAACGCCGCGTGGAGGATGACACTTTTCGGAGCGTAAACTCCTTTTCTTAGGGAAGAATTCTGACGGTACCTAAGGAATAAGCACCGGCTAACTCCGTGCCAGCAGCCGCGGTAATACGGAGGGTGCAAGCGTTACTCGGAATCACTGGGCGTAAAGGGCGCGTAGGCGGATTATCAAGTCTCTTGTGAAATCTAATGGCTTAACCATTAAACTGCTTGGGAAACTGATAGTCTAGAGTGAGGGAGAGGCAGATGGAATTGGTGGTGTAGGGGTAAAATCCGTAGATATCACCAAGAATACCCATGGCGAAGGCGATCTGCTGGAACTCAACTGACGCTAAGGCGCGAAAGCGTGGGGAGCAAACAGGATTAGATACCCGAGTAGTC
>LST401_26357
CCTACGGGGGGCAGCAGTCGGGAATATTGCGCAATGGAGGAAACTCTGACGCAGTGACGCCGCGTATGGGAAGAAGGTTTTCGGATTGTAAACCATTTTAGACAAGGAAGAAACAAGACAGTACTTGTAGAATAAGCTCCGGCTAACTACGTGCCAGCAGCCGCGGTAATACGTAGGGAGCAAGCGTTATCCGGATTTATTGGGTGTAAAGGGTGCGTAGACGGGAAGGTAAGTTAGTTGTGAAATCCCTCGGCTCAACTGAGGAACTGCGACTAAAACTGCTTTTCTTGAGTGCTGGAGAGTAAAGTGGAATTCCTAGTGTAGCGGTGAAATGCGTAGATATTAGGAGGAACACCAGTGGCGAAGGCGACTTTCTGGACAGTAACTGACGTTGAGGCACGAAAGTGTGGGGAGCAAACAGGATTAGATACCGGGTAGTC
>LST401_28549
CCTACGGGGTGCAGCAGTGGGGAATCTTCCGCAATGGGCGAAAGCCTGACGGAGCAACGCCGCGTGAACGATGAAGGTCTTAGGATCGTAAAGTTCTGTTGTTAGGGACGAAGGGTAAGAATCATAATACGGTTTTTATTTGACGGTACCTAACGAGGAAGCCACGGCTAACTACGTGCCAGCAGCCGCGGTAATACGTAGGCGGCAAGCGTTGTCCGGAATTATTGGGCGTAAAGGGAGCGCAGGCGGGAAACTAAGCGGATCTTAAAAGTGCGGGGCTCAACCCCGTGATGGGGTCCGAACTGGTTTTCTTGAGTGCAGGAGAGGAAAGCGGAATTCCCAGTGTAGCGGTGAAATGCGTAGATATTGGGAAGAACACCAGTGGCGAAGGCGGCTTTCTGGACTGTAACTGACGCTGAGGCTCGAAAGCTAGGGTAGCGAACGGGATTAGATACCCTCGTAGT
>LST401_2211
CCTACGGGCGGCAGCAGTGAGGAATATTGGTCAATGGGCGAGAGCCTGAACCAGCCAAGTAGCGTGAAGGATGAAGGTTCTATGGATTGTAAACTTCTTTTATAAGGGAATAACAGACGTTACGTGTAGCGTTTTGCATGTACCTTATGAATAAGCATCGGCTAACTCCGTGCCAGCAGCCGCGGTAATACGGAGGATGCGAGCGTTATCCGGATTTATTGGGTTTAAAGGGAGCGTAGACGGGATGTTAAGTCAGCTGTGAAAGTTTGGGGCTCAACCTTAAAATTGCAGTTGAAACTGGCGTTCTTGAGTGCGGCAGAGGCAGGCGGNATNCGTGGTGTAGCGGTGANATGCTTAGATATCACGAAGAACTCCGATTGCGAAGGCAGCTTGCTGGATCGTAACTGACGTTGATGCTCGAAAGTGCGGGTATCAAACAGGATTAGATACCCCCGTAGTC
>LST401_17579
CCTACGGGATGCAGCAGTGAGGAATATTGGTCAATGGGCGTGAGCCTGAACCAGCCAAGTAGCGTGGAGGAAGACGGCCCTACGGGTTGTAAACTCCTTTTGTACGGGAATAAAGGCTTCCACGTGTGGGCGTTTGCATGTACCGTACGAATAAGCATCGGCTAACTCCGTGCCAGCAGCCGCGGTAATACGGAGGATTCGAGCGTTATCCGGATTTATTGGGTTTAAAGGGAGCGTAGATGGGCTGTTAAGTCAGTTGTGAAAGTCAGCGGCTCAACCGTTGAACTGCAATTGAAACTGGGAGCCTTGAGTGCGTTTGCGGTGGATTGAATTCGTGGTGTAGCGGTGAAATGCTTAGATATCACGAAGAACTCCGATTGCGAAGGCAGTCCACCAAGCCGCAACTGACATTGAAGCTCGAAAGCGTGGGTATCAAACAGGATTAGATACCCTGGTAGTC
>LST401_26358
CCTACGGGAGGCAGCAGTGGGGAATATTGCGCAATGGGCGAAAGCCTGACGCAGCGACGCCGCGTGAGGGATGAAGGTCTTCGGATCGTAAACCTCTGTCAGAAGGGAAGAACGTACTGTGTGCTAATCAGCGCAGTAGTGACGGTACCTTCAAAGGAAGCACCGGCTAACTCCGTGCCAGCAGCCGCGGTAATACGGAGGGTGCAAGCGTTAATCGGAATCACTGGGCGTAAAGCGCACGTAGGCTGTCGTGTAAGTCAGGGGTGAAAGCCCACGGCTCAACCGTGGAATTGCCCTTGATACTGCATGACTGGAATCCGGGAGAGGGTGGCGGAATTCCAGGTGTAGGAGTGAAATCCGTAGATATCTGGAGGAACATCAGTGGCGAAGGCGGCCACCTGGACCGGTATTGACGCTGAGGTGCGAAAGCGTGGGGAGCAAACAGGATTAGATACCCCCGTAGTC
>LST401_4411
CCTACGGGGGGCAGCAGTGGGGAATATTGGGCAATGGGCGCAAGCCTGACCCAGCAACGCCGCGTGAAGGAAGAAGGCCCTCGGGTTGTAAACTTCTTTTGACAGGGACGAAACAAATGACGGTACCTGTCGAATAAGCCACGGCTAACTACGTGCCAGCAGCCGCGGTAATACGTAGGTGGCAAGCGTTATCCGGATTTACTGGGTGTAAAGGGCGTGTAGGCGGGCTGGCAAGTCAGATGTGAAAACCATGGGCTCAACCCATGGCCTGCATTTGAAACTGTTGGTCTTGAGTGCTGGAGAGGCAATCGGAATTCCGTGTGTAGCGGTGAAATGCGTAGATATACGGAGGAACACCAGTGGCGAAGGCGGATTGCTGGACAGTAACTGACGCTGAGGCGCGAAAGCGTGGGGAGCAAACAGGATTAGATACCCTCGTAGTC
>LST401_13194
CCTACGGGTGGCAGCAGTGAGGAATATTGGTCAATGGACGGAAGTCTGAACCAGCCATGCCGCGTGCAGGATGACGGCTCTATGAGTTGTAAACTTCTTTTGTACGAGGGTAACCCATGCTACGTGTACGCGTCTGAAAGTACCGTATGAATAAGGATCGGCTAACTCCGTGCCAGCAGCCGCGGTAATACGGAGGATCCAAGCGTTATCCGGATTTATTGGGTTTAAAGGGTGCGCAGGCGGTATGTTAAGTGAGAGGTGAAATTCCGCGGCTTAACACTGGCGTTGCCGCTAATACTGGTTTCCTGGAGTGTAGTTGAGGAAGGCGGAATGCATGGTGTAGCGGTGAAATGCTTAGAGATCATACAGAACACCGATTGCGAAGGCAGCATACTAAGCCGTAACTGACGTTCATGCTCGAAAGTGTGGGTATCAAACAGGATTAGATACCCGAGTAGTC
>LST401_19773
CCTACGGGGGGCAGCAGTGAGGAATATTGGTCAATGGGCGAGAGCCTGAACCAGCCAAGTAGCGTGAAGGATGACTGCCCTATGGGTTGTAAACTTCTTTTATAAGGGAATAAAGTTCTCTACGTGTAGAGTTTTGTATGTACCTTATGAATAAGCATCGGCTAACTCCGTGCCAGCAGCCGCGGTAATACGGAGGATGCGAGCGTTATCCGGATTTATTGGGTTTAAAGGGAGCGTAGACGGCCGTTTAAGTCAGCTGTGAAATGGTGCGGCTCAACCGTAGAACTGCAGTTGAAACTGGACGGCTTGAGTGCAGTTGAGGCAGGCGTAATTCGTGGTGTAGCGGTGAAATGCTTAGATATCACGAAGAACCCCGATTGCGAAGGCAGCCTGCTAAGCTGCAACTGACGTTGAGGCTCGAAAGTGTGGGTATCAAACAGGATTAGATACCCGAGTAGTC
>LST401_24162
CCTACGGGCCGCAGCAGTGGGGAATCTTCCGCAATGGGCGAAAGCCTGACGGAGCAACGCCGCGTGAACGATGAAGGTCTTAGGATCGTAAAGTTCTGTTGTTAGGGACGAAGGGTAAGAATCATAATACGGTGTTTATTTGACGGTACCTAACGAGGAAGCCACGGCTAACTACGTGCCAGCAGCCGCGGTAATACGTAGGCGGCAAGCGTTGTCCGGAATTATTGGGCGTAAAGGGAGCGCAGGCGGGAAACTAAGCGGATCTTAAAAGTGCGGGGCTCAACCCCGTGATGGGGTCCGAACTGGTTTTCTTGAGTGCAGGAGAGGAAAGCGGAATTCCCAGTGTAGCGGTGAAATGCGTAGATATTGGGAAGAACACCAGTGGCGAAGGCGGCTTTCTGGACTGTAACTGACGCTGAGGCTCGAAAGCTAGGGTAGCGAACGGGATTAGATACCCGTGTAGTC
>LST401_8801
CCTACGGGAGGCAGCAGTGGGGGATATTGCACAATGGAGGAAACTCTGATGCAGCGACGCCGCGTGAGGGAAGAAGGTTTTCGGATTGTAAACCTCTGTCTTCGGTGACGAAAATGACGGTAGCCGAGGAGGAAGCCACGGCTAACTACGTGCCAGCAGCCGCGGTAATACGTAGGTGGCAAGCGTTGTCCGGAATTACTGGGTGTAAAGGGAGCGTAGGCGGGAGTGCAAGTCGGCTGTCTAAACTATGGGCTCAACCCATAATCGCGGCCGAAACTGTACTTCTTGAGTGAAGTAGAGGTAAGCGGAATTCCTAGTGTAGCGGTGAAATGCGTAAATATTAGGAGGAACACCAGTGGCGAAGGCGGCTTACTGGGCTTTAACTGACGCTGAGGCTCGAAAGCGTGGGTAGCAAACAGGATTAGATACCCTAGTAGTC
>LST401_15385
CCTACGGGTGGCAGCAGTGAGGAATATTGGTCAATGGGCGAGAGCCTGAACCAGCCAAGTAGCGTGAAGGATGACTGCCCTACGGGTTGTAAACTTCTTTTATAAGGGAATAAAGTATTCTACGTGTAGAGTTTTGTATATACCTTATGAATAAGCATCGGCTAACTCCGTGCCAGCAGCCGCGGTAATACGGAGGATGCGAGCGTTATCAGGATTTATTGGGTTTAAAGGGAGCGTAGACGGCGGTTTAAGTCAGCTGTGAAATGGTGCGGCTCAACCGTAGCACTGCAGTTGAAACTGGACGGCTTGAGTGCAGTTGAGGCAGGCGGAATTCGTGGTGTAGCGGTGAAATGCTTAGATATCACGAAGAACCCCGATTGCGAAGGCAGCCTGCTAAGCTGCAACTGACGTTGATGCTCGAAAGTGTGGGTATCAAACAGGATTAGATACCCGGGTAGTC
>LST401_32938
CCTACGGGGGGCAGCAGTGGGGAATATTGCAAAATGGGGGAAACCCTGATGCAGCAACGCCGCGTGAAGGATGAAGGCCCTTGGGTCGTAAACTTCTGTTCTAGGGGAAGATAGTGACGGTACCTTAGGAGCAAGTCCCGGCTAACTACGTGCCAGCAGCCGCGGTAATACGTAGGGGGCAAGCGTTATCCGGAATTATTGGGCGTAAAGAGTACGTAGGTGGTTACCTAAGCAAGGGGTTTAAGGCAATGGCTTAACTATTGTTCGCCCCTTGAACTGGGCTACTTGAGTGCAGGAGAGGAAAGCGGAATTCCTAGTGTAGCGGTGAAATGCGTAGATATTAGGAGGAACACCAGTGGCGAAGGCGGCTTTCTGGACTGTAACTGACACTGAGGTACGAAAGCGTGGGGAGCAAACAGGATTAGATACCCTAGTAGTC
>LST401_4412
CCTACGGGTTGCAGCAGTAGGGAATATTGCGCAATGGGGGAAACCCTGACGCAGCAACGCCGCGTGGAGGATGACACTTTTCGGAGCGTAAACTCCTTTTCTTAGGGAAGAATTCTGACGGTACCTATAGAATAAGCACCGGCAAACTTCGTGCCAGCAGCCGCGGTAATACGAAGGGTGCTAGCGTTGTTCGGAATTATTGGGCGTAAAGGGTGTGTAGGCGGTTTCGTAAGTTAGTTGTGAAAGCCCGGGGCTCAACCTCGGAATTGCGGTTAAAACTACGGAACTAGAGTATGACAGGCGATGGCAGAATTTCTAGTGTAGGGGTAAAATCCGCAGATATTAGAAGGAATACCGGTGGTGTAGACGGCTATCTTGGTCATTACTGACGCTAAGACACGAAAGTGTGGGGAGCAAACAGGATTAGATACCCTCGTAGTC
>LST401_2212
CCTACGGGAGGCAGCAGTAGGGAATATTGCGCAATGGGGGAAACCCTGACGCAGCAACGCCGCGTGGAGGATGACACTTTTCGGAGCGTAAACTCCTTTTCTTAGGGAAGAATTCTGACGGTACCTAAGGAATAAGCACCGGCTAACTCCGTGCCAGCAGCCGCGGTAATACGGAGGGTGCAAGCGTTACTCGGAATCACTGGGCGTAAAGGGCGCGTAGGCGGATTATCAAGTCTCTTGTGAAATCTAATGGCTTAACCATTAAACTGCTTGGGAAACTGATAGTCTAGAGTGAGGGAGAGGCAGATGGNATNGGTGGTGTAGGGGTAANATCCGTAGATATCACCAAGAATACCCATTGCGAAGGCGATCTGCTGGAACTCAACTGACGCTAAGGCGCGAAAGCGTGGGGAGCAAACAGGATTAGATACCCTTGTAGTC
>LST401_17580
CCTACGGGAGGCAGCAGTAGGGAATATTGCGCAATGGGGGAAACCCTGACGCAGCAACGCCGCGTGGAGGATGACACTTTTCGGAGCGTAAACTCCTTTTCTTAGGGAAGAATTCTGACGGTACCTAAGGAATAAGCACCGGCTAACTCCGTGCCAGCAGCCGCGGTAATACGGAGGGTGCAAGCGTTACTCGGAATCACTGGGCGTAAAGGGCGCGTAGGCGGATTATCAAGTCTCTTGTGAAATCTAATGGCTTAACCATTAAACTGCTTGGGAAACTGATAGTCTAGAGTGAGGGAGAGGAAGATGGAATTGGTGGTGTAGGGGTAAAATCCGTAGATAGCACCAAGAATACCCATTGAGAAGGCGATCTGCTGGAACGCAACTGACGCTAAGGAGCGAAAGCGTGGGGAGCAAACAGGATTAGATACACGGGTAGTC
>LST401_6610
CCTACGGGTTGCAGCAGTGAGGAATATTGGTCAATGGGCGCGAGCCTGAACCAGCCAAGTAGCGTGAAGGATGACTGCCCTATGGGTTGTAAACTTCTTTTATACGGGAATAAAGTCCGGCACGTGTGCCGGTTTGCATGTACCGTATGAATAAGGATCGGCTAACTCCGTGCCAGCAGCCGCGGTAATACGGAGGATCCGAGCGTTATCCGGATTTATTGGGTTTAAAGGGAGCGTAGGCGGGTTTTTAAGTCAGTTGTGAAAGTTTGCGGCTCAACCGTAAAATTGCAGTTGAAACTGGCGTTCTTGAGTGCGGCAGAGGCAGGCGGAATTCGTGGTGTAGCGGTGAAATGCTTAGATATCACGAAGAACTCCGATTGCGAAGGCAGCTTGCTGGACCGTAACTGACGTTGATGCTCGAAAGTGCGGGTATCAAACAGGATTAGATACCCTAGTAGTC
>LST401_19774
CCTACGGGAGGCAGCAGTGAGGAATATTGGTCAATGGGCGCGAGCCTGAACCAGCCAAGTAGCGTGGAGGATGAATGCCCTACGGGTTGTAAACTCCTTTTGGCGGAGGATAAAGATTGCCACGTGTGGCAAGCTGCAGGTATCCGCCGAATAAGGGCCGGCTAATTCCGTGCCAGCAGCCGCGGTAATACGGAAGGCCCGAGCGTTATCCGGATTTATTGGGTTTAAAGGGAGCGTAGGCGGGAGATCAAGTCAGCTGTGAAACTGCGCCGCTCAACGGCGCCGAGCAGTTGAAACTGGTTTCCTTGAGTCCGCAAGAGGCGCGTGGAATTCGTGGTGTAGCGGTGAAATGCATAGATATCACGAAGAACTCCGATTGCGAAGGCAGCGCGCTGGGGCGTCACTGACACTGAAGCTCGAAGGTGCGGGTATCGAACAGGATTAGATACCCTGGTAGTC
>LST401_24163
CCTACGGGACGCAGCAGTGAGGAATATTGGTCAATGGCCGAGAGGCTGAACCAGCCAAGTCGCGTGAAGGAAGAAGGATCTATGGTTTGTAAACTTCTTTTATACGGGAATAAAGTGTGGAACGTGTTCCATTTTGTATGTACCGTATGAATAAGCATCGGCTAACTCCGTGCCAGCAGCCGCGGTAATACGGAGGATGCGAGCGTTATCCGGATTTATTGGGTTTAAAGGGTGCGTAGGTGGTCTTTTAAGTCAGCGGTGAAAGTTTGTGGCTCAACCATAAAATTGCCATTGAAACTGGGGGACTTGAGTATGTTTGAGGTAGGCGGAATGCGTGGTGTAGCGGTGAAATGCATAGATATCACGCAGAACTCCGATTGCGAAGGCAGCTTGCCAAGCCATAACTGACACTGAAGCACGAAAGCGTGGGTATCAAACAGGATTAGATACCCTAGTAGTC
>LST401_5
CCTACGGGATGCAGCAGTGAGGAATATTGGTCAATGGACGGAAGTCTGAACCAGCCATGCCGCGTGCAGGATGACGGCTCTATGAGTTGTAAACTGCTTTTGTACGAGGGTAACCCCGGGTACGTGTACCCGGCTGAAAGTATCGTACGAATAAGGATCGGCTAACTCCGTGCCAGCAGCCGCGGTAATACGGAGGATCCAAGCGTTATCCGGATTTATTGGGTTTAAAGGGTGCGTAGGCGGTCAGATAAGTTAGAGGTGAAATTCCGGTGCTTAACACCGGCGCTGCCTCTAATACTGTTTGACTAGAGAGTAGTTGCGGTAGGCGGAATGTATGGTGTAGCGGTGAAATGCTTAGAGATCATACAGAACACCGATTGCGAAGGCAGCTTACCAAGCTATATCTGACGTTGAGGCACGAAAGCGTGGGGAGCAAACAGGATTAGATACCCTGGTAGTC
>LST401_4413
CCTACGGGCGGCAGCAGTGAGGAATATTGGTCAATGGACGGAAGCCTGAACCAGCCATGCCGCGTGCAGGATGACGGCTCTATGAGTTGTAAACTTCTTTTGTACGAGGGTAACACCGGGTACGTGTACCCGGCTGCAAGTATCGTACGAATAAGGATCGGCTAACTCCGTGCCAGCAGCCGCGGTAATACGGAGGATCCAAGCGTTATCCGGATTTATTGGGTTTAAAGGGTGCGTAGGCGGGCAGATAAGTTAGAGGTGAAATTCCGGGGCTTAACAGCGGCGTTGCATCTAATACTGTTTGACTTGAGAGTGGTAGAGGTAGGCGGAATGTGTGGTGTAGCGGTGAAATGCTTAGAGATCATACAGAACACCGATTGCGAAGGCAGCTTACCGGACTATAACTGACGTTGAGGCACGAAAGCGTGGGGAGCAAACAGGATTAGATACCCGAGTAGTC
>LST401_32939
CCTACGGGAGGCAGCAGTAGGGAATTTTCGGCAATGGGGGGAACCCTGACCGAGCAACGCCGCGTGAAGGAAGAAGGAATTCGTTCTGTAAACTTCTGTTATAAAGGAAGAACGGCACATATAGGGAATGATATGTGAGTGACGGTACTTTATGAGGAAGCCACGGCTAACTACGTGCCAGCAGCCGCGGTAATACGTAGGTGGCGAGCGTTATCCGGAATTATTGGGCGTAAAGAGGGAGCAGGCGGCAGCAAGGGTCTGTGGTGAAAGGCTGAAGCTTAACTTCAGTGTGCCAGAGAAACCGGGCAGCTAGAGTGCAGGAGAGGATCGTGGAATTCCATGTGTAGCGGTGAAATGCGTAGATATATGGAGGAACACCAGTGGCGAAGGCGACGATCTGGACTGCAAATGACGCTCAGTCCCGAAAGCGTGGGGAGCAAATAGGATTAGATACCCTAGTAATC
>LST401_15386
CCTACGGGGTGCAGCAGTGAGGAATATTGGTCAATGGGCGAGAGCCTGAACCAGCCAAGTAGCGTGGAGGATGACTGCCCTACGGGTTGTAAACTCCTTTTATAAGGGAATAAAACCTCCCACGTGTGGGAGCTTGTATATACCTTATGAATAAGCATCGGCTAACTCCGTGCCAGCAGCCGCGGTAATACGGAGGATGCGAGCGTTATCCGGATTTATTGGGTTTAAAGGGAGCGTAGACGGGATGTCAAGTCAGCTGTGAAAGTTTGCGGCTCAACCGTAAAATTGCAGTTGAAACTGGCTTTCTTGAGTGCGTTCGAGGCAGGCGGAATTCGTGGTGTAGCGGTGAAATGCATAGATATCACGAAGAACCCCGATTGCGAAGGCAGCCTGCTAGGCCGCAACTGACGTTGATGCTCGAAAGTGCGGGTATCAAACAGGATTAGATACCCGAGTAGTC
>LST401_28551
CCTACGGGGGGCAGCAGTAGGGAATATTGCGCAATGGGGGAAACCCTGACGCAGCAACGCCGCGTGGAGGATGACACTTTTCGGAGCGTAAACTCCTTTTCTTAGGGAAGAATTCTGACGGTACCTAAGGAATAAGCACCGGCTAACTCCGTGCCAGCAGCCGCGGTAATACGGAGGGTGCAAGCGTTACTCGGAATCACTGGGCGTAAAGGGCGCGTAGGCGGATTATCAAGTCTCTTGTGAAATCTAATGGCTTAACCATTAAACTGCTTGGGAAACTGATAGTCTAGAGTGAGGGAGAGGCAGATGGAATTGGTGGTGTAGGGGTAAAATCCGTAGATATCACCAAGAATACCCATTGCGAAGGCGATCTGCTGGAACTCAACTGACGCTAAGGCGCGAAAGCGTGGGGAGCAAACAGGATTAGATACCCCCGAGTC
>LST401_17581
CCTACGGGGTGCAGCAGTAGGGAATATTGCGCAATGGGGGAAACCCTGACGCAGCAACGCCGCGTGGAGGATGACACTTTTCGGAGCGTAAACTCCTTTTCTTAGGGAAGAATTCTGACGGTACCTAAGGAATAAGCACCGGCTAACTCCGTGCCAGCAGCCGCGGTAATACGGAGGGTGCAAGCGTTACTCGGAAGCACTGGGCGTAAAGGGCGCGTAGGCGGATTATCAAGTCTCTTGTGAAATCTAATGGCTTAACCATTAAACTGCTTGGGAAACTGATAGTCTAGAGTGAGGGATAGGCAGATGGAATTGGTGGTGTAGGGGTAAAATCCGTAGATATCACCAAGAATACCCATTGCGAAGGCGATCTGCTGGAACTCAACTGACGCTAAGGCGCGAAAGCGTGGGGAGCAAACAGGATTAGATACCCGAGTAGTC
>LST401_19775
CCTACGGGTTGCAGCAGTGAGGAATATTGGTCAATGGGCGAGAGCCTGAACCAGCCAAGTAGCGTGGAGGAAGACGGCCCTACGGGTTGTAAACTCCTTTTGTACGGGAATAACGGCGTCCACGTGTGGTCGTGTGCATGTACCGTACGAATAAGCATCGGCTAACTCCGTGCCAGCAGCCGCGGTAATACGGAGGATGCGAGCGTTATCCGGATTTATTGGGTTTAAAGGGTGCGTAGACGGGTTGTTAAGTCAGTTGTGAAAGTTTGCGGCTTAACCGTAAAATTGCAGTTGATACTGGCGACCTTGAGTGCGGCAGAGGAAGGCGGAATTCGTGGTGTAGCGGTGAAATGCTTAGATATCACGAAGAACTCCAATTGCGAAGGCAGCTTTCTGGACCGTAACTGACGTTGATGCTCGAAAGTGCGGGTATCAAACAGGATTAGATACCCCCGTAGTC
>LST401_24164
CCTACGGGAGGCAGCAGTGAGGAATCTTGGTCAATGGGCGCGAGCCTGAACCAGCCAAGTAGCGTGGAGGATGAATGCCCTACGGGTTGTAAACTCCTTTTGGCGGAGGATAAAGATTGCCACGTGTGGCAAGCTGCAGGTATCCGCCGAATAAGGGCCGGCTAATTCCGTGCCAGCAGCCGCGGTAATACGGAAGGCCCGAGCGTTATCCGGATTTATTGGGTTTAAAGGGAGCGTAGGCGGGAGATCAAGTCAGCTGTGAAAATGCGCCGCTCAACGGCGCCGAGCAGTTGAAACTGGTTTCCTTGAGTCCGCAAGAGGCGCGTGGAAGTCGTGGTGTAGCGGTGAAATGCATAGATATCACGAAGAACTCCGATTGCGAAGGCAGCGCGCTGGGGCGTTACTGACGCTGAAGCTCGAAGGTGCGGGTATCGAACAGGATTAGATACCCTAGTAGTC
>LST401_21967
CCTACGGGTGGCAGCAGTGAGGAATATTGGTCAATGGGCGGAAGCCTGAACCAGCCATGCCGCGTGCAGGAAGACGGCTCTATGAGTTGTAAACTGCTTTTGTACTAGGGTAATAGCGGGTACGTGTACTCGTATGAAAGTATAGTACGAATAAGGATCGGCTAACTCCGTGCCAGCAGCCGCGGTAATACGGAGGATCCAAGCGTTATCCGGATTTATTGGGTTTAAAGGGTGCGTAGGCGGCGGATTAAGTTAGAGGTGAAATCCCGTAGCTTAACTACGGAACTGCCTCTGATACTGATTTGCTAGCGAGTGGATGCTGTAGGCGGAATGTGTGGTGTAGCGGTGAAATGCGTAGATATCACACAGAACACCGATTGCGAAGGCAGCTTACAAATCCATATCGGACGCTGAGGCACGAAAGCGTGGGGAGCAAACAGGATTAGATACCCTGGTAGTC
>LST401_4414
CCTACGGGACGCAGCAGTGAGGAATATTGGTCAATGGGCGTAAGCCTGAACCAGCCAAGTAGCGTGAGGGACGACGGCCCTATGGGTTGTAAACCTCTTTTGTACGGGGATAAAGTGTGGGACGCGTCCCATATTGCAGGTACCGTACGAATAAGGACCGGCTAATTCCGTGCCAGCAGCCGCGGTAATACGGAAGGTCCGGGCGTTATCCGGATTCATTGGGTTTAAAGGGAGCGCAGGCCGCCTTTTAAGCGTGCCGTGAAATGCCGTGGCTCAACCATGGCACTGCGGCGCGAACTGGAGGGCTTGAGTGCGCGGAAGGCAGGCGGAACTCGTGGTGTAGCGGTGAAATGCTTAGATATCACGAAGAACTCCGATTGCGAAGGCAGCCTGCCGCAGCGCAACTGACGCTGAGGCTCGAAAGCGCGGGTATCGAACAGGATTAGATACCCTGGTAGTC
>LST401_10998
CCTACGGGGCGCAGCAGTGGGGAATCTTCCGCAATGGGCGAAAGCCTGACGGAGCAACGCCGCGTGAACGATGAAGGTCTTAGGATCGTAAAGTTCTGTTGTTAGGGACGAAGGGTAAGAATAATAATACGGTTTTTATTTGACGGTACCTAACGAGGAAGCCACGGCTAACTACGTGCCAGCAGCCGCGGTAATACGTAGGCGGCAAGCGTTGTCCGGAATTATTGGGCGTAAAGGGAGCGCAGGCGGGAAACTAAGCGGATCTTAAAAGTGCGGGGCTCAACCCCGTGATGGGGTCCGAACTGGGTTTCTTGAGTGCAGGAGAGGAAAGCGGAATTCCCAGTGTAGCGGTGAAATGCGTAGATATTGGGAAGAACACCAGTGGCGAAGGCGGCTTTCTGGACTGTAACTGACGCTGAGGCTCGAAAGCTAGGGTAGCGAACGGGATTAGATACCCCAGTAGTC
>LST401_32940
CCTACGGGTGGCAGCAGTGGGGAATATTGCACAATGGGGGAAACCCTGATGCAGCGACGCCGCGTGAAGGAAGAAGTATTTCGGTATGTAAACTTCTATCAGCAGGGAAGAAGATGACGGTACCTGACTAAGAAGCCCCGGCTAACTACGTGCCAGCAGCCGCGGTAATACGTAGGGGGCAAGCGTTATCCGGATTTACTGGGTGTAACGGGAGCGTAGACGGAGCAGCAAGTCTGATGTGAAAGACCGGGGCTTAACCCCGGGCCTGCATTGGAAACTGTTGATCTTGAGTGCCGGAGGGGTAAGCGGAATTCCTGGGGTAGCGGTGAAAGGCGTATATATCAGGAGGAACACCGGTGGCGAAGGCGGCTTACTGGACGGCAACTGACGTTGAGGCTCGAAAGCGTGGGGAGCAAACAGGATTAGATACCCCCGTAGTC
>LST401_6612
CCTACGGGGGGCAGCAGTAGGGAATATTGCGCAATGGGGGAAACCCTGACGCAGCAACGCCGCGTGGAGGATGACACTTTTCGGAGCGTAAACTCCTTTTCTTAGGGAAGAATTCTGACGGTACCTAAGGAATAAGCACCGGCTAACTCCGTGCCAGCAGCCGCGGTAATACGGAGGGTGCAAGCGTTACTCGGAATCACTGGGCGTAAAGGGCGCGTAGGCGGATTATCAAGTCTCTTGTGAAATCTAATGGCTTAACCATTAAACTGCTTGGGAAACTGATAGTCTAGAGTGAGGGAGAGGCAGATGGAATTGGTGGTGTAGGGGTAAAATCCGTAGATATCACCAAGAATACCCATTGCGAAGGCGATCTGCTGGAACTCAACTGACGCTAAGGCGCGAAAGCGTGGGGAGCAAACAGGATTAGATACCCTTGTAGTC
>LST401_30744
CCTACGGGGCGCAGCAGTGAGGAATATTGGTCAATGGGCGAGAGCCTGAACCAGCCAAGTAGCGTGAAGGATGACTGCCCTACGTGTTGTAAACTTCTTTTATAAGGGAATAAAGTATTCTACGTGTATAGTTTTGTATGTACCTTATGAATACGCATCGGCTAACTCCGTGCCAGCAGCCGCGGTAATACGGAGGATGCGAGCGTTATCCGGATTTATTGGGTTTAAAGGGAGCGTAGACGGCGGTTTAAGTCAGCTGTGAAATGGTGCGGCTCAACCGTAGCACGGCAGTTGAAACTGGACGGCTTGAGTGCAGTTGAGGCAGGCGGAATTCGTGGTGTAGCGGTGAAATGCTTAGATATCACGAAGAACCCCGATTGCGAAGGCAGCCTGCTAAGCTGCAACTGACGTTGATGCTCGAAAGTGTGGGGATCAAACAGGATTAGATACCCTTGTAGTC
>LST401_13196
CCTACGGGGGGCAGCAGTGGGGAATCTTCCGCAATGGGCGAAAGCCTGACGGAGCAACGCCGCGTGAACGATGAAGGTCTTAGGATCGTAAAGTTCTGTTGTTAGGGACGAAGGGTAAGAATAATAATACGGTTTTTATTTGACGGTACCTAACGAGGAAGCCACGGCTAACTACGTGCCAGCAGCCGCGGTAATACGTAGGCGGCAAGCGTTGTCCGGAATTATTGGGCGTAAAGGGAGCGCAGGCGGGAAACTAAGCGGATCTTAAAAGTGCGGGGCTCAACCCCGTGATGGGGTCCGAACTGGTTTTCTTGGGTGCAGGAGAGGAAAGCGGAATTCCCAGTGTAGCGGTGAAATGCGTAGATATTGGGAAGAACACCAGTGGCGAAGGCGGCTTTCTGGACTGTAACTGACGCTGAGGCTCGAAAGCTAGGGTAGCGAACGGGATTAGATACCCGAGTAGTC
>LST401_8803
CCTACGGGAGGCAGCAGTGGGGAATATTGGGCAATGGGCGCAAGCCTGACCCAGCAACGCCGCGTGAATGAAGAAGGTCTTCGGATTGTAAAGTTCTGTTGTAAGGGAAGAAAACAATGACGGTACCTTATAAGAAAGCTCCGGCTAACTACGTGCCAGCAGCCGCGGTAATACGTAGGGAGCAAGCGTTGTCCGGAATGACTGGGCGTAAAGGGTGTGTAGGCGGTTTGTCAAGTTAGGAGTGAAATACCCGGGCTTAACTCGGGTGCTGCTTTTAAGACTGGCAGACTTGAGTGCAGGAGAGGCTATCGGAATTCCTAGTGTAGCGGTAGAATGCGTAGATATTAGGAAGAACACCGGAGGCGAAGGCGGATAGCTGGCCTGTAACTGACGCTGAGACACGAAAGTGTGGGGAGCAAACAGGATTAGATACCCGTGTAGTC
>LST401_19776
CCTACGGGCGGCAGCAGTGAGGAATATTGGTCAATGGGCGAGAGCCTGAACCAGCCAAGTAGCGTGAAGGATGACTGCCCTATGGGTTGTAAACTTCTTTTATACGGGAATAACACGCGGCACGTGTGCCGCTCTGCATGTACCGTATGAATAAGCATCGGCTAACTCCGTGCCAGCAGCCGCGGTAATACGGAGGATGCGAGCGTTATCCGGATTTATTGGGTTTAAAGGGAGCGTAGACGGGTCCTTAAGTCAGTTGTGAAAGTTTGCGGCTCAACCGTAAAATTGCAGTTGATACTGGGGACCTTGAGTGCGGCAGAGGCAGGCGGAATTCGTGGTGTAGCGGTGAAATGCTGAGATATCACGAAGAACTCCGATTGCGAAGGCAGCTTGCTGGACCGTAACTGACGTTGATGCTCGAAAGTGCGGGTATCAAACAGGATTAGATACCCGTGTAGTC
>LST401_17582
CCTACGGGATGCAGCAGTGAGGAATATTGGTCAATGGGCGAGAGCCTGAACCAGCCAAGTAGCGTGAAGGATGACTGCCCTACGGGTTGTAAACTTCTTTTATAAGGGAATAAAGTTCTCTACGTGTAGAGTTTTGTATGTACCTTATGAATAAGCATCGGCTAACTCCGTGCCAGCAGCCGCGGTAATACGGAGGATGCGAGCGTTATCCGGATTTATTGGGTTTAAAGGGAGCGTAGACGGCCGTTTAAGTCAGCTGTGAAATGGTGCGGCTCAACCGTAGCACTGCAGTTGAAACTGGACGGCTTGAGTGCAGTTGAGGCAGGCGGAATTCGTGGTGTAGCGGTGAAATGCTTAGATATCACGAAGAACCCCGATTGCGAAGGCAGCCTGCTAAGCTGCAACTGACGTTGATGCTCGAAAGTGTGGGTATCAAACAGGATTAGATACCCGAGTAGTC
>LST401_2214
CCTACGGGCGGCAGCAGTGGGGAATCTTGCGCAATGGGGGCAACCCTGACGCAGCGACGCCGCGTGCGGGACGGAGGCCTTCGGGTCGTAAACCGCTTTCAGCAGGGACGAGCGGAGACTGTACCTGCAGAAGAAGCCCCGGCTAACTACGTGCAAGCAGCCGCGGTAATACGTAGGGGGAAAGCGTTGTCCGGAATGACTGGGCGTAAAGTGTGCGTAGGCGGTTTGTCAAGTTAGGAGTGAAATACCCGGGCTTAACTCGGGTGCTGCTTTTAAGACTGGCAGACTTGAGTGCAGGAGAGGATAGCGGNATNCCTAGTGTAGCGGTAGNATGCGTAGATATTAGGAAGAACACCGGAGGCGAAGGCGGATAGCTGGCCTGTAACTGACGCTGAGACACGAAAGTGTGGGGAGCAAACAGGATTAGATACCCCAGTAGTC
>LST401_21968
CCTACGGGAGGCAGCAGGCGCGAAACCTCCGCAATGTGAGAAATCGCGACGGGGGGATCCCAAGTGCCATTCTTAACGGGATGGCTTTTCATTAGTGTAAAGAGCTTTTGGAATAAGAGCTGGGCAAGACCGGTGCCAGCCGCCGCGGTAACACCGGCAGCTCTAGTGGTAGCAGTTTTTATTGGGCCTAAAGCTTCCGTAGCCGGTTTATTAAGTCTCTGGTGAAATCCTGTAGCTTAACTGTGGGAATTGCTGGAGATACTAGTAGACTTGAGATCGGGAGAGGTTAGAGGTACTCCCAGGGTAGAGGTGAAATTCTGTAATCCTGGGAGGACCGCCTGTGGCGAAGGCGTCTAGCTGGAACGATTCTGACGGTGAGGGACGAAAGCTAGGGGCGCGAACCGGATTAGATACCCTCGTAGTC
>LST401_4415
CCTACGGGACGCAGCAGTGGGGAATATTGCACAATGGGGGAAACCCTGATGCAGCGACGCCGCGTGGAGGAAGAAGGTCTTCGGATTGTAAACTCCTGTTGTTGAGGAAAAAGAGGATGGTACCCAACAAGGAAGTGACGGCTAACTACGTGCCAGCAGCCGCGGTAAAACGTAGGTCACAAGCGTTGTCCGGAATTACTGGGTGTAAAGGGAGCGCAGGCGGGTATGCAAGTTGGGAGTGAAATACATGGGCTCAACCCATGAACTGCTCTCAAAACTGTGTATCTTGAGTAGTGCAGAGGTAGGCGGAATTCCCGGTGTAGCGGTGGAATGCGTAGATATCGGGAGGAACACCAGTGGCGAAGGCGGCCTACTGGGCACCAACTGACGCTGAGGCTCGAAAGTGTGGGTAGCAAACAGGATTAGATACCCCGGTAGC
>LST401_24165
CCTACGGGGGGCAGCAGTGAGGAATATTGGTCAATGGGCGAGAGCCTGAACCAGCCAAGTAGCGTGGAGGATGACTGCCCTACGGGTTGTAAACCTCTTTTGTACGGGGATAAAGTGTGGGACGCGTCCCATATTGCAGGTACCGTACGAATAAGGACCGGCTAATTCCGTGCCAGCAGCCGCGGTAATACGGAAGGTCCGGGCGTTATCCGGATTCATTGGGTTTAAAGGGAGCGCAGGCCGCCTTTTAAGCGGGCCGTGAAATGCCGTGGCTCAACCATGGCACTGCGGCGCGAACTGGAGGGCTTGAGTGCGCGGAAGGCAGGCGGAACTCGTGGTGTAGCGGTGAAATGCTTAGATATCACGAAGAACTCCGATTGCGAAGGCAGCCTGCCGCAGCGCAACTGACGCTGAGGCTCGAAAGCGCGGGTATCGAACAGGATTAGATACCCCTGTAGTC
>LST401_6613
CCTACGGGCGGCAGCAGTGAGGAATATTGGTCAATGGACGCAAGTCTGAACCAGCCATGCCGCGTGCAGGAAGACGGCTCTATGAGTTGTAAACTGCTTTTGTACGAGGGTAACCCCGGGTACGTGTACCCGGCTGAAAGTATCGTACGAATAAGGATCGGCTAACTCCGTGCCCGCAGCCGCGGTAATACGGAGGATCCAAGCGTTATCCGGATTTATTGGGTTTAAAGGGTGCGTAGGCGGTCAGATAAGTTAGAGGTGAAATTCCGGTGCTTAACACCGGCGCTGCCTCTAATACTGTTTGACTAGAGAGTAGTTGCGGTAGGCGGAATGTATGGTGTAGCGGTGAAATGCTTAGAGATCATACAGAACACCGATTGCGAAGGCAGCTTACCAAGCTATATCTGACGTTGAGGCACGAAAGCGTGGGGAGCAAACAGGATTAGATACCCGAGTAGTC
>LST401_28552
CCTACGGGCTGCAGCAGTGAGGAATATTGGTCAATGGACGGAAGTCTGAACCAGCCATGCCGCGTGCAGGATGACGGCTCTATGAGTTGTAAACTGCTTTTGTACGAGGGTAACCCCGGGTACGTGTACCCGGCTGAAAGTATCGTACGAATAAGGATCGGCTAACTCCGTGCCAGCAGCCGCGGTAATACGGAGGATCCAAGCGTTATCCGGATTTATTGGGTTTAAAGGGTGCGTAGGCGGTCAGATAAGTTAGAGGTGAAATTCCGGTGCTTAACACCGGCGCTGCCTCTAATACTGTTTGACTAGAGAGTAGTTGCGGTAGGCGGAATGTATGGTGTAGCGGTGAAATGCTTAGAGATCATACAGAACACCGATTGCGAAGGCAGCTTACCAAGCTATATCTGACGTTGAGGCACGAAAGCGTGGGGAGCAAACAGGATTAGATACCCTCGTAGTC
>LST401_15387
CCTACGGGATGCAGCAGTGAGGAATATTGGTCAATGGGCGGAAGCCTGAACCAGCCAAGTAGCGTGCAGGAAGACGGCCTTTAGGGTTGTAAACTGCTTTTATGCGGGAATAAAGTTCTCCACGTGTGGAGATTTGCATATACCGCATGAATAAGGACCGGCTAATTCCGTGCCAGCAGCCGCGGTAATACGGAAGGTCCGGGCGTTATCCGGAATTATTGGGTTTAAAGGGAGCGTAGGCCGGCTTGTAAGTCAGTTGTGAAAACCGCGGGCTCAACCTGCGGCGTGCAATTGAAACTGCAGGCCTTGAGTGCGCGCAGGGATGCTGGAATTCGTGGTGTAGCGGTGAAATGCTTAGATATCACGAAGAACTCCGATTGCGAAGGCAGCTTGCTGGACCGTAACTGACGCTGATGCTCGAAAGTGCGGGTATCAAACAGGATTAGATACCCTGGTAGTC
>LST401_26362
CCTACGGGATGCAGCAGTGGGGAATATTGGGCAATGGGCGAAAGCCTTACCCAGCAATACCGCGTGAGGGAAGGAGGTCTTCGGATTGTAAACCTCTTTGATCAGGGACGAAGAAAGTGACGGTACCTGAAGAACAAGCCCCGGCTAACTACGTGCCAGCAGCCGCGGTAATACGTAGGGGGCGAGCGTTGTCCGGAATGACTGGGCGTAAAGGGTGCGTAGGCGGCTAAGCAAGTTAGAAGTGAAATACCTAGGGCTTAACTCAGGTGCTGCTTTTAAAACTGTTTGGCTGGAGTGCAGGAGAGGTTAATGGAATTCCTAGTGTAGCGGTGGAATGCGTAGATATTAGGAGGAACACCAGAGGCGAAGGCGATTAACTGGACTGTAACTGACGCTGAGGCACGAAAGTGTGGGGAGCAAACAGGATTAGATACCCCGGTAGTC
>LST401_10999
CCTACGGGGGGCAGCAGTGAGGAATATTGGTCAATGGGCGATAGCCTGAACCAGCCAAGTCGCGTGAGGGATGAAGGCCCTACGGGTCGTAAACCTCTTTTATAAGGGAATAAAGTTCGCCACGTGTGGTGTTTTGTATGTACCTTATGAATAAGCATCGGCTAACTCCGTGCCAGCAGCCGCGGTAATACGGAGGATGCGAGCGTTATCCGGATTTATTGGGTTTAAAGGGTGCGTAGGTGGCCCCGTCAGTCAGTGGTGAAAGTCCGTGGCTCAACCATGGAATCGCCATTGAAACCACGGGGCTTGAGTATGATTGAGGTAGGCGGAACGCGTGGTGTAGCGGTGAAATTCATAGATATCACGCAGAACCCCGATTTCGAAGGCAGCTTACCAAGCCATGACTGACACTGAGGCACGAAAGCGTGGGTATCGAACAGGATTAGATACCCCGGTAGTC
>LST401_8804
CCTACGGGGCGCAGCAGTAGGGAATATTGCGCAATGGGGGAAACCCTGACGCAGCAACGCCGCGTGGAGGATGACACTTTTCGGAGCGTAAACTCCTTTTCTTAGGGACGAATTCTGACGGTACCTAAGGAATAAGCACCGGCTAACTCCGTGCCAGCAGCCGCGGTAATACGGAGGGTGCAAGCGTTACTCGGAATCACTGGGCGTAAAGGGCGCGTAGGCGGATTATCAAGTCTCTTGTGAAATCTAATGGCTTAACCATTAAACTGCTTGGGAAACTGATAGTCTAGAGTGAGGGAGAGGCAGATGGAAGTGGTGGTGTAGGGGTAAAATCCGTAGATATCACCAAGAATACCCATTGCGAAGGCGATCTGCTGGAACTCAACTGACGCTAAGGCGCGAAAGCGTGGGGAGCAAACAGGATTAGATACCCGTGTAGTC
>LST401_30745
CCTACGGGCCGCAGCAGTGGGGAATATTGGGCAATGGGCGCAAGCCTGACCCAGCAACGCCGCGTGAAGGAAGAAGGCTTTCGGGTTGTAAACTTCTTTTGTCAGGGAACAGTAGAAGAGGGTACCTGACGAATAAGCCACGGCTAACTACGTGCCAGCAGCCGCGGTAATACGTAGGTGGCAAGCGTTGTCCGGATTTACTGGGTGTAAAGGGCGTGCAGCCGGGCTGGTAAGTCAGATGTGAAATCTGGAGGCTCAACCTCCAAACTGCATTTGAAACTGCTGGTCTTGAGTACCGGAGAGGTTATCGGAATTCCTTGTGTAGCGGTGAAATGCGTAGATATAAGGAAGAACACCAGTGGCGAAGGCGGATAACTGGACGGCAACTGACGGTGAGGCGCGAAAGCGTGGGGAGCAAACAGGATTAGATACCCCAGTAGTC
>LST401_13197
CCTACGGGGCGCAGCAGTGAGGAATATTCCGCAATGGGCGAAAGCCTGACGGAGCAATGCCGCGTGAACGAAGAAGGTCCTCTGGATTGTAAAGTTCTTTAGTCAGGGACGAAAAAAATGACGGTACCTGAAGAATAAGCCCCGGCTAACTACGTGCCAGCAGCCGCGGTAATACGTAGGGGGCAAGCGTTGTCAGGAATGACTGGGCGTAAAGGGTGTGTAGGCGGTTTGTCAAGTTAGGAGTGAAATACCCGGGCTTAACTCGGGTGCTGCTTTTAAGACTGGCAGACTTGAGTGCAGGAGAGGCTATCGGAATTCCTAGTGTAGCGGTAGAATGCGTAGATATTAGGAAGAACACAGGAGGCGAAGGCGGATAGCTGGCCTGTAACTGACGCTGAGACACGAAAGTGTGGGGAGCAAAAAGGATTAGATACCCGAGTAGTC
>LST401_32942
CCTACGGGACGCAGCAGTGAGGAATATTGGTCAATGGGCGCGAGCCTGAACCAGCCAAGTAGCGTGAAGGATGACTGCCCTATGGGTTGTAAACTTCTTTTATACGGGAATAACACGCGGCACGTGTGCCGTTCTGCATGTACCGTATGAATAAGCATCGGCTAACTCCGGGCCAGCAGCCGCGGTAATACGGAGGATGCGAGCGTTATCCGGATTTATTGGGTTTAAAGGGAGCGTAGACGGGTCCTTAAGTCAGTTGTGAAAGTTTGCGGCTCAACCGTAAAATTGCAGTTGATACTGGGGACCTTGAGTGCGGCAGAGGCAGGCGGAATTCGTGGTGTAGCGGTGAAATGCTTAGATATCACGAAGAACGCCGATTGCGAAGGCAGCTTGCTGGACTGTAACTGACGTTGATGCTCGAAAGTGCGGGTATCAAACAGGATTAGATACCCCTGTAGTC
>LST401_2215
CCTACGGGGTGCAGCAGTGAGGAATATTGGTCAATGGGCGAGAGCCTGAACCAGCCAAGTAGCGTGAAGGATGACTGCCCTACGGGTTGTAAACTTCTTTTATAAGGGAATAAAGTTCTCTACGTGTAGAGTTTTGTATGTACCTTATGAATAAGCATCGGCTAACTCCGTGCCAGCAGCCGCGGTAATACGGAGGATGCGAGCGTTATCCGGATTTATTGGGTTTAAAGGGAGCGTAGACGGCGGTTTAAGTCAGCTGTGAAATGGTGCGGCTCAACCGTAGCACTGCAGTTGAAACTGGACGGCTTGAGTGCAGTTGAGGCAGGCGGNATNCGTGGTGTAGCGGTGANATGCTTAGATATCACGAAAAACCCCGATTGCGAAGGCAGCCTGCTAAGCTGCAACTGACGTTGATGCTCGAAAGTGTGGGTATCAAACAGGATTAGATACCCTTGTAGTC
>LST401_26363
CCTACGGGTGGCAGCAGTGAGGAATATTGGTCAATGGGCGTAAGCCTGAACCAGCCAAGTAGCGTGAGGGACGACGGCCCTATGGGTTGTAAACCTCTTTTGTACGGGGATAAAGTGTGGGACGCGTCCCATATTGCAGGTACCGTACGAATAAGGACCGGCTAATTCCGTGCCAGCAGCCGCGGTAATACGGAAGGTCCGGGCGTTATCCGGCTTTATTGGGTTTAAAGGGAGCGTAGGCCGGCTTGTAAGTCAGTTGTGAAAACCGCGGGCTCAACCTGCGGCGTGCAATTGAAACTGCAGGCCTTGAGTGCGCGCAGGGATGCTGGAATTCGTGGTGTAGCGGTGAAATGCTTAGATATCACGAAGAACTCCGATCGCGAAGGCAGGTGTCCGGCGCGTCACTGACGCTGAGGCTCGAAGGTGCGGGTATCAAACAGGATTAGATACCCTTGTAGTC
>LST401_17583
CCTACGGGGCGCAGCAGTCGAGAATTTTGGGCAATGGGCGAAAGCCTGACCCAGCAATGCCGCGTGCGGGATGAAGGTCTTCGGATTGTAAACCGCTGTCGAGGGGGACGAAATTTGACGGTACCCCTAGAGGAAGCCACGGCTAACTACGTGCCAGCAGCCGCGGTAATACGTAGGTGGCGAGCGTTGTTCGGATTTATTGGGCGTAAAGGGTCCGCAGGGGGTTGATTAAGTCTGACGTGAAATCCCTGAGCTTAACTCAGGAACTGCGTTGGAGACTGGTTGACTAGAGTGTTGGAGAGGTGATTGGAATTCCAGGTGTAGCGGTGGAATGCGTAGATATCTGGAAGAACATCGAAAGCGAAGGCAGATCACTGGACAATGACTGACCCTCAGGGACGAAAGCATGGGGAGCAAACAGGATTAGATACCCCAGTAGTC
>LST401_8805
CCTACGGGGGGCAGCAGTGAGGAATATTGGTCAATGGGCGTAAGCCTGAACCAGCCAAGTAGCGTGAGGGACGACGGCCCTATGGGTTGTAAACCTCTTTTGTACGGGGATAAAGTGTGGGACGTGTCCCATATTGCAGGTACCGTACGAATAAGGACCGGCTAATTCCGTGCCAGCAGCCGCGGTAATACGGAAGGTCCGGGCGTTATCCGGATTCATTGGGTTTAAAGGGAGCGCAGGCCGCCTTTTAAGCGTGCCGTGAAATGCCGTGGCTCAACCATGGCACTGCGGCGCGAACTGGAGGGCTTGAGTGCGCGGAAGGCAGGCGGAACTCGTGGTGTAGCGGTGAAATGCTTAGATATCACGAAGAACTCCGATTGCGAAGGCAGCCTGCCGCAGCGCAACTGACGCTGAGGCTCGAAAGCGCGGGTATCGAACAGGATTAGATACCCCCGTAGTC
>LST401_21969
CCTACGGGCGGCAGCAGTGAGGAATATTCCGCAATGGGCGAAAGCCTGACGGAGCAATGCCGCGTGAACGAAGAAGGTCCTCTGGATTGTAAAGTTCTTTAGTCAGGGACGAAAAAAATGACGGTACCTGAAGAATAAGCCCCGGCTAACTACGTGCCAGCAGCCGCGGTAATACGTAGGGGGCAAGCGTTGTCCGGAATGACTGGGCGTAAAGGGTGTGTAGGCGGTTTGTCAAGTTAGGAGTGAAATACCCGGGCTTAACTCGGGTGCTGCTTTTAAGACTGGCAGACTTGAGTGCAGGAGAGGCTATCGGAATTCCTAGTGTAGCGGTAGAATGCGTAGATATTAGGAAGAACACCGGAGGCGAAGGCGGATAGCTGGCCTGTAACTGACGCTGAGACACGAAAGTGTGGGGAGCAAACAGGATTAGATACCCGCGTAGTC
>LST401_28553
CCTACGGGTTGCAGCAGTGGGGAATCTTCCGCAATGGGCGAAAGCCTGACGGAGCAACGCCGCGTGAACGATGAAGGTCTTAGGATCGTAAAGTTCTGTTGTTAGGGACGAAGGGTAAGAATCATAATACGGTTTTTATTTGACGGTACCTAACGAGGAAGCCACGGCTAACTACGTGCCAGCAGCCGCGGTAATACGTAGGCGGCAAGCGTTGTCCGGAATTATTGGGCGTAAAGGGAGCGCAGGCGGGAAACTAAGCGGATCTTAAAAGTGCGGGGCTCAACCCCGTGATGGGGTCCGAACTGGTTTTCTTGAGTGCAGGAGAGGAAAGCGGAATTCCCAGTGTAGCGGTGAAATGCGTAGATATTGGGAAGAACACCAGTGGCGAAGGCGGCTTTCTGGACTGTAACTGACGCTGAGGCTCGAAAGCTAGGGTAGCGAACGGGATTAGATACCCTGGTAGTC
>LST401_11000
CCTACGGGCCGCAGCAGTGAGGAATATTGGTCAATGGGCGAGAGCCTGAACCAGTCAAGTAGCGTGAAGGATGAAGGTTCTATGGATTGTAAACTTCTTTTATAAGGGAATAACAGACGTTACGTGTAGCGTTTTGCATGTACCTTATGAATAAGCATCGGCTAACTCCGTGCCAGCAGCCGCGGTAATACGGAGGATGCGAGCGTTATCCGGATTTATTGGGTTTAAAGGGAGCGTAGACGGGATGTTAAGTCAGCTGTGAAAGTTTGGGGCTCAACCTTAAAATTGCAGTTGAAACTGGCGTTCTTGTGTGCGGCAGAGGCAGGCGGAATTCGTGGTGTAGCGGTGAAATGCTTAGATATCACGAAGAACTCCGATTGCGAAGGCAGCTTGCTGGAGCGTAACTGACGTTGATGCTCGAAAGTGTGGGTATCAAACAGGATTAGATACCCTCGTAGTC
>LST401_2216
CCTACGGGATGCAGCAGTGAGGAATATTGGTCAATGGGCGAGAGCCTGAACCAGCCAAGTAGCGTGAAGGATGAAGGTTCTATGGATTGTAAACTTCTTTTATAAGGGAATAACAGACGTTACGTGTAGCGTTTTGCATGTACCTTATGAATAAGCATCGGCTAACTCCGTGCCAGCAGCCGCGGTAATACGGAGGATGCGAGCGTTATCCGGATTTATTGGGTTTAAAGGGAGCGTAGACGGGATGTTAAGTCAGCTGTGAAAGTTTGGGGCTCAACCTTAAAATTGCAGTTGAAACTGGCGTTCTTGAGTGCGGCAGAGGCAGGCGGNATNCGTGGTGTAGCGGTGANATGCTTAGATATCACGAAGAACTCCGATTGCGAAGGCAGCTTGCTGGAGCGTAACTGACGTTGATGCTCGAAAGTGTGGGTATCAAACAGGATTAGATACCCTCGTAGTC
>LST401_7
CCTACGGGATGCAGCAGTGAGGAATATTGGTCAATGGGCGGAAGCCTGAACCAGCCAAGTAGCGTGCAGGAAGACGGCCTTTAGGGTTGTAAACTGCTTTTATGCGGGAATAAAGTTCTCCACGTGTGGAGATTTGCATGTACCGCATGAATAAGGACCGGCTAATTCCGTGCCAGCAGCCGCGGTAATACGGAAGGTCCGGGCGTTATCCGGAATTATTGGGTTTAAAGGGAGCGTAGGCCGGCTTGTAAGTCAGTTGTGAAAACCGCGGGCTCAACCTGCGGCGTGCAATTGAAACTGCAGGCCTTGAGTGCGCGCAGGGATGCTGGAATTCGTGGTGTAGCGGTGAAATGCTTAGATATCACGAAGAACTCCGATCGCGAAGGCAGGTGTCCGGCGCGTCACTGACGCTGAGGCTCGAAGGTGCGGGTATCAAACAGGATTAGATACCCTAGTAGTC
>LST401_30746
CCTACGGGGTGCAGCAGTGAGGAATATTGGTCAATGGACGAGAGTCTGAACCAGCCAAGTAGCGTGCAGGATGACTGCCCTATGGGTTGTAAACTTCTTTTATAAGGGAATAAAGTGAGGTACGCGTACCTTTTTGTATGTACCTTATGAATAAGCATCGGCTAACTCCGTGCCAGCAGCCGCGGTAATACGGATGATGCGAGCGTTATCCGGATTTATTGGGTTTAAAGGGAGCGTAGACGGGTTGTTAAGTCAGTTGTGAAAGTTTGAGGCTTAACAGTAAAATTGCAGTGTATACTGGCGACCTTGAGTGCGGCAGATGAAGGCGGAATTCGTGGTGTAGCGGTGAAATGCTTAGATATCACGAAGAACTCCAATTGCGAAGGCAGCTTTCTGGACCGTAACTGACGTTGATGCTCGAAAGTGCGGGTATCAAACAGGATTAGATACCCTGGTAGTC
>LST401_13198
CCTACGGGAGGCAGCAGTGAGGAATATTGGTCAATGGGCGAGAGCCTGAACCAGCCAAGTAGCGTGAAGGATGACTGCCCTATGGGTTGTAAACTTCTTTTATACGGGAATAAAAAGCGGTACGTGTGCCACTCTGCATGTACCGTATGAATAAGCATCGGCTAACTCCGTGCCAGCAGCCGCGGTAATACGGAGGATGCGAGCGTTATCCGGATTTATTGGGTTTAAAGGGAGCGTAGACGGGTCCTTAAGTCAGTTGTGAAAGTTTGCGGCTCAACCGTAAAATTGCAGTTGATACTGGAGACCTTGAGTGCGGCAGAGGCAGGCGGAATTCGTGGTGTAGCGGTGAAATGCTTAGATATCACGAAGAACTCCGATTGCGAAGGCAGCCTGCTAGACCGTAACTGACGTTGATGCTCGAAAGTGTGGGTATCAAACAGGATTAGATACCCTTGTAGTC
>LST401_26364
CCTACGGGAGGCAGCAGTGAGGAATATTGGTCAATGGGCGAGAGCCTGAACCAGCCAAGTAGCGTGAAGGATGACGGCCCTACGGGTTGTAAACTTCTTTAGTGCGGGAACAAATAAAGGCACGCGTGCCATGTTGAGTGTACCGCAAGAATAAGCATCGGCTAACTCCGTGCCAGCAGCCGCGGTAATACGGAGGATGCGAGCGTTATCCGGATTTATTGGGTTTAAAGGGTGCGCAGGCTGTCGTGCAAGTCAGCGGTCAAATGTCGGGGCTCAACCCCGGCCTGCCGTTGAAACTGTATGGCTGTCGTGAGTGTGAGGTAGGCGGAATGCGTTGTGTAGCGGTGAAATGCATAGATATGACGCAGAACTCCGATTGCGAAGGCAGCTTACCAACACTTTACGGACGCTGAGGCACGAAAGCGTGGGTATCGAACAGGATTAGATACCCTCGTAGTC
>LST401_4417
CCTACGGGATGCAGCAGTAGGGAATTTTGCGCAATGGGGGAAACCCTGACGCAGCAACGCCGCGTGATTGAAGAAGCCCTTCGGGGTGTAAAGATCTGTCAGTGGGGACGAAAGATGACGGTCCCCACAGAGGAAGCACCGGCTAACTCCGTGCCAGCAGCCGCGGTAATACGGGGGGTGCAAGCGTTGTCCGGAATCATTGGGCGTAAAGAGTTCGTAGGTGGTATGTTAAGTCTGGTGTTAAATGCAGGAGCTCAACTTCTGTTCGGCACTGGATACTGGCAAACTAGAATGCGGTAGAGGTAAAGGGAATTCCTGGTGTAGCGGTGAAATGCGTAGATATCAGGAGGAACATCGGTGGCGTAAGCGCTTTACTGGGCCGTAATTGACACTGAGGAACGAAAGCCGGGGTAGCAAATGGGATTAGATACCCCCGTAGTC
>LST401_15388
CCTACGGGCTGCAGCAGTGGGGAATATTGGGCAATGGGGGAAACCCTGACCCAGCAACGCCGCGTGAAGGAAGAAGGCTTTCGGGTTGTAAACTTCTTTTACCAGGGACGAAGAAAGTGACGGTACCTGGAGAAAAAGCTCCGGCTAACTACGTTCCAGCAGCCGCGGTAATACGTAGGGAGCAAGCGTTGTCCGGATTTACTGGGTGTAAAGGGCGTGTAGGCGGAGTTACAAGTCAGATGTGAAATCTGGGGGCTCAACCCCCAAACTGCATTTGAAACTGTAGCCCTTGAGGATCGGAGAGGCAGGCGGAATTCCTAGTGTAGCGGTGAAATGCGTAGATATTAGGAGGAACACCAGTGGCGAAGGCGGCCTGCTGGACGACAACTGACGCTGATGCGCGAAAGCGTGGGGAGCAAACAGGATTAGATACCCTAGTAGTC
>LST401_6615
CCTACGGGCTGCAGCAGTGAGGAATATTGGTCAATGGGCGATAGCCTGAACCAGCCAAGTCGCGTGAGGGATGAAGGCCCTACGGGTCGTAAACCTCTTTTATAAGGGAATAAAGTTCGCCACGTGTGGTGTTTTGTATGTACCTTATGAATAAGCATCGGCTAACTCCGTGCCAGCAGCCGCGGTAATACGGAGGATGCGAGCGTTATCCGGATTTATTGGGTTTAAAGGGTGCGTAGGTGGCCCCGTCAGTCAGTGGTGAAAGTCCGTGGCTCAACCATGGAATCGCCATTGAAACCACGGGGCTTGAGTATGATTGAGGTAGGCGGAACGCGTGGTGTAGCGGTGAAATGCATAGATATCACGCAGAACCCCGATTGCGAAGGCAGCTTACCAAGCCATGACTGACACTGAGGCACGAAAGCGTGGGTATCGAACAGGATTAGATACCCTTGTAGTC
>LST401_19778
CCTACGGGTGGCAGCAGTAGGGAATATTGCGCAATGGGGGAAACCCTGACGCAGCAACGCCGCGTGGAGGATGACACTTTTCGGAGCGTAAACTCCTTTTCTTAGGGAAGAATTCTGACGGTACCTAAGGAATAAGCACCGGCTAACTCCGTGCCAGCAGCCGCGGTAATACGGAGGGTGCAAGCGTTACTCGGAATCACTGGGCGTAAAGGGCGCGTAGGCGGATTATCAAGTCTCTTGTGAAATCTAATGGCTTAACCATTAAACTGCTTGGGAAACTGATAGTCTAGAGTGAGGGAGAGGCAGATGGAATTGGTGGTGTAGGGGTAAAATCCGTAGATATCACCAAGAATACCCATTGCGAAGGCGATCTGCTGGAACTCAACTGACGCTAAGGCGCGAAAGCGTGGGGAGCAAACAGGATTAGATACCCTAGTAGTC
>LST401_17584
CCTACGGGTGGCAGCAGTGAGGAATATTGGTCAATGGGCGAGAGCCTGAACCAGCCAAGTAGCGTGAAGGATGACTGCCCTATGGGTTGTAAACTTCTTTTATACGGGAATAACACGCGGCACGTGTGCCGCTCTGCATGTACCGTATGAATAAGCATCGGCTAACTCCGTGCCAGCAGCCGCGGTAATACGGAGGGTGCGAGCGTTATTCGGAATTACTGGGTGTAAAGGGCGCGTAGGCGGATTATCAAGTCTCATGTGAAATCTAATGGCTTAACCATTAAACTGCTTGGGAAACTGAAAGTCTAGAGTGAGGGAGAGGCAGATGGAATTGGGGGTGTAGCGGTAAAATCCATAGATATCAGAAAGAACACCGATGGCGAAGGCAGATTACAAATCAATATCGGACGCTGAGGCACGAAAGCGTGGGGAGCAAACAGGATTAGATACCCTAGTAGTC
>LST401_24167
CCTACGGGCTGCAGCAGTGGGGGATATTGCACAATGGAGGAAACTCTGATGCAGCGACGCCGCGTGAGGGAAGACGGTCTTCGGATTGTAAACCTCTGTCTTTAGGGACGAAAAAATGACGGTACCTAAGGAGGAAGCCACGGCTAACTACGTGCCAGCAGCCGCGGTAATACGTAGGTGGCAAGCGTTGGCCGGAATTACTGGGTGTAAAGGGAGCGTAGGCGGGGAGACAAGTTGAATGTTTAAACTATCGGCTCAACTGATAGTCGCGTTCAAAACTATCACTCTTGAGTGAAGTAGAGGTAGGCGGAATTCCTAGTGTAGCGGTGAAATGCGTAGATATTAGGAGGAACACCAGTGGCGAAGGCGGCCTACTGGGCTGTAACTGACGCTGAGGCTCGAAAGCGTGGGTAGCAAACAGGATTAGATACCCTCGTAGTC
>LST401_21970
CCTACGGGACGCAGCAGTGAGGAATATTGGTCAATGGGCGAGAGCCTGAACCAGCCAAGTAGCGTGAAGGATGAAGGTTCTATGGATTGTAAACTTCTTTTATAAGGGAATAACCGACACCACGTGTGGTGTTCTGCATGTACCTTATGAATAAGCATCGGCTAACTCCGTGCCAGCAGCCGCGGTAATACGGAGGATGCGAGCGTTATCCGGATTTATTGGGTTTAAAGGGAGCGTAGACGGGATGTTAAGTCAGCTGTGAAAGTTTGGGGCTCAACCTTAAAATTGCAGTTGAAACTGGCGTTCTTGAGTGCGGTAGAGGCAGGCGGAATTCGTGGTGTAGCGGTGAAATGCTTAGATATCACGAAGAACTCCAATTGCGAAGGCAGCTTGCTGGAGCGTAACTGACGTTGATGCTCGAAAGTGTGGGTATCAAACAGGATTAGATACCCTTGTAGTC
>LST401_13199
CCTACGGGAGGCAGCAGTGAGGAATATTGGTCAATGGACGCAAGTCTGAACCAGCCATGCCGCGTGCAGGAAGACGGCTCTATGAGTTTTAAACTGCTTTTTTACGAGGGTAAACCCGGGTACGCGTACCCGACTGAAAGTATCGTACGAATAAGGAACGACTAACTCCGTTCCAGCAGCCGCGGTAATACGGAGGATCCAAGCGTTATCCGGATTTATTGGGTTTAAAGGGTGCTTAGGCGGTTTGATAAGTTAGAGGTGAAATCCCGGGGCTTAACTCCGGACTTGCCTCTGATACTGTTGGACTAGAGAGTAGTTGCGGTAGGCGGAATGTATGGTGTAGCGGTGAAATGCTTAGAGATCATACAGAACACCGATTGCGAAGGCAGCTTACCAAACTATATCTGACGTTGAGGCACGAAAGCGTGGGGAGCAAACAGGATTAGATACCCGAGTAGTC
>LST401_26365
CCTACGGGCCGCAGCAGTAGGGAATCTTCCACAATGGACGCAAGTCTGATGGAGCAACGCCGCGTGAGTGAAGAAGGTCTTCGGATCGTAAACCTCTGTTGTTAGAGAAGAACACGAGTGAGAGTAACTGTTCATTCGATGACGGTATCTAACCAGCAAGTCACGGCTAACTACGTGCCAGCAGCCGCGGTAATACGTAGGTGGCAAGCGTTGTCCGGATTTATTGGGCGTAAAGGGAACGCAGGCGGTCTTTTAAGTCTGATGTGAAAGCCTTCGGCTTAACCGGAGTAGTGCATTGGAAACTGGAAGACTTGAGTGCAGAAGAGGGGAGTGGAACTCCATGTGTAGCGGTGAAATGCGTAGATATATGGAAGAACACCAGTGGCGAAAGCGGCTCTCTGGTCTGTAACTGACGCTGAGGTTCGAAAGCGTGGGTAGCAAACAGGATTAGATACCCTGGTAGTC
>LST401_2217
CCTACGGGGGGCAGCAGTGGGGAATATTGGGCAATGGGCGAAAGCCTTACCCAGCAATACCGCGTGAGGGAAGGAGGTCTTCGGATTGTAAACCTCTTTGATCAGGGACGAAGAAAGTGACGGTACCTGAAGAACAAGCCCCGGCTAACTACGTGCCAGCAGCCGCGGTAATACGTAGGGGGCGAGCGTTGTCCGGAATGACTGGGCGTAAAGGGTGCGTAGGCGGCTAAGCAAGTTAGAAGTGAAATACCTAGGGCTTAACTCAGGTGCTGCTTTTAAAACTGTTTGGCTGGAGTGCAGGAGAGGTTAATGGNATNCCTAGTGTAGCGGTGGNATGCGTAGATATTAGGAGGAACACCAGAGGCGAAGGCGATTAACTGGACTGTAACTGACGCTGAGGCACGAAAGTGTGGGGAGCAAACAGGATTAGATACCCTAGTAGTC
>LST401_19779
CCTACGGGGGGCAGCAGTGAGGAATATTGGTCAATGGGCGTAAGCCTGAACCAGCCAAGTAGCGTGAGGGACGACGGCCCTATGGGTTGTAAACCTCTTTTGTACGGGGATAAAGTGTGGGACGTGTCCCATATTGCAGGTACCGTACGAATAAGGACCGGCTAATTCCGTGCCAGCAGCCGCGGTAATACGGAAGGTCCGGGCGTTATCCGGATTCATTGGGTTTAAAGGGAGCGCAGGCCGCCTTTTAAGCGTGCCGTGAAATGCCGTGGCTCAACCATGGCACTGCGGCGCGAACTGGAGGGCTTGAGTGCGCGGAAGGCAGGCGGAACTCGTGGTGTAGCGGTGAAATGCTTAGATATCACGAAGAACTCCGATTGCGAAGGCAGCCTGCCGCAGCGCAACTGACGCTGAGGCTCGAAAGCGCGGGTATCGAACAGGATTAGATACCCCAGTAGTC
>LST401_4418
CCTACGGGCGGCAGCAGTGGGGAATCTTGCGCAATGGGCGAAAGCCTGACGCAGCGACGCCGCGTGCGGGACGAAGGCCTTCGGGTCGTAAACCGCTTTCAGCAGGGACGAGGGGGCAACCTGACGGTACCTGCAGAAGAAGCCCCGGCTAACTACGTGCCAGCAGCCGCGGTAATACGGAAGGTCCGGGCGTTATCCGGAATTATTGGGTTTAAAGGGAGCGTAGGCCGGCTTGTAAGTCAGTTGTGAAAACCGCGGGCTCAACCTGCGGCGTGCAATTGAAACTGCAGGCCTTGAGTGCGCGCAGGGATGCTGGAATTCGTGGTGTAGCGGTGAAATGCTTAGATATCACGAAGAACTCCGATCGCGAAGGCAGGTGTCCGGCGCGTCACTGACGCTGAGGCTCGAAGGTGCGGGTATCAAACAGGATTAGATACCCTGGTAGTC
>LST401_28554
CCTACGGGAGGCAGCAGTGGGGAATATTGCGCAATGGGCGAAAGCCTGACGCAGCGACGCCGCGTGAGGGATGAAGGTCTTCGGATCGTAAACCTCTGTCAGAAGGGAAGAAACTAGGGTGCTCTAATCATCATCCTACTGACGGTACCTTCAAAGGAAGCACCGGCTAACTCCGTGCCAGCAGCCGCGGTAATACGGAGGGTGCAAGCGTTAATCGGAATCACTGGGCGTAAAGCGCACGTAGGCTGTTATGTAAGTCAGGGGTGAAATCCCACGGCTCAACCGTGGAACTGCCCTTGATACTGCACGACTTGAATCCGGGAGAGGGTGGCGGAATTCCAGGTGTAGGAGTGAAATCCGTAGATATCTGGAGGAACATCAGTGGCGAAGGCGGCCACCTGGACCGGTATTGACGCTGAGGTGCGAAAGCGTGGGGAGCAAACAGGATTAGATACCCTTGTAGTC
>LST401_15389
CCTACGGGCTGCAGCAGTGAGGAATATTGGTCAATGGGCGAGAGCCTGAACCAGCCAAGTAGCGTGAAGGATGACTGCCCTACGGGTTGTAAACTTCTTTTATAAGGGAATAAAGTATTCTACGTGTAGAGTTTTGTATATACCTTATGAATAAGCATCGGCTAACTCCGTGCCAGCAGCCGCGGTAATACGGAGGATGCGAGCGTTATCCGGATTTATTGGGTTTAAAGGGAGCGTAGACGGCGGTTTAAGTCAGCTGTGAAATGGTGCGGCTCAACCGTAGCACTGCAGTTGAAACTGGACGGCTTGAGTGCAGTTGAGGCAGGCGGAATTCGTGGTGTAGCGGTGAAATGCTTAGATATCACGAAGAACCCCGATTGCGAAGGCAGCCTGCTAAGCTGCAACTGACGTTGAGGCTCGAAAGTGTGGGTATCAAACAGGATTAGATACCCCGGTAGTC
>LST401_8
CCTACGGGATGCAGCAGTGAGGAATATTGGTCAATGGACGGAAGTCTGAACCAGCCATGCCGCGTGCAGGATGACGGCTCTATGAGTTGTAAACTGCTTTTGTACGAGGGTAACCCCGGGTACGTGTACCCGGCTGAAAGTATCGTACGAATAAGGATCGGCTAACTCCGTGCCAGCAGCCGCGGTAATACGGAGGATCCAAGCGTTATCCGGATTTATTGGGTTTAAAGGGTGCGTAGGCGGTCAGATAAGTTAGAGGTGAAATTCCGGTGCTTAACACCGGCGCTGCCTCTAATACTGTTTGACTAGAGAGTAGTTGCGGTAGGCGGAATGTATGGTGTAGCGGTGAAATGCTTAGAGATCATACAGAACACCGATTGCGAAGGCAGCTTACCAAGCTATATCTGACGTTGAGGCACGAAAGCGTGGGGAGCAAACAGGATTAGATACCCGAGTAGTC
>LST401_17585
CCTACGGGAGGCAGCAGTAGGGAATATTGCACAATGGGGGAAACCCTGATGCAGCGACGCCGCGTGAGCGAAGAAGTATCTCGGTATGTAAAGCTCTATCAGCAGGGAAGAAGATGACGGTACCTGACTAAGAAGCACCGGCTAAATACGTGCCAGCAGCCGCGGTAATACGTATGGTGCAAGCGTTATCCGGATTTACTGGGTGTAAAGGGAGCGTAGACGGAGAAGCAAGTCTGGAGTGAAAGCCCGGGGCTCAACCCCGGGACTGCTTTGGAAACTGTTTGTCTGGAGTGCCGGAGAGGTAAGCGGAAGTCCTAGTGGAGCGGTGAAATGCGTAGATATTAGGAGGAACACAAGTGGCGAAGGCGGCTTACTGGACGGTAACTGACGTTGAGGCTCGAAAGCGTGGGGAGCAAAAAGGATTAGATACCCGAGTAGTC
>LST401_8807
CCTACGGGTCGCAGCAGTGGGGAATCTTCCGCAATGGGCGAAAGCCTGACGGAGCAACGCCGCGTGAACGATGAAGGTCTTAGGATCGTAAAGTTCTGTTGTTAGGGACGACGGGTAAGAATCATAATACGGTTTTTATTTGACGGTACCTAACGAGGAAGCCACGGCTAACTACGTGCCAGCAGCCGCGGTAATACGTAGGCGGCAAGCGTTGTCCGGAATTATTGGGCGTAAAGGGAGCGCAGGCGGGAAACTAAGCGGATCTTAAAAGTGCGGGGCTCAACCCCGTGATGGGGTCCGAACTGGTTTTCTTGAGTGCAGGAGAGGAAAGCGGAATTCCCAGTGTAGCGGTGAAATGCGTAGATATTGGGAAGAACACCAGTGGCGAAGGCGGCTTTCTGGACTGTAACTGACGCTGAGGCTCGAAAGCTAGGGTAGCGAACGGGATTAGATACCCGGGTAGTC
>LST401_24168
CCTACGGGGCGCAGCAGTGGGGAATCTTCCGCAATGGGCGAAAGCCTGACGGAGCAACGCCGCGTGAACGATGAAGGTCTTAGGATCGTAAAGTTCTGTTGTTAGGGACGAAGGGTAAGAATAATAATACGGTTTTTATTTGACGGTACCTAACGAGGAAGCCACGGCTAACTACGTGCCAGCAGCCGCGGTAATACGTAGGCGGCAAGCGTTGTCCGGAATTATTGGGCGTAAAGGGAGCGCAGGCGGGAAACTAAGCGGATCTTAAAAGTGCGGGGCTCAACCCCGTGATGGGGTCCGAACTGGTTTTCTTGAGTGCAGGAGAGGAAAGCGGAATTCCCAGTGTAGCGGTGAAATGCGTAGATATTGGGAAGAACACCAGTGGCGAAGGCGGCTTTCTGGACTGTAACTGACGCTGAGGCTCGAAAGCTAGGGTAGCGAACGGGATTAGATACCCTAGTAGTC
>LST401_26366
CCTACGGGTGGCAGCAGTGAGGAATATTGGTCAATGGCCGGAAGTCTGAACCAGCCATGCCGCGTGCAGGATGACGGCTCTATGAGTTGTAAACTGCTTTTGTACGAGGGTAACCCCGGGTACGTGTACCCGGCTGAAAGTATCGTACGAATAAGGATCGGCTAACTCCGTGCCAGCAGCCGCGGTAATACGGAGGATCCAAGCGTTATCCGGATTTATTGGGTTTAAAGGGTGCGTAGGCGGTCAGATAAGTTAGAGGTGAAATTCCGGTGCTTAACACCGGCGCTGCCTCTAATACTGTTTGACTAGAGAGTAGTTGCGGTAGGCGGAATGTATGGTGTAGCGGTGAAATGCTTAGAGATCATACAGAACACCGATTGCGAAGGCAGCTTACCAAGCTATATCTGACGTTGAGGCACGAAAGCGTGGGGAGCAAACAGGATTAGATACCCTCGTAGTC
>LST401_2218
CCTACGGGGCGCAGCAGTGAGGAATATTGGTCAATGGGCGGAAGCCTGAACCAGCCAAGTAGCGTGCAGGAAGACGGCCTTTAGGGTTGTAAACTGCTTTTATGCGGGAATAAAGTTCTCCACGTGTGGAGATTTGCATGTACCGCATGAATAAGGACCGGCTAATTCCGTGCCAGCAGCCGCGGTAATACGGAAGGTCCGGGCGTTATCCGGAATTATTGGGTTTAAAGGGAGCGTAGGCCGGCTTGTAAGTCAGTTGTGAAAACCGCGGGCTCAACCTGCGGCGTGCAATTGAAACTGCAGGCCTTGAGTGCGCGCAGGGATGCTGGNATNCGTGGTGTAGCGGTGANATGCTTAGATATCACGAAGAACTCCGATCGCGAAGGCAGGTGTCCGGCGCGGCACTGACGCTGAGGCTCGAAGGTGCGGGTATCAAACAGGATTAGATACCCGAGTAGTC
>LST401_19780
CCTACGGGGTGCAGCAGTGAGGAATATTGGTCAATGGGCGGAAGCCTGAACCAGCCAAGTAGCGTGCAGGAAGACGGCCTTTAGGGTTGTAAACTGCTTTTATGCGGGAATAAAGTTCTCCACGTGTGGAGATTTGCATGTACCGCATGAATAAGGACCGGCTAATTCCGTGCCAGCAGCCGCGGTAATACGGAAGGTCCGGGCGTTATCCGGAATTATTGGGTTTAAAGGGAGCGTAGGCCGGCTTGTAAGTCAGTTGTGAAAACCGCGGGCTCAACCTGCGGCGTGCAATTGAAACTGCAGGCCTTGAGTGCGCGCAGGGATGCTGGAATTCGTGGTGTAGCGGTGAAATGCTTAGATATCACGAAGAACTCCGATCGCGAAGGCAGGTGTCCGGCGCGTCACTGACGCTGAGGCTCGAAGGTGCGGGTATCAAACAGGATTAGATACCCTGGTAGTC
>LST401_21971
CCTACGGGTCGCAGCAGTGGGGAATCTTCCGCAATGGGCGAAAGCCTGACGGAGCAACGCCGCGTGAACGATGAAGGTCTTAGGATCGTAAAGTTCTGTTGTTAGGGACGAAGGGTAAGAATAATAATACGGTTTTTATTTGACGGTACCTAACGAGGAAGCCACGGCTAACTACGTGCCAGCAGCCGCGGTAATACGTAGGCGGCAAGCGTTGTCCGGAATTATTGGGCGTAAAGGGAGCGCAGGCGGGAAACTAAGCGGATCTTAAAAGTGCGGGGCTCAACCCCGTGATGGGGTCCGAACTGGTTTTCTTGAGTGCAGGAGAGGAAAGCGGAATTCCCAGTGTAGCGGTGAAATGCGTAGATATTGGGAAGAACACCAGTGGCGAAGGCGGCTTTCTGGACTGTAACTGACGCTGAGGCTCGAAAGCTAGGGTAGCGAACGGGATTAGATACCCCAGTAGTC
>LST401_11002
CCTACGGGCCGCAGCAGTGAGGAATATTGGTCAATGGGCGGAAGCCTGAACCAGCCAAGTAGCGTGCAGGAAGACGGCCTTTAGGGTTGTAAACTGCTTTTATGCGGGAATAAAGTTCTCCACGTGTGGAGATTTGCATGTACCGCATGAATAAGGACCGGCTAATTCCGTGCCAGCAGCCGCGGTAATACGGAAGGTCCGGGCGTTATCCGGAATTATTGGGTTTAAAGGGAGCGTAGGCCGGCTTGTAAGTCAGTTGTGAAAACCGCGGGCTCAACCTGCGGCGTGCAATTGAAACTGCAGGCCTTGAGTGCGCGCAGGGATGCTGGAATTCGTGGTGTAGCGGTGAAATGCTTAGATATCACGAAGAACTCCGATCGCGAAGGCAGGTGTCCGGCGCGTCACTGACGCTGAGGCTCGAAGGTGCGGGTATCAAACAGGATTAGATACCCGAGTAGTC
>LST401_4419
CCTACGGGACGCAGCAGTGGGGAATATTGCACAATGGGGGAAACCCTGATGCAGCGACGCCGCGTGAGCGAAGAAGTATCTCGGTATGTAAAGCTCTATCAGCAGGGAAGAAGATGACGGTACCTGACTAAGAAGCACCGGCTAAATACGTGCCAGCAGCCGCGGTAATACGTATGGTGCAAGCGTTATCCGGATTTACTGGGTGTAAAGGGAGCGTAGACGGATAGGCAAGTCTGGAGTGAAAACCCGGGGCTCAACCCCGGGACTGCTTTGGAAACTGTTTATCTAGAGTGCTGGAGAGGTAAGTGGAATTCCTAGTGTAGCGGTGAAATGCGTAGATATTAGGAGGAACACCAGTGGCGAAGGCGGCTTACTGGACAGTAACTGACGTTGAGGCTCGAAAGCGTGGGGAGCAAACAGGATTAGATACCCCTGTA
>LST401_30748
CCTACGGGGTGCAGCAGTGAGGAATATTGGTCAATGGCCGAGAGGCTGAACCAGCCAAGTCGCGTGAAGGAAGAAGGATCTATGGTTTGTAAACTTCTTTTATACGGGAATAAAGTGTGGAACGTGTTCCATTTTGTATGTACCGTATGAATAAGCATCGGCTAACTCCGTGCCAGCAGCCGCGGTAATACGGAGGATGCGAGCGTTATCCGGATTTATTGGGTTTAAAGGGTGCGTAGGTGGTCTTTTAAGTCAGCGGTGAAAGATTGTGGCTCAACCATAAAATTGCCATTGAAACTGGGAGACTAGAGTATGTTTGAGGTAGGCGGAATGCGTGGTGTAGCGGTGAAATGCATAGATATCACGCAGAACTCCGATTGCGAAGGCAGCTTGCCAAGCCATAACTGACACTGAAGCACGAAAGCGTGGGTATCAAACAGGATTAGATACCCTTGTAGTC
>LST401_6617
CCTACGGGCCGCAGCAGTGGGGAATATTGCACAATGGGGGAAACCCTGATGCAGCGACGCCGCGTGGAGGAAGAAGGTCTTCGGATTGTAAACTCCTGTTGTTGGGGAAAAAGAGGATGGTACCCAACAAGGAAGTGACGGCTAACTACGTGCCAGCAGCCGCGGTAAAACGTAGGTCACAAGCGTTGTCCGGAATTACTGGGTGTAAAGGGAGCGCAGGCGGGTATGCAAGTTGGAAGTGAAATACATGGGCTCAACCCATGAACTGCTTTCAAAACTGTGTATCTTGAGTAGTGCAGAGGTAGGCGGAATTCCCGGTGTAGCGGTGGAATGCGTAGATATCGGGAGGAACACCAGTGGCGAAGGCGGCCTGCTGGGCACCAACTGACGCTGAGGCTCGAAAGTGTGGGTAGCAAACAGGATTAGATACCCCAGTAGTC
>LST401_26367
CCTACGGGCGGCAGCAGTGAGGAATATTGGTCAATGGGCGCGAGCCTGAACCAGCCAAGTAGCGTGAAGGATGACTGCCCTATGGGTTGTAAATTTCTTTTATACGGGAATAAAGTCCGGCACGGTTGCCGGATTGCCTGTACCGTATGAATAGGGATCGGCTACCTCCGTGCCAGGAGCCGCGGTAATACGGAGGATTAGTGCGTTATCCGGATTTATTGGGTTTAAAGGGAGCGTAGGCGGGTTTTTAAGTCAGTTGTGAAAGTTTGCGGCTCAACCGTAAAATTGCAGTTGATACTGGAAGCCTTGAGTGCGGCAGAGGCAGGCGGAATTCGTGGTGTAGCGGTGAAATGCTTAGATATCACGAAGAACTCCGATTGCGAAGGCAGCTTGCTGGACCGTAACTGACGCTGATGCTCGAAAGTGCGGGTATCAAACAGGATTAGATACCCCTGTAGTC
>LST401_15390
CCTACGGGTGGCAGCAGTGGGGAATATTGGGCAATGGAGGCAACTCTGACCCAGCAACGCCGCGTGAATGAAGAAGGCCTTCGGGTTGTAAAGTTCTTTAATTGGGGACGAAGGAAGTGACGGTACCCAAAGAATAAGCCACGGCTAACTACGTGCCAGCAGCCGCGGTAATACGTAGGTGGCAAGCGTTGTCCGGAATGACTGGGCGTAAAGGGAGCGTAGGTGGCGCAGTAAGTTAGGAGTGAAATCCCGAGGCTTAACCTCGGAACTGCTTTTAAAACTGCTGTGCTTGAGTGATGGAGAGGAAAGCGGAACTCCTAGTGTAGCGGTGGAATGCGTAGATATTAGGAAGAACACCAGAGGCGAAGGCGGCTTTCTGGACATTAACTGACACTGAGGCTCGAAAGCGTGGGGAGCAAACAGGATTAGATACCCCAGTAGTC
>LST401_17586
CCTACGGGGCGCAGCAGTGGGGAATATTGCACAATGGGGGAAACCCTGATGCAGCGACGCCGCGTGGAGGAAGAAGGTCTTCGGATTGTAAACTCCTGTTGTTGGGGAAAAGAAGGATGGTACCCAACAAGGAAGTGACGGCTAACTACGTGCCAGCAGCCGCGGTAAAACGTAGGTCACGAGCGTTGTCCGGAATTACTGGGTGTAAAGGGAGCGCAGGCGGGTATGCAAGTTGGGAGTGAAATACATGGGCTCAACCCATGAACTGCTCTCAAAACTGTGTATCTTGAGTAGTGCAGAGGTAGGCGGAATTCCCGGTGTAGCGGTGGAATGCGTAGATATCGGGAGGAACACCAGTGGCGAAGGCGGCCTACTGGGCACCAACTGACGCTGAGGCTCGAAAGTGTGGGTAGCAAACAGGATTAGATACCCTAGTAGTC
>LST401_30749
CCTACGGGGCGCAGCAGTGAGGAATATTGGTCAATGGGCGCGAGCCTGAACCAGCCAAGTAGCGTGAAGGATGACTGCCCTATGGGTTGTAAACTTCTTTTATACGGGAATAAAGTCCGGCACGTGTGCCGGTTTGCATGTACCGTATGAATAAGGATCGGCTAACTCCGTGCCAGCAGCCGCGGTAATACGGAGGATCCGAGCGTTATCCGGATTTATTGGGTTTAAAGGGAGCGTAGGCGGGTTTTTAAGTCAGTTGTGAAAGTTTGCGGCTCAACCGTAAAATTGCAGTTGATACTGGAAGCCTTGAGTGCGGCAGAGGCAGGCGGAATTCGTGGTGTAGCGGTGAAATGCTTAGATATCACGAAGAACTCCGATTGCGAAGGCAGCTTGCTGGACCGTAACTGACGCTGATGCTCGAAAGTGCGGGTATCAAACAGGATTAGATACCCCTGTAGTC
>LST401_24169
CCTACGGGGGGCAGCAGTCGGGAATATTGCGCAATGGAGGAAACTCTGACGCAGTGACGCCGCGTATAGGAAGACGGATTTCGGATTGTAAACTATTGTCGTTAGGGAAGATAAAAGACAGTACCTAAGGAGGAAGCTCCGGCTAACTACGTGCCAGCAGCCGCGGTAATACGTAGGGAGCAAGCGTTATCCGGATTTATTGGGTGTAAAGGGTGCGTAGACGGGATATTAATTTAGTTGTGAAATCCCTCGGCTTAACTGAGGAACTGCAACTAAAACTGGTATTCTTGAGTGTTGGAGAGGAAAGTGGAATTCCTAGTGTAGCGGTGAAATGCGTAGATATTAGGAGGAACACCGGTGGCGAAGGCGACTTTCTGGACAATAACTGACGTTGAGGCACGAAAGTGTGGGGAGCAAACAGGATTAGATACCCCGGTAGTC
>LST401_6618
CCTACGGGTGGCAGCAGTGGGGAATCTTCCGCAATGGGCGAAAGCCTGACGGAGCAACGCCGCGTGAACGATGAAGGTCTTAGGATCGTAAAGTTCTGTTGTTAGGGACGAAGGGTAAGAATAATAATACGGTTTTTATTTGACGGTACCTAACGAGGAAGCCACGGCTAACTACGTGCCAGCAGCCGCGGTAATACGTAGGCGGCAAGCGTTGTCCGGAATTATTGGGCGTAAAGGGAGCGCAGGCGGGAAACTAAGCGGATCTTAAAAGTGCGGGGCTCAACCCCGTGATGGGGTCCGAACTGGTTTTCTTGAGTGCAGGAGAGGAAAGCGGAATTCCCAGTGTAGCGGTGAAATGCGTAGATATTGGGAAGAACACCAGTGGCGAAGGCGGCTTTCTGGACTGTAACTGACGCTGAGGCTCGAAAGCTAGGGTAGCGAACGGGATTAGATACCCCAGTAGTC
>LST401_32947
CCTACGGGGGGCAGCAGTGGGGAATTTTGCGCAATGCTCGAGAGAGTGACGCAGCGACGCCGCGTGAATGACGAAGGCCTTCGGGTCGTAAAGTTCTTTCGACAGGGAAGAAAATGTATATCAGTAACTGGGTATATAGTGACGGTACCTGTATAAGCAGCCCCGGCTAACTCCGTGCCAGCAGCCGCGGTAATACGGAGGGGGCGAGCGTTGTTCGGAGTGACTGGGCGTAAAGAGCACGTAGGCGGTGTTGTAAGTCATTAGTCAAAGGCTAGAGCTCAACTTTAGTAAGGCTAGTGATACTACAATACTAGAGTATCAGAGAGGATTGCAGAATTCCTGGTGTATCGGTGAAATGCGTAGATATCAGGAGGAATACCGGTAGCGAAGGCTGCAATCTGGCTGGCAACTGACGCTGAGGTGCGAAAGCGTGGGTAGCAAACAGGATTAGATACCCGCGTAGTC
>LST401_8808
CCTACGGGACGCAGCAGTGGGGAATATTGGGCAATGGGCGAAAGCCTGACCCAGCAACGCCGCGTGAGGGAAGAAGGTTTTCGGATTGTAAACCTCTGTCCTCAGGGACGAAGGACGTGACGGTACCTGAGGAGGAAGCCCCGGCTAACTACGTGCCAGCAGCCGCGGTAATACGTAGGGGGCGAGCGTTGTCCGGAATGACTGGGCGTAAAGGGCGTGTAGGCGGCTTTTTAAGTCTGGAGTGAAAGCCCCTTTTTCAAGGAGGGGAGTGCTTTGGAGACTGGAGAGCTTGAGTGCGGAAGAGGTAAGTGGAATTCCCAGTGTAGCGGTGAAATGCGTAGAGATTGGGAGGAACACCAGTGGCGAAGGCGACTTACTGGGCCGTAACTGACGCTGAGGCGCGAAAGCGTGGGGAGCGAACAGGATTAGATACCCTCGTAGTC
>LST401_21972
CCTACGGGCTGCAGCAGTGGGGAATCTTCCGCAATGGGCGAAAGCCTGACGGAGCAACGCCGCGTGAACGATGAAGGTCTTAGGATCGTAAAGTTCTGTTGTTAGGGACGAAGGGTAAGAATAATAATACGGTTTTTATTTGACGGTACCTAACGAGGAAGCCACGGCTAACTACGTGCCAGCAGCCGCGGTAATACGTAGGCGGCAAGCGTTGTCCGGAATTATTGGGCGTAAAGGGAGCGCAGGCGGGAAACTAAGCGGATCTTAAAAGTGCGGGGCTCAACCCCGTGATGGGGTCCGAACTGGTTTTCTTGAGTGCAGGAGAGGAAAGCGGAATTCCCAGTGTAGCGGTGAAATGCGTAGATATTGGGAAGAACACCAGTGGCGAAGGCGGCTTTCTGGACTGTAACTGACGCTGAGGCTCGAAAGCTAGGGTAGCGAACGGGATTAGATACCCTCGTAGTC
>LST401_11003
CCTACGGGCGGCAGCAGTGGGGAATATTGGGCAATGGGCGCAAGCCTGACCCAGCAACGCCGCGTGAAGGAAGAAGGCTCTCGGGTTGTAAACTTCTTTTAAGAGGGACGAAACAAATGACGGTACCTCTTGAATAAGCCACGGCTAACTACGTGCCAGCAGCCGCGGTAATACGTAGGTGGCGAGCGTTATCCGGATTTACTGGGTGTAAAGGGCGTGTAGGCGGGAAGGCAAGTCAGATGTGAAAACTATGGGCTCAACCCATAGCCTGCATTTGAAACTGTTTTTCTTGAGTGGTGGAGAGGCAGGCGGAATTCCGTGTGTAGCGGTGAAATGCGTAGATATACGGAGGAACACCAGTGGCGAAGGCGGCCTGCTGGACATTAACTGACGCTGAGGCGCGAAAGCGTGGGGAGCAAACAGGATTAGATACCCGGGTAGTC
>LST401_19781
CCTACGGGAGGCAGCAGTAGGGAATATTGCGCAATGGGGGAAACCCTGACGCAGCAACGCCGCGTGGAGGATGACACTTTTCGGAGCGTAAACTCCTTTTCTTAGGGAAGAATTCTGACGGTACCTAAGGAATAAGCACCGGCTAACTCCGTGCCAGCAGCCGCGGTAATACGGAGGGTGCAAGCGTTACTCGGAATCACTGGGCGTAAAGGGCGCGTAGGCGGATTATCAAGTCTCTTGTGAAATCTAATGGCTTAACCATTAAACTGCTTGGGAAACTGATAGTCTAGAGTGAGGGAGAGGCAGATGGAATTGGTGGTGTAGGGGTAAAATCCGTAGATATCACCAAGAATACCCATTGCGAAGGCGATCTGCTGGAACTCAACTGACGCTAAGGCGCGAAAGCGTGGGGAGCAAACAGGATTAGATACCCCGGTAGTC
>LST401_26368
CCTACGGGGGGCAGCAGTGGGGAATATTGCGCAATGGGGGGAACCCTGACGCAGCCATGCCGCGTGAATGAAGAAGGCCTTCGGGTTGTAAAGTTCTTTCGGTGGTGAGGAAGGTTGGCGTGTTAATAGCACGTTAATTTGACGTTAGCCACAGAAGAAGCACCGGCTAACTCCGTGCCAGCAGCCGCGGTAAGACGGAGGGTGCGAGCGTTAATCGGAATAACTGGGGGTAAAGGGCACGCAGGCGGGACGTTAAGTGAGATGTGAAAGCCCCGGGCTTAACCTGGGAACAGCATTTCATACTGGCGGACTAGAGTACTTTAGGGAGGGGTAGAATTCCACGTGGAGCGGTGAAATGCGTAGAGATGTGGAGGAATACCGAAGGCGAAGGCAGCCCCTTGGGAAGATACTGACGCTCATGTGCGAAAGCGTGGGGAGCAAACAGGATTAGATACCCCGGTAGTC
>LST401_17587
CCTACGGGCTGCAGCAGTGGGGAATATTGCACAATGGGGGAAACCCTGATGCAGCGACGCCGCGTGGAGGAAGAAGGTCTTCGGATTGTAAACTCCTGTTGTTGGGGAAAAGAAGGATGGTACCCAACAAGGAAGTGACGGCTAACTACGTGCCAGCAGCCGCGGTAAAACGTAGGTCACGAGCGTTGTCCGGAATTACTGGGTGTAAAGGGAGCGCAGGCGGGTATGCAAGTTGGGAGTGAAATGCATGGGCTCAACCCATGAACTGCTCTCAAAACTGTGTATCTTGAGTAGTGCAGAGGTAGGCGGAATTCCCGGTGTAGCGGTGGAATGCGTAGATATCGGGAGGAACACCAGTGGCGAAGGCGGCCTACTGGGCACCAACTGACGCTGAGGCTCGAAAGTGTGGGTAGCAAACAGGATTAGATACCCTTGTAGTC
>LST401_4421
CCTACGGGCCGCAGCAGTGGGGAATCTTGCGCAATGGGCGAAAGCCTGACGCAGCGACGCCGCGTGCGGGACGAAGGCCTTCGGGTCGTAAACCGCTTTCAGCAGGGACGAGGGGGCAACCTGACGGTACCTGCAGAAGAAGCCACGGCTAACTACGTGCCAGCAGCCGCGGTAATACGTAGGTGGCAAGCGTTGTCCGGATTTACTGGGTGTAAAGGGCGTGCAGCCGGGCTGGTAAGTCAGATGTGAAATCTATGGGCTCAACCCATAAATTGCATTTGAAACTGCTAGTCTTGAGTACTGGAGAGGCAGACGGAATTCCTAGTGTAGCGGTGAAATGCGTAGATATTAGGAGGAACACCAGTGGCGAAGGCGGTCTGCTGGACAGCAACTGACGGTGAGGCGCGAAAGCGTGGGGAGCAAACAGGATTAGATACCCGTGTAGTC
>LST401_21973
CCTACGGGAGGCAGCAGTGAGGAATATTGGTCAATGGGCGGAAGCCTGAACCAGCCAAGTAGCGTGCAGGAAGACGGCCTTTAGGGTTGTAAACTGCTTTTATGCGGGAATAAAGTTCTCCACGTGTGGAGATTTGCATGTACCGCATGAATAAGGACCGGCTAATTCCGTGCCAGCAGCCGCGGTAATACGGAAGGTCCGGGCGTTATCCGGAATTATTGGGTTTAAAGGGAGCGTAGGCCGGCTTGTAAGTCAGTTGTGAAAACCGCGGGCTCAACCTGCGGCGTGCAATTGAAACTGCAGGCCTTGAGTGCGCGCAGGGATGCTGGAATTCGTGGTGTAGCGGTGAAATGCTTAGATATCACGAAGAACTCCGATCGCGAAGGCAGGTGTCCGGCGCGTCACTGACGCTGAGGCTCGAAGGTGCGGGTATCAAACAGGATTAGATACCCTTGTAGTC
>LST401_30750
CCTACGGGCGGCAGCAGTGGGGGATATTGCACAATGGGCGAAAGCCTGATGCAGCGACGCCGCGTGAGGGAAGACGGCCTTCGGGTTGTAAACCTCTGTCATTCGGGACGAAGAAGATGACGGTACCGAAGAAGGAAGCTCCGGCTAACTACGTGCCAGCAGCCGCGGTAATACGTAGGGAGCAAGCGTTGTCCGGAATTACTGGGTGTAAAGGGAGCGTAGGCGGGAAAGCAAGTTGGAAGTGAAAGACTGAGGCTTAACCTCGGAACTGCTTTCAAAACTGTTTTTCTTGAGTGAAGTAGAGGCAGGCGGAATTCCTAGTGTAGCGGTGAAATGCGTAGATATTAGGAGGAACACCAGTGGCGAAGGCGGCCTGCTGGGCTTTAACTGACGCTGAGGCTCGAAAGCGTGGGTAGCAAACAGGATTAGATACCCCCGTAGTC
>LST401_19782
CCTACGGGGTGCAGCAGTGGGGAATATTGGGCAATGGGCGAAAGCCTTACCCAGCAATACCGCGTGAGGGAAGGAGGTCTTCGGATTGTAAACCTCTTTGATCAGGGACGAAGAAAGTGACGGTACCTGAAGAACAAGCACCGGCTAACTACGTGCCAGCAGCCGCGGTAATACGTAGGGGGCGAGCGTTGTCCGGAATGACTGGGCGTAAAGGGTGCGTAGGCGGCTAAGCAAGTTAGAAGTGAAATACCTAGGGCTTAACTCAGGTGCTGCTTTTAAAACTGTTTGGCTGGAGTGCAGGAGAGGTTAATGGAATTCCTAGTGTAGCGGTGGAATGCGTAGATATTAGGAGGAACACCAGAGGCGAAGGCGATTAACTGGACTGTAACTGACGCTGAGGCACGAAAGTGTGGGGAGCAAACAGGATTAGATACCCTAGTAGTC
>LST401_28557
CCTACGGGCTGCAGCAGTGAGGAATATTGGTCAATGGGCGTGAGCCTGAACCAGCCAAGTAGCGTGGAGGAAGACGGCCCTATGGGTTGTAAACTCCTTTTGTACGGGAATAACGTGATACTCGTGTGGGCGTTTGCATGTACCTTACGAATAAGCATCGGCTAACTCCGTGCCAGCAGCCGCGGTAATACGGAGGATGCGGGCGTTATCCGGATTTATTGGGTTTAAAGGGAGCGTAGATGGGAGAGTAAGTGTGTTGTGAAAGTCAGTGGCTCAACCGTTGAACTGCAACTGAAACTGGGCGTCTTGAGTACGTATGCGGTGGATGGAATTCGTGGTGTAGCGGTGAAATGCTTAGATATCACGAAGAACTCCGATTGCGAAGGCAGTCCACCGGGCCGCAACTGACACTGAAGCTCGAAAGCGCGGGTATCAAACAGGATTAGATACCCGCGTAGTC
>LST401_24170
CCTACGGGACGCAGCAGTGGGGAATTTTGGACAATGGGGGCAACCCTGATCCAGCCATGCCGCGTGCGGGAAGAAGGCCTTCGGGTTGTAAAGATCTTTAATCAGGGACGAAGAATGACGGTACCTGAAGAATAAGCTCCGGCTAACTACGTGCCAGCAGCCGCGGTAATACGTAGGGAGCAAGCGTTATCCGGATTTACTGGGTGTAAAGGGCGCGCAGGCGGGCCGGCAAGTTGGGAGTGAAATCCCGGGGCTTAACCCCGGAACTGCTTTCAAAACTGCTGGTCTTGAGTGATGGAGAGGCAGGCGGAATTCCGTGTGTAGCGGTGAAATGCGTAGATATACGGAGGAACACCAGTGGCGAAGGCGGCCTGCTGGACATTAACTGACGCTGAGGCGCGAAAGCGTGGGGAGCAAACAGGATTAGATACCCGTGTAGTC
>LST401_6620
CCTACGGGAGGCAGCAGTGAGGAATATTGGTCAATGGGCGAGAGCCTGAACCAGCCAAGTAGCGTGAAGGATGACTGCCCTACGGGTTGTAAACTTCTTTTATAAGGGAATAAAGTATTCTACGTGTAGAGTTTTGTATGTACCTTATGAATAAGCATCGGCTAACTCCGTGCCAGCAGCCGCGGTAATACGGAGGATGCGAGCGTTATCCGGATTTATTGGGTTTAAGGGGAGCGTAGACGGCGGTTTAAGTCAGCTGAGAAATGGTGCGGCTCAACCGTAGCACTGCAGTTGAAACTGGACGGCTTTAGTGCAGTTGAGGCAGGCGGAATTCGTGGTGTAGCGGTGAAATGCTTAGATATCACGAAGAACCCCGATTGCGAAGGCAGCCTGCTAAGCTGCAACTGACGTTGAGGCTCGAAAGTGTGGGTATCAAACAGGATTAGATACCCCGGTAGTC
>LST401_4422
CCTACGGGAGGCAGCAGTAGGGAATATTGCGCAATGGGGGAAACCCTGACGCAGCAACGCCGCGTGGAGGATGACACTTTTCGGAGCGTAAACTCCTTTTCTTAGGGAAGAATTCTGACGGTACCTAAGGAATAAGCACCGGCTAACTCCGTGCCAGCAGCCGCGGTAATACGGAGGGTGCAAGCGTTACTCGGAATCACTGGGCGTAAAGGGCGCGTAGGCGGATTATCAAGTCTCTTGTGAAATCTAATGGCTTAACCATTAAACTGCTTGGGAAACTGATAGTCTAGAGTGAGGGAGAGGCAGATGGAATTGGTGGTGTAGGGGTAAAATCCGTAGATATCACCAAGAATACCCATTGCGAAGGCGATCTGCTGGAACTCAACTGACGCTAAGGCGCGAAAGCGTGGGGAGCAAACAGGATTAGATACCCTTGTAGTC
>LST401_11
CCTACGGGTTGCAGCAGTGAGGAATATTGGTCAATGGGCGTAAGCCTGAACCAGCCAAGTAGCGTGAGGGACGACGGCCCTATGGGTTGTAAACCTCTTTTGTACGGGGATAAAGTGTGGGACGTGTCCCATATTGCAGGTACCGTACGAATAAGGACCGGCTAATTCCGTGCCAGCAGCCGCGGTAATACGGCAGGTCCGGGCGTTATCCGGATTCATTGGGTTTAAAGGGAGCGCAGGCCGCCTTTTAAGCGTGCCGTGAAATGCCGTGGCTCAACCATGGCACTGCGGCGCGAACTGGAGGGCTTGAGTGCGCGGAAGGCAGGCGGAACTCGTGGTGTAGCGGTTAAATGCTTAGATATCACGAAGAACTCCGATTGCGAAGGCAGCCTGCCGCAGCGCAACTGACGCTGAGGCTCGAAAGCGCGGGTATCGAACAGGATTAGATACCCCAGTAGTC
>LST401_13201
CCTACGGGGGGCAGCAGTGGGGAATCTTCCGCAATGGGCGAAAGCCTGACGGAGCAACGCCGCGTGAGTGAAGAAGGTCTTCGGATTGTAAAGCTCTGTTGTACATGGCGAATGTGCGGGATGTGAATAATGTTCCGTAATGACGGTAGTGTACGAGGAAGCCACGGCTAACTACGTGCCAGCAGCCGCGGTAATACGTAGGTGGCAAGCGTTGTCCGGAATTATTGGGCGTAAAGAGCATGTAGGCGGCCTATTAAGTCGGGCGTGAAAATGCGGGGCTCAACCCCGTATGGCGCCCGATACTGGTGGGCTTGAGTGCAGGAGAGGAAAGGGGAATTCCCAGTGTAGCGGTGAAATGCGTAGATATTGTGAGTAACACCAGTGGCGAAGGCGCCTTTCTGGACTGTGTCTGACGCTGAGATGCGAAAGCCAGGGGAGCGAACGGGATTAGATACCCGTGTAGTC
>LST401_2220
CCTACGGGTGGCAGCAGTGAGGAATATTGGTCAATGGACGGAAGTCTGAACCAGCCATGCCGCGTGCAGGATGACGGCTCTATGAGTTGTAAACTGCTTTTGTACGAGGGTAACCCCGGGTACGTGTACCCGGCTGAAAGTATCGTACGAATAAGGATCGGCTAACTCCGTGCCAGCAGCCGCGGTAATACGGAGGATCCAAGCGTTATCCGGATTTATTGGGTTTAAAGGGTGCGTAGGCGGTCAGATAAGTTAGAGGTGAAATTCCGGTGCTTAACACCGGCGCTGCCTCTAATACTGTTTGACTAGAGAGTAGTTGCGGTAGGCGGNATNTATGGTGTAGCGGTGANATGCTTAGAGATCATACAGAACACCGATTGCGAAGGCAGCTTACCAAACTATATCTGACGTTGAGGCACGAAAGCGTGGGGAGCAAACAGGATTAGATACCCCCGTAGTC
>LST401_8809
CCTACGGGCGGCAGCAGTGAGGAATATTGGTCAATGGGCGGAAGCCTGAACCAGCCAAGTAGCGTGCAGGAAGACGGCCTTTAGGGTTGTAAACTGCTTTTATGCGGGAATAAAGTTCTCCACGTGTGGAGATTTGCATGTACCGCATGAATAAGGACCGGCTAATTCCGTGCCAGCAGCCGCGGTAATACGGAAGGTCCGGGCGTTATCCGGAATTATTGGGTTTAAAGGGAGCGTAGGCCGGCTTGTAAGTCAGTTGTGAAAACCGCGGGCTCAACCTGCGGCGTGCAATTGAAACTGCAGGCCTTGAGTGCGCGCAGGGATGCTGGAATTCGTGGTGTAGCGGTGAAATGCTTAGATATCACGAAGAACTCCGATCGCGAAGGCAGGTGTCCGGCGCGTCACTGACGCTGAGGCTCGAAGGTGCGGGTATCAAACAGGATTAGATACCCGGGTAGTC
>LST401_21974
CCTACGGGTTGCAGCAGTGAGGAATATTGGTCAATGGGCGAGAGCCTGAACCAGCCAAGTAGCGTGAAGGATGACTGCCCTATGGGTTGTAAACTTCTTTTATACGGGAATAACATCATCCACGTGTGGGTGTCTGCATGTACCGTATGAATAAGGATCGGCTAATTCCGTGCCAGCAGCCGCGGTAATACGGAGGGTGCGGGCGTTATCCGGATTTATTGGGTTTAAAGGGAGCGTAGGCGGAATTGTAAGTCAGTAGTGAAAGCCGGGGGCTCAACCTCAGGAGTGCTATGGAAACTGGATAGCTTGAGTGCGGGAGAGGTAGCTGGAATTCCTGGTGTAGCGGTGAAATGCGTAGATATTAGGAAGAACACCGGTGGCGAAGGCAGTTGTCTGGACCGTAACTGACGCTGAGGCACGAAAGTGTGGGTATCAAACAGGATTAGATACCCCCGTAGTC
>LST401_26370
CCTACGGCATGCAGCAGTGAGGAATATTGGTCAATGGGTGCGAGCCTGAACCAGCCAAGTAGCGTGAAGGATGACTGCCCTATGGGTTGTAAACTTCTTTTATACGGGAATAAAGTCCGGCACGTGTGCCGGTTTGCATGTACCGTATGAATAAGGATCGGCTAACTCCGTGCCAGCCGCCGCGGTAATACGGAGGATCCGAGCGTTATCCGGATTTATTGGGTTTAAAGGGAGCGTAGGCGGGTTTTTAAGTCAGTTGTGAAAGTTTGCGGCTCAAACGTAAAATTGCAGTTGATACTGGAAGCCTTGAGTGCGGCAGAGGCAGGCGGAATTCGTGGTGTAGCGGTGAAATGCTTAGATATCACGAAGAACCCCGATTGCGAAGGCAGCCTGCTAAGCTGCAACTGACGTTGATGCTCGAAAGTGTGGGTATCAAACAGGATTAGATACCCCGGTAGTC
>LST401_11004
CCTACGGGATGCAGCAGTGGGGAATATTGCACAATGGGGGAAACCCTGATGCAGCGACGCCGCGTGGAGGAAGAAGGTCTTCGGATTGTAAACTCCTGTTGTTGGGGAAAAGAAGGATGGTACCCAACAAGGAAGTGACGGCTAACTACGTGCCAGCAGCCGCGGTAAAACGTAGGTCACGAGCGTTGTCCGGAATTACTGGGTGTAAAGGGAGCGCAGGCGGGTATGCAAGTTGGGAGTGAAATGCATGGGCTCAACCCATGAACTGCTCTCAAAACTGTGTATCTTGAGTAGTGCAGAGGTAGGCGGAATTCCCGGTGTAGCGGTGGAATGCGTAGATATCGGGAGGAACACCAGTGGCGAAGGCGGCCTGCTGGGCACCAACTGACGCTGAGGCTCGAAAGTGTGGGTAGCAAACAGGATTAGATACCCTAGTAGTC
>LST401_4423
CCTACGGGCGGCAGCAGTGAGGAATATTGGTCAATGGACGGAAGTCTGAACCAGCCATGCCGCGTGCAGGATGACGGCTCTATGAGTTGTAAACTGCTTTTGTACGAGGGTAACCCCGGGTACGTGTACCCGGCTGAAAGTATCGTACGAATAAGGATCGGCTAACTCCGTGCCAGCAGCCGCGGTAATACGGAGGATCCAAGCGTTATCCGGATTTATTGGGTTTAAAGGGTGCGTAGGCGGTCAGATAAGTTAGAGGTGAAATTCCGGTGCTTAACACCGGCGCTGCCTCTAATACTGTTTGACTAGAGAGTAGTTGCGGTAGGCGGAATGTATGGTGTAGCGGTGAAATGCTTAGAGATCATACAGAACACCGATTGCGAAGGCAGCTTACCAAGCTATATCTGACGTTGAGGCACGAAAGCGTGGGGAGCAAACAGGATTAGATACCCCCGTAGTC
>LST401_15392
CCTACGGGGGGCAGCAGTGAGGAATATTGGTCAATGGGCGCGAGCCTGAACCAGCCAAGTAGCGTGGAGGATGAATGCCCTACGGGTTGTAAACTCCTTTTGGCGGAGGATAAAGATTGCCACGTGTGGCAAGCTGCAGATATCCGCCGAATAAGGGCCGGCTAATTCCGTGCCAGCAGCCGCGGTACTACGGAAGGCCCGAGCGTTATCCGGATTTATTGGGTTTAAAGGGAGCGTAGGCGGGAGATCAAGTCAGCTGTGAAACTGCGCCGCTCAACGGCGCCGAGCAGGTGAAACTGGTTTCCTTGAGTCCGCAAGAGGCGCGTGGAATTCGGGGTGTAGCGGTGAAATGCATAGATATCACGAAGAACTCCGATTGCGAAGGCAGCGCGCTGGGGCGTCACTGACACTGAAGCTCGAAGGTGCGGGTATCGAACAGGATTAGATACCCGGGTAGTC
>LST401_6621
CCTACGGGCGGCAGCAGTAGGGAATCTTCGGCAATGGACGCAAGTCTGACCGAGCAACGCCGCGTGAGTGAAGAAGGTTTTCGGATCGTAAAACTCTGTTGTTAGAGAAGAACAAGGATGAGAGTGGAAAGTTCATCCCTTGACGGTATCTAACCAGAAAGCCACGGCTAACTACGTGCCAGCAGCCGCGGTAATACGTAGGTGGCAAGCGTTGTCCTGATTTATTGGGCGTAAAGCGAGCGCAGGCGGTCTTTTAAGTCTGATGTGAAAGCCCCCGGCTTAACCGGGGAGGGTCATTGGAAACTGGGAGACTTGAGTGCAGAAGAGGAAAGCGGAATTCCATGTGTAGCGGTGAAATGCGTAGATATATGGAGGAACACCAGTGGCGAAGGCGGCTTTCTGGTCTGTAACTGACGCTGAGGCGCGAAAGCGTGGGGAGCAAACAGGATTAGATACCCCAGTAGTC
>LST401_2221
CCTACGGGAGGCAGCAGTGAGGAATATTGGTCAATGGGCGAGAGCCTGAACCAGCCAAGTAGCGTGAAGGATGACTGCCCTATGGGTTGTAAACTTCTTTTATACGGGAATAACATCATCCACGTGTGGGTGTCTGCATGTACCGTATGAATAAGCATCGGCTAACTCCGTGCCAGCAGCCGCGGTAATACGGAGGATGCGAGCGTTATCCGGATTTATTGGGTTTAAAGGGAGCGTAGACGGGTCCTTAAGTCAGTTGTGAAAGTTTGCGGCTTAACCGTAAAATTGCAGTTGATACTGGGGACCTTGAGTGCGGCAGAGGCAGGCGGNATNCGTGGTGTAGCGGTGANATGCTTAGATATCACGAAGAACTCCGATTGCGAAGGCAGCTTGCTGGACCGTAACTGACGTTGATGCTCGAAAGTGCGGGTATCAAACAGGATTAGATACCCTTGTAGTC
>LST401_12
CCTACGGGGGGCAGCAGTGAGGAATATTGGTCAATGGGCGAGAGCCTGAACCAGCCAAGTAGCGTGAAGGATGACTGCCCTACGGGTTGTAAACTTCTTTTATAAGGGAATAAAGTATTCTACGTGTAGAGTTTTGTATGTACCTTATGAATAAGCATCGGCTAACTCCGTGCCAGCAGCCGCGGTAATACGGAGGATGCGAGCGTTATCCGGATTTATTGGGTTTAAAGGGAGCGTAGACGGCGGTTTAAGTCAGCTGTGAAATGGTGCGGCTCAACCGTAGCACTGCAGTTGAAACTGGACGGCTTGAGTGCAGTTGAGGCAGGCGGAATTCGTGGTGTAGCGGTGAAATGCTTAGATATCACGAAGAACCCCGATTGCGAAGGCAGCCTGCTAAGCTGCAACTGACGTTGATGCTCGAAAGTGTGGGTATCAAACAGGATTAGATACCCGAGTAGTT
>LST401_17588
CCTACGGGACGCAGCAGTGAGGAATATCGGTCAATGGGCGAGAGCCTGAACCAGCCAAGTAGCGTGGAGGACGAATGCCCTACGGGTTGTAAACTCCTTTTGGCGGAGGATAAAGATTGCCACGTGTGGCAAGCTGCAGGTATCCGCCGAATAAGGGCCGGCTAATTCCGTGCCAGCAGCCGCGGTAATACGGAAGGCCCGAGCGTTATCCGGATTTATTGGGTTTAAAGGGAGCGTAGGCGGGAGATCAAGTCAGCTGTGAAACTGCGCCGCTCAACGGCGCCGAGCAGTTGAAACTGGTTTCCTTGAGTCCGCAAGAGGCGCGTGGAATTCGTGGTGTAGCGGTGAAATGCATAGATATCACGAAGAACTCCGATTGCGAAGGCAGCGCGCTGGGGCGTCACTGACGCTGAAGTTCGAAGGTGCGGGTATCGAACAGGATTAGATACCCGAGTAGTC
>LST401_8810
CCTACGGGGGGCAGCAGTGAGGAATATTGGTCAATGGGCGAGAGCCTGAACCAGCCAAGTAGCGTGAAGGATGACTGCCCTATGGGTTGTAAACTTCTTTTATACGGGAATAACAAGCGGCACGTGTGCCACTCTGCATGTACCGTATGAATAAGCATCGGCTAACTCCGTGCCAGCAGCCGCGGTAATACGGAGGATGCGAGCGTTATCCGGATTTATTGGGTTTAAAGGGAGCGTAGGCGGGTTTTTAAGTCAGTTGTGAAAGTTTGCGGCTCAACCGTAAAATTGCAGTTGGTACTGGAAGCCTTGAGTGCGGCAGAGGCAGACGGAATTCGTGGTGTAGCGGTGAAATGCTTAGATATCACGAAGAACTCCGATTGCGAAGGCAGCTTGCTGGACCGTAACTGACGCTGATGCTCGAAAGTGCGGGTATCAAACAGGATTAGATACCCTAGTAGTC
>LST401_32949
CCTACGGGGGGCAGCAGTAGGGAATATTGCGCAATGGGGGAAACCCTGACGCAGCAACGCCGCGTGGAGGATGACACTTTTCGGAGCGTAAACTCCTTTTCTTAGGTAAGAATTCTGACGGTACCTAAGGAATAAGCACCGGCTAACTCCGTGCCAGCAGCCGCGGTAATAAGGAGGGTGCAAGCGTTACTCGGAATCACTGGGCGTAAAGGGCGCGTCGGCGGATTATCAAGTCTCTTGTGAAATCTAATGGCTTAACCATTAAACTGCTTGTGAAACTGATAGTCTAGAGTGAGGGAGAGGCAGATGGAATTTGTGGTGTAGGGGTAAAATCCGGAGATATCAACAAGAATACCCATTGCGAAGGCGAGCTGCTGGAACGCAACTGACGCTAAGGCGCGAAAGCGTGGGGAGCAAACAGGATTAGATACCCTCGTAGTC
>LST401_26371
CCTACGGGTTGCAGCAGTGAGGAATATTGGTCAATGGACGAGAGTCTGAACCAGCCAAGTAGCGTGAAGGATGACTGCCTTATGGGTTGTAAACTTTTTTTACACGGGAATAACATGCGGGACGTGTCCCGCACTGCCCGTACCGTTTGAATACGCATCGCCTAACTCCGTGCCAGCAGCCGCGGTAATACGGAGGTTCCGAGCGTTAACCGGATTTATTGGGTGTAAAGGGAGCGTAGGCGGGATGCTAAGTCAGTTGTGAAAGTTTGAGGCTCAACCTTAAGATTGCAGTTGATACTGGTGTTCTTGAGTGCGGGAGAGGCGTGCGGAATTCGTGGTGTAGCGGTGAAATGCTTAGATATCACGAAGAACTCCGATTGCGAAGGCAGCTCGCTGGACCGTAACTGACGCTGATGCTCGAAAGTGTGGGAATCAAACAGGATTAGATACCCGAGTAGTC
>LST401_21975
CCTACGGGGTGCAGCAGTGGGGAATCTTCCGCAATGGACGAAAGTCTGACGGAGCAACGCCGCGTGAGTGATGACGGCCTTCGGGTTGTAAAGCTCTGTTAATCGGGACGAAAGAGCCTTGTGTGAATAATGCAAGGAAGTGACGGTACCGGAATAGAAAGCCACGGCTAACTACGTGCCAGCAGCCGCGGTAATACGTAGGTGGCAAGCGTTGTCCGGAATTATTGGGCGTAAAGCGCGCGCAGGCGGATGCGTAAGTCTATCTTAAAAGTGTGGGGCTTAACCCCGTGAGGGGATGGAAACTGGGCATCTAGAGTATCGGAGAGGAAAGCGGAATTCCTAGTGTAGCGGTGAAATGCGTAGATATTAGGAAGAACACCAGTGGCGAAGGCGGCTTTCTGGACGACAACTGACGCTGAGGCGCGAAAGCCAGGGGAGCGAACGGGATTAGATACCCGGGTAGTC
>LST401_28558
CCTACGGGCGGCAGCAGTGAGGAATATTGGTCAATGGGCGCGAGCCTGAACCAGCCAAGTAGCGTGAAGGATGACTGCCCTATGGGTTGTAAACTTCTTTTATACGGGAATAAAGTCCGGCACGTGTGCCGGTTTGCATGTACCGTATGAATAAGGATCGGCTAACTCCGTGCCAGCAGCCGCGGTAATACGGAGGATCCGAGCGTTATCCGGATTTATTGGGTTTAAAGGGAGCGTAGACGGCCGTTTAAGTCAGCTGTGAAATGGTGCGGCTCAACCGTAGCACTGCAGTTGAAACTGGACGGCTTGAGTGCAGTTGAGGCAGGCGGAATTCGTGGTGTAGCGGTGAAATGCTTAGATATCACGAAGAACCCCGATTGCGAAGGCAGCCTGCTAAGCTGCAACTGACGTTGATGCTCGAAAGTGTGGGTATCAAACAGGATTAGATACCCCAGTAGTC
>LST401_19783
CCTACGGGGCGCAGCAGTGGGGAATATTGGGCAATGGAGGCAACTCTGACCCAGCAATGCCGCGTGAGTGATGAAGGTCTTTTGATTGTAAAGCTCTTTTCTTGGGAACGAAGTTCTGACGGTACCCAAGGAATAAGCCCCGGCTAACTACGTGCCAGCAGCCGCGGTAATACGTAGGGGGCAAGCGTTGTCCGGAATGACTGGGCGTAAAGGGTGTGTAGGCGGTTAGGCAAGTTAGAAGTGTAATACCCAGGGCTTAACTCGGGTGCTGCTTCTAAAACTGCTTGACTTGAGTGCTGGAGAGGATAGTGGAATTCCTAGTGTAGCGGTGGAATGCGTAGATATTAGGAGGAACATCAGTGGCGAAGGCGACTATCTGGACAGTAACTGACGCTGAGGCACGAAAGCGTGGGGAGCAAACAGGATTAGATACCCTAGTAGTC
>LST401_24171
CCTACGGGACGCAGCAGTAGGGAATATCGCGCAATGGGGGAAACCCTGACGCAGCAACGCCGCGTGGAGGATGACACTTTTCGGAGCGTAAACTCCTTTTCTTAGGGAAGAATTCTGACGGTACCTAAGGAATAAGCACCGGCTAACTCAGTGCCAGCAGCCGCGGTAATACGGAGGGTGCAAGCGTTACTCGGAATCACTGGGCGTAAAGGGCGCGTAGGCGGATTATCAAGTCTCTTGTGAAATCTAATGGCTTAACCATTAAACTGCTTGGGAAACTGATAGTCTAGAGTGAGGGAGAGGCAGATGGAATGGGTGGTGTAGGGGTAAAATCCGTAGATATCACCAAGAATACCCATTGCGAAGGCGATCTGCTGGAACTCAACTGACGCTAAGGCGCGAAAGCGTGGGGAGCAAACAGGATTAGATACCCCAGTAGTC
>LST401_4424
CCTACGGGATGCAGCAGTGAGGAATATTGGTCAATGGGCGAGAGCCTGAACCAGCCAAGTAGCGTGAAGGATGACTGCCCTACGGGTTGTAAACTTCTTTTATAAGGGAATAAAGTTCTCTACGTGTAGAGTTTTGTATGTACCTTATGAATAAGCATCGGCTAACTCCGTGCCAGCAGCCGCGGTAATACGGAGGATGCGAGCGTTATCCGGATTTATTGGGTTTAAAGGGAGCGTAGACGGCGGTTTAAGTCAGCTGTGAAATGGTGCGGCTGAACCGTAGCACTGCAGTTGAAACTGGACGGCTTGAGTGCAGTTGAGGCAGGCGGAATTCGTGGTGTAGCGGTGAAATGCTTAGATATCACGAAGAACCCCGATTGCGAAGGCAGCCTGCTAAGCTGCAACTGACGTTGATGCTCGAAAGTGTGGGTATCAAACAGGATTAGATACCCCAGTAGTC
>LST401_2222
CCTACGGGGCGCAGCAGTGAGGAATATTGGTCAATGGGCGAGAGCCTGAACCAGCCAAGTAGCGTGAAGGATGACTGCCCTACGGGTTGTAAACTCCTTTTGGCGGAGGATAAAGATTGCCACGTGTGGCAAGCTGCAGGTATCCGCCGAATAAGGGCCGGCTAATTCCGTGCCAGCAGCCGCGGTAATACGGAAGGCCCGAGCGTTATCAGGATTTATTGGGTTTAAAGGGAGCGTAGGCGGGAGATCAAGTCAGCTGTGAAACTGCGCCGCTCAACGGCGCCGAGCAGTTGAAACTGGTTTCCTTGAGTCCGCAAGAGGCGCGTGGNATNCGTGGTGTAGCGGTGANATGCATAGATATCACGAAGAACTCCGATTGCGAAGGCAGCGCGCTGGGGCGGCACTGACGCTGAAGCTCGAAGGTGCGGGTATCGAACAGGATTAGATACCCGCGTAGTC
>LST401_11005
CCTACGGGATGCAGCAGTAGGGAATATTGCACAATGGGGGAAACCCTGATGCAGCGACGCCGCGTGAGCGAAGAAGTATCTCGGTATGTAAAGCTCTATCAGCAGGGAAGAAAATGACGGTACCTGACTAAGAAGCCCCGGCTAACTACGTGCCAGCAGCCGCGGTAATACGTAGGGGGCAAGCGTTATCCGGATTTACTGGGTGTAAAGGGAGCGTAGACGGCAAGGCAAGTCTGAAGTGAAAGCCCGGGGCTTAACCGCGGGACTGCTTTGGAAACTGTCTGGCTGGAGTGCCGGAGAGGTAAGCGGAATTCCTAGTGTAGCGGTGAAATGCGTAGATATTAGGAGGAACACCAGTGGCGAAGGCGGCTTACTGGACGGTAACTGACGTTGAGGCTCGAAAGCGTGGGGAGCAAACAGGATTAGATACCCTAGTAGTC
>LST401_13
CCTACGGGACGCAGCAGTGAGGAATATTGGTCAATGGGCGGAAGCCTGAACCAGCCAAGTAGCGTGCAGGAAGACGGCCTTTAGGGTTGTAAACTGCTTTTATGCGGGAATAAAGTTCTCCACGTGTGGAGATTTGCATGTACCGCATGAATAAGGACCGGCTAATTCCGTGCCAGCAGCCGCGGTAATACGGAAGGTCCGGGCGTTATCCGGAATTATTGGGTTTAAAGGGAGCGTAGGCCGGCTGGTAAGTCAGTTGTGAAAACCGCGGGCTCAAACTGCGGCGTGCAATTGAAACTGCAGGCCTTGAGTGCGCGCAGGGATGCTGGAATTCGTGGTGTAGCGGTGAAATGCTTAGATATCACGAAGAACTCCGATCGCGAAGGCAGGTGTCCGGCGCGTCACTGACGCTGAGGCTCGAAGGTGCGGGTATCAAACAGGATTAGATACCCGAGTAGTC
>LST401_8811
CCTACGGGCGGCAGCAGTGAGGAATATTGGTCAATGGGCGTAAGCCTGAACCAGCCAAGTAGCGTGAGGGACGACGGCCCTATGGGTTGTAAACCTCTTTTGTACGGGGATAAAGTGTGGGACGTGTCCCATATTGCAGGTACCGTACGAATAAGGACCGGCTAATTCCGTGCCAGCAGCCGCGGTAATACGGAAGGTCCGGGCGTTATCCGGATTCATTGGGTTTAAAGGGAGCGCAGGCCGCCTTTTAAGCGTGCCGTGAAATGCCGTGGCTCAACCATGGCACTGCGGCGCGAACTGGAGGGCTTGAGTGCGCGGAAGGCAGGCGGAACTCGTGGTGTAGCGGTGAAATGCTTAGATATCACGAAGAACTCCGATTGCGAAGGCAGCCTGCCGCAGCGCAACTGACGCTGAGGCTCGAAAGCGCGGGTATCGAACAGGATTAGATACCCCCGTAGTC
>LST401_26372
CCTACGGGTGGCAGCAGTGGGGGATATTGCACAATGGAGGGAACTCTGATGCAGCGACGCCGCGTGAGGGAAGACGGTCTTCGGATTGTAAACCTCTGTCTTCGGGGACGATAATGACGGTACCCGAGGAGGAAGCCACGGCTAACTACGTGCCAGCAGCCGCGGTAATACGTAGGTGGCAAGCGTTATCCGGCTTTATTGGGTTTAAAGGGAGCGTAGACGGGATGTTAAGTCAGCTGTGAAAGTTTGGGGCTCAACCTTAAAATTGCAGTTGAAACTGGCATTCTTGAGTGCGGCAGAGGCAGGCGGAATTCGTGGTGTAGCGGTGAAATGCTTAGATATCACGAAGAACTCCGATTGCGAAGGCAGCTTGCTGGAGCGTAACTGACGTTGATGCTCGAAAGTGTGGGTATCAAACAGGATTAGATACCCTAGTAGTC
>LST401_15393
CCTACGGGTCGCAGCAGTGGGGGATATTGCACAATGGGGGAAACCCTGATGCAGCGACGCCGCGTGAGTGAAGAAGTATTTCGGTATGTAAAGCTCTATCAGCAGGGAAGAGAATGACGGTACCTGAGTAAGAAGCCCCAGCTAACTACGTGCCAGCAGCCGCGGTAATACGTAGGGGGCAAGCGTTATCCGGATTTACTGGGTGTAAAGGGAGCGTAGACGGCAAAGCAAGTCTGAAGTGAAAGCCCGGGGCTCAACCCCGGGACTGCTTTGGAAACTGTTGACCTGGAGTGCTGGAGAGGCAAGTGGAATTCCTAGTGTAGCGGTGAAATGCGTAGATATTAGGAGGAACACCAGTGGCGAAGGCGGCTTGCTGGACAGTGACTGACGTTGAGGCTCGAAAGCGTGGGGAGCAAACAGGATTAGATACCCGAGTAGTC
>LST401_13203
CCTACGGGGTGCAGCAGTGAGGAATATTGGTCAATGGGCGTGAGCCTGAACCAGCCAAGTAGCGTGGAGGAAGACGGCCCTACGGGTTGTAAACTCCTTTTGTACGGGAATAACGGCGTCCACGTGTGGTCGTGTGCATGTACCGTACGAATAAGCATCGGCTAACTCCGTGCCAGCAGCCGCGGTAATACGGAGGATGCGAGCGTTATCCGGATTTATTGGGTTTAAAGGGAGCGTAGATGGGCTGTTAAGTCAGTTGTGAAAGTCAGCGGCTCAACCGTTGAACTGCAATTGAAACTGGGAGCCTTGAGTGCGTTTGCGGTGGATGGAATTCGTGGTGTAGCGGTGAAATGCTTAGATATCACGAAGAACTCCGATTGCGAAGGCAGTCCACCAAGCCGCAACTGACATTGAAGCTCGAAAGCGTGGGTATCAAACAGGATTAGATACCCGAGTAGTC
>LST401_21976
CCTACGGGACGCAGCAGTAGGGAATCTTCGGCAATGGACGCAAGTCTGACCGAGCAACGCCGCGTGAGTGAAGAAGGTTTTCGGATCGTAAAACTCTGTTGTTAGAGAAGAACAAGGATGAGAGTGGAAAGTTCATCCCTTGACGGTATCTAACCAGAAAGCCACGGCTAACTACGTGCCAGCAGCCGCGGTAATACGTAGGTGGCAAGCGTTGTCCGGATTTATTGGGCGTAAAGCGAGCGCAGGCGGTCTTTTAAGTCTGATGTGAAAGCCCCCGGCTTAACCGGGGAGGGTCATTGGAAACTGGGAGACTTGAGTGCAGAAGAGGAAAGCGGAATTCCATGTGTAGCGGTGAAATGCGTAGATATATGGAGGAACACCAGTGGCGAAGGCGGCTTTCTGGTCTGTAACTGACGCTGAGGCTCGAAAGCGTGGGGAGCAAACAGGATTAGATACCCGAGTAGTC
>LST401_19784
CCTACGGGCGGCAGCAGTAGGGAATATTGCGCAATGGGGGAAACCCTGACGCAGCAACGCCGCGTGGAGGATGACACTTTTCGGAGCGTAAACTCCTTTTCTTAGGGAAGAATTCTGACGGTACCTAAGGAATAAGCACCGGCTAACTCCGTGCCAGCAGCCGCGGTAATACGGAGGGTGCAAGCGTTACTCGGAATCACTGGGCGTAAAGGGCGCGTAGGCGGATTATCAAGTCTCTTGTGAAATCTAATGGCTTAACCATTAAACTGCTTGGGAAACTGATAGTCTAGAGTGAGGGAGAGGCAGATGGAATTGGTGGTGTAGGGGTAAAATCCGTAGATATCACCAAGAATACCCATTGCGAAGGCGGTCTGCTGGAACTCAACTGACGCTAAGGCGCGAAAGCGTGGGGAGCAAACAGGATTAGATACCCTGGTAGTC
>LST401_28559
CCTACGGGAGGCAGCAGTGGGGAATCTTCCGCAATGGGCGAAAGCCTGACGGAGCAACGCCGCGTGAACGATGAAGGTCTTAGGATCGTAAAGTTCTGTTGTTAGGGACGAAGGGTAAGAATCATAATACGGTTTTTATTTGACGGTACCTAACGAGGAAGCCACGGCTAACTACGTGCCAGCAGCCGCGGTAATACGTAGGCGGCAAGCGTTGTCCGGAATTATTGGGCGTAAAGGGAGCGCAGGCGGGAAACTAAGCGGATCTTAAAAGTGCGGGGCTCAACCCCGTGATGGGGTCCGAACTGGTTTTCATGAGTGAAGGAGAGGAAAGCGGAATTCCCAGTGTAGCGGTGAAATGCGTAGATATTGGGAAGAACACCAGTGGCGAAGGCGGCTTTCTGGACTGTAACTGACGCTGAGGCTCGAAAGCTAGGGTAGCGAACGGGATTAGATACCCTCGTAGTC
>LST401_24172
CCTACGGGATGCAGCAGTGAGGAATATTGGTCAATGGGCGAGAGCCTGAACCAGCCAAGTAGCGTGAAGGATGACTGCCCTACGGGTTGTAAACTTCTTTTATAAGGGAATAAAGTTCTCTACGTGTAGAGTTTTGTATGTACCTTATGAATAAGCATCGGCTAACTCCGTGCCAGCAGCCGCGGTAATACGGAGGATGCGAGCGTTATCCGGATTTATTGGGTTTAAAGGGAGCGTAGACGGCCGTTTAAGTCAGCTGTGAAATGGTTCGGCTCAACCGTAGCACTGCAGTTGAAACTTGACGGCTTGAGTGCAGTTGAGGCAGGCGGAATTCGTGGTGTAGCGGTGAAATGCTTAGATATCACGAAGAACCCCGATTGCGAAGGCAGCCTGCTAAGCTGCAACTGACGTTGAGGCTCGAAAGTGTGGGTATCAAACAGGATTAGATACCCTTGTAGTC
>LST401_32950
CCTACGGGCCGCAGCAGTGAGGAATATTGGTCAATGGCCGAGAGGCTGAACCAGCCAAGTCGCGTGAAGGATGACTGCTCTATGGTTTGTAAACTTCTTTTATACGGGAATAAAGTGTGGTATGTGTTCCCTTTTGTATGTACCGTATGAATAAGCATCGGCTAACTCCGTGCCAGCAGCCGCGGTAATACGGAGGATGCGAGCGTTATTCGGAATTATTGGGTGTAAGGCGTGCGCAGGTGGTTGTGTAAGACAGATGTGAAATCCCGGGGCTTAACCGTGGAATTGCATTTGTGACTGGACGTCTGGAGTATGTTAGAGGGGGGTGGAATTCCAAGTGTAGCGGTGAAATGCTTAGATATTTGGAAGAACTCCGATGGCGAAGGCAGCCCGCTAAGGCAAAACTGACATTGATGCACGAAAGTGTGGGGAGCAAACAGGATTAGATACCCTTGTAGTC
>LST401_8812
CCTACGGGCGGCAGCAGTGAGGAATATTGGTCAATGGGCGAGAGCCTGAACCAGCCAAGTAGCGTGAAGGATGACTGCCCTACGGGTTGTAAACTTCTTTTATAAGGGAATAAAGTTCTCTACGTGTAGAGTTTTGTATGTACCTTATGAATAAGCATCGGCTAACTCCGTGCCAGCAGCCGCGGTAATACGGAGGATGCGAGCGTTATCCGGATTTATTGGGTTTAAAGGGAGCGTAGACGGCCGTTTAAGTCAGCTGTGAAATGGTGCGGCTCAACCGTAGCACTGCAGTTGAAACTGGACGGCTTGAGTGCAGTTGAGGCAGGCGGAATTCGTGGTGTAGCGGTGAAATGCTTAGATATCACGAAGAACCCCGATTGCGAAGGCAGCCTGCTAAGCTGCAACTGACGTTGATGCTCGAAAGTGTGGGTATCAAACAGGATTAGATACCCTAGTAGTC
>LST401_4425
CCTACGGGATGCAGCAGTAGGGAATCTTCCACAATGGACGCAAGTCTGATGGAGCAACGCCGCGTGAGTGAAGAAGGTCTTCGGATCGTAAAACTCTGTTGTTAGAGAAGAACACGAGTGAGAGTAACTGTTCATTCGATGACGGTATCTAACCAGCAAGTCACGGCTAACTACGTGCCAGCAGCCGCGGTAATACGTAGGTGGCAAGCGTTGTCCGGATTTATTGGGCGTAAAGGGAACGCAGGCGGTCTTTTAAGTCTGATGTGAAAGCCTTCGGCTTAACCGGAGTAGTGCATTGGAAACTGGAAGACTTGAGTGCAGAAGAGGAGAGTGGAACTCCATGTGTAGCGGTGAAATGCGTAGATATATGGAAGAACACCAGTGGCGAAAGCGGCTCTCTGGTCTGTAACTGACGCTGAGGTTCGAAAGCGTGGGTAGCAAACAGGATTAGATACCCGAGTAGTC
>LST401_30752
CCTACGGGACGCAGCAGTGAAGAATATTGCGCAATGGGGGCAACCCTGACGCAGCAACGCCGCGTGAAGGATGAAGGTTTTCGGATTGTAAACTTCTTTTGTCAAGGACGAAGGACGTGACGGTAATTGACGAATAAGCCACGGCTAACTACGTGCCAGCAGCCGCGGTCATACGTAGGTGGCAAGCGTTATCCGGATTTACTGGGTGTAAAGGGCGAGTAGGCGGGCATACAAGTCAGATGTGACATGTGGGGGCTTAACTCCCAAGCTGCATTTGAAACTGTAAGTCGTGAGTGATGGAGAGGCAGGCGGAATTCCCGGTGTAGCGGTGGAATGCGTAGATATCGGGAGGAACACCAGTGGCGAAGGCGGCCTGCTGGACATTAACTGACGCTGAGGAGCGAAAGCGTGGGGAGCAAACAGGATTAGATACCCGCGTAGTC
>LST401_11006
CCTACGGGGGCAGCAGTGAGGAATATTCCGCAATGGGCGAAAGCCTGACGGAGCAATGCCGCGTGAACGAAGAAGGTCCTCTGGATTGTAAAGTTCTTTAGTCAGGGACGAAAAAAATGACGGTACCTGAAGAATAAGCCCCGGCTAACTACGTGCCAGCAGCCGCGGTAATACGTAGGGGGCAAGCGTTGTCCGGAATGACTGGGCGTAAAGGGTGTGTAGGCGGTTTGTCAAGTTAGGAGTGAAATACCCGGGCTTAACTCGGGTGCTGCTTTTAAGACTGGCAGACTTGAGTGCAGGAGAGGCTATCGGAATTCCTAGTGTAGCGGTAGAATGCGTAGATATTAGGAAGAACACCGGAGGCGAAGGCGGATAGCTGGCCTGTAACTGACGCTGAGACACGAAAGTGTGGGGAGCAAACAGGATTAGATACCCCCGTAGTC
>LST401_14
CCTACGGGACGCAGCAGTAGGGAATATTGCACAATGGGGGAAACCCTGATGCAGCGACGCCGCGTGAGCGAAGAAGTATCTCGGTATGTAAAGCTCTATCAGCAGGGAAGAAGATGACGGTACCTGACTAAGAAGCACCGGCTAAATACGTGCCAGCAGCCGCGGTAATACGTATGGTGCAAGCGTTATCCGGATTTACTGGGTGTAAAGGGAGCGTAGACGGAGAAGCAAGTCTGGAGTGAAAGCCCGGGGCTCAACCCCGGGACTGCTTTGGAAACTGTTTGTCTGGAGTGCCGGAGAGGTAAGCGGAATTCCTAGTGTAGCGGTGAAATGCGTAGATATTAGGAGGAACACCAGTGGCGAAGGCGGCTTACTGGACGGTAACTGACGTTGAGGCTCGAAAGCGTGGGGAGCAAACAGGATTAGATACCCTAGTAGTC
>LST401_26373
CCTACGGGTGGCAGCAGTGGGGAATATTGCACAATGGGGGAAACCCTGATGCAGCGACGCCGCGTGAGTGAAGAAGTATCTCGGTATGTAAAGCTCTATCAGCAGGGAAGAAAATGACGGTACCTGACTAAGAAGCACCGGCTAAATACGTGCCAGCAGCCGCGGTAATACGTATGGTGCAAGCGTTATCCGGATTTACTGGGTGTAAAGGGAGCGTAGACGGAGAAGCAAGTCTGGAGTGAAAGCCCGGGGCTCAACCCGTGGACTGCTTTGGAAACTGTCAGGCTAGAGTGTCGGAGAGGCAAGTGGAATTCCTAGTGTAGCGGTGAAATGCGTAGATATTAGGAGGAACACCAGTGGCGAAGGCGGCTTGCTGGACGATGACTGGCGTTGAGGCTCGAAAGCGTGGGGAGCAAACAGGATTAGATACCCGGGTAGTC
>LST401_15394
CCTACGGGTGGCAGCAGTGGGGAATCTTCCGCAATGGGCGAAAGCCTGACGGAGCAACGCCGCGTGAGTGAAGAAGGTCTTCGGATTGTAAAGCTCTGTTGTACATGGCGAATGTGCGGGATGTGAATAATGTTCCGTAGTGACGGTAGTGTACGAGGAAGCCACGGCTAACTACGTGCCAGCAGCCGCGGTAATACGTAGGTGGCAAGCGTTGTCCGGAATTATTGGGCGTAAAGAGCATGTAGGCGGCCTATTAAGTCGGGCGTGAAAATGCGGGGCTCAACCCCGTATGGCGCCCGATACTGGTGGGCTTGAGTGCAGGAGAGGAAAGGGGAATTCCCAGTGTAGCGGTGAAATGCGTAGATATTGGGAGGAACACCAGTGGCGAAGGCGCCTTTCTGGACTGTGTCTGACGCTGAGATGCGAAAGCCAGGGGAGCGAACGGGATTAGATACCCGTGTAGTC
>LST401_4426
CCTACGGGTGGCAGCAGTGAGGAATATTGGTCAATGGGCGGAAGCCTGAACCAGCCAAGTAGCGTGCAGGAAGACGGCCTTTAGGGTTGTAAACTGCTTTTATGCGGGAATAAAGTTCTCCACGTGTGGAGATTTGCATGTACCGCATGAATAAGGACCGGCTAATTCCGTGCCAGCAGCCGCGGTAATACGGAAGGTCCGGGCGTTATCCGGAATTATTGGGTTTAAAGGGAGCGTAGGCCGGCTTGTAAGTCAGTTGTGAAAACCGCGGGCTCAACCTGCGGCGTGCAATTGAAACTGCAGGCCTTGAGTGCGCGCAGGGATGCTGGAATTCGTGGTGTAGCGGTGAAATGCTTAGATATCACGAAGAACTCCGATCGCGAAGGCAGGTGTCCGGCGCGTCACTGACGATGAGGCTCGAAGGTGCGGGTATCAAACAGGATTAGATACCCGCGTAGTC
>LST401_13204
CCTACGGGTGGCAGCAGTGAGGAATATTGGTCAATGGGCGTAAGCCTGAACCAGCCAAGTAGCGTGAGGGACGACGGCCCTATGGGTTGTAAACCTCTTTTGTACGGGGATAAAGTGTGGGACGTGTCCCATATTGCAGGTACCGTACGAATAAGGACCGGCTAATTCCGTGCCAGCAGCCGCGGTAATACGGAAGGTCCGGGCGTTATCCGGATTCATTGGGTTTAAAGGGAGCGCAGGCCGCCTTTTAAGCGTGCCGTGAAATGCCGTGGCTCAACCATGGCACTGCGGCGCGAACTGGAGGGCTTGAGTGCGCGGAAGGCAGGCGGAACTCGTGGTGTAGCGGTGAAATGCTTAGATATCACGAAGAACTCCGATTGCGAAGGCAGCCTGCCGCAGCGCAACTGACGCTGAGGCTCGAAAGCGCGGGTATCGAACAGGATTAGATACCCTCGTAGTC
>LST401_8813
CCTACGGGACGCAGCAGTGAGGAATATTGGTCAATGGGCGAGAGCCTGAACCAGCCAAGTAGCGTGAAGGATGAAGGTTCTATGGATTGTAAACTTCTTTTATAAGGGAATAACCGACACCACGTGTGGTGTTCTGCATGTACCTTATGAATAAGCATCGGCTAACTCCGTGCCAGCAGCCGCGGTAATACGGAGGATGCGAGCGTTATCCGGATTTATTGGGTTTAAAGGGAGCGTAGACGGGATGTTAAGTCAGCTGTGAAAGTTTGGGGCTCAACCTTAAAATTGCAGTTGAAACTGGCGTTCTTGAGTGCGGTAGAGGCAGGCGGAATTCGTGGTGTAGCGGTGAAATGCTTAGATATCACGAAGAACTCCGATTGCGAAGGCAGCTTGCTGGAGCGTAACTGACGTTGATGCTCGAAAGTGTGGGTATCAAACAGGATTAGATACCCTAGTAGTC
>LST401_17590
CCTACGGGATGCAGCAGTGGGGAATATTGGGCAATGGGCGAAAGCCTGACCCAGCGACGCCGCGTGAGGGAAGAAGGTCTTCGGATTGTAAACCTTTGTCAACAGGGACGAATAAAGTGACGGTACCTGTGGAGGAAGCCACGGCTAACTACGTGCCAGCAGCCGCGGTAATACGTAGGCGGCAAGCGTTGTCCGGAATTATTGGGCGTAAAGGGAGCGCAGGCGGGAAACTAAGCGGATCTTAAAAGTGCGGGGCGCAACCCCGTGATGGGGTCCGAACTGGTTTTCTTGAGTGCAGGAGAGGAAAGCGGAATTCCAAGTGTAGCGGTGAAATGCGTAGATATTGGGAAGAACACCAGTGGCGAAGGCGGCTTTCTGGACTGTAACTGACGCTGAGGCGCGAAAGCTAGGGTAGCGAACGGGATTAGATACCCCCGTAGTC
>LST401_32951
CCTACGGGTGGCAGCAGTGAGGAATATTGGTCAATGGGCGTAAGCCTGAACCAGCCAAGTAGCGTGAGGGACGACGGCCCTATGGGTTGTAAACCTCTTTTGTACGGGGATAAAGTGTGGGACGCGTCCCATATTGCAGGTACCGTACGAATAAGGACCGGCTAATTCCGTGCCAGCAGCCGCGGTAATACGGAAGGTCCGGGCGTTAGCCGGATTCATTGGGTTTAAAGGGAGCGCAGGCCGCCTTTTAAGCGTGCCGTGAAATGCCGTGGCTCAACCATGGCACTGCGGCGCGAACTGGAGGGCTTGAGTGCGCGGAAGGCAGGCGGAACTCGTGGTGTAGCGGGGAAATGCTTAGATATCACGAAGAACTCCGATTGCGAAGGCAGCCTGCCGCAGCGCAACTGACGCTGAGGCTCGAAAGCGCGGGTATCGAACAGGATTAGATACCCCCGTAGTC
>LST401_24173
CCTACGGGCCGCAGCAGTGAGGAATATTGGTCAATGGACGGAAGTCTGAACCAGCCATGCCGCGTGCAGGATGACGGCTCTATGAGTTGTAAACTGCTTTTGTACGAGGGTAACCCCGGGTACGTGTACCCGGCTGAAAGTATCGTACGAATAAGGATCGGCTAACTCCGTGCCAGCAGCCGCGGTAATACGGAGGATCCAAGCGTTATCCGGATTTATTGGGTTTAAAGGGTGCGTAGGCGGTCAGATAAGTTAGAGGTGAAATTCCGGTGCTTAACACCGGCGCTGCCTCTAATACTGTTTGACTAGAGAGTAGTTGCGGTAGGCGGAATGTATGGTGTAGCGGTGAAATGCTTAGAGATCATACAGAACCCCGATTGCGAAGGCAGCTTACCAAGCTATATCTGACGTTGAGGCACGAAAGCGTGGGGAGCAAACAGGATTAGATACCCTTGTAGTC
>LST401_6624
CCTACGGGACGCAGCAGTGGGGAATATTGCACAATGGGGGAAACCCTGATGCAGCGACGCCGCGTGGAGGAAGAAGGTCTTCGGATTGTAAACTCCTGTTGTTGGGGAAAAGAAGGATGGTACCCAACAAGGAAGTGACGGCTAACTACGTGCCAGCAGCCGCGGTAAAACGTAGGTCACGAGCGTTGTCCGGAATTACTGGGTGTAAAGGGAGCGCAGGCGGGTATGCAAGTTGGGAGTGAAATACATGGGCTCAACCCATGAACTGCTCTCAAAACTGTGTATCTTGAGTAGTGCAGAGGTAGGCGGAATTCCCGGTGTAGCGGTGGAATGCGTAGATATCGGGAGGAACACCAGTGGCGAAGGCGGCCTACTGGGCACCAACTGACGCTGAGGCTCGAAAGTGTGGGTAGCAAACAGGATTAGATACCCTCGTAGTC
>LST401_28560
CCTACGGGTGGCAGCAGTAGGGAATATTGCGCAATGGGGGAAACCCTGACGCAGCAACGCCGCGTGGAGGATGACACTTTTCGGAGCGTAAACTCCTTTTCTTAGGGAAGAATTCTGACGGTACCTAAGGAATAAGCACCGGCTAACTCCGTGCCAGCAGCCGCGGTAATACGGAGGGTGCAAGCGTTACTCGGAATCACTGGGCGTAAAGGGCGCGTAGGCGGATTATCAAGTCTCTTGTGAAATCTAATGGCTTAACCATTAAACTGCTTGGGAAACTGATAGTCTAGAGTGAGGGAGAGGCAGATGGAATTGGTGGTGTAGGGGTAAAATCCGTAGATATCACCAAGAATACCCATTGCGAAGGCGATCTGCTGGAACTCAACTGACGCTAAGGCGCGAAAGCGTGGGGAGCAAACAGGATTAGATACCCCGGTAGTC
>LST401_30753
CCTACGGGGGGCAGCAGTGGGGAATATTGCACAATGGGGGAAACCCTGATGCAGCGACGCCGCGTGGAGGAAGAAGGTCTTCGGATTGTAAACTCCTGTTGTTGGGGAAAAGAAGGATGGTACCCAACAAGGAAGTGACGGCTAACTACGTGCCAGCAGCCGCGGTAAAACGTAGGTCACGAGCGTTGTCCGGAATTACTGGGTGTAAAGGGAGCGCAGGCGGGTATGCAAGTTGGGAGTGAAATGCATGGGCTCAACCCATGAACTGCTCTCAAAACTGTGTATCTTGAGTAGTGCAGAGGTAGGCGGAATTCCCGGTGTAGCTGTGGAATGCGTAGATATCGGGAGGAACACCAGTGGCGAAGGCGGCCTGCTGGGCACCAACTGACGCTGAGGCTCGAAAGTGTGGGTAGCAAACAGGATTAGATACCCCGGTAGTC
>LST401_15
CCTACGGGGGGCAGCAGTGGGGAATATTGGGCAATGGGCGCAAGCCTGACCCAGCAACGCCGCGTGAAGGAAGAAGGCTCTCGGGTTGTAAACTTCTTTTAAGAGGGACGAAACAAATGACGGTACCTCTTGAATAAGACACGGCTAACTACGTGCCAGCAGCCGCGGTAATACGTAGGGGGCAAGCGTTGTCCGGAATGACTGGGCGTAAAGGGAGCGCAGGCGGGTATGCAAGTTGGGAGTGAAATGCATGGGCTCAACCCATGAACTGCTCTCAAAACTGTGTATCTTGAGTAGTGCAGAGGTAGGCGGAATTCCCGGTGTAGCGGTGGAATGCGTAGATATCGGGAGGAACACCAGTGGCGAAGGCGGCCTACTGGGCACCAACTGACGCTGAGGCTCGAAAGTGTGGGGAGCAAACAGGATTAGATACCCTTGTAGTC
>LST401_19785
TACGGGTTGCAGCAGTAGGGAATATTGCACAATGGGGGAACCCCTGATGCAGCGACGCCGCGTGAGCGAAGAAGTATCTCGGTATGTAAAGCTCTATCAGCAGGGAAGAAGATGACGGTACCTGACTAAGAAGCACCGGCTAAATACGTGCCAGCAGCCGCGGTAATACGTATGGTGCAAGCGTTATCCGGATTTACTGGGTGTAAAGGGAGCGTAGACGGAGAAGCAAGTCTGGAGTGAAAGCCCGGGGCTCAACCCCGGGACTGCTTTGGAAACTGTTATTCTTGAGTGCCGGAGAGGTAAGCGGAATTCCTAGTGTAGCGGTGAAATGCGTAGATAGTAGGAGGAACACCAGTGGCGAAGGCGGCTTACTGGACGGTAACTGACGTTGAGGCTCGAAAGCGTGGGGAGCAAACAGGATTAGATACCCTAG
>LST401_11007
CCTACGGGGGGCAGCAGTGGGGAATATTGCGCAATGGGGGCAACCCTGACGCAGCAACGCCGCGTGATTGAAGAAGGTCTTCGGATTGTAAAAATCTTTAATCAGGGACGAAACAAATGACGGTACCTGAAGAATAAGCTCCGGCTAACTACGTGCCAGCAGCCGCGGTAATACGTAGGGAGCAAGCGTTATCCGGATTTACTGGGTGTAAAGGGCGTGTAGGCGGGCTTGTAAGTTGGAAGTGAAATCTCGGGGCTTAACCCCGAAACTGCTTTCAAAACTGCGGGTCTTGAGTGATGGAGAGGCAGGCGGAATTCCCAGTGTAGCGGTGAAATGCGTAGATATTGGGAGGAACACCAGTGGCGAAGGCGGCCTGCTGGACATTAACTGACGCTGAGGCGCGAAAGCGTGGGGAGCAAACAGGATTAGATACCCTCGTAGTC
>LST401_15395
CCTACGGGCCGCAGCAGTGAGGAATATTGGTCAATGGGCGCGAGCCTGAACCAGCCAAGTAGCGTGAAGGATGACTGCCCTATGGGTTGTAAACTTCTTTTATACGGGAATAAAGTCCGGCACGTGTGCCGGTTTGCATATACCGTATGAATAAGGATCGGCTAACTCCGTGCCAGCAGCCGCGGTAATACGGAGGATCCGAGCGTTATCCGGATTTATTGGGTTTAAAGGGAGCGTAGGCGGGTTTTTAAGTCAGTTGTGAAAGTTTGCGGCTCAACCGTAAAATTGCAGTTGATACTGGAAGCCTTGAGTGCGGCAGAGGCAGGCGGAATTCGTGGTGTAGCGGTGAAATGCTTAGATATCACGAAGAACTCCGATTGCGAAGGCAGCTTGCTGGACCGTAACTGACGCTGATGCTCGAAAGTGCGGGTATCAAACAGGATTAGATACCCGTGTAGTC
>LST401_13205
CCTACGGGTGGCAGCAGTGAGGAATATTGGTCAATGGGCGGAAGCCTGAACCAGCCAAGTAGCGTGCAGGAAGACGGCCTTTAGGGTTGTAAACTGCTTTTATGCGGGAATAAAGTTCTCCACGTGTGGAGATTTGCATGTACCGCATGAATAAGGACCGGCTAATTCCGTGCCAGCAGCCGCGGTAATACGGAAGGTCCGGGCGTTATCCGGAATTATTGGGTTTAAAGGGAGCGTAGGCCGGCTTGTAAGTCAGTTGTGAAAACCGCGGGCTCAACCTGCGGCGTGCAATTGAAACTGCAGTCCTTGAGTGCGCGCAGGGATGCTGGAATTCGTGGTGTAGCGGTGAAATGCTTAGCTATCACGAAGAACTCCGATCGCGAAGGCAGGTGTCCGGCGCGTCACTGACGCTGAGGCTCGAAGGTGCGGGTATCAAACAGGATTAGATACCCTGGTAGTC
>LST401_21978
CCTACGGGAGGCAGCAGTGGGGAATATTGCACAATGGGGGAAACCCTGATGCAGCGACGCCGCGTGAGCGAAGAAGTATTTCGGTATGTAAAGCTCTATCAGCAGGGAAGAAACTGACGGTACCTGACTAAGAAGCACCGGCTAAATACGTGCCAGCAGCCGCGGTAATACGTATGGTGCAAGCGTTATCCGGATTTACTGGGTGTAAAGGGAGCGTAGACGGATAGGCAAGTCTGGAGTGAAAACCCGGGGCTCAACCCCGGGACTGCTTTGGAAACTGTTTATCTAGAGTGCTGGAGAGGTAAGTGGAATTCCTAGTGTAGCGGTGAAATGCGTAGATATTAGGAGGAACACCAGTGGCGAAGGCGGCTTACTGGACAGTAACTGACGTTGAGGCTCGAAAGCGTGGGGAGCAAACAGGATTAGATACCCCGGTAGTC
>LST401_4427
CCTACGGGATGCAGCAGTGAGGAATATTGGTCAATGGACGCAAGTCTGAACCAGCCATGCCGCGTGCAGGATGACGGCTCTATGAGTTGTAAACTGCTTTTGTACGAGGGTAACCCCGGGTACGTGTACCCGGCTGAAAGTATCGTACGAATAAGGATCGGCTAACTCCGTGCCAGCAGCCGCGGTAATACGGAGGATCCAAGCGTTATCCGGATTTATTGGGTTTAAAGGGTGCGTAGGCGGTTTGATAAGTTAGAGGTGAAAGCTCGGGGCTTAACTCCGAGACTGCCTCTAATACTGTTGAGCTAGAGAGTAGTTGCGGTAGGCGGAATGTATGGTGTAGCGGTGAAATGCGTAGAGATCATACAGAACACCGATTGCGAAGGCAGCTTACCAAACTATATCTGACGTTGAGGCACGAAAGCGTGGGGAGCAAACAGGATTAGATACCCGGGTAGTC
>LST401_6625
CCTACGGGCTGCAGCAGTAGGGAATATTGCGCAATGGGGGAAACCCTGACGCAGCAACGCCGCGTGGAGGATGACACTTTTCGGAGCGTAAACTCCTTTTCTTAGGGAAGAATTCTGACGGTACCTAAGGAATAAGCACCGGCTAACTCCGTGCCAGCAGCCGCGGTAATACGGAGGGTGCAAGCGTTACTCGGAATCACTGGGCGTAAAGGGCGCGTAGGCGGATTATCAAGTCTCTTGTGAAATCTAATGGCTTAACCATTAAACTGCTTGGGAAACTGATAGTCTAGAGTGAGGGAGAGGCAGATGGAATTGGTGGTGTAGGGGTAAAATCCGTAGATATCACCAAGAATACCCATTGCGAAGGCGATCTGCTGGAACTCAACTGACGCTAAGGCGCGAAAGCGTGGGTAGCAAACAGGATTAGATACCCGCGTAGTC
>LST401_28561
CCTACGGGTCGCAGCAGTGAGGAATATTGGTCAATGGGCGAGAGCCTGAACCAGCCAAGTAGCGTGAAGGATGACTGCCCTACGGGTTGTAAACTTCTTTTATAAGGGAATAAAGTTCTCTACGTGTAGAGTTTTGTATGTACCTTATGAATAAGCATCGGCTAACTCCGTGCCAGCAGCCGCGGTAATACGGAGGATGCGAGCGTTATCCGGATTTATTGGGTTTAAAGGGAGCGTAGACGGCGGTTTAAGTCAGCTGTGAAATGGTGCGGCTCAACCGTAGCACTGCAGTTGAAACTGGACGGCTTGAGGGCAGTTGAGGCAGGCGGAATTCGTTGTGGAGCGGTGAAATGCTTAGATATCACGAAGAACCCCGATTGCGAAGGCAGCCTGCTAAGCTGCAACTGACGTTGATGCTCGAAAGTGTGGGTATCAAACAGGATTAGATACCCTCGTAGTC
>LST401_8814
CCTACGGGAGGCAGCAGTAGGGAATTTTGCGCAATGGGGGAAACCCTGACGCAGCAACGCCGCGTGATTGAAGAAGCCCTTCGGGGTGTAAAGATCTGTCAGTGGGGACGAAAGATGACGGTACCCACAGAGGAAGCACCGGCTAACTCCGTGCCAGCAGCCGCGGTAATACGGGGGGTGCAAGCGTTGTCCGGAATCATTGGGCGTAAAGAGTTCGTAGGTGGTATGTTAAGTCTGGTGTTAAATGCAGGAGCTCAACTTCTGTTCGGCACTGGATACTGGCAAACTAGAATGCGGTAGAGGTAAAGGGAATTCCTGGTGTAGCGGTGAAATGCGTAGATATCAGGAGGAACATCGGTGGCGTAAGCGCTTTACTGGGCCGTAATTGACACTGAGGAACGAAAGCCGGGGTAGCAAATGGGATTAGATACCCGCGTAGTC
>LST401_2225
CCTACGGGCGGCAGCAGTGAGGAATATTGGTCAATGGGCGGAAGCCTGAACCAGCCAAGTAGCGTGCAGGAAGACGGCCTTTAGGGTTGTAAACTGCTTTTATGCGGGAATAAAGTTCTCCACGTGTGGAGATTTGCATGTACCGCATGAATAAGGACCGGCTAATTCCGTGCCAGCAGCCGCGGTAATACGGAAGGTCCGGGCGTTATCCGGAATTATTGGGTTTAAAGGGAGCGTAGGCCGGCTTGTAAGTCAGTTGTGAAAACCGCGGGCTCAACCTGCGGCGTGCAATTGAAACTGCAGGCCTTGAGTGCGCGCAGGGATGCTGGNATNCGTGGTGTAGCGGTGANATGCTTAGATAGCACGAAGAACTCCGATCGCGAAGGCAGGTGTCCGGCGCGTCACTGACGCTGAGGCTCGAAGGTGCGGGTATCAAACAGGATTAGATACCCTAGTAGTC
>LST401_24174
CCTACGGGTGGCAGCAGTAGGGAATATTGCGCAATGGGGGAAACCCTGACGCAGCAACGCCGCGTGGAGGATGACACTTTTCGGAGCTTAAACTCCTTTTCTTAGGGAAGAATTCTGACGGTACCTAAGGAATAAGCACCGGCTAACTCAGTGCCAGCAGCCGCGGTAATACGGAGGGTGCAAGCGTTACTCGGAATCACTGGGCGTAAAGGGCGCGTAGGCGGCTTATCAAGTCTCTTGTGAAATCTAATGGCTTAACCATTAAACTGCTTGGGAAACTGATAGGCTAGAGTGAGGGAGAGGCAGATGGAATTGGTGGTGTAGGGGTAAAATCCGTAGATATCACCAAGAATACCCAGTGCGAAGGCGATCTGCTAGAACTCAACTGACGCTAAGGCGCGAAAGCGTGGGGAGCAAACAGGATTAGATACCCTCGTAG
>LST401_16
CCTACGGGGTGCAGCAGTAGGGAATATTGCGCAATGGGGGAAACCCTGACGCAGCAACGCCGCGTGGAGGATGACACTTTTCGGAGCGTAAACTCCTTTTCTTAGGGAAGAATTCTGACGGTACCTAAGGAATAAGCACCGGCTAACTCCGTGCCAGCAGCCGCGGTAATACGGAGGGTGCAAGCGTTACTCGGAATCACTGGGCGTAAAGGGCGCGTAGGCGGATTATCAAGTCTCTTGTGAAATCTAATGGCTTAACCATTAAACTGCTTGGGAAACTGATAGGCTAGAGTGAGGGAGAGGCAGATGGAATTGGTGGTGTAGGGGTAAAATCCGTAGATATCACCAAGAATACCCATGGCGAAGGCGATCTGCTGGAACTCAACTGACGCTAAGGCGCGAAAGCGTGGGGAGCAAACAGGATTAGATACCCAAGTAGTC
>LST401_19786
CCTACGGGCGGCAGCAGTGAGGAATATTGGTCAATGGGCGAGAGCCTGAACCAGCCAAGTAGCGTGAAGGATGACTGCCCTACGGGTTGTAAACTTCTTTTATAAGGGAATAAAGTTCTCTACGTGTAGAGTTTTGTATGTACCTTATGAATAAGCATCGGCTAACTCCGTGCCAGCAGCCGCGGTAATACGGAGGATGCGAGCGTTATCCGGATTTATTGGGTTTAAAGGGAGCGTAGACGGCGGTTTAAGTCAGCTGTGAAATGGTGCGGCTCAACCGTAGCACTGCAGTTGAAACTGGACGGCTTGAGTGCAGTTGAGGCAGGCGGAATTCGTGGTGTAGCGGTGAAATGCTTAGATATCACGAAGAACCCCGATTGCGAAGGCAGCCTGCTAAGCTGCAACTGACGTTGATGCTCGAAAGTGTGGGTATCAAACAGGATTAGATACCCTAGTAGTC
>LST401_30754
CCTACGGGGGGCAGCAGTGGGGAATATTGCACAATGGGGGAAACCCTGATGCAGCAACGCCGCGTGAAGGATGAAGGTTTTCGGATTGTAAACTTCTTTTATTCGGGACGAAGAAAGTGACGGTACCGAATGAATAAGCCACGGCTAACTACGTGCCAGCAGCCGCGGTAATACGTAGGTGGCGAGCGTTATCCGGATTTACTGGGTGTAAAGGGCGAGTAGGCGGGATTGCAAGTCAGATGTGAAAACTATGGGCTCAACCCATAGACTGCATTTGAAACTGTAGTTCTTGAGTGATGGAGAGGCAGGCGGAATTCCCGGTGTAGCGGTGGAATGCGTAGATATCGGGAGGAACACCAGTGGCGAAGGCGGCCTGCTGGACATTAACTGACGCTGAGGCGCGAAAGCGTGGGGAGCAAACAGGATTAGATACCCTAGTAGTC
>LST401_32952
CCTACGGGCCGCAGCAGTGGGGAATATTGGGCAATGGAGGCAACTCTGACCCAGCAACGCCGCGTGAATGATGAAGGTCTTCGGATTGTAAAGTTCTGTGACGGGGGACGAACACAATGACGGTACCCCGATAGCAAGCCACGGCTAACTACGTGCCAGCAGCCGCGGTAATACGTAGGTGGCAAGCGTTATCCGGAATGACTGGGCGTAAAGGGTGCGTAGGTGGTTTAGCAAGTTGGCAGCGTAATTCCGGGGCTCAACTCCGGCGCTACTGCCAAAACTGTTGAACTTGAGTGCAGGAGGGGTAAGTGGAATTCCTAGTGTAGCGGTGGAATGCGTAGATATTAGGAGGAACATCGGTGGCGAAGGCGACTTACTGGACTGTAACTGAAACTGAGGCACGAAAGCGTGGGGAGCAAACAGGATTAGATACCCCAGTAGTC
>LST401_6626
CCTACGGGGTGCAGCAGTGAGGAATATTGGTCAATGGGCGCGAGCCTGAACCAGCCAAGTAGCGTGGAGGATGAATGCCCTACGGGTTGTAAACTCCTTTTGGCGGAGGATAAAGATTGCCACGTGTGGCAAGCTGCAGGTATCCGCCGAATAAGGGCCGGCTAATTCCGTGCCAGCAGCCGCGGTCATACGGAAGGCACGAGCGTTATCCGGATTTATTGGGTTTAAAGGGAGCGTAGGCGGGAGATCAAGTCAGCTGTGAAACTGCGCCGCTCAACGGCGCCGCGCAGTTGAAACTGGTTTCCTGGAGTCCGCAAGAGGCGCGTGGAATTCGTGGTGTAGCGGTGAAATGCATAGATATCACGAAGAACGCCGATTGCGAAGGCAGCGCGCTGGGGCGTCACTGACGCTGAAGCTCGAAGGTGCGGGTATCGAACAGGATTAGATACCCGAGTAGTC
>LST401_21979
CCTACGGGGTGCAGCAGTGGGGGATATTGCACAATGGGGGAAACCCTGATGCAGCGACGCCGCGTGGAGGAAGAAGGTCTTCGGATTGTAAACTCCTGTTGTTGGGGAAAAGAAGGATGGTACCCAACAAGGAAGTGACGGCTAACTACGTGCCAGCAGCCGCGGTAAAACGTAGGTCACGAGCGTTGTCCGGAATTACTGGGTGTAAAGGGAGCGCAGGCGGGTATGCAAGTTGGGAGTGAAATACATGGGCTCAACCCATGAACTGCTCTCAAAACTGTGTATCTTGAGTAGTGCAGAGGTAGGCGGAATTCCCGGTGTAGCGGTGGAATGCGTAGATATCGGGAGGAACACCAGTGGCGAAGGCGGCCTACTGGGCACCAACTGACGCTGAGGCTCGAAAGTGTGGGTAGCAAACAGGATTAGATACCCTGGTAGTC
>LST401_28562
CCTACGGGGTGCAGCAGTAGGGAATATTGCGCAATGGGGGAAACCCTGACGCAGCAACGCCGCGTGGAGGATGACACTTTTCGGAGCGTAAACTCCTTTTCTTAGGGAAGAATTCTGACGGTACCTAAGGAATAAGCACCGGCTAACTCCGTGCCAGCAGCCGCGGTAATACGGAGGGTGCAAGCGTTACTCGGAATCACTGGGCGTAAAGGGCGCGTAGGCGGATTATCAAGTCTCTTGTGAAATCTAATGGCTTAACCATTAAACTGCTTGGGAAACTGATAGTCTAGAGTGAGGGAGAGGCAGATGGAATTGGTGGTGTAGGGGTAAAATCCGTAGATATCACCAAGAATACCCATTGCGAAGGCGATCTGCTGGAACTCAACTGACGCTAAGGCGCGAAAGCGTGGGGAGCAAACAGGATTAGATACCCTTGTAGTC
>LST401_8815
CCTACGGGCGGCAGCAGTGAGGAATATTGGTCAATGGGCGTGAGCCTGAACCAGCCAAGTAGCGTGGAGGAAGACGGCCCTACGGGTTGTAAACTCCTTTTGTACGGGAATAACGGCGTCCACGTGTGGTCGTGTGCATGTACCGTACGAATAAGCATCGGCTAACTCCGTGCCAGCAGCCGCGGTAATACGGAGGATGCGAGCGTTATCCGGATTTATTGGGTTTAAAGGGAGCGTAGATGGGCTGTTAAGTCAGTTGTGAAAGTTTGGGGCTCAACCTTAAAATTGCAGTTGAAACTGGCATTCTTGAGTGCGGCAGAGGCAGGCGGAATTCGTGGTGTAGCGGTGAAATGCTTAGATATCACGAAGAACTCCGATTGCGAAGGTAGCTTGCTGGAGCGTAACTGACGTTGATGCTCGAAAGTGTGGGTATCAAACAGGATTAGATACCCTAGTAGTC
>LST401_4428
CCTACGGGCTGCAGCAGTGAGGAATATTGGTCAATGGGCGTGAGCCTGAACCAGCCAAGTAGCGTGGAGGAAGACGGCCCTACGGGTTGTAAACTCCTTTTGTACGGGAATAACGGCGTCCACGTGTGGTCGTGTGCATGTACCGCATGAATAAGGACCGGCTAATTCCGTGCCAGCAGCCGCGGTAATACGGAAGGTCCGGGCGTTATCCGGAATTATTGGGTTTAAAGGGAGCGTAGGCCGGCTTGTAAGTCAGTTGTGAAAACCGCGGGCTCAACCTGCGGCGTGCAATTGAAACTGCAGGCCTTGAGTGCGCGCAGGGATGCTGGAATTCGTGGTGTAGCGGTGAAATGCTTAGATATCACGAAGAACTCCGATCGCGAAGGCAGGTGTCCGGCGCGTCACTGACGCTGAGGCTCGAAGGTGCGGGTATCAAACAGGATTAGATACCCTGGTAGTC
>LST401_2226
CCTACGGGGGGCAGCAGTGAGGAATATTGGTCAATGGTCGAGAGACTGAACCAGCCAAGTCGCGTGAGGGAAGAATGGTCCATGGCCTGTAAACCTCTTTTGACGGGGACGAATAAAGGGAACGTGTTCCCCCTTGCCGGTACCCGTCGAATAAGCATCGGCTAACTCCGTGCCAGCAGCCGCGGTAACACGGGGGATGCGAGCGTTATCCGGATTTATTGGGTTTAAAGGGCGCGTAGGCGGGGGATCAAGTCAGCGGTAAAAGCCTGCAGCTTAACTGTAGCACGCCGTTGAAACTGGTTCTCTAGAGTTCGGTCAAGGGAGGCGGNACNGGTGAAGTAGCGGTGANATGCATAGATATCACCTGGAACCCCGATAGCGAAGGCAGCTTCCCGGCCCGATACTGACGCTGAAGCGCGAAAGCGTGGGTAGCGAACAGGATTAGATACCCTCGTAGTC
>LST401_15396
CCTACGGGCTGCAGCAGTGGGGAATATTGCACAATGGGGGAAACCCTGATGCAGCGACGCCGCGTGAAGGAAGAAGTATCTCGGTATGTAAACTTCTATCAGCAGGGAAGAAAATGACCGTACCTGACTAAGCATCCCCAGATAACTTCGTGCCACCTGCCGCGGTAATACGTAGGGGGCAAGCGTTATCCGGATTTATTGGGTTTAAAGGGAGCGCAGGCGGGGCGGCAAGTTGGAAGTGAAATCTATGGGCTCAACCCATAAACTGCTTTCAAAACTGCTGGTCTTGAGTAGTGTAGAGGTAGGCGGAATTCCCGGTGTAGCGGTGAAATGCGTAGAGATCGGGAGGAACACCAGTGGCGAAGGCGGCCTACTAAGCTTTAACTGACGCTGAGGCACGAAAGCATGGGTAGCAAACAGGATTAGATACCCTGGTAGTC
>LST401_13206
CCTACGGGCTGCAGCAGTGGGGAATATTGGGCAATGGGCGAAAGCCTTACCCAGCAATGCCGCGTGAATGAAGAAGGTCTTCGGATTGTAAAGTTCTTTAGTCAGGGAAGAAGAAAGTGACGTTACCTGAAGAATAAGCCCCGGCTAACTACGTGCCAGCAGCCGCGGTAATACGTAGGTGGCAAGCGTTGTCCGGAATGACTGGGCGTAAAGGGTGTGTAGGCGGTTGTGCAAGTTAGAAGTGAAATACCTAGGGCTTAACTCAGGTGCTGCTTCTAAAACTGTATGACTAGAGTGCAGGAGAGGTTAACGGAATTCCTAGTGTAGCGGTAAAATGCGTAGATATTAGGAGGAACACCGGAGGCGAAGGCGGTTAACTGGCCTGTAACTGACGCTGAGACACGAAAGTGTGGGGAGCAAACAGGATTAGATACCCTCGTAGTC
>LST401_19787
CCTACGGGTTGCAGCAGTGAGGAATATTGGTCAATGGGCGCGAGCCTGAACCAGCCAAGTAGCGTGGAGGATGAATGCCCTACGGGTTGTAAACTCCTTTTGGCGGAGGATAAAGATTGCCACGTGTGGCAAGCTGCAGGTATCCGCCGAATAAGGGCCGGCTAGTTCCGTGACAGCAGCCGCGGTAATACGGAAGGCCCGAGCGTTATCCGGATTGATTGGGTTTAAAGGGAGCGTAGGCGGGAGATCAAGTCAGCTGTGAAACTGCGCCGCTCAACGGCGCCGAGCAGTTGAAACTGGTTTCCTTGAGTCCGCAAGATGCGCGTGGAATTCGTGGTGTAGCGGTGAAATGCATAGATATCACGAAGAACTCCGATTGCGAAGGCAGCGCGCTGGGGCGTCACTGACGCTGAAGCTCGAAGGTGCGGGTATCGAACAGGATTAGATACCCCTGTAGTC
>LST401_26376
CCTACGGGATGCAGCAGTGAGGAATATTGGTCAATGGACGGAAGTCTGAACCAGCCATGCCGCGTGCAGGATGACGGCTCTATGAGTTGTAAACTGCTTTTGTACGAGGGTAACCCCGGGTACGTGTACCCGGCTGAAAGTATCGTACGAATAAGGATCGGCTAACTCCGTGCCAGCAGCCGCGGTAATAAGGAGGATCCAAGCGTTATCCGGATTTATTGGGTTTAAAGGGTGCGTAGGCGGTCAGATAAGTTAGAGGTGAAATTCCGGTGCTTAACACCGGCGCTGCCTCTAATACTGTTTGACTAGAGAGTAGTTGCGGTAGGCGGAATGTATGGTGTAGCGGTGAAATGCTTAGAGATCATACAGAACACCGATTGCGAAGGCAGCTTACCAAGCTATATCTGACGTTGAGGCACGAAAGCGTGGGGAGCAAACAGGATTAGATACCCTGGTAGTC
>LST401_30755
CCTACGGGGGGCAGCAGTGAGGAATATTGGTCAATGGGCGTAAGCCTGAACCAGCCAAGTAGCGTGAGGGACGACGGCCCTATGGGTTGTAAACCTCTTTTGTACGGGGATAAAGTGTGGGACGCGTCCCATATTGCAGGTACCGTACGAATAAGGACCGGCTAATTCCGTGCCAGCAGCCGCGGTAATACGGAAGGTCCGGGCGTTATCCGGATTCATTGGGTTTAAAGGGAGCGCAGGCCGCCTTTTAAGCGTGCCGTGAAATGCCGTGGCTCAACCATGGCACTGCGGCGCGAACTGGAGGGCTTGAGTGCGCGGAAGGCAGGCGGAACTCGTGGTGTAGCGGTGAAATGCTTAGATATCACGAAGAACTCCGATTGCGAAGGCAGCCTGCCGCAGCGCAACTGACGCTGAGGCTCGAAAGCGCGGGTATCGAACAGGATTAGATACCCCCGTAGTC
>LST401_11008
CCTACGGGCTGCAGCAGTGGGGAATCTTGCGCAATGGGCGAAAGCCTGACGCAGCGACGCCGCGTGCGGGACGAAGGCCTTCGGGTCGTAAACCGCTTTCAGCAGGGACGAGGGGGCAACCTGACGGTACCTGCAGAAGAAGCCCCGGCTAAATACGTGCCAGCAGCCGCGGTAATACGTATGGTGCAAGCGTTATCCGGATTTACTGGGTGTAAAGGGAGCGTAGACGGATAGGCAAGTCTGGAGTGAAAACCCGGGGCTCAACCCCGGGACTGCTTTGGAAACTGTTTATCTAGAGTGCTGGAGAGGTAAGTGGAATTCCTAGTGTAGCGGTGAAATGCGTAGATATTAGGAGGAACACCAGTGGCGAAGGCGGCTTACTGGACAGTAACTGACGTTGAGGCTCGAAAGCGTGGGGAGCAAACAGGATTAGATACCCTAGTAGTC
>LST401_17592
CCTACGGGGCGCAGCAGTGGGGAATATTGGGCAATGGGCGCAAGCCTGACCCAGCAACGCCGCGTGAAGGAAGAAGGCCCTCGGGTTGTAAACTTCTTTTGTCAGGGACGAAGCAAGTGACGGTACCTGACGAATAAGCCACGGCTAACTACGTGCCAGCAGCCGCGGTAATACGTAGGTGGCAAGCGTTATCCGGATTTACTGGGTGTAAAGGGCGTGTAGGCGGGATTGCAAGTCAGATGTGAAAACCACGGGCTCAACCTGTGGCCTGCATTTGAAACTGCAGTTCTTGAGTACTGGAGAGGCAGACGGAATTCCTAGTGTAGCGGTGAAATGCGTAGATATTGGGAAGAACACCAGTGGCGAAGGCGGCTTTCTGGACTGTAACTGACGCTGAGGCTCGAAAGCTAGGGTAGCGAACGGGATTAGATACCCCGGTAGTC
>LST401_6627
CCTACGGGACGCAGCAGTGGGGAATTTTGGACAATGGGCGAAAGCCTGATCCAGCAACGATGCGTGGAGGATGAAGGTTCTCGGATTGTAAACTCCTTTTAAGGGGGAAGAAACAAATGACGGTACCCCTTGAATAAGCCACGGCTAACTACGTGCCAGCAGCCGCGGTAAGACGTAGGTGGCAAGCGTTACTCGGAATTACTAGGCGTAAAGCGCGCGTAGGCGGAATGTTAAGTCTGTTGTGTAATCTCTGGGCTCAACCCAGAAACTGCAACGGAAACTGGCGTTCTTGAGTGAGGCAGAGGAAATCGGAATTCCTAGTGTAGCAGTGAAATGCGTAGATATTAGGAGGAACACCGGTGGCGAAGGCGGATTTCTGGGCCTTTACTGACGCTAAAGTGCGAAAGCTAGGGGAGCAAACGGGATTAGATACCCTTGTAGTC
>LST401_32953
CCTACGGGGTGCAGCAGTGAGGAATATTGGTCAATGGGCGGAAGCCTGAACCAGCCAAGTAGCGTGCAGGAAGACGGCCTTTAGGGTTGTAAACTGCTTTTATGCGGGAATAAAGTTCTCCACGTGTGGAGATTTTCATGTACCGCATGAATAAGGACCGGCTAATTCCGTGCCAGCAGCCGCGGTAATACGGAGGATGCGAGCGTTATCCGGATTTATTGGGTTTAAAGGGAGCGTAGACGGCGGTTTAAGTCAGCTGTGAAATGGTGCGGCTCAACCGTAGCACTGCAGTTGAAACTGGACGGCTTGAGTGCAGTTGAGGCAGGCGGAATTCGTGGTGTAGCGGTGAAATGCTTAGATATCACGAAGAACCCCGATTGCGAAGGCAGCCTGCTAAGCTGCAACTGACGTGGATGCTCGAAAGTGTGGGTATCAAACAGGATTAGATACCCCGGTAGTC
>LST401_24175
CCTACGGGACGCAGCAGTGGGGGATATTGCACAATGGGGGGAACCCTGATGCAGCGACGCCGCGTGTGGGAAGACGGTCTTCGGATTGTAAACCACTGTCTTCGGGGACGAACAGATGACGGTACCCGAGGAGGAAGCTCCGGCTAACTACGTGCCAGCAGCCGCGGTAATACGTAGGGAGCGAGCGTTGTCCGGAATTACTGGGTGTAAAGGGAGCGTAGGCGGGGATTCAAGTCCAGTGTTAAATCTACCGGCTTAACCGGTAGCTGCGCTGGAAACTGAATTTCTTGAGTGAAGTAGAGGTTGGCGGAATTCCTAGTGTAGCGGTGAAATGCGTAGATATTAGGAGGAACACCAGTGGCGAAGGCGGCCAACTGGGCTTTAACTGACGCTGAGGCTCGAAAGCGTGGGGAGCAAACAGGATTAGATACCCTAGTAGTC
>LST401_2227
CCTACGGGGTGCAGCAGTGAGGAATATTGGTCAATGGGCGAGAGCCTGAACCAGCCAAGTAGCGTGAAGGATGACTGCCCTACGGGTTGTAAACTTCTTTTATAAGGGAATAAAGTATTCTACGTGTAGAGTTTTGTATGTACCTTATGAATAAGCATCGGCTAACTCCGTGCCAGCAGCCGCGGTAATACGGAGGATGCGAGCGTTATCCGGATTTATTGGGTTTAAAGGGAGCGTAGACGGCGGTTTAAGTCAGCTGTGAAATGGTGCGGCTCAACCGTAGCACTGCAGTTGAAACTGGACGGCTTGAGTGCAGTTGAGGCAGGCGGNATNCGTGGTGTAGCGGTGANATGCTTAGATATCACGAAGAACCCCGATTGCGAAGGCAGCCTGCTAAGCTGCAACTGACGTTGATGCTCGAAAGTGTGGGTATCAAACAGGATTAGATACCCGAGTAGTC
>LST401_8816
CCTACGGGGGGCAGCAGTGAGGAATATTGGTCAATGGGCGCGAGCCTGAACCAGCCAAGTAGCGTGAAGGATGACTGCCCTATGGGTTGTAAACTTCTTTTATACGGGAATAAAGTCCGGCACGTGTGCCGGTTTGCATGTACCGTATGAATAAGGATCGGCTAACTCCGTGCCAGCAGCCGCGGTAATACGGAGGATCCGAGCGTTATCCGGATTTATTGGGTTTAAAGGGAGCGTAGGCGGGTTTTTAAGTCAGTTGTGAAAGTTTGCGGCTCAACCGTAAAATTGCAGTTGATACTGGAAGCCTTGAGTGCGGCAGAGGCAGGCGGAATTCGTGGTGTAGCGGTGAAATGCTTAGATATCACGAAGAACTCCGATTGCGAAGGCAGCTTGCTGGACCGTAACTGACGCTGATGCTCGAAAGTGCGGGTATCAAACAGGATTAGATACCCTAGTAGTC
>LST401_28563
CCTACGGGCGGCAGCAGTGGGGAATATTGCGCAATGGGGGAAACCCTGACGCAGCCATGCCGCGTGAATGAAGAAGGCCTTCGGGTTGTAAAGTTCTTTCGGTGGTGAGGAAGGTTAGGATGTTAATAGCATACTGATTTGACGTTAGCCACAGAAGAAGCACCGGCTAACTCCGTGCCAGCAGCCGCGGTAATACGGAGGGTGCGAGCGTTAATCGGAATAACTGGGCGTAAAGGGCACGCAGGCGGGACGTTAAGTGAGATGTGAAAGCCCCGGGCTTAACCTGGGAATTGCATTTCATACTGGCGTACTAGAGTACTTTAGGGAGGGGTAGAATTCCACGTGTAGCGGTGAAATGCGTAGAGATGTGGAGGAATACCGAAGGCGAAGGCAGCCCCTTGGGAAGATACTGACGCTCATGTGCGAAAGCGTGGGGAGCAAACAGGATTAGATACCCTGGTAGTC
>LST401_26377
CCTACGGGATGCAGCAGTGAGGAATATTGGTCAATGGACGGAAGTCTGAACCAGCCATGCCGCGTGCAGGATGACGGCTCTATGAGTTGTAAACTGCTTTTGTACGAGGGTAACCCCGGGTACGTGTACCCGGCTGAAAGTATCGTACGAATACGGATCGGCTACCTCCGTGCCAGCATCCGCGGTAATACGGAGGATCCAAGCGTTATCCGGATTTATTGGGTTTAAAGGGTGCGTAGGCGGTCAGATAAGTTAGAGGTGAAATTCCGGTGCTTAACACCGGCGCTGCCTCTAATACTGTTTGACTAGAGAGTAGTTGCGGTAGGCGGAATGTATGGTGTAGCGGTGAAATGCTTAGAGATCATACAGAACACCGATTGCGAAGGCAGCTTACCAAGCTATATCTGACGTTGAGGCACGAAAGCGTGGGGAGCAAACAGGATGAGATACCCTGGTAGTC
>LST401_4429
CCTACGGGGTGCAGCAGTGAGGAATATTGGTCAATGGGCGAGAGCCTGAACCAGCCAAGTAGCGTGAAGGATGAAGGTTCTATGGATTGTAAACTTCTTTTATAAGGGAATAACAGACGTTACGTGTAGCGTTTTGCATGTACCTTATGAATAAGCATCGGCTAACTCCGTGCCAGCAGCCGCGGTAATACGGAGGATGCGAGCGTTATCCGGATTTATTGGGTTTAAAGGGAGCGTAGACGGGATGTTAAGTCAGCTGTGAAAGTTTGGGGCTCAACCTTAAAATTGCAGTTGAAACTGGCGTTCTTGAGTGCGGCAGAGGCAGGCGGAATTCGTGGTGTAGCGGTGAAATGCTTAGATATCACGAAGAACTCCGATTGCGAAGGCAGCTTGCTGGAGCGTAACTGACGTTGATGCTCGAAAGTGTGGGTATCAAACAGGATTAGATACCCGAGTAGTC
>LST401_13207
CCTACGGGCTGCAGCAGTAGGGAATATTGCGCAATGGGGGAAACCCTGACGCAGCAACGCCGCGTGGAGGATGACACTTTTCGGAGCGTAAACTCCTTTTCTTAGGGAAGAATTCTGACGGTACCTAAGGAATAAGCACCGGCTAACTCCGTGCCAGCAGCCGCGGTAATACGGAGGGTGCAAGCGTTACTCGGAATCACTGGGCGTAAAGGGCGCGTAGGCGGATTATCAAGTCTCTTGTGAAATCTAATGGCTTAACCATTAAACTGCTTGGGAAACTGATAGTCTAGAGTGAGGGAGAGGCAGATGGAATTGGTGGTGTAGGGGTAAAATCCGTAGATATCACCAAGAATACCCATTGCGAAGGCGATCTGCTGGAACTCAACTGACGCTAAGGCGCGAAAGCGTGGGGAGCAAACAGGATTAGATACCCCGGTAGTC
>LST401_17593
CCTACGGGTGGCAGCAGTGAGGAATATTGGTCAATGGGCGTAAGCCTGAACCAGCCAAGTAGCGTGAGGGACGACGGCCCTATGGGTTGTAAACCTCTTTTGTACGGGGATAAAGTGTGGGACGCGTCCCATATTGCAGGTACCGTACGAATAAGGACCGGCTAATTCCGTGCCAGCAGCCGCGGTAATACGGAAGGTCCGGGCGTTATCCGGATTCATTGGGTTTAAAGGGAGCGCAGGCCGCCTTTTAAGCGTGCCGTGAAATGCCGTGGCTCAACCATGGCACTGCGGCGCGAACTGGAGGGCTTGAGTGCGCGGAAGGCAGGCGGAACTCGTGGTGTAGCGGTGAAATGCTTAGATATCACGAAGAACTCCGATTGCGAAGGCAGCCTGCCGCAGCGCAACTGACGCTGAGGCTCGAAAGCGCGGGTATCGAACAGGATTAGATACCCCAGTAGTC
>LST401_18
CCTACGGGGCGCAGCAGTGAGGAATATTGGTCAATGGGCGCGAGCCTGAACCAGCCAAGTAGCGTGAAGGATGACTGCCCTATGGGTTGTAAACTTCTTTTATACGGGAATAAAGTCCGGCACGTGTGCCGGTTTGCATGTACCGTATGAATAAGGATCGGCTAACTCCGTGCCAGCAGCCGCGGTAATACGGAGGATCCGAGCGTTATCCGGATTTATTGGGTTTAAAGGGAGCGTAGGCGGGTTTTTAAGTCAGTTGTGAAAGTTTGCGGCTCAACCGTAAAATTGCAGTTGATACTGGAAGCCTTGAGTGCGGCAGAGGCAGGCGGAATTCGTGGTGTAGCGGTGAAATGCTTAGATATCACGAAGAACTCCGATTGCGAAGGCAGCTTGCTGGACCGTAACTGACGCTGTTGCTCGAAAGTGCGGGTATCAAACAGGATTAGATACCCCGGTAGTC
>LST401_6628
CCTACGGGCCGCAGCAGTGGGGAATATTGGGCAATGGGCGAAAGCCTTACCCAGCAATGCCGCGTGAATGAAGAAGGTCTTCGGATTGTAAAGTTCTTTAGTCAGGGAAGAAGAAAGTGACGTTACCTGAAGAATAAGCCCCGGCTAACTACGTGCCAGCAGCCGCGGTAATACGTAGGGGGCAAGCGTTGTCCGGAATGACTGGGCGTAAAGGGTGTGTAGGCGGTTGTGCAAGTTAGAAGTGAAATACCTAGGGCTTAACTCAGGTGCTGCTTCTAAAACTGTATGACTAGAGTGCAGGAGAGGTTAACGGAATTCCTAGTGTAGCGGTAAAATGCGTAGATATTAGGAGGAACACCGGAGGCGAAGGCGGTTAACTGGCCTGTAACTGACGCTGAGACACGAAAGTGTGGGGAGCAAACAGGATTAGATACCCCAGTAGTC
>LST401_30756
CCTACGGGTGGCAGCAGTGGGGAATATTGCACAATGGGGGAAACCCTGATGCAGCGACGCCGCGTGAGCGAAGAAGTATTTCGGTATGTAAAGCTCTATCAGCAGGGAAGAAACTGACGTTACCTGACTAAGAAGCACCGGCTAAATACGTGCCAGCAGCCGCGGTAATACGTATGGTGCAAGCGTTATCCGGATTTACTGGGTGTAAAGGGAGCGTAGACGGATAGGCAAGTCTGGAGTGAAAGCCCGGGGCTCAACCCCGGGACTGCTTTGGAAACTGTTTATCTAGAGTGCTGGAGAGGTAAGTGGAATTCCTAGTGTAGCGGTGAAATGCGTAGATATTAGGAGGAACACCAGTGGCGAAGGCGGCTTACTGGACAGTAACTGACGTTGAGGCTCGAAAGCGTGGGGAGCAAACAGGATTAGATACCCTTGTAGTC
>LST401_32954
CCTACGGGGGGCAGCAGTGAGGAATATTGGTCAATGGCCGAGAGGCTGAACCAGCCAAGTCGCGTGAAGGATGACTGCCCTATGGGTTGTAAACTTCTTTTATACGGGAATAACACGCGGCACGTGTGCCGTTCTGCATGTACCGTATGAATAAGCATCGGCTAACTCCGTGCCAGCAGCCGCGGTAATACGGAGGATGCGAGCGTTATCCGGATTTATTGGGTTTAAAGGGAGCGTAGACGGGATGTTAAGTCAGCTGTGAAAGTTTGGGGCTCAACCTTAAAATTGCAGTTGAAACTGGCGTTCTTGAGTGCGGCAGAGGCAGGCGGAATTCGTGGTGTAGCGGTGAAATGCTTAGATATCACGAAGAACTCCGATTGCGAAGGCAGCTTGCTGGAGCGTAACTGACGTTGATGCTCGAAAGTGTGGGTATCAAACAGGATTAGATACCCGAGTAGTC
>LST401_28564
CCTACGGGGGGCAGCAGTGGGGAATTTTGGACAATGGGGGCAACCCTGATCCAGCCATGCAGCGTGCGGGAAGAAGGCCTTCGGGTTGTAAACTTTTTTTGTCAAGGAACAGTAGAGGAGGGTACCTGACGAATAAGCTCCGCCTAACTACGTGCCAGCAGCCGCGGTATTACGTAGGGTGCGAGCGTTAATCGGAATTACTGGGCGTAAAGCGTGCGTAGGCGGGTGGGTAAGACAGATGTGAAATCCCCGGGCTTAACCGGGGAACTGCATTTGTGACTGTCCGCCTGGAGTATGTCAGAGGGAGGTGGAAGTCCAAGTGTAGCAGTGAAATGCGTAGATATTTGGAAGAACACCGATGGCGAAGGCAGCTCCCTGGGGTAAAACTGACGCTCATGCACGAAAGCGTGGGGAGCAAACAGGATTAGATACCCTTGTAGTC
>LST401_2228
CCTACGGGTGGCAGCAGTGAGGAATATTGGTCAATGGACGGGAGTCTGAACCAGCCAAGTCGCGTGAAGGATGACGGCCCTACGGGTTGTAAACTTCTTTAGTGCGGGAACAAATAAAGGCACGCGTGCCATGTTGAGTGTACCGCAAGAATAAGCATCGGCTAACTCCGTGCCAGCAGCCGCGGTAATACGGAGGATGCGAGCGTTATCCGGATTTATTGGGTTTAAAGGGTGCGCAGGCTGTCGTGCAAGTCAGCGGTCAAATGTCGGGGCTCAACCCCGGCCTGCCGTTGAAACTGCATGGCTGGCGTGAGTGTGAGGTAGGCGGNATNCGTTGTGTAGCGGTGANATGCATAGATATGACGCAGAACTCCGATTGCGAAGGCAGCTTACCAACACTTTACGGACGCTGAGGCACGAAAGCGTGGGTATCGAACAGGATTAGATACCCCGGTAGTC
>LST401_26378
CCTACGGGGCGCAGCAGTGGGGAATCTTCCGCAATGGGCGAAAGCCTGACGGAGCAACGCCGCGTGAACGATGAAGGTCTTAGGATCGTAAAGTTCTGTTGTTAGGGACGAAGGGTAAGAATAATAATACGGTTTTTATTTGACGGTACCTAACGAGGAAGCCACGGCTAACTACGTGCCAGCAGCCGCGGTAATACGTAGGCGGCAAGCGTTGTCCGGAATTATTGGGCGTAAAGGGAGCGCAGGCGGGAAACTAAGCGGATCTTAAAAGTGCGGGGCTCAACCCCGTGATGGGGTCCGAACTGGTTTTCTTGAGTGCAGGAGAGGAAAGCGGAATTCCCAGTGTAGCGGTGAAATGCGTAGATATTGGGAAGAACACCAGTGGCGAAGGCGGCTTTCTGGACTGTAACTGACGCTGAGGCTCGAAAGCTAGGGTAGCGAACGGGATTAGATACCCGCGTAGTC
>LST401_4430
CCTACGGGACGCAGCAGTCGGGAATATTGCGCAATGGAGGAAACTCTGATGCAGCGACGCCGCGTGGAGGAAGAAGGTCTTCGGATTGTAAACTCCTGTTGTTGGGGAAAAGAAGGATGGTACCCAACAAGGAAGTGACGGCTAACTACGTGCCAGCAGCCGCGGTAAAACGTAGGTCACGAGCGTTGTCCGGAATTACTGGGTGTAAAGGGAGCGCAGGCGGGTATGCAAGTTGGGAGTGAAATACATGGGCTCAACCCATGAACTGCTCTCAAAACTGTGTATCTTGAGTAGTGCAGAGGTAGGCGGAATTCCCGGTGTAGCGGTGGAATGCGTAGATATCGGGAGGAACACCAGTGGCGAAGGCGGCCTGCTGGGCACCAACTGACGCTGAGGCTCGAAAGTGTGGGTAGCAAACAGGATTAGATACCCGAGTAGTC
>LST401_11009
CCTACGGGAGGCAGCAGTAGGGAATTTTCGTCAATGGGGGGAACCCTGAACGAGCAATGCCGCGTGAGCGAAGAAGGTCTTCGGATCGTAAAGCTCTGTTGTAAGAGAAAAACGAGCGCCATAGGGAATGATGGAGCAGTGATGGTATCTTACCAGAAAGCCACGGCTAACTACGTGCCAGCAGCCGCGGTAATACGTAGGTGGCGAGCGTTATCCGGAATCATTGGGCGTAAAGGGTGCGTAGGTGGCACGATAAGTCTGTAGTAAAAGGCAGCGGCTCAACCGCTGTTGGCTATGGAAACTGTCGAGCTGGAGTGCAGAAGAGGGCGATGGAATTCCATGTGTAGCGGTAAAATTCGTAGATATATGGAGGAACACCAGTGGCGAAGGCGGCCGCCTGGTCTGCAACTTACACTGAAGCACGAAAGCGTGGGGAGCAAATAGGATTAGATACCCTCGTAGTC
>LST401_21982
CCTACGGGTGGCAGCAGTGAGGAATATTGGTCAATGGCCGAGAGGCTGAACCAGCCAAGTCGCGTGAAGGAAGAAGGATCTATGGTTTGTAAACTTCTTTTATACGGGAATAAAGTGTGGAACGTGTTCCATTTTGTATGTACCGTATGAATAAGCATCGGCTAACTCCGTGCCAGCAGCCGCGGTAATACGGAGGATGCGAGCGTTATCCGGATTTATTGGGTTTAAAGGGTGCGTAGGTGGTCTTTTAAGTCAGCGGTGAAAGTTTGTGGCTCAACCATAAAATTGCCATTGAAACTGGGAGACTTGAGTATGTTTGAGGTAGGCGGAATGCGTGGTGTAGCGGTGAAATGCATAGATATCACGCAGAACTCCGATTGCGAAGGCAGCTTGCCAAGCCATAACTGACACTGAAGCACGAAAGCGTGGGTATCAAACAGGATTAGATACCCGAGTAGT
>LST401_24176
CCTACGGGTGGCAGCAGTGGGGAATATTGCACAATGGGCGAAAGCCTGAAGCAGCAACGCCGCGTGAAGGATGAAGGGTTTCGGCTCGTAAACTTCTCTCAATAGGGAAGAAAGAAATGACGGTACCTAAATAAGAAGCCCCGGCTAACTACGTGCCAGCAGCCGAGGTAATACGTAGGGGGCAAGCGTTATCCGGAATTACTGGGTGTAAAGGGAGCGTAGGCGGCATGGTAAGCCAGATGTGAAAGCCTTGGGCTTAACCCGAGGATTGCATTTGGAACTATCAAGCTAGAGTACATGAGAGGAAAGCGGAATTCCTAGTGTAGCGGTGAAATGCGTAGATATTAGGAAGAACACCAGTCGCGAAGGCGGCTTTCTGGACTGAAACTGACGCTGAGGCTCGAAAGCGTGGGGAGCAAACAGGATTAGATACCCTCGTAGTC
>LST401_30757
CCTACGGGTTGCAGCAGTAGGGAATATTGCGCAATGGGGGAAACCCTGACGCAGCAACGCCGCGTGGAGGATGACACTTTTCGGAGCGTAAACTCCTTTTCTTAGGGAAGAATTCTGACGGTACCTAAGGAATAAGCACCGGCTAACTCCGTGCCAGCAGCCGCGGTAATACGGAGGGTGCAAGCGTTACTCGGAATCACTGGGCGTAAAGGGCGCGTAGGCGGATTATCAAGTCTCTTGTGAAATCTAATGGCTTAACCATTAAACTGCTTGGGAAACTGATAGTCTAGAGTGAGGGAGAGGCAGATGGAATTGGTGGTGTAGGGGTAAAATCCGTAGATATCACCAAGAATACCCATTGCGAAGGCGATCTGCTGGAACTCAACTGACGCTAAGGCGCGAAAGCGTGGGGAGCAAACAGGATTAGATACCCGGGTAGTC
>LST401_6629
CCTACGGGGGGCAGCAGTGAGGGATATTGGTCAATGGGGGAAACCCTGAACCAGCAACGCCGCGTGAGGGATGACGGTCTTCGGATTGTAAACCTCTGTCCTCTGTGAAGATAATGACGGTAGCAGAGGAGGAAGCTCCGGCTAACTACGTGCCAGCAGCCGCGGTAATACGTAGGGAGCAAGCGTTGTCCGGATTTACTGGGTGTAAAGGGTGCGTAGGCGGCTCGGCAAGTCAGAGGTGAAATCCATGGGCTTAACCCATGAACTGCCTTTGAAACTGCCGAACTTGAGTGAAGTAGAGGTAGGCGGAATTCCCGGTGTAGCGGTGAAATGCGTAGAGATCGGGAGGAACACCAGTGGCGAAGGCGGCCTACTGGGCTTTAACTGACGCTGAGGCACGAAAGCATGGGTAGCAAACAGGATTAGATACCCCCGTAGTC
>LST401_32955
CCTACGGGCCGCAGCAGTGAGGAATATTGGTCAATGGGCGAGAGCCTGAACCAGCCAAGTAGCGTGAAGGATGACTGCCCTACGGGTTGTAAACTTCTTTTATAAGGGAATAAAGTATTCTACGTGTAGAGTTTTGTATGTACCTTATGAATAAGCATCGGCTAACTCCGTGCCAGCAGCCGCGGTAATACGGAGGATGCGAGCGTTATCCGGATTTATTGGGTTTAAAGGGAGCGTAGACGGCGGTTTAAGTCAGCTGTGAAATGGTGCGGCTCAACCGTAGCACTGCAGTTGAAACTGGACGGCTTGAGTGCAGTTGAGGCAGGCGGAATTCGTGGTGTAGCGGTGAAATGCTTAGATATCACGAAGAACCCCGATTGCGAAGGCAGCCTGCTAAGCTGCAACTGACGTTGATGCTCGAAAGTGTGGGTATCAAACAGGATTAGATACCCTTGTAGTC
>LST401_28565
CCTACGGGGGGCAGCAGTAGGGAATATTGCGCAATGGGGGAAACCCTGACGCAGCAACGCCGCGTGGAGGATGACACTTTTCGGAGCGTAAACTCCTTTTCTTAGGGAAGAATTCTGACGGTACCTAAGGAATAAGCACCGGCTAACTCCGTGCCAGCAGCCGCGGTAATACGGAGGGTGCAAGCGTTACTCGGAATCACTGGGCGTAAAGGGCGCGTAGGCGGATTATCAAGTCTCTTGTGAAATCTAATGGCTTAACCATTAAACTGCTTGGGAAACTGATAGTCTAGAGTGAGGGAGAGGCAGATGGAATTGGTGGTGTAGGGGTAAAATCCGTAGATATCACCAAGAATACCCATTGCGAAGGCGATCTGCTGGAACTCAACTGACGCTAAGGCGCGAAAGCGTGGGGAGCAAACAGGATTAGATACCCCAGTAGTC
>LST401_2229
CCTACGGGGTGCAGCAGTAGGGAATATTGCGCAATGGGGGAAACCCTGACGCAGCAACGCCGCGTGGAGGATGACACTTTTCGGAGCGTAAACTCCTTTTCTTAGGGAAGAATTCTGACGGTACCTAAGGAATAAGCACCGGCTAACTCCGTGCCAGCAGCCGCGGTAATACGGAGGGTGCAAGCGTTACTCGGAATCACTGGGCGTAAAGGGCGCGTAGGCGGATTATCAAGTCTCTTGTGAAATCTAATGGCTTAACCATTAAACTGCTTGGGAAACTGATAGTCTAGAGTGAGGGAGAGGCAGATGGNATNGGTGGTGTAGGGGTAANATCCGTAGATATCACCAAGAATACCCATTGCGAAGGCGATCTGCTGGAACTCAACTGACGCTAAGGCGCGAAAGCGTGGGGAGCAAACAGGATTAGATACCCGAGTAGTC
>LST401_26379
CCTACGGGCTGCAGCAGTAGGGAATAATGCACAATGGGGGAAACCCTGATGCAGCGACGCCGCGTGAGCGAAGAAGTATCTCGGTATGTAAAGCTCTATCAGCAGGGAAGAAACTGACGCTACCTGAATAAGAAGCACCGGCTAAATACGTGCCAGCAGCCGCGGTAATACATATGGTGCAAGCGTTATCCGGATTTACTGGGTGTAAAGGTAGCGTAGACGGATAGGCAAGACTGGAGTGAAAGCCCGGGGCTCAACCCCGGGACTGCTTTGGAAACTGTTTATCTAGAGTGCTGGAGAGGTAAGTGGAATTCCTAGTGTAGCGGTGAAATGCGTAGATATTAGGAGGAACACCAGTGGCGAAGGCGGATTACTGGACAGTAACTGACGTTGAGGCTCGAAAGCGTGGGGAGCAAACAGGATTAGATACCCGAGTAGTC
>LST401_21983
CCTACGGGACGCAGCAGTGAGGAATATTGGTCAATGGGCGAGAGCCTGAACCAGCCAAGTAGCGTGAAGGATGAAGGTTCTCTGGATTGTAAACTTCTTTTATAAGGGAATAACAGACGCTACGTGTCGCGTTTTGCATGTACCTTATGAATAAGCATCGGCTAACTCCGTGCCAGCAGCCGCGGTAATACGGAGGATGCGAGCGTTATCCGGATTTATTGGGTTTAAAGGGAGCGTAGACGGGATGTTAAGTCAGCTGTGAAAGTTTGGGGCTCAACCTTAAAATTGCAGTTGAAACTGGCGTTCTTGAGTGCTGCAGAGGCAGGCGGAATTCGTGGTGTAGCGGTGAAATGCTTAGATATCACGAAGAACCCCGATTGCGAAGGCAGCCTGCTAAGCTGCAACTGACGTTGAGGCTCGAAAGTGTGGGTATCAAACAGGATTAGATACCCGCGTAGTC
>LST401_24177
CCTACGGGGGGCAGCAGTGAGGAATATTGGTCAATGGGCGAGAGCCTGAACCAGCCAAGTAGCGTGAAGGATGACGGCCCTATGGGTTGTAAACTTCTTTTATACGGGAATAACAAGCGGCACGTGTGCCACTCTGCATGTACCGTATGAATAAGCATCGGCTAACTCCGTGCCAGCAGCCGCGGTAATACGGAGGATGCGAGCGTTATCCGGATTTATTGGGTTTAAAGGGAGCGTAGACGGGTCCTTAAGTCAGTTGTGAAAGTTTGCGGCTCAACCGTAAAATTGCAGTTTATACTGGGGACCTTGAGTGTGGCAGAGGCAGGCGGAATTCGTGGTGTAGCGGTGAAATGCTTAGATATCACGAAGAACTCCGATTGCGAAGGCAGCTTGCTGGACCGTAACTGACGTTGATGCTCGAAAGTGCGGGTATCAAACAGGATTAGATACCCCCGTAGTC
>LST401_19790
CCTACGGGCGGCAGCAGTGAGGAATATTGGTCAATGGGCGAGAGCCTGAACCAGCCAAGTAGCGTGAAGGATGAAGGTTCTATGGATTGTAAACTTCTTTTATAAGGGAATAACAGACGCTACGTGTAGCGTTTTGCATGTACCTTATGACTAAGCATCGGCTAACTCCGTGCCAGCAGCCGCGGTAATACGGAAGGTCCGGGCGTTATCCGGATTCATTGGGTTTAAAGGGAGCGCAGGCCGCCTTTTAAGCGTGCCGTGAAATGCCGTGGCTCAACCATGGCACTGCGGCGCGAACTGGAGGGCTTGAGTGCGCGGAAGGCAGGCGGAACTCGTGGTGTAGCGGTGAAATGCTTAGATATCACGAAGAACTCCGATCGCGAAGGCAGGTGTCCGGCGCGTCACTGACGCTGAGGCTCGAAGGTGCGGGTATCAAACAGGATTAGATACCCCTGTAGTC
>LST401_17595
CCTACGGGAGGCAGCAGTGGGGAATATTGGGCAATGGGCGAAAGCCTTACCCAGCAATACCGCGTGAGGGAAGGAGGTCTTCGGATTGTAAACCTCTTTGATCAGGGACGAAGAAAGTGACGGTACCTGAAGAACAAGCCCCGGCTAACTACGTGCCAGCAGCCGCGGTAATACGTAGGGGGCGAGCGTTGTCCGGAATGACTGGGCGTAAAGGGTGCGTAGGCGGCTAAGCAAGTTAGAAGTGAAATACCTAGGGCTTAACTCAGGTGCTGCTTTTAAAACTGTTTGGCTGGAGTGCAGGAGAGGTTAATGGAATTCCTAGTGTAGCGGTGGAATGCGTAGATATTAGGAGGAACACCAGAGGCGAAGGCGATTAACTGGACTGTAACTGACGCTGAGGCACGAAAGTGTGGGGAGCAAACAGGATTAGATACCCGAGTAGTC
>LST401_4431
CCTACGGGGTGCAGCAGTGGGGAATATTGCACAATGGGGGAAACCCTGATGCAGCGACGCCGCGTGGAGGAAGAAGGTCTTCGGATTGTAAACTCCTGTTGTTGGGGAAAAAGAGGATGGTACCCAACAAGGAAGTGACGGCTAACTACGTGCCAGCAGCCGCGGTAAAACGTAGGTCACGAGCGTTGTCCGGAATTACTGGGTGTAAAGGGAGCGCAGGCGGGTATGCAAGTTGGGAGTGAAATACATGGGCTCAACCCATGAACTGCTCTCAAAACTGTGTATCTTGAGTAGTGCAGAGGTAGGCGGAATTCCCGGTGTAGCGGTGGAATGCGTAGATATCGGGAGGAACACCAGTGGCGAAGGCGGCCTACTGGGCACCAACTGACGCTGAGGCTCGAAAGTGTGGGTAGCAAACAGGATTAGATACCCTAGTAGTC
>LST401_20
CCTACGGGGTGCAGCAGTGAGGAATATTGGTCAATGGACGGAAGTCTGAACCAGCCATGCCGCGTGCAGGATGACGGCTCTATGAGTTGTAAACTGCTTTTGTACGAGGGTAACCCCGGGTACGTGTACCCGGCTGAAAGTATCGTACGAATAAGGATCGGCTAACTCCGTGCCAGCAGCCGCGGTAATACGGAGGATCCAAGCGTTATCCGGATTTATTGGGTTTAAAGGGTGCGTAGGCGGTCAGATAAGTTAGAGGTGAAATTCCGGTGCTTAACACCGGCGCTGCCTCTAATACTGTTTGACTAGAGAGTAGTTGCGGTAGGCGGAATGTATGGTGTAGCGGTGAAATGCTTAGAGATCATACAGAACACCGATTGCGAAGGCAGCTTACCAAGCTATATCTGACGTTGAGGCACGAAAGCGTGGGGAGCAAACAGGATTAGATACCCTTGTAGTC
>LST401_6630
CCTACGGGGGGCAGCAGTGAGGAATATTGGTCAATGGGCGATAGCCTGAACCAGCCAAGTCGCGTGAGGGATGAAGGCCCTACGGGTCGTAAACCTCTTTTATAAGGGAATAAAGTTCGCCACGTGTGGTGTTTTGTATGTACCTTATGAATAAGCATCGGCTAACTCCGTGCCAGCAGCCGCGGTAATACGGAGGATGCGAGCGTTATCCGGATTTATTGGGTTTAAAGGGTGCGTAGGTGGCCCCGTCAGTCAGTGGTGAAAGTCCGTGGCTCAACCATGGAATCGCCATTGAAACCACGGGGCTTGAGTATGATTGAGGTAGGCGGAACGCGTGGTGTAGCGGTGAAATGCATAGATATCACGCAGAACCCCGATTGCGAAGGCAGCTTACCAAGCCATGACTGACACTGAGGCACGAAAGCGTGGGTATCGAACAGGATTAGATACCCTTGTAGTC
>LST401_15399
CCTACGGGAGGCATCAGTGAGGAATATTGGTCAATGGGCGAGAGCCTGAACCAGCCAAGTAGCGTGAAGGATGACTGCCCTACGGGTTGTAAACTTCTTTTATAAGGGAATAAAGTTCTCTACGTGTAGAGTTTTGTATATACCTTATGAATAAGCATCGGCTAACTCCGTGCCAGCAGCCGCGGTAATACGGAGGATGCGAGCGTTATCCGGATTTATTGGGTTTAAAGGGAGCGTAGACGGCCGTTTAAGTCAGCTGTGAAATGGTGCGGCTCAACCGTAGCACTGCAGTTGAAACTGGACGGCTTGAGTGCAGTTGAGGCAGGCGGAATTCGTGGTGTAGCGGTGAAATGCTTAGATATCACGAAGAACCCCGATTGCGAAGGCAGCCTGCTAAGCTGCAACTGACGTTGAGGCTCGAAAGTGTGGGTATCAAACAGGATTAGATACCCGAGTAGTC
>LST401_28566
CCTACGGGGTGCAGCAGTGAGGAATATTGGTCAATGGGCGAGAGCCTGAACCAGCCAAGTAGCGTGAAGGATGACTGCCCTATGGGTTGTAAACTTCTTTTATACGGGAATAACACGCGGCACGTGTGCCGCTCTGCATGTACCGTATGAATAAGCATCGGCTAACTCCGTGCCAGCAGCCGCGGTAATACGGAGGATGCGAGCGTTATCCGGATTTATTGGGTTTAAAGGGAGCGTAGACGGGTCCTTAAGTCAGTTGTGAAAGTTTGCGGCTCAACCGTAAAATTGCAGTTGATACTGGGGACCTTGAGTGCGGCAGAGGCAGGCGGAATTCGTGGTGTAGCGGTGAAATGCTTAGATATCACGAAGAATTCCAATTGCGAAGGCAGCTTGCTGGACCGTAACTGACGTTGATGCTCGAAAGTGCGGGTATCAAACAGGATTAGATACCCTAGTAGTC
>LST401_32956
CCTACGGGGTGCAGCAGTGAGGAATATTGGTCAATGGGCGAGAGCCTGAACCAGCCAAGTAGCGTGAAGGATGACTGCCCTACGGGTTGTAAACTTCTTTTATAAGGGAATAAAGTATTCTACGTGTAGAGTTTTGTATGTACCTTATGAATAAGCATCGGCTAACTCCGTGCCAGCAGCCGCGGTAATACGGAGGATGCGAGCGTTATCCGGATTTATTGGGTTTAAAGGGAGCGTAGACGGCGGTTTAAGTCAGCTGTGAAATGGTGCGGCTCAACCGTAGCACTGCAGTTGAAACTGGACGGCTTGAGTGCAGTTGAGGCAGGCGGAATTCGTGGTGTAGCGGTGAAATGCTTAGATATCACGAAGAACCCCGATTGCGAAGGCAGCCTGCTAAGCTGCAACTGACGTTGATGCTCGAAAGTGTGGGTATCAAACAGGATTAGATACCCGCGTAGTC
>LST401_2230
CCTACGGGATGCAGCAGGCGCGAAACCTCCGCAATGTGAGAAATCGCGACGGGGGGATCCCAAGTGCCATTCTTAACGGGATGGCTTTTCATTAGTGTAAAGAGCTTTTGGAATAAGAGCTGGGCAAGACAGGTGCCAGCCGCCGCGGTAACACCGGCAGCTCTAGTGGTAGCAGTTTTTATTGGGCCTAAAGCGTCCGTAGCCGGTTTATTAAGTCTCTGGTGAAATCCTGTAGCTTAACTGTGGGAATTGCTGGCGATACTAGTAGACTTGAGATCGGGAGAGGTTAGAGGNACNCCCAGGGTAGAGGTGANATTCTGTAATCCTGGGAGGACCGCCTGTGGCGAAGGCGTCTAGCTGGAACGATTCTGACGGTGAGTGACGAAAGCTAGGGGCGCGAACCGGATTAGATACCCTGGTAGTC
>LST401_30758
CCTACGGGTGGCAGCAGTGGGGAATTTTGGACAATGGGGGCAACCCTGATCCAGCCATGCCGCGTGCGGGATGAAGGCCTTCGGGTTGTAAACCGCTTTTGTCAGGGACGAAAAGGAGCGGGTTAATAGCTAGCACTGATGACGGTACCTGAAGAATAAGCACCGGCTAACTACGTGCCAGCAGCCGCGGTAATACGTAGGGTGCGAGCGTTAATCGGAATTACTGGGCGTAAAGCGTGCGCAGGCGGTTGGGTAAGACAGATGTGAAATCCCCGGGCTTAACCTGGGAACTGCATTTGTGACTGTCCGACTGGAGTATGTCAGAGGGGGGTGGAATTCCAAGTGTAGCAGTGAAATGCGTAGATATTTGGAAGAACACCGATGGCGAAGGCAGCCCCCTGGGGCAAGACTGACGCTCATGCACGAAAGCGTGGGGAGCAAACAGGATTAGATACCCTTGTAGTC
>LST401_8819
CCTACGGGGGGCAGCAGTGAGGAATATTGGTCAATGGACGAGAGTCTGAACCAGCCAAGTAGCGTGAAGGATGACTGCCCTATGGGTTGTAAACTTCTTTTATAAGGGAATAAAGTGAGGTACGCGTACCTTTTTGTATGTACCTTATGAATAAGCATCGGCTAACTCCGTGCCAGCAGCCGCGGTAATACGGAGGATGCGAGCGTTATCCGGATTTATTGGGTTTAAAGGGAGCGTAGACGGGTTGTTAAGTCAGTTGTGAAAGTTTGCGGCTTAACCGTAAAATTGCAGTTGATACTGGCGACCTTGAGTGCGGCAGAGGAAGGCGGAATTCGTGGTGTAGCGGTGAAATGCTTAGATATCACGAAGAACTCCAATTGCGAAGGCAGCTTTCTGGACCGTAACTGACGTTGATGCTCGAAAGTGCGGGTATCAAACAGGATTAGATACCCCAGTAGTC
>LST401_26380
CCTACGGGCGGCAGCAGTGGGGAATATTGCACAATGGGGGAAACCCTGATGCAGCGACGCCGCGTGAAGGATGAAGTATTTCGGTATGTAAACTTCTATCAGCAGGGAAGAAAGTGACGGTACCTGACTAAGAAGCCCCGGCTAACTACGTGCCAGCAGCCGCGGTAATACGTAGGGGGCAAGCGTTATCCGGATTTACTGGGTGTAAAGGGAGCGTAGACGGGATAGCAAGTCTGAAGTGAAAGCCCGGGGCTCAACCCCGGGACTGCTTTGGAAACTGTTGACCTGGAGTGCTGGAGAGGCAAGTGGAATTCCTAGTGTAGCGGTGAAATGCGTAGATATTAGGAGGAACACCAGTGGCGAAGGCGGCTTACTGGACGGTAACTGACGTTGAGGCTCGAAAGCGTGGGGAGCAAACAGGATTAGATACCCTTGTAGTC
>LST401_24178
CCTACGGGTCGCAGCAGTGGGGAATTTTGCGCAATGCTCGAGAGAGTGACGCAGCGACGCCGCGTGAATGACGAAGGCCTTCGGTACGTAAAGTTCTTTCGACAGGGAAGAAAATGTATATCAGTAACTGGGTATATAGTGACGGTACCAGTATAAGCAGACCCGGCTAACTCCGTGCCAGCAGCCGCGGTAATACGAAGGGGGCGAGCGTTGTTCGGAGTGACTGGGCGTAAAGAGCACGTAGGCGGTGTTGTAAGTCATTAGTCAAAGGCTAGAGCTCAACTTTAGTAAGGCTAGTGATACTACAATACTAGAGTATCAGAGAGGATTGCAGAATTCCTGGTGTAGCGGTGAAATGCGTAGATATCAGGAGGAATACCGGTAGCGAAGGCGGCAATCTGGCTGTCAACTGACGCTGAGGTGCGAAAGCGTGGGTAGCAAACAGGATTAGATACCCGTGTAGTC
>LST401_4432
CCTACGGGATGCAGCAGTAGGGAATATTGCGCAATGGGGGAAACCCTGATGCAGCGACGCCGCGTGGAGGAAGAAGGTCTTCGGATTGTAAACTCCTGTTGTTGGGGAAAAAGAGGATGGTACCCAACAAGGAAGTGACGGCTAACTACGTGCCAGCAGCCGCGGTAAAACGTAGGTCACAAGCGTTGTCCGGAATTACTGGGTGTAAAGGGAGCGCAGGCGGGTATGCAAGTTGGGAGTGAAATACATGGGCTCAACCCATGAACTGCTTTCAAAACTGTGTATCTTGAGTAGTGCAGAGGTAGGCGGAATTCCCGGTGTAGCGGTGGAATGCGTAGATATCGGGAGGAACACCAGTGGCGAAGGCGGCCTGCTGGGCACCAACTGACGCTGAGGCTCGAAAGTGTGGGTAGCAAACAGGATTAGATACCCGCGTAGTC
>LST401_21
CCTACGGGATGCAGCAGTGGGGAATCTTCCGCAATGGGCGAAAGCCTGACGGAGCAACGCCGCGTGAACGATGAAGGTCTTAGGATCGTAAAGTTCTGTTGTTAGGGACGAAGGGTAAGAATCATAATACGGTTTTTATTTGACGGTATCTAACGAGGAAGCCACGGCTAACTACGTGCCAGCAGCCGCGGTAATACGTAGGCGGCAAGCGTTGTCCGGAATTATTGGGCGTAAAGGGAGCGCAGGCGGGAAACTAAGCGGATCTTAAAAGTGCGGGGCTCAACCCCGTGATGGGGTCCGAACTGGTTTTCTTGAGTGCAGGAGAGGAAAGCGGAATTCCCAGTGTAGCGGTGAAATGCGTAGATATTGGGAAGAACACCAGTGGCGAAGGCGGCTTTCTGGACTGTAACTGACGCTGAGGCTCGAAAGCTAGGGTAGCGAACGGGATTAGATACCCGAGTAGTC
>LST401_17596
CCTACGGGCTGCAGCAGTGAGGAATATTGGTCAATGGGCGAGAGCCTGAACCAGCCAAGTAGCGTGAAGGATGACTGCCCTATGGGTTGTAAACTTCTTTTATACGGGAATAACACGCGGCACGTGTGCCGCTCTGCATGTACCGTATGAATAAGCTCCGGCTAACTACGTGCCAGCAGCCGCGGTAATACGTAGGGTGCGGGCGTTATCCGGATTTACTGGGTGTAAAGGGCGTGTAGGCGGGCTGGGAAGTCAGGCGTGAAAACCATGGGCTCAACCCATGGCCTGCGTTTGGAACTGTTGGTCTTGAGTGCGTGCAAGGCAAGCGGAATTCCGGGTGTAGCGGTGAAATGCGTAGATATTAGGAGGAACACCAGTGGCGAAGGCGGCTTACTGGAGTGTAACTGACGTTGAGGCTCGAAAGCGTGGGTAGCAAACAGGATTAGATACCCGCGTAGTC
>LST401_6631
CCTACGGGTGGCAGCAGTGGGGAATATTGCACAATGGGGGGAACCCTGATGCAGCAACGCCGCGTGAGTGAAGAAGTATTTCGGTATGTAAAGCTCTATCAGCAGGGAAGATAATGACGGTACCTGACTAAGAAGCTCCGGCTAAATACGTGCCAGCAGCCGCGGTAATACGTATGGAGCAAGCGTTATCCGGATTTACTGGGTGTAAAGGGTGCGTAGGCGGCGCGGCAAGTCAGATGTGAAAGACCGGGGCTCAACCCCGGGGCTGCATTTGAAACTGCGGTGCTCGAGTCCAGGAGAGGCAGGCGGAATTCCTAGTGTAGCGGTGAAATGCGTAGATATTAGGAGGAACACCAGTGGCGAAGGCGGCCTGCTGGACTGGTACTGACGCTGAGGCACGAAAGCGTGGGGAGCAAACAGGATTAGATACCCTAGTAGTC
>LST401_13210
CCTACGGGTGGCAGCAGTGAGGAATATTGGTCAATGGGCGTAAGCCTGAACCAGCCAAGTAGCGTGAGGGACGACGGCCCTATGGGTTGTAAACCTCTTTTGTACGGGGATAAAGTGTGGGACGCGTCCCATATTGCAGGTACCGTACGAATAAGGACCGGCTAATTCCGTGCCAGCAGCCGCGGTAATACGGAAGGTCCGGGCGTTATCCGGATTCATTGGGTTTAAAGGGAGCGCAGGCCGCCTTTTAAGCGTGCCGTGAAATGCCGTGGCTCAACCATGGCACTGCGGCGCGAACTGGAGGGCTTGAGTGCGCGGAAGGCAGGCGGAACTCGTGGTGTAGCGGTGAAATGCTTAGATATCACGAAGAACTCCGATTGCGAAGGCAGTCTGCCGCAGCGCAACTGACGCTGAGGCTCGAAAGCGCGGGTATCGAACAGGATTAGATACCCGGGTAGTC
>LST401_2231
CCTACGGGAGGCAGCAGTGAGGAATATTGGTCAATGGGCGAGAGCCTGAACCAGCCAAGTAGCGTGAAGGACGACGGCCCTACGGGTTGTAAACTTCTTTTATAAGGGAATAAAGTTCGCCACGTGTGGTGTTTTGTATGTACCTTATGAATAAGCATCGGCTAATTCCGTGCCAGCAGCCGCGGTAATACGGAAGATGCGAGCGTTATCCGGATTTATTGGGTTTAAAGGGAGCGTAGGCGGGCTTTTAAGTCAGCGGTCAAATGCCACGGCTCAACCGTGGCCAGCCGTTGAAACTGTAAGCCTTGAGTCTGCACAGGGCACATGGNATNCGTGGTGTAGCGGTGANATGCTTAGATATCACGAAGAACTCCGATCGCGAAGGCATTGTGCCGGGGCAGCACTGACGCTGAGGCTCGAAAGTGCGGGTATCAAACAGGATTAGATACCCGGGTAGTC
>LST401_32957
CCTACGGGGTGCAGCAGTGAGGAATATTGGTCAATGGACGGAAGTCTGAACCAGCCATGCCGCGTGCAGGATGACGGCTCTATGAGTTGTAAACTGCTTTTGTACGAGGGTAACCCCGGGTACGTGTACCCGGCTGAAAGTATCGTACGAATAAGGATCGGCTAACTCCGTGCCAGCAGCCGCGGTAATACGGAGGATCCAAGCGTTATCCGGATTTATTGGGTTTAAAGGGTTCGTAGGCGGTCAGATAAGTTAGAGGTGAAATTCCGGTGCTTAACACCGGCGCTGCCTCTAATACTGTTTGACTAGAGAGTAGTTGCGGTAGGCGGAATGTATGGTGTAGCGGTGAAATGCTTAGAGATCATACAGAACACAGATTGCGAAGGCAGCTTACCAAGCTATATCTGACGTTGAGGCACGAAAGCGTGGGGAGCAAACAGGATTAGATACCCGAGTAGTC
>LST401_21985
CCTACGGGAGGCAGCAGTGAGGAATATTGGTCAATGGGCGTAAGCCTGAACCAGCCAAGTAGCGTGAGGGACGACGGCCCTATGGGTTGTAAACCTCTTTTGTACGGGGATAAAGTGTGGGACGCGTCCCATATTGCAGGTACCGTACGAATAAGGACCGGCTAATTCCGTGCCAGCAGCCGCGGTAATACGGAAGGTCCGGGCGTTATCCGGATTCATTGGGTTTAAAGGGAGCGCAGGCCGCCTTTTAAGCGTGCCGTGAAATGCCGTGGCTCAACCATGGCACTGCGGCGCGAACTGGTGGGCTTTAGTGCGCGGAATGCAGGCGGAACTCGTGGTGTAGCGGTGAAATGCTTAGATATCACGAAGAACTCCGATTGCGAAGGCAGCCTGCCGCAGCGCAACTGACGCTGAGGCTCGAAAGCGCGGGTATCGAACAGGATTAGATACCCTCGTAGTC
>LST401_26381
CCTACGGGGCGCAGCAGTAGGGAATATTGCGCAATGGGGGAAACCCTGACGCCGCAACGCCGCGTGGAGGATGACACTTTTCGGAGCGTAAACTCCTTTTCTTAGGGAAGAATTCTGACGGTACCTAAGGAATAAGCACCGGCTAACTCCGTGCCAGCAGCCGCGGTAATACGGAGGGTGCAAGCGTTACTCGGAATCACTGGGCGTAAAGGGCGCGTAGGCGGATTATCAAGTCTCTTGTGAAATCTAATGGCTTAACCATTAAACTGCTTGGGAAACTGATAGTCTAGAGTGAGGGAGAGGCAGATGGAATTGGTGGTGTAGGGGTAAAATCCGGAGATATCACCAAGAATACCCATTGCGAAGGCGATCTGCTGGAACTCAACTGACGCTAAGGCGCGAAAGCGTGGGGAGCAAACAGGATTAGATACCCGCGTAGTC
>LST401_19792
CCTACGGGATGCAGCAGTGAGGAATATTGGTCAATGGGCGCGAGCCTGAACCAGCAAAGTAGCGTGAAGGATGACTGCCCTATGGGTTGTAAACTTCTTTTATACGGGAATAAAGTCCGGCACGTGTGCCGGTTTGCCTGTACCGTACGAATACGGATCGGCTAACTCCGTGCCAGCAGCCGCGGTAATACGGAGGTTCCGAGCGTTATCCGGATTTATTGGGTTTAAAGGGAGCGTAGGCGGGTTTTTAAGTCAGTTGTGAAAGTTTGCGGCTCAACCGTAAAATTGCAGTTGATACTGGAAGCCTTGAGTGCGGCAGAGGCAGGCGGAATTCGTGGTGTAGCGGTGAAATGCTTAGATATCACGAAGAACTCCGATTGCGAAGGCAGCTTGCTGGACCGTAACTGACGCTGATGCTCGAAAGTGCGGGTATCAAACAGGATTAGATACCCTGGTAGTC
>LST401_11012
CCTACGGGATGCAGCAGTGGGGAATATTGGGCAATGGAGGCAACTCTGACCCAGCAATGCCGCGTGAGTGATGAAGGTCTTTTGATTGTAAAGCTCTTTTCTTGGGAACGAAGATCTGACGGTACCCAAGGAATAAGCCCCGGCTAACTACGTGCCAGCAGCCGCGGTAATACGTAGGGGGCAAGCGTTGTCCGGAATGACTGGGCGTAAAGGGTGTGTAGGCGGTTAGGTAAGTTAGATGTGTAATACCCAGGGCTTAACTCGGGTGCTGCATCTAAAACTGCCTGACTTGAGTGCTGGAGAGGATAGTGGAATTCCTAGTGTAGCGGTGGAATGCGTAGATATTAGGAGGAACATCAGTGGCGAAGGCGACTATCTGGACAGTAACGGACGCTGAGGCACGATAGCGTGGGGAGCAAACAGGATTAGATACCCTTGTAGTC
>LST401_2232
CCTACGGGGTGCAGCAGTGAGGAATATTGGTCAATGGGCGGAAGCCTGAACCAGCCAAGTAGCGTGCAGGAAGACGGCCTTTAGGGTTGTAAACTGCTTTTATGCGGGAATAAAGTTCTCCACGTGTGGAGATTTGCATGTACCGCATGAATAAGGACCGGCTAATTCCGTGCCAGCAGCCGCGGTAATACGGAAGGTCCGGGCGTTATCCGGAATTATTGGGTTTAAAGGGAGCGTAGGCCGGCTTGTAAGTCAGTTGTGAAAACCGCGGGCTCAACCTGCGGCGTGCAATTGAAACTGCAGGCCTTGAGTGCGCGCAGGGATGCTGGNATNCGTGGTGTAGCGGTGANATGCTTAGATATCACGAAGAACTCCGATCGCGAAGGCAGGTGTCCGGCGCGTCACTGACGCTGAGGCTCGAAGGTGCGGGTATCAAACAGGATTAGATACCCGTGTAGTC
>LST401_6632
CCTACGGGACGCAGCAGTGGGTAATATTGCACAATGGGGGAAACCCTGATGCAGCGACGCCGCGTGAGCGAAGAAGTATTTCGGTATGTAAAGCTCTATCAGCAGGGAAGAAACTGACGGTACCTGACTAAGAAGCACCGGCTAAATACGTGCCAGCAGCCGCGGTAATACGTATGGTGCAAGCGTTACCCGGATTTACTGGGTGTAAAGGGAGCGTAGACGGATAGGCAAGTCTGGAGTGAAAACCCGGGGCTCAACCCCGGGACTGCTTTGGAAACTGTTTGTCTGGAGTGCCGGAGAGGTAAGCGGAATTCCTAGTGTAGCGGTGAAATGCGTAGATATTAGGAGGAACACCAGTGGCGAAGGCGGCTTACTGGACGGTAACTGACGTTGAGGCTCGAAAGCGTGGGGAGCAAACAGGATTAGATACCCCTGTAGTC
>LST401_4433
CCTACGGGCCGCAGCAGTGGGGAATATTGCACAATGGGGGAAACCCTGATGCAGCGACGCCGCGTGAGCGAAGAAGTATTTCGGTATGTAAAGCTCTATCAGCAGGGAAGAAACTGACGGTACCTGACTAAGAAGCACCGGCTAAATACGTGCCAGCAGCCGCGGTAATACGTATGGTGCAAGCGTTATCCGGATTTACTGGGTGTAAAGGGAGCGTAGACGGATAGGCAAGTCTGGAGTGAAAACCCGGGGCTCAACCCCGGGACTGCTTTGGAAACTGTTAGGCTGGAGTGCTGGAGAGGCAAGCGGAATTCCTAGTGTAGCGGTGAAATGCGTAGATATTAGGAGGAACACCAGTGGCGAAGGCGGCTTACTGGACTGTAAATGACGCTGAGGCTCGAAAGCGTGGGGAGCAAACAGGATTAGATACCCTAGTAGTC
>LST401_24179
CCTACGGGAGGCAGCAGTAGGGAATCTTCGGCAATGGACGCAAGTCTGACCGAGAAACGCCGCGTGAGTGAAGAAGGGTTTCGGATCGTAAAACTCTGTTGTTAAAGAAGAACAAGGAGGAGAGTGGAAAGTTCATACCTTGACGGTATCTAACCAGAAAGCCACGGCTAACTACGTGCCAGCAGCCGCGGTAATACGTAGGTGGCAAGCGTTGTCCGGATTTATTGGGCGTAAAGCGAGCGCAGGCGGTCTCTTAAGTCTGATGTGAAAGCCCCCGGCTTAACCGGGGAGGGTCATTGGAAACTGGGAGACTTGAGTGCAGAAGAGGAAAGCGTAATTCCATGTGTAGCGGTGAAATGCTTAGATATATGGAGGAACACCAGTGGCGAAGGCGGCTTTCTGGTCTGTAACTGACGCTGAGGCTCGAAAGCGTGGGGAGCAAACAGGATTAGATACCCTT
>LST401_30760
CCTACGGGTGGCAGCAGTGAGGAATATTGGTCAATGGGCGAGAGCCTGAACCAGCCAAGTAGCGTGAAGGATGACTGCCCTACGGGTTGTAAACTTCTTTTATAAGGGAATAAAGTTCTCTACGTGTAGAGTTTTGTATGTACCTTATGAATAAGCATCGGCTAACTCCGTGCCAGCAGCCGCGGTAATACGGAGGATGCGAGCGTTATCCGGATTTATTGGGTTTAAAGGGAGCGTAGACGGCCGTTTAAGTCAGCTGTGAAATGGTGCGGCTCAACCGTAGCACTGCAGTTGAAACTGGACGGCTTGAGTGCAGTTGAGGCAGGCGGAATTCGTGGTGTAGCGGTGAAATGCTTAGATATCACGAAGAACCCCGATTGCGAAGGCAGCCTGCTAAGCTGCAACTGACGTTGATGCTCGAAAGTGTGGGTATCAAACAGGATTAGATACCCCTGTAGTC
>LST401_32958
CCTACGGGCTGCAGCAGTGAGGAATATTGGTCAATGGACGGAAGTCTGAACCAGCCATGCCGCGTGCAGGATGACGGCTCTATGAGTTGTAAACTGCTTTTGTACGAGGGTAACCCCGGGTACGTGTACCCGGCTGAAAGTATCGTACGAATAAGGATCGGCTAACTCCGTGCCAGCAGCCGCGGTAATACGGAGGATCCAAGCGTTATCCGGATTTATTGGGTTTAAAGGGTGCGTAGGCGGTCAGATAAGTTAGAGGTGAAATTCCGGTGCTTAACACCGGCGCTGCCTCTAATACTGTTTGACTAGAGAGTAGTTGCGGTAGGCGGAATGTATGGTGTAGCTGTGAAATGCTTAGAGATCATACAGAACACCGATTGCGAAGGCAGCTTACCAAGCTATATCTGACGTTGAGGCACGAAAGCGTGGGGAGCAAACAGGATTAGATACCCGGGTAGTC
>LST401_15401
CCTACGGGCTGCAGCAGTGGGGAATTTTGGACAATGGGGGCAACCCTGATCCAGCCATGCCGCGTGCGGGAAGAAGGCCTTCGGGTTGTAAACCGCTTTTGTCAGGGACGAAAAGGTGCGGGTTAAGAGCTAGCGCTGATGACGGTACCTGAAGAATAAGCACCGGCTAACTACGTGCCAGCAGCCGCGGTAATACGTAGGGTGCGAGCGTTAATCGGAATTACTGGGCGTAAAGCGTGCGCAGGCGGTTGGGTAAGACAGATGTGAAATCCCCGGGCTTAACCTGGGAACTGCATTTGTGACTGTCCGACTGGAGTATGTCAGAGGGGGGTGGAAGTCCAAGTGTAGCAGTGAAATGCGTAGATATTTGGAAGAACACCGATGGCGAAGGCAGCCCCCTGGGGCAAAACTGACGCTCATGCACGAAAGCGTGGGGAGCAAACAGGATTAGATACCCCAGTAGTC
>LST401_21986
CCTACGGGGCGCAGCAGTGAGGAATATTGGTCAATGGGCGAGAGCCTGAACCAGCCAAGTAGCGTGAAGGATGACTGCCCTACGGGTTGTAAACTTCTTTTATAAGGGAATAAAGTATTCTACGTGTAGAGTTTTGTATGTACCTTATGAATAAGCATCGGCTAACTCCGTGCCAGCAGCCGCGGTAATACGGAGGATGCGAGCGTTATCCGGATTTATTGGGTTTAAAGGGAGCGTAGACGGCGGTTTAAGTCAGCTGTGAAATGGTGCGGCTCAACCGTAGCACTGCAGTTGAAACTGGACGGCTTGAGTGCAGTTGAGGGAGGCGGAATTCGTGGTGTAGCGGTGAAATGCTTAGATATCACGAAGAACCCCGATTGCGAAGGCAGCCTGCTAAGCTGCAACTGACGTTGATGCTCGAAAGTGTGGGTATCAAACAGGATTAGATACCCGCGTAGTC
>LST401_19793
CCTATGGGAGGCAGCAGTGAGGAATATTGGTCAATGGGCGGAAGCCTGAACCAGCCAAGTAGCGTGCAGGAAGACGGCCTTTAGGGTTGTAAACTGCTTTTATGCGGGAATAAAGTTCTCCACGTGTGGAGATTTGCATGTACCGCATGAATAAGGACCGGCTAATTCCGTGCCAGCAGCCGCGGTAATACGGAGGATGCGAGCGTTATCCGGATTTATTGGGTTTAAAGGGTGCGTAGGTGGCCCCGTCAGTCAGTGGTGAAAGTCCGTGGCTCAACCATGGAATCGCCATTGAAACCACGGGGCTTGAGTATGATTGAGGTAGGCGGAACGCGTGGTGTAGCGGTGAAATGCATAGATATCACCTGGAACCCCGATAGCGAAGGCAGCTTCCCGGCCCGATACTGACGCTGAAGCGCGAAAGCGTGGGTAGCGAACAGGATTAGATACCCCGGTAGTC
>LST401_11013
CCTACGGGGGGCAGCAGTGAGGAATATTGGTCAATGGGCGTAAGCCTGAACCAGCCAAGTAGCGTGAGGGACGACGGCCCTATGGGTTGTAAACCTCTTTTGTACGGGGATAAAGTGTGGGACGCGTCCCATATTGCAGGTACCGTGCGAATAAGGACCGGCTAATTCCGTGCCAGCAGCCGCGGTAATACGGAAGGTCCGGGCGTTATCCGGATTCATTGGGTTTAAAGGGAGCGCAGGCCGCCTTTTAAGCGTGCCGTGAAATGCCGTGGCTCAACCATGGCACTGCGGCGCGAACTGGAGGGCTTGAGTGCGCGGAAGGCAGGCGGAACTCGTGGTGTAGCGGTGAAATGCTTAGATATCACGAAGAACTCCGATTGCGAAGGCAGCCTGCCGCAGCGCAACTGACGCTGAGGCTCGAAAGCGCGGGTATCGAACAGGATTAGATACCCTAGTAGTC
>LST401_6633
CCTACGGATTGCAGCAGTGAGGAATATTGGTCAATGGGCGAGAGCCTGAACCAGTCAAGTAGCGTGAAGGATGAAGGTTCTATGGATTGTAAACTTCTTTTATAAGGGAATAACAGACGTTACGTGTAGCGTTTTGCATGTACCTTATGAATAAGCATCGGCTAACTCCGTGCCAGCAGCCGCGGTAATACGGAGGATGCGAGTGTTATCCGGATTTATTGGGTTTAAAGGGAGCGTAGACGGGATGTTAAGTCAGCTGTGAAAGTTTGGGGCTCAACCTTAAAATTGCAGTTGAAACTGGCGTTCTTGAGTGCGGCAGAGGCAGGCGGAATTCGTGGTGTAGCGGTGAAATGCTTAGATATCACGAAGAACTCCGATTGCGAAGGCAGCTTGCTGGAGCGTAACTGACGTTGATGCTCGAAAGTGTGGGTATCAAACAGGATTAGATACCCTTGTAGTC
>LST401_23
CCTACGGGAGGCAGCAGTGAGGAATATTGGTCAATGGGCGAGAGCCTGAACCAGCCAAGCAGCGTGAAGGATGACTGCCCTATGGGTTGTAAACTCCTTTTATACGGGAATAACACGCGGAACGTGTGCAGCTCTGCATGTACCGTATGAATAAGAATCGGCTACCTCCGTGCCAGCAGCCGCGGTAATACGGAGGATGCGAGCGTTATCCGGATTTATTGGGTTTAAAGGGAGCGTAAACGGGTCCTTAAGTCAGTTGTGAAAGTTTGCGGGTCAACCGTAACATTGCAGTTGAGACTGTGGAGCTAGAGTGCGGCAGAGGCATGCGGAATTCGTTGTGTAGCGGTGAAATGCGTAGATATCACGAAGAACACCGATGGCGAAGGCAGCTTGCTGGACCGTAACTGACGTTGATGCTCGAAAGTGCGGGTATCAAACAGGATTAGATACCCCAGTAGTC
>LST401_2233
CCTACGGGACGCAGCAGTGAGGAATATTGGTCAATGGGCGTAAGCCTGAACCAGCCAAGTAGCGTGAGGGACGACGGCCCTATGGGTTGTAAACCTCTTTTGTACGGGGATAAAGTGTGGGACGCGTCCCATATTGCAGGTACCGTACGAATAAGGACCGGCTAATTCCGTGCCAGCAGCCGCGGTAATACGGAAGGTCCGGGCGTTATCCGGATTCATTGGGTTTAAAGGGAGCGCAGGCCGCCTTTTAAGCGTGCCGTGAAATGCCGTGGCTCAACCATGGCACTGCGGCGCGAACTGGAGGGCTTGAGTGCGCGGAAGGCAGGCGGNACNCGTGGTGTAGCGGTGANATGCTTAGATATCACGAAGAACTCCGATTGCGAAGGCAGCCTGCCGCAGCGCAACTGACGCTGAGGCTCGAAAGCGCGGGTATCGAACAGGATTAGATACCCGAGTAGTC
>LST401_17598
CCTACGGGACGCAGCAGTGAGGAATATTGGTCAATGGGCGAGAGCCTGAACCAGCCATGTAGCGTGAAGGATGAAGGTTCTATGGATTGTAAACTTCTTTTATACGGGAATAACAGACGTTACGTGTAGTGTTTTGCATGTACCTTATGAATAAGCATCGGCTAACTCCGTGCCAGCAGCCGCGGTAATACGGAGGATGCGAGCGTTATCCGGATTTATTGGGTTTAAAGGGAGCGTAGACGGGATGGTAAGTCAGCTGTGAAAGTTTGGGGCTTAACCTTAAAATTGCAGTTGAAACTGGCGTTCTTGAGAGCGGCAGAGGCAGGCGGAATGCGTGGTGTAGCGGTGAAATGCTTAGAGATCACGAAGAACACCGATTGCGAAGGCAGCTTGCTGGAGCGTAACTGACGTTGATGCTCGAAAGTGTGGGGAGCAAACAGGATTAGATACCCTTGTAGTC
>LST401_32959
CCTACGGGATGCAGCAGTGAGGAATATTGGTCAATGGGCGCGAGCCTGAACCAGCCAAGTAGCGTGGAGGATGAATGCCCTACGGGTTGTAAACTCCTTTTGGCGGAGGATAAAGATTGCCACGTGTGGCAAGCTGCAGGTATCCGCCGAATAAGGGCCGGCTAATTCAGTGCCAGCAGCCGCGGTAATACGGAAGGCCCGAGCGTTATCCGGATTTATTGGGTTTAAAGGGAGCGTAGGCGGGAGATCAAGTCAGCTGTGAAACTGCGCCGCTCAACGGCGCCGAGCAGTTGAAACTGGTTTCCTTGAGTCCGCAAGAGGCGCGTGGAATTCGTGGTGTAGCGGTGAAATGCATAGATATCACGAAGAACTCCGATTGCGAAGGCAGCGCGCTGGGGCGTCACTGACGCTGAAGCTCGAAGGTGCGGGTATCGAACAGGATTAGATACCCGCGTAGTC
>LST401_28569
CCTACGGGCTGCAGCAGTAGGGAATATTGCACAATGGGGGAAACCCTGATGCAGCGACGCCGCGTGAGCGAAGAAGTATCTCGGTATGTAAAGCTCTATCAGCAGGGAAGAAGATGACGGTACCTGACTAAGAAGCACCGGCTAAATACGTGCCAGCAGCCGCGGTAATACGTATGGTGCAAGCGTTATCCGGATTTACTGGGTGTAAAGGGAGCGTAGACGGAGAAGCAAGTCTGGAGTGAAAGCCCGGGGCTCAACCCCGGGACTGCTTTGGAAACTGTTATTCTTGAGTGCCGGAGAGGTAAGCGGAATTCCTAGTGTAGCGGTGAAATGCGTAGATATTAGGAGGAACACCAGTGGCGAAGGCGGCTTACTGGACGGTAACTGACGTTGAGGCTCGAAAGCGTGGGGAGCAAACAGGATTAGATACCCTTGTAGTC
>LST401_8821
CCTACGGGAGGCAGCAGTGGGGAATATTGCACAATGGGGGAAACCCTGATGCAGCGACGCCGCGTGAGTGAAGAAGTATTTCGGTATGTAAAGCTCTATCAGCAGGGAAGAAGATGACGGTACCTGAGTAAGAAGCCCCGGCTAACCACGTGCCAGCAGCCGCGGTAATACGTAGGGGGCAAGCGTTATCCGGATTTACTGGGTGTAAAGGGAGCGTAGACGGTGAAGCAAGTCTGGAGTGAAAACCCGGGGCTTAACCCCGGGATTGCTTTGGAAACTGTTTAACTGGAGTGCAGGAGAGGTAAGCGGAATTCCTAGTGTAGCGGTGAAATGCGTAGATATTAGGAGGAACACCAGTGGCGAAGGCGGCTTACTGGACGGTAACTGACGTTGAGGCTCGAAAGCGTGGGGAGCAAACAGGATTAGATACCCTAGTAGTC
>LST401_4434
CCTACGGGTCGCAGCAGTGGGGAATATTGGGCAATGGGCGAAAGCCTTACCCAGCAATGCCGCGTGAATGAAGAAGGTCTTCGGATTGTAAAGTTCTTTAGTCAGGGAAGAAGAAAGTGACGTTACCTGAAGAATAAGCCCCGGCTAACTACGTGCCAGCAGCCACGGTAATACGTAGGGGGCAAGCGTTGTCCGGAATGACTGGGCGTAAAGGGTGTGTAGGCGGTTGTGCAAGTTAGAAGTGAAGTACCTAGGGCTTAACTCAGGTGCTGCTTCTAAAACTGTATGACTAGAGTGCAGGAGAGGTTAACGGAATTCCTAGTGTAGCGGTAAAATGCGTAGATATTAGGAGGAACACCGGAGGCGAAGGCGGTTAACTGGCCTGTAACTGACGCTGAGACACGAAAGTGTGGGGAGCAAACAGGATTAGATACCCGTGTAGTC
>LST401_30761
CCTACGGGAGGCAGCAGTAGGGAATATTGCGCAATGGGGGAAACCCTGACGCAGCAACGCCGCGTGGAGGATGACACTTTTCGGAGCGTAAACTCCTTTTCTTAGGGAAGAATTCTGACGGTACCTAAGGAATAAGCCCCGGCTAACTCCGTGCCAGCAGCCGCGGTAATCCGGAGGGTGCAAGCGTTACTCGGAATCACTGGGCGTAAAGGGCGCGTAGGCGGATTATCAAGTCTCTTGTGAAATCTAATGGCTTAACCATGAAACTGCTTGGGAAACTGATAGTCTAGAGTGAGGGAGAGGCAGATGGAATTGGCGGTGTAGGGGTAAAATCCGTAGATATCACCAAGAATACCCATTGCGAAGGCGATCTGCTGGAACTCAACTGACGCTAAGGCGCGAAAGCGTGGGGAGCAAACAGGATTAGATACCCGCGTAGTC
>LST401_24180
CCTACGGGACGCAGCAGTGAGGAATATTGGTCAATGGACGGAAGTCTGAACCAGCCATGCCGCGTGCAGGATGACGGCTCTATGAGTTGTAAACTGCTTTTGTACGAGGGTAACCCCGGGTACGTGTACCCGGCTGAAAGTATCGTACGAATAAGGATCGGCTAACTCCGTGCCAGCAGCCGCGGTAATACGGAGGATCCAAGCGTTATCCGGATTTATTGGGTTTAAAGGGTGCGTAGGCGGTCAGATAAGTTAGAGGTGAAATTCCGGTGCTTAACACCGGCGCTGCCTCTAATACTGTTTGACTAGAGAGTAGTTGCGGTAGGCGGAATGTATGGTGTAGCGGTGAAATGCTTAGAGATCATACAGAACACCGATTGCGAAGGCAGCTTACCAAGCTATATCTGACGTTGAGGCACGAAAGCGTGGGGAGCAAACAGGATTAGATACCCGTGTAGTC
>LST401_13212
CCTACGGGATGCAGCAGTGGGGAATATTGCACAATGGGGGAAACCCTGATGCAGCGACGCCGCGTGAGCGAAGAAGTATTTCGGTATGTAAAGCTCTATCAGCAGGGAAGAAAATGACGGTACCTGACTAAGAAGCCCCGGCTAACTACGTGCCAGCAGCCGCGGTAATACGTAGGGGGCAAGCGTTATCCGGATTTACTGGGTGTAAAGGGAGCGTAGACGGGACAGCAAGTCTGATGTGAAAGGCGGGGGCTCAACCCCCGGACTGCATTGGAAACTGCTGACCTGGAGTACCGGAGGGGTAAGCGGAATTCCTAGTGTAGCGGTGAAATGCGTAGATATTAGGAGGAACACCGGTGGCGAAGGCGGCTTACTGGACGGTAACTGACGTTGAGGCTCGAAAGCGTGGGTATCAAACAGGATTAGATACCCTCGTAGTC
>LST401_15402
CCTACGGGTGGCAGCAGTGGGGAATATTGGGCAATGGAGGCAACTCTGACCCAGCAACGCCGCGTGAATGATGAAGGTCTTCGGATTGTAAAGTTCTGTGACGGGGGACGAACACAATGACGGTACCCCGATAGCAAGCCACGGCTAACTACGTGCCAGCAGCCGCGGTAATACGTAGGTGGCAAGCGTTATCCGGAATGACTGGGCGTAAAGGGTGCGTAGGTGGTTTAGCAAGTTGGCAGCGTAATTCCGGGGCGCAACTCCGGCGCTACTGCCAAAACTGTTGAACTTGAGTGCAGGAGGGGTAAGTGGAATTCCTAGTGTAGCGGTGGAATGCGTAGATATTAGGAGGAACAGCGGTGGCGAAGGCGACTTACTGGACTGTAACTGACACTGAGGCACGAAAGCGTGGGGAGCAAACAGGATTAGATACCCTTGTAGTC
>LST401_26383
CCTACGGGCCGCAGCAGTGAGGAATATTGGTCAATGGGCGTAAGCCTGAACCAGCCAAGTAGCGTGAGGGACGACGGCCCTATGGGTTGTAAACCTCTTTTGTACGGGGATAAAGTGTGGGACGCGTCCCATATTGCAGGTACCGTACGAATAAGGACCGGCTAATTCCGTGCCAGCAGCCGCGGTAATACGGAAGGTCCGGGCGTTATCCGGATTCATTGGGTTTAAAGGGAGCGCAGGCCGCCTTTTAAGCGTGCCGTGAAATGCCGTGGCTCAACCATGGCACTGCGGCGCGAACTGGAGGGCTTGAGTGCGCGGAAGGCAGGCGGAACTCGTGGTGTAGCGGTGAAATGCTTAGAGATCATACAGAACACCGATTGCGAAGGCAGCTTACCAAGCTATATCTGACGTTGAGGCACGAAAGCGTGGGGAGCAAACAGGATTAGATACCCGAGTAGTC
>LST401_19794
CCTACGGGCTGCAGCAGTAGGGAATATTGCGCAATGGGGGAAACCCTGATGCAGCGACGCCGCGTGGAGGAAGAAGGTCTTCGGATTGTAAACTCCTGTTGTTGGGGAAAAGAGGATGGTACCCAACAAGGAAGTGACGGCTAACTACGTGCCAGCAGCCGCGGTAAAACGTAGGTCACAAGCGTTGTCCGGAATTACTGGGTGTAAAGGGAGCGCAGGCGGGTATGCAAGTTGGGAGTGAAATACATTGGCTCAACCCATGAACTGCTCTCAAAACTGTGTATCTTGAGTAGTGCAGAGGTAGGCGGAATTCCCGGTGTAGCGGTGGAATGCGTAGATATCGGGAGGAACACCAGTGGCGAAGGCGGCCTGCTGGGCACCAACTGACGCTGAGGCTCGAAAGTGTGGGTAGCAAACAGGATTAGATACCCTCGTAGTC
>LST401_17599
CCTACGGGCCGCAGCAGTGAGGAATATTGGTCAATGGGCGTAAGCCTGAACCAGCCAAGTAGCGTGAGGGACGACGGCCCTATGGGTTGTAAACCTCTTTTGTACGGGGATAAAGTGTGGGACGCGTCCCATATTGCAGGTACCGTACGAATAAGGATCGGCTAATTCCGTGCCAGCAGCCGCGGTAATACGGAAGGTCCGGGCGTTATCCGGATTTATTGGGTTTAAAGGGAGCGCAGGCCGCCTTTTAAGCGTGCTGTGAAATGCCGTGGCTCAACCATGGCACTGCGGCGGGAACTGGGGGGCTTGAGTGCGCGGAAGGCAGGCGGAACTCGTGGTGTAGCGGTGAAATGCTTAGATATCACGAAGAACTCCGATTGCGAAGGCAGCTTGCCGCAGCGCAACTGACGCTGAGGCTCGAAAGCGCGGGTATCGAACAGGATTAGATACCCCCGTAGTC
>LST401_2234
CCTACGGGGGGCAGCAGTGAGGAATATTGGTCAATGGGCGCGAGCCTGAACCAGCCAAGTAGCGTGGAGGATGAATGCCCTACGGGTTGTAAACTCCTTTTGGCGGAGGATAAAGATTGCCACGTGTGGCAAGCTGCAGGTATCCGCCGAATAAGGGCCGGCTAATTACGTGCCAGCAGCCGCGGTAATACGGAAGGCTCGAGCGTTATCCGGATTTATTGGGTTTAAAGGGAGCGTAGGCGGGAGATCAAGTCAGCTGTGAAACTGCGCCGCTCAACGGCGCCGAGCAGTTGAAACTGGTTTCCTTGAGTCCGCAAGAGGCGCGTGGNATNCGTGGTGTAGCGGTGANATGCATAGATATCACGAAGAACTCCGATTGCGAAGGCAGCGCGCTGGGGCGGCACTGACGCTGAAGCTCGAAGGTGCGGGTATCGAACAGGATTAGATACCCTTGTAGTC
>LST401_32960
CCTACGGGCTGCAGCAGTGAGGAATATTGGTCAATGGACGGAAGTCTGAACCAGCCATGCCGCGTGCAGGATGACGGCTCTATGAGTTGTAAACTGCTTTTGTACGAGGGTAACCCCGGGTACGTGTACCCGGCTGAAAGTATCGTACGAATAAGGATCGGCTAACTCCGTGCCAGCAGCCGCGGTAATACGGAGGATCCAAGCGTTATCCGGATTTATTGGGTTTAAAGGGTGCGTAGGCGGTCAGATAAGTTAGAGGTGAAATTACGGTGCTTAACACCGGCGCTGCCTCTAATACTGTTTGACTAGAGAGTAGATGCGGTAGGCGGAATGTATGGTGTAGCGGTGAAATGCTTAGAGATCATACAGAACACCGATTGCGAAGGCAGCTTACCAAGATATATCTGACGTTGAGGCACGAAAGCGTGGGGAGCAAACAGGATTAGATACCCGGGTAGTC
>LST401_6634
CCTACGGGATGCAGCAGTGGGGAATATTGCGCAATGGGGGGAACCCTGACGCAGCCATGCCGCGTGAATGAAGAAGGCCTTCGGGTTGTAAAGTTCTTTCGGTGGTGAGGAAGGTTAGGATGTTAATAGCATACTGATTTGACGTTAGCCACAGAAGAAGCACCGGCTAACTCCGTGCCAGCAGCCGCGGTAATACGGAGGGTGCGAGCGTTAATCGGAATAACTGGGCGTAAAGGGCACGCAGGCGGGACGTTAAGTGAGATGTGAAAGCCCCGGGCTTAACCTGGGAACAGCATTTCATACTGGCGTACTAGAGTACTTCAGGGAGGGGTAGAATTCCACGTGTAGCGGTGAAATGCGTAGAGATGTGGAGGAATACCGAAGGCGAAGGCAGCCCCTTGGGAAGATACTGACGCTCATGTGCGAAAGCGTGGGGAGCAAACAGGATTAGATACCCGGGTAGTC
>LST401_30762
CCTACGGGGTGCAGCAGTGAGGAATATTGGTCAATGGACGGGAGTCTGAACCAGCCAAGTAGCGTGAGGGACGACGGCCCTATGGGTTGTAAACCTCTTTTGTACGGGGATAAAGTGTGGGACGCGTCCCATATTGCAGGTACCGTACGAATAAGGACCGGCTAATTCCGTGCCAGCAGCCGCGGTAATACGGAAGGTCCGGGCGTTATCCGGATTCATTGGGTTTAAAGGGAGCGCAGGCCGCCTTTTAAGCGTGCCGTGAAATGCCGTGGCTCAACCATGGCACTGCGGCGCGAACTGGAGGGCTTGAGTGCGCGGAAGGCAGGCGGAACTCGTGGTGTAGCGGTGAAATGCTTAGATACCACGAAGAACTCCGATTGCGAAGGCAGCCTGCCGCAGCGCAACTGACGCTGAGGCTCGAAAGCGCGGGTATCGAACAGGATTAGATACCCCGGTAGTC
>LST401_24
CCTACGGGGTGCAGCAGTGGGGAATATTGCGCAATGGGGGGAACCCTGACGCAGCCATGCCGCGTGAATGAAGAAGGCCTTCGGGTTGTAAAGTTCTTTCGGTGGTGAGGAAGGTTAGGATGTTAATAGCATACTGATTTGACGTTAGCCACAGAAGAAGCACCGGCTAACTCCGTGCCAGCAGCCGCGGTAATACGGAGGGTGCGAGCGTTAATCGGAATAACTGGGCGTAAAGGGCACGCAGGCGGGACGTTAAGTGAGATGTGAAAGCCCCGGGCTTAACCTGGGAACAGCATTTCATACTGGCGTACTAGAGTACTTTAGGGAGGGGTAGAATTCCACGTGTAGCGGTGAAATGCGTAGAGATGTGGAGGAATACCGAAGGCGAAGGCAGCCCCTTGGGAAGATACTGACGCTCATGTGCGAAAGCGTGGGGAGCAAACAGGATTAGATACCCGCGTAGTC
>LST401_8822
CCTACGGGATGCAGCAGTGGGGAATCTTGCGCAATGGGCGAAAGCCTGACGCAGCGACGCCGCGTGCGGGACGAAGGCCTTCGGGTCGTAAACCGCTTTCAGCAGGGACGAGGGGGCAACCTGACGGTACCTGCAGAAGAAGCCCCGGCTAACTACGTGCCAGCAGCCGCGGTAATACGTAGGGGGCGAGCGTTATCCGGATTCATTGGGCGTAAAGCGCTCGTAGGCGGTCCGTTAGGTCGGGAGTCAAATCCGGGGGCTCAACCCCCGCCCGCTCCCGATACCGGCGGACTTGAGTTTGGTAGGGGAAGGCGGAATTCCAAGTGTAGCGGTGGAATGCGCAGATATTTGGAAGAACACCGGTGGCGAAGGCGGCCTTCTGGGCCACAACTGACGCTGAGGAGCGAAAGCTAGGGGAGCGAACAGGATTAGATACCCTAGTAGTC
>LST401_28570
CCTACGGGACGCAGCAGTGGGGAATATTGCACAATGGGGGAAACCCTGATGCAGCGACGCCGCGTGAGTGAAGAAGTATTTCGGTATGTAAAGCTCTATCAGCAGGGAAGAAAATGACGGTACCTGACTAAGAAGCCCCGGCTAACTACGTGCCAGCAGCCGCGGTAATACGTAGGGGGCAAGCGTTATCCGGATTTACTGGGTGTAAAGGGAGCGTAGACGGTAATGCAAGTCTGGAGTGAAAACCCGGGGCTCAACCCCGGGACTGCTTTGGAAACTGTATAACTGGAGTGCCGGAGAGGTAAGCGGAATTCCTAGTGTAGCGGTGAAATGCGTAGATATTGGGAGGAACACCAGTGGCGAAGGCGGCCTGCTGGACATTAACTGACGCTGAGGCGCGAAAGCGTGGGGAGCAAACAGGATTAGATACCCTCGTAGTC
>LST401_21988
CCTACGGGCGGCAGCAGTGAGGAATATTGGTCAATGGGCGTAAGCCTGAACCAGCCAAGTAGCGTGAGGGACGACGGCCCTATGGGTTGTAAACCTCTTTTGTACGGGGATAAAGTGTGGGACGTGTCCCATATTGCAGGTACCGTACGAATAAGGACCGGCTAATTCCGTGCCAGCAGCCGCGGTAATACGGAAGGTCCGGGCGTTATCCGGAATCATTGGGTTTAAAGGGAGCGCAGGCCGCCTTTTAAGCGTGCCGTGAAATGCCGTGGCTCAACCATGGCACTGCGGCGCGAACTGGAGGGCCTGAGTGCGCGGAAGGCAGGTGGAACTCGTGGTGTAGCGGTGAAATGCTTAGATATCACGAAGAACTCCGATTGCGAAGGCAGCCTGCCGCAGCGCAACTGACGCTGAGGCTCGAAAGCGCGGGTATCGAACAGGATTAGATACCCCTGTAGTC
>LST401_13213
CCTACGGGCTGCAGCAGTAGGGAATATTGCGCAATGGGGGAAACCCTGACGCAGCAACGCCGCGTGGAGGATGACACTTTTCGGAGCGTAAACTCCTTTTCTTAGGGAAGAATTCTGACGGTACCTAAGGAATAAGCACCGGCTAACTCCGTGCCAGCAGCCGCGGTAATACGGAGGGTGCAAGCGTTACTCGGAATCACTGGGCGTAAAGGGCGCGTAGGCGGATTATCAAGTCTCTTGTGAAATCTAATGGCTTAACCATTAAACTGCTTGGGAAACTGATAGTCTAGAGTGAGGGAGAGGCAGATGGAATTGGTGGTGTAGGGGTAAAATCCGTAGATATCACCAAGAATACCCATTGCGAAGGCGATCTGCTGGAACTCAACTGACGCTAAGGCGCGAAAGCGTGGGGAGCAAACAGGATTAGATACCCGGGTAGTC
>LST401_24181
CCTACGGGCCGCAGCAGTAGGGAATCTTCCACAATGGACGCAAGTCTGATGGAGCAAAGCCGCGTGAGTGAAGAAGGTTTTCGGATCGTAAAGCTCTGTTGTTGGTGAAGAAGGATTGAGGTAGTAACTGGCCTTTATTTGACGGTAATCAACCAGAAAGTCACGGCTAACTACGTGCCAGCAGCCGCGGTAATACGTAGGTGGCAAGCGTTGTCCGGATTTATTGGGCGTAAAGCGAGCGCAGGCGGAAGAATAAGTCTGATGTGAAAGCCCTCGGCTTAACCGAGGAAATGCATCGGAAACTGTTTTTCTTGAGTGCAGAAGAGGAGAGTGGAACTCCATGGGTAGCGGTGGAATGCGTAGATATATGGAAGAACACCAGTGGCGAAGGCGGCTCTCTGGTCTGCAACTGAAGCTGAGGCTCGAAAGCATGGGTAGCGAACAGGATTAGATACCCCTGTAG
>LST401_26384
CCTACGGGTGGCAGCAGTGGGGAATCTTCCGCAATGAGCGAAAGCCTGACGGAGCAACGCCGCGTGAACGATGAAGGTCTTAGGATCGTAAAGTTCTGTTGTTCGGGACGAAGGGTAAGAATAATAATACGGTTTTTATTTGACGGTACCTAACGAGGAAGCCACGGCTAACTACGTGCCAGCATCCGCGGTAATACGTAGGCGGCAAGCGTTGTCCGGAATTATTGGGCGGAAAGGGAGCGCAGGCGGGAAACTAAGCGGATCTTAAAAGTGCGGGGCTCAACCCCGTGATGGGGTCCGAACTGGTTTTCTTGAGTGCAGGAGAGGAAAGCGGAATTCCCAGTGTAGCGGTGAAATGCGTAGATATTGGGAAGAACACCAGTGGCGAAGGCGGCTTTCTGGACTGTAACTGACGCTGAGGCTCGAAAGCTAGGGTAGCGAACGGGATTAGATACCCTTGTAGTC
>LST401_17600
CCTACGGGATGCAGCAGTAGGGAATATTGCGCAATGGGGGAAACCCTGACGCAGCAACGCCGCGTGGAGGATGACACTTTTCGGAGCGTAAACTCCTTTTCTTAGGGAAGAATTCTGACGGTACCTAAGGAATAAGCACCGGCTAACTCCGTGCCAGCAGCCGCGGTAATACGGAGGGTGCAAGCGTTACTCGGAATCACTGGGCGTAAAGGGCGCGTAGGCGGATTATCAAGTCTCTTGTGAAATCTAATGGCTTAACCATTAAACTGCTTGGGAAACTGATAGTCTAGAGTGAGGGAGAGGAAGATGGAATTGGTGGTGTAGGGGTAAAATCCGTAGATATCACCAAGAATACCCATTGCGAAGGCGATCTGCTGGAACTCAACTGACGCTAAGGCGTGAAAGCGTGGGGAGCAAACAGGATTAGATACCCGAGTAGTC
>LST401_15403
CCTACGGGGCGCAGCAGTGGGGAATCTTGCACAATGGGGGAAACCCTGATGCAGCGACGTCGCGTGAGTGAAGAAGTATTTCGGTATGTAAAGCTCTATCAGCAGGGAAGAAAATGACGGTACCTGACTAAGAAGCCCCAGCTAACTACGTGCCAGCAGCCGCGGTAATAAGTAGGGGGCAAGCGTTATCCGGATTTACTGGGTGTAAAGGGAGCGTAGACGGCGAAGCAAGTCTGAAGTGAAAACCCAGGGCTCAACCCTGGGACTGCTTTGGAAACTGTTTTGCTAGAGTGCTGGAGAGGTAAGTGGAATTCCTAGTGTAGCGGGGAAATGCGTAGATATTAGGAGGAACACCAGTGGCGAAGGCGGCTTACTGGACAGTAACTGACGTTGAGGCTCGAAAGCGTGGGGAGCAAACAGGATTAGATACCCGAGTAGTC
>LST401_19795
CCTACGGGGGGCAGCAGTGGGGAATATTGGGCAATGGGCGAAAGCCTTACCCAGCAATGCCGCGTGAATGAAGAAGGTCTTCGGATTGTAAAGTTCTTTAGTCAGGGAAGAAGAAAGTGACGTTACCTGAAGAATAAGCCCCGGCTAACTACGTGCCAGCAGCCGCGGTAATACGTAGGGGGCAAGCGTTGTCCGGCATGACTGGGCGTAAAGGGTGTGTAGTCGGTTGTGCAAGTTAGAAGTGAAATACCTAGGGCTTAACTCAGGTGCTGCTTCTAAAACTGTATGACTAGAGTGCAGGAGAGGTTAACGGAATTCCTAGTGTAGCGGTAAAATGCGTAGATATTAGGAGGAACACCGGAGGCGAAGGCGGTTAACTGGCCTGTAACTGACGCTGAGACACGAAAGTGTGGGGAGCAAACAGGATTAGATACCCTAGTAGTC
>LST401_32961
CCTACGGGATGCAGCAGTGAGGAATATTCCGCAATGGGCGAAAGCCTGACGGAGCCATGCCGCGTGAACGAAGAAGGTCCTCTGGATTGTAAAGTTCTTTAGTCAGGGACGAAAAAAATGACGGTACCTGAAGAATAAGCCCCGGCTAACTACGTGCCAGCAGCCGCGGTAATACGTAGGGGGCAAGCGTTGTCCGGAATGACTGGTAGTAAAGGGTGTGTAGGTGGTTTGTCAAGTTAGGAGTGAAATACCCGGGCTTAACCCGGGTGCTGCTTTTAAGACTGGCAGACTTGAGTTCAGGAGAGGCTATCGGAATTCCTAGTGTAGCGGTGAAATGCTTAGATATCACGAAGAACTCCGATTGCGAAGGCAGCTTGCTGGAGCGTAACTGACGTTGATGCTCGAAAGTGTGGGTATCAAACAGGATTAGATACCCCGGTAGTC
>LST401_25
CCTACGGGACGCAGCAGTGAGGAATATTGGTCAATGGGCGAGAGCCTGAACCAGCCAAGTAGCGTGAAGGATGACTGCCCTATGGGTTGTAAACTTCTTTTATACGGGAATAACAAGCGGCACGTGTGCCACTCTGCATGTACCGTATGAATAAGCATCGGCTAACTCCGTGCCAGCAGCCGCGGTAATACGGAGGATGCGAGCGTTATCCGGATTTATTGGGTTTAAAGGGAGCGTAGACGGGTCCTTAAGTCAGTTGTGAAAGTTTGCGGCTCAACCGTAAAATTGCAGTTGATACTGGGGACCTTGAGTGCGGCAGAGGCAGGCGGAATTCGTGGTGTAGCGGGGAAATGCTTAGATATCACGAAGAACTCCGATTGCGAAGGCAGCTTGCTGGACCGTAACTGACGTTGATGCTCGAAAGTGCGGGTATCAAACAGGATTAGATACCCGAGTAGTC
>LST401_6635
CCTACGGGGGGCAGCAGTGAGGAATATTGGTCAATGGGCGAGAGCCTGAACCAGCCAAGTAGCGTGAAGGATGACTGCCCTACGGGTTGTAAACTTCTTTTATAAGGGAATAAAGTTCTCTACGTGTAGAGTTTTGTATGTACCTTATGAATAAGCATCGGCTAACTCCGTGCCAGCAGCCGCGGTAATACGGAGGATGCGAGCGTTATCCGGATTTATTGGGTTTAAAGGGAGCGTAGACGGCCGTTCAAGTCAGCTGTGAAATGGTGCGGCTCAACCGTAGCACTGCAGTTGAAACTGGACGGCTTGAGTGCAGTTGAGGCAGGCGGAATTCGTGGTGTAGCGGTGAAATGCTTAGATATCACGAAGAACCCCGATTGCGAAGGCAGCCTGCTAAGCTGCAACTGACGTTGAGGCTCGAAAGTGTGGGTATCAAACAGGATTAGATACCCGAGTAGTC
>LST401_11015
CCTACGGGTGGCAGCAGTGAGGAATATTGGTCAATGGACGCAAGTCTGAACCAGCCATGCCGCGTGCAGGAAGACGGCTCTATGAGTTGTAAACTGCTTTTGTACGAGGGTAAACTCGGATACGTGTATCCGACTGAAAGTATCGTACGAATAAGGATCGGCTAACTCCGTGCCAGCAGCCGCGGTAATACGGAGGATCCAAGCGTTATCCGGATTTATTGGGTTTAAAGGGTGCGTAGGCGGTTTGATAAGTTAGAGGTGAAAGCTCGGGGCTTAACTCCGAGACTGCCTCTAATACTGTTGAGCTAGAGAGTAGTTGCGGTAGGCGGAATGTATGGTGTAGCGGTGAAATGCGTAGAGATCATACAGAACACCGATTGCGAAGGCAGCTTACCAAACTATATCTGACGTTGAGGCACGAAAGCGTGGGGAGCAAACAGGATTAGATACCCTTGTAGTC
>LST401_8823
CCTACGGGGCGCAGCAGTAGGGAATATTGCGCAATGGGGGAAACCCTGACGCAGCAACGCCGCGTGGAGGATGACACTTTTCGGAGCGTAAACTCCTTTTCTTAGGGAAGAATTCTGACGGTACCTAAGGAATAAGCACCGGCTAACTCCGTGCCAGCAGCCGCGGTAATACGGAGGGTGCAAGCGTTACTCGGAATCACTGGGCGTAAAGGGCGCGTAGGCGGATTATCAAGTCTCTTGTGAAATCTAATGGCTTAACCATTAAACTGCTTGGGAAACTGATAGTCTAGAGTGAGGGAGAGGCAGATGGAATTGGTGGTGTAGGGGTAAAATCCGTAGATATCACCAAGAATACCCATTGCGAAGGCGATCTGCTGGAACTCAACTGACGCTAAGGCGCGAAAGCGTGGGGAGCAAACAGGATTAGATACCCTCGTAGTC
>LST401_28571
CCTACGGGTGGCAGCAGTAGGGAATCTTCGGCAATGGACGCAAGTCTGACCGAGCAACGCCGCGTGAGTGAAGAAGGTTTTCGGATCGTAAAACTCTGTTGTTAGAGAAGAACAAGGATGAGAGTGGAAAGTTCATCCCTTGACGGTATCTAACCAGAAAGCCACGGCTAACTACGTGCCAGCAGCCGCGGTAATACGTAGGTGGCAAGCGTTGTCCGGATTTATTGGGCGTAAAGCGAGCGCAGGCGGTCTTTTAAGTCTGATGTGAAAGCCCCCGGCTTAACCGGGGAGGGTCATTGGAAACTGGGAGACGTGAGTGCAGAAGAGGAAAGCGGAATTCCATGTGTAGCGGTGAAATGCGTAGATATTGGGAAGAACACCAGTGGCGAAGGCGGCTTTCTGGACTGTAACGGACGCTGAGGCTCGAAAGCTAGGGTAGCGAACGGGATTAGATACCCTAGTAGTC
>LST401_21989
CCTACGGGATGCAGCAGTGGGGAATATTGCACAATGGGGGAAACCCTGATGCAGCGACGCCGCGTGGAGGAAGAAGGTCTTCGGATTGTAAACTCCTGTTGTTGGGGAAAAGAAGGATGGTACCCAACAAGGAAGTGACGGCTAACTACGTGCCAGCAGCCGCGGTAAAACGTAGGTCACAAGCGTTGTCCGGAATTACTGGGTGTAAAGGGAGCGCAGGCGGGTATGCAAGTTGGAAGTGAAATACATGGGCTCAACCCATGAACTGCTTTCAAAACTGTGTATCTTGAGTAGTGCAGAGGTAGGCGGAATTCCCGGTGTAGCGGTGGAATGCGTAGATATCGGGAGGAACACCAGTGGCGAAGGCGGCCTACTGGGCACCAACTGACGCTGAGGCTCGAAAGTGTGGGTAGCAAACAGGATTAGATACACTTGTAGTC
>LST401_30763
CCTACGGGACGCAGCAGTGGGGAATATTGGGCAATGGGCGCAAGCCTGACCCAGCCACGCCGCGTGAAGGAAGAAGGCCCTCGGGTTGTAAACTTCTTTTGTCAGGGACGAACAGATGACGGTACCTGACGAATAAGCTCCGGCTAACTACGTGCCATCAGCCGCGGTAATACGTAGGGCGCAAGCGTTATCCGGATTTACTGGGTGTAAAGGGCGTGTAGGCGGGAATGTAAGTCAGATGTGAAAACTATGGGCTCAACCCATAGCCTGCATTTGAAACTGGATTTCTTGAGTACTGGAGAGGCAGACGGAATTCCTAGTGTAGCGGTGAAATGCGTAGATATTAGGAGGAACACCAGTGGCGAAGGCGGTCTGCTGGACAGCAACTGACGCTGAGGCGCGAAAGCGTGGGGAGCAAACAGGATTAGATACCCCCGTAGTC
>LST401_24182
CCTACGGGGTGCAGCAGTAGGGAATATTGCGCAATGGGGGAAACCCTGACGCAGCAACGCCGCGTGGAGGAAGAAGGTCTTCGGATTGTAAACTCCTGTTGTTGGGGAAAAGAAGGATGGTACCCAACAAGGAAGTGACGGCTAACTACGTGCCAGCAGCCGCGGTAAAACGTAGGTCACGAGCGTTGTCCGGAATTACTGGGTGTAAAGGGAGCGCAGGCGGGTATGCAAGTTGGGAGTGAAATACATGGGCTCAACCCATGTACTGCTCTCAAAACTGTGTATCTTGAGTAGTGCAGAGGTAGGAGGAATTCCCGGTGTAGCGGTGGAATGCGTAGATATCGGGAGGAACACCAGTGGCGAAGGCGGCCTACTGGGCACCAACTGACGCTGAGGCTCGAAAGTGTGGGTAGCAAACAGGATTAGATACCCTAGTAGTC
>LST401_26385
CCTACGGGCGGCAGCAGTGAGGAATATTGGTCAATGGGCGAGAGCCTGAACCAGCCAAGTAGCGTGAAGGATGAAGGTCCTACGGATTGTAAACTTCTTTTATAAGGGAATAAACCCTCCCACGTGTGGGAGCTTGTATGTACCTTATGAATAAGCATCGGCTAACTCCGTGCCAGCAGCCGCGGTAATACGGAGGATGCGAGCGTTATCCGGATTTATTGGGTTTAAAGGGAGCGCAGACGGGTCGTTAAGTCAGCTGTGAAAGTTTGGGGCTCAACCTTAAAATTGCAGTTGATACTGGCGTCCTTGAGTGCGGTTGAGGTGTGCGGAATTCGTGGTGTAGCGGTGAAATGCTTAGATATCACGAAGAACTCCGATTGCGAAGGCAGCACACTAAGCCGTAACTGACGTTCATGCTCGAAAGTGTGGGTATCAAACAGGATTAGATACCCTGGTAGTC
>LST401_17601
CCTACGGGATGCAGCAGTGAGGAATATTGGTCAATGGACGGAAGTCTGAACCAGCCATGCCGCGTGCAGGATGACGGCTCTATGAGTTGTAAACTGCTTTTGTACGAGGGTAACCCCGGGTACGTGTACCCGGCTGAAAGTATCGTACGAATAAGGATCGGCTAACTCCGTGCCAGCAGCCGCGGTAATACGGAGGATCCAAGCGTTATCCGGATTTATTGGGTTTAAAGGGTGCGTAGGCGGTCAGATAAGTTAGAGGTGAAATTCCGGTGCTTAACACCGGCGCTGCCTCTAATACTGTTTGACTAGAGAGTAGTTGCGGTAGGCGGAATGTATGGTGTAGCGGTGAAATGCTTAGAGATCATACAGAACACCGATTGCGAAGGCAGCTTACCAAGCTATATCTGACGTTGAGGCACGAAAGCGTGGGGAGCAAACAGGATTAGATACCCTCGTAGTC
>LST401_13214
CCTACGGGGGGCAGCAGTGGGGAATATTGGGCAATGGAGGCAACTCTGACCCAGCAACGCCGCGTGAATGATGAAGGTCTTCGGATTGTAAAGTTCTGTGACGGGGGACGAACACAATGACGGTACCCCGATAGCAAGCCACGGCTAACTACGTGCCAGCAGCCGCGGTAATACGTAGGTGGCAAGCGTTATCCGGAATGACTGGGCGTAAAGGGTGCGTAGGTGGTTTAGCAAGTTGGCAGCGTAATTCCGGGGCTCAACTCCGGCGCTACTGCCAAAACTGTTGAACTTGAGTGCAGGAGGGGTGAATGGAATTCCTAGTGTAGCGGTGGAATGCGTAGATATTAGGAAGAACACCAGCGGCGAAGGCGATTCACTGGACTGTAACTGACACTGAGGCACGAAAGCGTGGGGAGCAAACAGGATTAGATACCCTAGTAGTC
>LST401_6636
CCTAGGGGTGCAGCAGTGAGGAATATTGGTCAATGGGCGTAAGCCTGAACCAGCCAAGTAGCGTGAGGGACGACGGCCCTATGGGTTGTAAACCTCTTTTGTACGGGGATAAAGTGTGGGACGTGTCCCATATTGCAGGTACCGTACGAATAAGGACCGGCTAATTCCGTGCCAGCAGCCGCGGTAATACGGAAGGTCCGGGCGTTATCCGGATTCATTGGGTTTAAAGGGAGCGCAGGCCGCCTTTTAAGCGTGCCGTGAAATGCCGTGGCTCAACCATGGCACTGCGGCGCGAACTGGAGGGCTTGAGTGCGCGGAAGGCAGGCGGAACTCGTGGTGTAGCGGTGAAATGCTTAGATATCACGAAGAACTCCGATTGCGAAGGCAGCCTGCCGCAGCGCAACTGACGCTGAGGCTCGAAAGCGCGGGTATCAAACAGGATTAGATACCCTTGTAGTC
>LST401_32962
CCTACGGGCCGCAGCAGTGAGGAATATTGGTCAATGGGCGCGAGCCTGAACCAGCCAAGTAGCGTGAAGGATGACTGCCCTATGGGTTGTAAACTTCTTTTATACGGGAATAAAGTCCGGCACGTGTGCCGGTTTGCATGTACCGTATGAATAAGGATCGGCTAACTCCGTGCCAGCAGCCGCGGTAATACGGAGGATCCGAGCGTTATCCGGATTTATTGGGTTTAAAGGGAGCGTAGGCCGGCTTGTAAGTCAGTTGTGAAAACCGCGGGCTCAACCTGCGGCGTGCAATTGAAACTGCAGGCCTTGAGTGCGCGCAGGGATGCTGGAATTCGTGGTGTAGCGGTGAAATGCTTAGATATCACGAAGAACTCCGATCGCGAAGGCAGGTGTCCGGCGCGTCACTGACGCTGAGGCTCGAAGGTGCGGGTATCAAACAGGATTAGATACCC
>LST401_15404
CCTACGGGCCGCAGCAGTGGGGAATCTTGCGCAATGGGGGGAACCCTGACGCAGCGACGCCGCGTGCGGGATGGAGGCCTTCGGGTCGTGAACCGCTTTCAGCAGGGACGAGACTGACGGTACCTGCAGAAGAAGCCCCAGCTAACTACGTGCCAGCAGCCGCGGTAATACGTAGGGGGCGAGCGTTATCCGGATTCATTGGGCGTAAAGCGCGCGTAGGCGGCCGCGCAGGCGGGGGGTCAAATCCCGGGGCTCAACCCCGGGCCGCCCCCCGAACCGCGCGGCTTGGGTCCGGCAGGGGAGGGTGGAACGCCCGGTGTAGCGGTGGAATGCGCAGATATCGGGCGGAACACCGGTGGCGAAGGCGGCCCTCTGGGCCGGCACCGACGCTGAGGCGCGAGAGCTAGGGGAGCGAACAGGATTAGATACCCTCGTAGTC
>LST401_26
CCTACGGGTGGCAGCAGTGAGGAATATTGGTCAATGGACGGAAGTCTGAACCAGCCATGCCGCGTGCAGGATGACGGCTCTATGAGTTGTAAACTGCTTTTGTACGAGGGTAACCCCGGGTACGTGTACCCGGCTGAAAGTATCGTACGAATAAGGATCGGCTAACTCCGTGCCAGCAGCCGCGGTAATACGGAGGATCCAAGCGTTATCCGGATTTATTGGGTTTAAAGGGTGCGTAGGCGGTCAGATAAGTTAGAGGTGAAATTCCGGTGCTTAACACCGGCGCTGCCTCTAATACTGTTTGACTAGAGAGTAGTTGCGGTAGGCGGAATGTATGGTGTAGCGGTGAAATGCTTAGAGATCATACAGAACACCGATTGCGAAGGCAGCTTACCAAGCTATATCTGACGTTGAGGCACGAAAGCGTGGGGAGCAAACAGGATTAGATACCCGGGTAGTC
>LST401_19796
CCTACGGGGCGCAGCAGTGGGGAATATTGCACAATGGGGGAAACCCTGATGCAGCGACGCCGCGTGGAGGAAGAAGGTCTTCGGATTGTAAACTCCTGTTGTTGGGGAAAAGAAGGATGGTACCCAACAAGGAAGTGACGGCTAACTACGTGCCAGCAGCCGCGGTAAAACGTAGGTCACGAGCGTTGTCCGGAATTACTGGGTGTAAAGGGAGCGCAGGCGGGTATGCAAGTTGGGAGTGAAATACATGGGCTCAACCCATGAACTGCTCTCAAAACTGTGTATCTTGAGTAGTGCAGAGGTAGGCGGAATTCCCGGTGTAGCGGTGGAATGCGTAGATATCGGGAGGAACACCAGTGGCGAAGGCGGCCTACTGGGCACCAACTGACGCTGAGGCTCGAAAGTGTGGGTAGCAAACAGGATTAGATACCCCAGTAGTC
>LST401_2236
CCTACGGGCGGCAGCAGTGGGGAATATTGGGCAATGGGCGCAAGCCTGACCCAGCAACGCCGCGTGAAGGAAGAAGGCCCTCGGGTTGTAAACTTCTTTTGTCAGGGACGAAGCAAGTGACGGTACCTGACGAATAAGCCACGGCTAACTACGTGCCAGCAGCCGCGGTAATACGTAGGTGGCAAGCGTTATCCGGATTTACTGGGTGTAAAGGGCGTGTAGGCGGGATTGCAAGTCAGATGTGAAAACCACGGGCTCAACCTGTGGCCTGCATTTGAAACTGTAGTTCTTGAGTACTGGAGAGGCAGGCGGNATNCCCTGTGTAGCGGTGANATGCGTAGATATAGGGAGGAACACCAGTGGCGAAGGCGGCCTGCTGGACAGCAACTGACGCTGAGGCGCGAAAGCGTGGGGAGCAAACAGGATTAGATACCCCCGTAGTC
>LST401_11016
CCTACGGGGCGCAGCAGTGGGGAATATTGCACAATGGGGGAAACCCTGATGCAGCGACGCCGCGTGAGTGAAGAAGTATTTCGGTATGTAAAGCTCTATCAGCAGGGAAGAAAATGACGGTACCTGACTAAGAAGCCCCGGCTAACTACGTGCCAGCAGCCGCGGTAATACGTAGGGGGCAAGCGTTATCCGGATTTACTGGGTGTAAAGGGAGCGTAGACGGCAAAGCAAGTCTGAAGTGAAAGCCCGGGGCTTAACCTCGGGACTGCTTTGGAAACTGTTTAGCTAGAGTGCCGGAGAGGTAAGCGGAATTCCTAGTGTAGCGGTGAAATGCGTAGATATTGGGAAGAACACCAGTGGCGAAGGCGGCTTTCTGGACTGTAACTGACGCTGAGGCTCGAAAGCTAGGGTAGCGAACGGGATTAGATACCCTTGTAGTC
>LST401_21990
CCTACGGGCTGCAGCAGTGAGGAATATTGGTCAATGGTCGGCAGACTGAACCAGCCAAGTCGCGTGAGGGAAGACGGCCCTACGGGTTGTAAACCTCTTTTGTCGGAGAGTAAAGAGCGTCACGCGTGGCGCGTTGCAAGTATCCGAAGAAAAAGCATCGGCTAACTCCGTGCCAGCAGCCGCGGTAATACGGAGGATGCGAGCGTTATCCGGATTTATTGGGTTTAAAGGGTGCGTAGGCGGCACACCAAGTCAGCGGTGAAATCCCCGGGCTCAACCCGGGATCTGCCGTTGAAACTGGGGAGCTAGCGTGCACAAGAGGCAGGCGGAATGCGTGGTGTAGCGGTGAAATGCATAGATATCACGCAGAACCCCGATTGCGAAGGCAGCCTGCTAGGGTGCGACGGACGCTGAGGCACGAAAGCGTGGGTATCGAACAGGATTAGATACCCCCGTAGTC
>LST401_28572
CCTACGGGCTGCAGCAGTGGGGAATATTGGGCAATGGGCGCAAGCCTGACCCAGCAACGCCGCGTGAAGGAAGAAGGCTCTCGGGTTGTAAACTTCTTTTAAGAGGGACGAAACAAATGACGGTACCTCTTGAATAAGCCACGGCTAACTACGTGCCAGCAGCCGCGGTAATACGTAGGTGGCGAGCGTTATCCGGATTTAATGGGTGTAAAGGGCGTGTAGGCGGGAAGGCAAGTCAGATGTGAAAACTATGGGCTCAACCCATAGCCTGCATTTGAAACTGTTTTTCTTGAGTGATGGAGAGGCAGGCGGAATTCCGTGTGTAGCGGTGAAATGCGTAGATATACGGAGGAACACCAGTGGCGAAGGCGGCCTGCTGGACATTAACTGACGCTGAGGCGCGAAAGCGTGGGGAGCAAACAGGATTAGATACCCTTGTAGC
>LST401_30764
CCTACGGGTGGCAGCAGTGGGGGATATTGCACAATGGAGGAAACTCTGATGCAGCGACGCCGCGTGAGGGAAGACGGTCTTCGGATTGTAAACCTCTGTCTTTAGGGACGAAAAAATGACGGTACCTAAGGAGGAAGCCACGGCTAACTACGTGCCAGCAGCCGCGGTAATACGTAGGTGGCAAGCGTTGTCCGGAATTACTGGGTGTAAAGGGAGCGTAGGCGGGGAGACAAGTTGAATGTTTAAACTATCGGCTCAACTGATAGTCGCGTTCAAAACTATCACTCTTGAGTGCAGTAGAGGTAGGCGGAATTCCTAGTGTAGCGGTGAAATGCGTAGATATTAGGAGGAACACCAGTGGCGAAGGCGGCCTACTGGGCTGTAACTGACGCTGAGGCTCGAAAGCGTGGGTAGCAAACAGGATTAGATACCCCGGTAGTC
>LST401_4437
CCTACGGGATGCAGCAGTGGGGAATATTGCACAATGGGGGAAACCCTGATGCAGCGACGCCGCGTGAGTGAAGAAGTATTTCGGTATGTAAAGCTCTATCAGCAGGGAAGAAAATGACGGTACCTGACTAAGAAGCCCCGGCTAACTACGTGCCAGCAGCCGCGGTAATACGTAGGGGGCAAGCGTTATCCGGATTTACTGGGTGTAAAGGGAGCGTAGACGGCGAAGCAAGTCTGAAGTGAAAACCCAGGGCTCAACCCTGGGACTGCTTTGGAAACTGTTTTGCTAGAGTGCTGGAGAGGTAAGCGGAATTCCTAGTGTAGCGGTGAAATGCGTAGATATTAGGAGGAACACCAGTGGCGAAGGCGGCTTACTGGACGGTAACTGACGCTGAGGCTCGAAAGCTAGGGTAGCGAACGGGATTAGATACCCGCGTAGTC
>LST401_17602
CCTACGGGATGCAGCAGTGGGGAATATTGCGCAATGGGCGAAAGCCTGACGCAGCGACGCCGCGTGAGGGATGAAGGTCTTCGGATCGTAAACCTCTGTCAGAAGGGAAGAACGTACTGTGTGCTAATCAGCGCAGTAGTGACGGTACCTTCAAAGGAAGCACCGGCTAACTCCGTGCCAGCAGCCGCGGTAATACGGAGGGTGCAAGCGTTAATCGGAATCACTGGGCGTAAAGCGCACGTAGGCTGTCGTGTAAGTCAGGGGTGAAAGCCCACGGCTCAACCGTGGAATTGCCCTTGATACTGCATGACTGGAAGCCGGGAGAGGGTGGCGGAATTCCAGGTGTAGGAGTGAAATCCGTAGATAGCTGGAGGAACATCAGTGGCGAAGGCGGCCACCTGGACCGGTATTGACGCTGAGGTGCGAAAGCGTGGGGAGCAAACAGGATTAGATACCCCAGTAGTC
>LST401_15405
CCTACGGGGTGCAGCAGTGAGGAATATTGGTCAATGGGCGTAAGCCTGAACCAGCCAAGTAGCGTGAGGGACGACGGCCCTATGGGTTGTAAACCTCTTTTGTACGGGGATAAAGTGTGGGACGCGTCCCATATTGCAGATACCGTACGAATAAGGACCGGCTAATTCCGTGCCAGCAGCCGCGGTAATACGGAAGGTCCGGGCGTTATCCGGATTCATTGGGTTTAAAGGGAGCGCAGGCCGCCTTTTAAGCGTGCCGTGAAATGCCGTGGCTCAACCATGGCACTGCGGCGCGAACTGGAGGGCTTGAGTGCGCGGAAGGCAGGCGGAACTCGTGGTGTAGCGGTGAAATGCATAGATATCACGCAGAACCCCGATTGCGAAGGCAGCTTACCAAGCCATGACTGACACTGAGGCACGAAAGCGTGGGTATCGAACAGGATTAGATACCCTGGTAGTC
>LST401_2237
CCTACGGGGGGCAGCAGTGAGGAATATTGGTCAATGGGCGAGAGCCTGAACCAGCCAAGTAGCGTGAAGGATGACTGCCCTATGGGTTGTAAACTTCTTTTATACGGGAATAACATCATCCACGTGTGGGTGTCTGCATGTACCGTATGAATAAGCATCGGCTAACTCCGTGCCAGCAGCCGCGGTAATACGGAGGATGCGAGCGTTATCCGGATTTATTGGGTTTAAAGGGAGCGTAGACGGGTCCTTAAGTCAGTTGTGAAAGTTTGCGGCTCAACCGTAAAATTGCAGTTGATACTGGGGACCTTGAGTGCGGCAGAGGCAGGCGGNATNCGTGGTGTAGCGGTGANATGCTTAGATATCACGAAGAACTCCGATTGCGAAGGCAGCTTGCTGGACCGGAACTGACGTTGATGCTCGAAAGTGCGGGTATCAAACAGGATTAGATACCCTAGTAGTC
>LST401_27
CCTACGGGGTGCAGCAGTAGGGAATATTGCGCAATGGGGGAAACCCTGACGCAGCAACGCCGCGTGGAGGATGACACTTTTCGGAGCGTAAACTCCTTTTCTTAGGGAAGAATTCTGACGGTACCTAAGGAATAAGCACCGGCTAACTCCGTGCCAGCAGCCGCGGTAATACGGAGGGTGCAAGCGTTACTCGGAATCACTGGGCGTAAAGGGCGCGTAGGCGGATTATCAAGTCTCTTGTGAAATCTAATGGCTTAACCATTAAACTGCTTGGGAAACTGATAGTCTAGAGTGAGGGAGAGGCAGATGGAATTGGTGGTGTAGGGGTAAAATCCGTAGATATCACCAAGAATACCCATTGCGAAGGCGATCTGCTGGAACTCAACTGACGCTAAGGCGCGAAAGCGTGGGGAGCAAACAGGATTAGATACCCGTGTAGTC
>LST401_6637
CCTACGGGGGGCAGCAGTGGGGAATATTGGGCAATGGAGGCAACTCTGACCCAGCAATGCCGCGTGAGTGATGAAGGTCTTTTGATTGTAAAGCTCTTTTCTTGGGAACGAAGATCTGACGGTACCCAAGGAATAAGCCCCGGCTAACTACGTGCCAGCAGCCGCGGTAATACGTAGGGGGCAAGCGTTGTCCGGAATGACTGGGCGTAAAGGGTGTGTAGGCGGTTAGGTAAGTTAGATGTGTAATACCCAGGGCTTAACTCGGGTGCTGCATCTAAAACTGCCTGACTTGAGTGCTGGAGAGGATAGTGGAATTCCTAGTGTAGCGGTGGAATGCGTAGATATTAGGAGGAACATCAGTGGCGAAGGCGACTATCTGGACAGTAACTGACGCTGAGGCACGAAAGCGTGGGGAGCAAACAGGATTAGATACCCGTGTAGTC
>LST401_19797
CCTACGGGCTGCAGCAGTGGGGAATCTTCCGCAATGGGCGAAAGCCTGACGGAGCAACGCCGCGTGAACGATGAAGGTCTTAGGATCGTAAAGTTCTGTTGTTAGGGACGAAGGGTAAGAATAATAATACGGTTTTTATTTGACGGTACCTAACGAGGAAGCCACGGCTAACTACGTGCCAGCAGCCGCGGTAATACGTAGGCGGCAAGCGTTGTCCGGAATTATTGGGCGTAAAGGGAGCGCAGGCGGGAAACTAAGCGGATCTTAAAAGTGCGGGGCTCAACCCCGTGATGGGGTCCGAACTGGTTTTCTTGAGTGCAGGAGAGGAAAGCGGAATTCCCAGTGTAGCGGTGAAATGCGTAGATATTGGGAAGAACACCAGTGGCGAAGGCGGCTTTCTGGACTGTAACTGACGCTGAGGCTCGAAAGCTAGGGTAGCGAACGGGATTAGATACCCCAGTAGTC
>LST401_11017
CCTACGGGGGGCAGCAGTGAGGAATATTGGTCAATGGACGGAAGTCTGAACCAGCCATGCCGCGTGCAGGATGACGGCTCTATGAGTTGTAAACTGCTTTTGTACGAGGGTAACCCCGGGTACGTGTACCCGGCTGAAAGTATCGTACGAATAAGGATCGGCTAACTCCGTGCCAGCAGCCGCGGTAATACGGAGGATCCAAGCGTTATCCGGATTTATTGGGTTTAAAGGGTGCGTAGGCGGTTTGATAAGTTAGAGGTGAAATCCCGGGGCTTAACTCCGGAATTGCCTCTGATACTGTTGGACTAGAGAGTAGTTGCGGTAGGCGGAATGTATGGTGTAGCGGTGAAATGCTTAGAGATCATACAGAACACCGATTGCGAAGGCAGCTTACCAAACTATATCTGACGTTGAGGCACGAAAGCGTGGGGAGCAAACAGGATTAGATACCCTAGTAGTC
>LST401_8825
CCTACGGGAGGCAGCAGTGGGGAATATTGGGCAATGGGCGCAAGCCTGACCCAGCAACGCCGCGTGAAGGAAGAAGGCCCTCGGGTTGTAAACTTCTTTTGTCAGGGACGAAGCAAGTGACGGTACCTGACGAATAAGCCACGGCTAACTACGTGCCAGCAGCCGCGGTAATACGTAGGTGGCAAGCGTTATCCGGATTTACTGGGTGTAAAGGGCGTGTAGGCGGGATTGCAAGTCAGATGTGAAAACCACGGGCTCAACCTGTGGCCTGCATTTGAAACTGCAGTTCTTGAGTACTGGAGAGGCAGACGGAAGTCCTAGTGTAGCGGTGAAATGCGTAGATATTAGGAGGAACACCAGTGGCGAAGGCGGTCTGCTGGACAGCAACTGACGCTGAGGCGCGAAAGCGTGGGGAGCAAACAGGATTAGATACCCCTGTAGTC
>LST401_28573
CCTACGGGTTGCAGCAGTGGGGAATATTGCGCAATGGGGGGAACCCTGACGCAGCCATGCCGCGTGAATGAAGAAGGCCTTCGGGTTGTAAAGTTCTTTCGGTGGTGAGGAAGGTTAGGATGTTAATAGAATACTGATTTGACGTTAGCCACCGAAGAAGCACCGGCTAACTCCGTGCCAGCAGCCGCGGTAATACGGAGGGTGCGAGCGTTAATCGGAATAACTGGGCGTAAAGGGCACGCAGGCGGGACGTTAAGTGAGATGTGAAAGCCCCGGGCTTAACCTGGGAATTGCATTTCATACTGGCGTACTAGAGTACTTTAGGGAGGGGTAGAATTCCACGTGTAGCGGTGAAATGCGTAGAGATGTGGAGGAATACCGAAGGCGAAGGCAGCCCCTTGGGAAGATACTGACGCTCATGTGCGAAAGCGTGGGGAGCAAACAGGATTAGATACCCCAGTAGTC
>LST401_30765
CCTACGGGCTGCAGCAGTGGGGAATATTGGGCACTGGAGGCAACTCTGACCCAGCAACGCCGCGTGAGCGATGAAGGTCTTCGGATTGTAAAGCTCTTTAAGCGGGGACGAAGAAAGTGACGGTACCCGCAGAATAAGCCTCGGCTAACTACGTGCCAGCAGCCGCGGTAATACGTAGGAGGCAAGCGTTATCCGGAATGACTGGGCGTAAAGGGTGCGTAGGTGGTTTGGCAAGTTGGCAGCGTAATCCCGGGGCTCAACTCCGGTGCTACTGCCAAAACTGTTGGACTTGAGTGCAGGAGGGGTGAATGGAATTCCTAGTGTAGCGGTGGAATGCGTAGATATTAGGAAGAACACCAGCGGCGAAGGCGATTCACTGGACTGTAACTGACACTGAGGCACGAAAGCGTGGGGAGCAAACAGGATTAGATACCCGAGTAGTC
>LST401_4438
CCTACGGGACGCAGCAGTGGGGAATCTTCCGCAATGGGCGAAAGCCTGACGGAGCAACGCCGCGTGAACGATGAAGGTCTTAGGATCGTAAAGTTCTGTTGTTAGGGACGAAGGGTAAGAATCATAATACGGTTTTTATTTGACGGTACCTAACGAGGAAGCCACGGCTAACTACGTGCCAGCAGCCGCGGTAATACGTAGGCGGCAAGCGTTGTCCGGAATTATTGGGCGTAAAGGGAGCGCAGGCGGGAAACTAAGCGGATCTTAAAAGTGCGGGGCTCAACCCCGTGATGGGGTCCGAACTGGTTTTCTTGAGTGCAGGAGAGGAAAGCGGAATTCCCAGTGTAGCGGTGAAATGCGTAGATATTGGGAAGAACACCAGTGGCGAAGGCGGCTTTCTGGACTGTAACTGACGCTGAGGCTCGAAAGCTAGGGTAGCGAACGGGATTAGATACCCTAGTAGTC
>LST401_2238
CCTCGGGCTGCAGCAGTGAGGAATATTGGTCAATGGGCGAGAGCCTGAACCAGCCAAGTAGCGTGAAGGATGACTGCCCTACGGGTTGTAAACTTCTTTTATAAGGGAATAAAGTATTCTACGTGTAGAGTTTTGTATGTACCTTATGAATAAGCATCGGCTAACTCCGTGCCAGCAGCCGCGGTAATACGGAGGATGCGAGCGTTATCCGGATTTATTGGGTTTAAAGGGAGCGTAGACGGCGGTTTAAGTCAGCTGTGAAATGGTGCGGCTCAACCGTAGCACTGCAGTTGAAACTGGACGGCTTGAGTGCAGTTGAGGCAGGCGGANTTNGTGGTGTAGCGGTGAANTGCTTAGATATCACGAAGAACCCCGATTGCGAAGGCAGCCTGCTAAGCTGCAACTGACGTTGATGCTCGAAAGTGTGGGGATCAAACAGGATTAGATACCCGAGGTAGTC
>LST401_15406
CCTACGGGGTGCAGCAGTGAGGAATATTGGTCAATGGGCGTAAGCCTGAACCAGCCAAGTAGCGTGAGGGACGACGGCCCTATGGGTTGTAAACCTCTTTTGTACGGGGATAAAGTGTCGGACGCGTCCCATATTGCAGATACCGTACGAATAAGGACCGGCTAATTCCGTGCCAGCAGCCACGGTAATACGGAAGGTCCGGGCGTTATCCGGATTCATTGGGTTTAAAGGGAGCGCAGGCCGCCTTTTAAGCGTGCCGTGAAATGCCGTGGCTCAACCATGGCACTGCGGCGCGAACTGGAGGGCTTGAGTGCGCGGAAGGCAGGCGGAACTCGTGGTGTAGCGGTGAAATGCATAGATATCACGCAGAACCCCGATTGCGAAGGCAGCTTACCAAGCCATGACTGACACTGAGGCACGAAAGCGTGGGTATCGAACAGGATTAGATACCCTGGTAGTC
>LST401_26387
CCTACGGGATGCAGCAGTGAGGAATATTGGTCAATGGGCGTGAGCCTGAACCAGCCAAGTAGCGTGGAGGAAGACGGCCCTACGGGTTGTAAACTCCTTTTGTACGGGAATAACGGCGTCCACGTGTGGGCGTGTGCATGTACCGTACGAATAAGCATCGGCTAACTCCGTGCCAGCAGCCGCGGTAATACGGAGGATGCGAGCGTTATCCGGATTTATTGGGTTTAAAGGGAGCGTAGATGGGCTGTTAAGTCAGTTGTGAAAGTCAGCGGCTCAACCGTTGAACTGCAATTGAAACTGGGAGCCTTGAGTGCGTTTGCGGTGGATGGAATTCGTGGTGTAGCGGTGAAATGCTTAGATATCACGAAGAACTCCGATTGCGAAGGCAGTCCACCAAGCCGCAACTGACATTGAAGCTCGAAAGCGTGGGTATCAAACAGGATTAGATACCCGTGTAGTC
>LST401_17603
CCTACGGGGGGCAGCAGTGGGGAATATTGCACAATGGGGGAAACCCTGATGCAGCGACGCCGCGTGAAGGATGAAGTATTTCGGTATGTAAACTTCTATCAGCAGGGAAGAAAATGACGGTACCTGACTAAGAAGCCCCGGCTAACTACGTGCCAGCAGCCGCGGTAATACGTAGGGGGCAAGCGTTATCCGGATTTATTGGGTTTAAAGGGAGCGTAGGCGGGAGATCAAGTCAGCTGTGAAACTGCGCCGCTCAACGGCGCCGAGCAGTTGAAACTGGTTTCCTTGAGTCCGCAAGAGGCGCGTGGAATTCGTGGTGTAGCGGTGAAATGCGTAGATATTAGGAGGAACACCAGTGGCGAAGGCGGTCTGCTGGACAGCAACTGACGCTGAGGCGCGAAAGCGTGGGGAGCAAACAGGATTAGATACCCCTGTAGTC
>LST401_19798
CCTACGGGGTGCAGCAGTGAGGAATATTGGTCAATGGGCGGGAGCCTGAACCAGCCAAGTAGCGTGAAGGAAGACGGCCCTACGGGTTGTAAACTTCTTTTATGAGGGAATAAAGTTCTCCACGTGTAGAGATTTGCATGTACCTCATGAATAAGCATCGGCTAACTCCGTGCCAGCAGCCGCGGTAATACGGAGGATGCGGGCGTTATCCGGATTTATTGGGTTTAAAGGGAGCGTAGGCGGGATGTTAAGTCAGCTGTGAAAGTCGCGGGCTCAACCTTGGACGTGCAGTTGAAACTGGCGGCCTTGAGTGCGCGATAGGCAGGCGGAATTCGTGGTGTAGCGGTGAAATGCTTAGATATCACGAAGAACTCCGATCGCGAAGGCAGCTTGCTGGGGCGTAACTGACGCTGAGGCTCGAAAGTGTGGGTATCAAACAGGATTAGATACCCGTGTAGTC
>LST401_13216
CCTACGGGGGCAGCAGTGGGGGATATTGCACAATGGGGGAAACCCTGATGCAGCGACGCCGCGTGGAGGAAGAAGGTTTTCGGATTGTAAACTCCTGTCGTACGGGACGATAATGACGGTACCGTACAAGAAAGCCACGGCTAACTACGTGCCAGCAGCCGCGGTAAAACGTAGGTGGCAAGCGTTGTCCGGAATTACTGGGTGTAAAGGGAGCGCAGGCGGGGCGGCAAGTTGGAAGTGAAATCTATGGGCTCAACCCATAAACTGCTCTCAAAACTGTGTATCTTGAGTAGTGCAGAGGTAGGCGGAATTCCCGGTGTAGCGGTGGAATGCGTAGATATCGGGAGGAACACCAGTGGCGAAGGCGGCCTACTGGGCACCAACTGACGCTGAGGCTCGAAAGTGTGGGTAGCAAACAGGATTAGATACCCTAGTAGTC
>LST401_6638
CCTACGGGGCGCAGCAGTGGGGAATATTGGGCAATGGGCGCAAGCCTGACCCAGCAATGCCGCGTGAAGGAAGAAGGCTTTCGGGTTGTAAACTTTTTTTGTGCGGGAAGAGAAGAAGAGGGTACCTGCCGAATAAGCCACGGCTAACTACGTGCCAGCAGCCGCGGTAATACGTAGGTGGCAAGCGTTGTCCGGATTTACTGGGTGTAAAGGGCGTGCAGCCGGGATGGTAAGTCAGATGTGAAATCCATGGGCTTAAACCATGAATTGCATTTGAAACTGCTAGTCTTGAGTACTGGAGAGGCAGACGGAATTCCTTGTGTAGCGGTGAAATGCGTAGATATTAGGAGGAACACCAGTGGCGAAGGCGGTCTGCTGGACAGCAACTGACGGTGAGGCGCGAAAGCGTGGGGAGCAAACAGGATTAGATACCCGGGTAGTC
>LST401_28
CCTACGGGGCGCAGCAGTGGGGAATTTTGGACAATGGGGGCAACCCTGATCCAGCCATGCCGCGTGCGGGAAGAAGGCCTTCGGGTTGTAAACCGCTTTTGTCAGGGACGAAAAGGTGCGGGTTAAGAGCTAGCGCTGATGACGGTACCTGAAGAATAAGCACCGGCTAACTACGTGCCAGCAGCCGCGGTAATACGTAGGGTGCGAGCGTTAATCGGAATTACTGGGCGTAAAGCGTGCGCAGGCGGTTGGGTAAGACAGATGTGAAATCCCCGGGCTTAACCTGGGAACTGCATTTGTGACTGTCCGACTGGAGTATGTCAGAGGGGGGTGGAATTCCAAGTGTAGCAGTGAAATGCGTAGATATTTGGAAGAACACCGATGGCGAAGGCAGCCCCCTGGGGCAAAACTGACGCTCATGCACGAAAGCGTGGGGAGCAAACAGGATTAGATACCCTAGTAGTC
>LST401_32964
CCTACGGGAGGCAGCAGTGGGGAATCTTCCGCAATGGGCGAAAGCCTGACGGAGCAACGCCGCGTGAACGATGAAGGTCTTAGGATCGTAAAGTTCTGTTGTTAGGGACGAAGGGTAAGAATAATAATACGGTTTTTCTTTGACGGTACCTAACGAGGAAGCCACGGCTAACTACGTGCCAGCAGCCGCGGTAATACGTAGGAGGCAAGCGTTGTCCGGAATTATTGGGCGTAAAGGGAGCGCAGGCGGGAAACTAAGCGGATCTTAAAAGTGCGGGGCTCAACCCCGTGATGGGGTCCGAACTGGTTGTCTTGAGTGCAGGAGAGGAAAGCGGAATTCCCAGTGTAGCGGTGAAATGCGTAGATATTGGGAAGAACACCAGTGGCGAAGGCGGCTTTCTGGACTGTAACTGACGCTGAGGCTCGAAAGCTAGGGTAGCGAACGGGATTAGATACCCTAGTAGTC
>LST401_8826
CCTACGGGAGGCAGCAGTGAGGAATATTGGTCAATGGACGGAAGTCTGAACCAGCCATGCCGCGTGCAGGATGACGGCTCTATGAGTTGTAAACTGCTTTTGTACGAGGGTAACCCCGGGTACGTGTACCCGGCTGAAAGTATCGTACGAATAAGGATCGGCTAACTCCGTGCCAGCAGCCGCGGTAATACGGAGGATCCAAGCGTTATCCGGATTTATTGGGTTTAAAGGGTGCGTAGGCGGTCAGATAAGTTAGAGGTGAAATTCCGGTGCTTAACACCGGCGCTGCCTCTAATACTGTTTGACTAGAGAGTAGTTGCGGTAGGCGGAATGTATGGTGTAGCGGTGAAATGCTTAGAGATCATACAGAACACCGATTGCGAATGCAGCTTACCAAGCTATATCTGACGTTGAGGCACGAAAGCGTGGGGAGCAAACAGGATTAGATACCCTTGT
>LST401_26388
CCTACGGGGGGCAGCAGTGAGGAATATTGGTCAATGGGCGGAAGCCTGAACCAGCCAAGTAGCGTGCAGGAAGACGGCCTTTAGGGTTGTAAACTGCTTTTATGCGGGAATAAAGTTCTCCACGTGTGGAGATTTGCATGTACCGCATGAATAAGGACCGGCTAATTCCGTGCCAGCAGCCGCGGTAATACGGAAGGTCCGGGCGTTATCCGGAATTATTGGGTTTAAAGGGAGCGTAGGCCGGCTTGTAAGTCAGTTGTGAAAACCGCGGGATCAACCTGCGGCGTGCAATTGAAACTGCAGGCCTTGAGTGCGCGCAGGGATGCTGGAATTCGTGGTGTAGCGGTGAAATGCTTAGATATCACGAAGAACTCCGATCGCGAAGGCAGGTGTCCGGCGCGTCACTGACGCTGAGGCTCGAAGGTGCGGGTATCAAACAGGATTAGATACCCTAGTAGTC
>LST401_15407
CCTACGGGGGGCAGCAGTAGGGAATATTGCGCAATGGGGGAAACCCTGACGCAGCAACGCCGCGTGGAGGATGACACTTTTCGGAGCGTAAACTCCTTTTCTTAGGGAAGAATTCTGACGGTACCTAAGGAATAAGCACCGGCTAACTCCGTGCCAGCAGCCGCGGTAATACGGAGGGTGCAAGCGTTACTCGGAATCACTGGGCGTAAAGGGCGCGTAGGCGGATTATCAAGTCTCTTGTGAAATCTAATGGCTTAACCATTAAACTGCTTGGGAAACTGATAGTCTAGAGTGAGGGAGAGGCAGATGGAATTGGTGGTGTAGGGGTAAAATCCGTAGATATCACCAAGAATACCCATTGCGAAGGCGATCTGCTGGAACTCAACTGACGCTAAGGCGCGAAAGCGTGGGGAGCAAACAGGATTAGATACCCTAGTAGTC
>LST401_4439
CCTACGGGCTGCAGCAGTAGGGAATATTGCACAATGGGGGAAACCCTGATGCAGCGACGCCGCGTGAGCGAAGAAGTATCTCGGTATGTAAAGCTCTATCAGCAGGGAAGAAGATGACGGTACCTGACTAAGAAGCCCCGGCTAACTACGTGCCAGCAGCCGCGGTAATACGTAGGGGGCAAGCGTTATCCGGATTTACTGGGTGTAAAGGGAGCGTAGACGGCATAGCAAGTCTGAAGTGAAATACCCGGGCTCAACCCGGGAGCTGCTTTGGAAACTGTTAGGCTGGAGTGCTGGAGAGGCAAGCGGAATTCCTAGTGTAGCGGTGAAATGCGTAGATATTAGGAGGAACACCAGTGGCGAAGGCGGCTTGCTGGACAGTAACTGACGTTGAGGCTCGAAAGCGTGGGGAGCAAACAGGATTAGATACCCTAGTAGTC
>LST401_2239
CCTACGGGATGCAGCAGTGGGGAATATTGGGCAATGGGCGCAAGCCTGACCCAGCAACGCCGCGTGAATGATGAAGGTCTTCGGATTGTAAAGTTCTGTGACGGGGGACGAACACAATGACGGTACCCCGACAGCAAGCCACGGCTAACTACGTGCCAGCAGCCGCGGTAATACGTAGGTGGCAAGCGTTATCCGGAATGACTGGGCGTAAAGGGTGCGTAGGTGGTTTGGCAAGTTGGCGGCGTAATTCCGAGGCTCAACCTCGGCGCTACCGCCAAAACTGTTGAACTTGAGTGCAGGAGGGGTAAGTGGNATNCCTAGTGTAGCGGTGGNATGCGTAGATATTAGGAGGAACATCGGTGGCGAAGGCGACTTACTGGACTGTAACTGACACTGAGGCACGAAAGCGTGGGGAGCAAACAGGATTAGATACCCCCGTAGTC
>LST401_17604
CCTACGGGGGGCAGCAGTAGGGAATATTGCGCAATGGGGGAAACCCTGACGCAGCAACGCCGCGTGGAGGATGACACTTTTCGGAGCGTAAACTCCTTTTCTTAGGGAAGAATTCTGACGGTACCTAAGGAATAAGCACCGGCTAACTCCGTGCCAGCAGCCGCGGTAATACGGAGGGTGCAAGCGTTACTCGGAATCACTGGGCGTAAAGGGCGCGTAGGCGGATTATCAAGTCTCTTGTGAAATCTAATGGCTTAACCATTAAACTGCTTGGGAAACTGATAGTCTAGAGTGAGGGAGAGGCAGATGGAATTGGTGGTGTAGGGGTAAAATCCGTAGATATCACCAAGAATACCCATTGCGAAGGCGATCTGCTGGAACTCAACTGACGCTAAGGCGCGAAAGCGTGGGGAGCAAACAGGATTAGATACCCTAGTAGTC
>LST401_32965
CCTACGGGGTGCAGCAGTGAGGAATATTGGTCAATGGGCGGAAGCCTGAACCAGCCAAGTAGCGTGCAGGAAGACGGCCTTTAGGGTTGTAAACTGCTTTTATGCGGGAATAAAGTTCTCCTCGTGTGGAGATTTGCATGTACCGCATGAATAAGGACAGGCTAATTCCGTGCCAGCAGCCGCGGTAATACGGAAGGTCCGGGCGTTATCCGGAATGAATGGGTTTAAAGGGAGCGTAGGCCGGCTTGTAAGTCAGGTGTGAAAACCGCGGGCTCAACCTGCGGCGTGCAATTGAAACTGCAGGCCTTGAGTGCGCGAAGGGATGCTGGAATTCGTGGTGTAGCGGTGAAATGCTTAGATATCACGAAGAACACCGATCGCGAAGGCAGGTGTCCGGCGAGTCACTGACGCTGAGGCTCGAAGGTGCGGGTATCAAACAGGATTAGATACCCCAGTAGTC
>LST401_29
CCTACGGGCTGCAGCAGTGAGGAATATTGGTCAATGGGCGGAAGCCTGAACCAGCCAAGTAGCGTGCAGGAAGACGGCCTTTAGGGTTGTAAACTGCTTTTATGCGGGAATAAAGTTCTCCACGTGTGGAGATTTGCATGTACCGCATGAATAAGGACAGGCTAATTCCGTGCCAGCAGCCGCGGTAATACGGAAGGTCCGGGCGTTATCCGGAATTATTGGGTTTAAAGGGAGCGTAGGCCGGCTTGTAAGTCAGTTGTGAAAACCGCGGGCTCAACCTGCGGCGTGCAATTGAAACTGCAGGCCTTGAGTGCGCGCAGGGATGCTGGAATTCGTGGTGTAGCGGTGAAATGCTTAGATATCACGAAGAACTCCGATCGCGAAGGCAGGTGTCCGGCGCGTCACTGACGCTGAGGCTCGAAGGTGCGGGTATCAAACAGGATTAGATACCCCTGTAGTC
>LST401_11019
CCTACGGGACGCAGCAGTGGGGAATCTTGCGCAATGGGCGAGAGCCTGAACCAGCCAAGTAGCGTGAAGGATGAAGGTTCTATGGATTGTAAACTTCTTTTATAAGGGAATAACAGACGCTACGTGTAGCGTTTTGCATGTACCTTATGAATAAGGATCGGCTAACTCCGTGCCAGCAGCCGCGGTAATACGGAGGATCCGAGCGTTATCCGGATTTATTGGGTTTAAAGGGAGCGTAGGCGGGTTTTTAAGTCAGTTGTGAAAGTTTGCGGCTCAACCGTAAAATTGCAGTTGATACTGGAAGCCTTGAGTGCGGCAGAGGCAGGCGGAATTCGTGGTGTAGCGGTGAAATGCTTAGATATCACGAAGAACTCCGATTGCGAAGGCAGCTTGCTGGACCGTAACTGACGCTGATGCTCGAAAGTGCGGGTATCAAACAGGATTAGATACCCCCGTAGTC
>LST401_24185
CCTACGGGCCGCAGCAGTGGGGAATATTGGGCAATGGGCGCAAGCCTGACCCAGCAACGCCGCGTGAAGGAAGAAGGCTCTCGGGTTGTAAACTTCTTTTAAGAGGGACGAACGCAATGACGGTACCTCTTGAATAAGCCACGGCTAACTACGTGCCAGCAGCCGCGGTAATACGTAGGTGGCAAGCGTTATCCGGATTTACTGGGTGTAAAGGGCGTGTAGGCGGGATTGCAAGTCAGATGTGAAAACCACGGGCTCAACCTGTGGCCTGCATTTGAAACTGTAGTTCTTGAGGGATGGAGAGGCAGGCGGAATTCCGTGTGTAGCGGTGAAATGCGTAGATATACGGAGGAACACCAGTGGCGAAGGCGGACTGCTGGACATTAACTGACGCTGAGGCGCGAAAGCGTGGGGAGCAAACAGGATTCGATACCCTTGTAGTC
>LST401_8827
CCTACGGGTCGCAGCAGTGAGGAATATTGGTCAATGGGCGATAGCCTGAACCAGCCAAGTCGCGTGAGGGATGAAGGCCCTACGGGTCGTAAACCTCTTTTATAAGGGAATAAAGTTCGCCACGTGTGGTGTTTTGTATGTACCTTATGAATAAGCATCGGCTAACTCCGTGCCAGCAGCCGCGGTAATACGGAGGATGCGAGCGTTATCCGGATTTATTGGGTTTAAAGGGTGCGTAGGTGGCCCCGTCAGTCAGTGGTGAAAGTCCGTGGCTCAACCATGGAATCGCCATTGAAACCACGGGGCTTGAGTATGATTGAGGTAGGCGGAACACGTGGTGTAGCGGTGAAATGCATAGATATCACGCAGAACCCCGATTGCGAAGGCAGCTTACCAAGCCATGACTGACACTGAGGCACGAAAGCGTGGGTATCGAACAGGATTAGATACCCCCGTAGTC
>LST401_6639
CCTACGGGGCGCAGCAGTGGGGAATATTGGGCAATGGGCGAAAGCCTGACCCAGCAACGCCGCGTGAAGGAAGAAGGCTTTCGGGTTGTAAACTTCTTTTGTCAGGGACGAAGCAAGTGACGGTACCTGACGAATAAGCCACGGCTAACTACGTGCCAGCAGCCGCGGTAATACGTAGGTGGCAAGCGTTATCCGGATTTACTGGGTGTAAAGGGCGTGTAGGCGGGATTGCAAGTCAGATGTGAAAACCACGGGCTCAACCTGTGGCCTGCATTTGAAACTGCAGTTCTTGAGTACTGGAGAGGCAGACGGAATTCCTAGTGTAGCGGTGAAATGCGTAGATATTAGGAGGAACACCAGTGGCGAAGGCGGTCTGCTGGACAGCAACTGACGCTGAGGCGCGAAAGCGTGGGGAGCAAACAGGATTAGATACCCGAGTAGTC
>LST401_13217
CCTACGGGGGGCAGCAGTGGGGAATTTTGGACAATGGGGGCAACCCTGATCCAGCCATGCCGCGTGCGGGAAGAAGGCCTTCGGGTTGTAAACCGCTTTTGTCAGGGACGAAAAGGTGCGGTTTAAGAGCTAGCGCTGATGACGGTACCTGAAGAATAAGCACCGGCTAACTACGTGCCAGCAGCCGCGGTAATACGTAGGGTGCGAGCGTTAATCGGAATTACTGGGCGTAAAGCGTGCGCAGGCGGTTGGGTAAGACAGATGTGAAATCCCCGGGCTTAACCTGGGAACTGCATTTGTGACTGTCCTACTGGAGTATGTCAGAGGTGGGTGGAATTCCAAGTGTAGCAGTGAAATGCGTAGATATTTGGAAGAACACCGATGGCGAAGGCAGCCCCCTGGGGCAAAACTGACGCTCATGCACGAAAGCGTGGGGAGCAAACAGGATTAGATACCCGAGTAGTC
>LST401_21993
CTACGGGTGACAGCAGTGAGGAATATTGGTCAATGGGCGAGAGCCTGAACCAGCCAAGTAGCGTGAAGGATGACTGCCCTACGGGTTGTAAACTTCTTTTATAAGGGAATAAAGTATTCTACGTGTAGAGTTTTGTATGTACCTTATGAATAAGCATCGGCTAACTCCGTGCCAGCAGCCGCGGTAATACGGAGGATGCGAGCGTTATCCGGATTTATTGGGTTTAAAGGGAGCGTAGACGGCGGTTTAAGTCAGCTGTGAAATGGTGCGGCTCAACCGTAGCACTGCAGTTGAAACTGGACGGCTTGAGTGCAGTTGAGGCAGGCGGAATTCGTGGTGTAGCGGTGAAATGCTTAGATATCACGAAGAACCCCGATTGCGAAGGCAGCCTGCTAAGCTGCAACTGACGTTGATGCTCGAAAGTGTGGGTATCAAACAGGATTAGATACCCGCGTAGTC
>LST401_2240
CCTACGGGGGGCAGCAGTGAGGAATATTGGTCAATGGGCGAGAGCCTGAACCAGCCAAGTAGCGTGAAGGATGACTGCCCTATGGGTTGTAAACTTCTTTTATAAGGGAATAAAGTTCTCTACGTGTAGAGTTTTGTATGTACCTTATGAATAAGCATCGGCTAACTCCGTGCCAGCAGCCGCGGTAATACGGAGGATGCGAGCGTTATCCGGATTTATTGGGTTTAAAGGGAGCGTAGACGGCCGTTTAAGTCAGCTGTGAAATGGTGCGGCTCAACCGTAGCACTGCAGTTGAAACTGGACGGCTTGAGTGCAGTTGAGGCAGGCGGNATNCGTGGTGTAGCGGTGANATGCTTAGATATCACGAAGAACCCCGATTGCGAAGGCAGCCTGCTAAGCTGCAACTGACGTTGATGCTCGAAAGTGTGGGTATCAAACAGGATTAGATACGCTCGTAGTC
>LST401_30767
CCTACGGGGTGCAGCAGTGGGGAATATTGCACAATGGGGGAAACCCTGATGCAGCGACGCCGCGTGAGCGAAGAAGTATTTCGGTATGTAAAGCTCTATCAGCAGGGAAGAAAATGACGGTACCTGACTAAGAAGCCCCGGCTAACTACGTGCCAGCAGCCGCGGTAATACGTAGGGGGCAAGCGTTATCCGGATTTACTGGGTGTAAAGGGAGCGTAGACGGGACAGCAAGTCTGATGTGAAAGGCGGGGGCTCAACCCCCGGACTGCATTGGAAACTGCTGACCTGGAGTACCGGAGGGGTAAGCGGAATTCCTAGTGTAGCGGTGAAATGCGTAGATATTAGGAGGAACACCGGTGGCGAAGGCGGCTTACTGGACGGTAACTGACGTTGAGGCTCGAAAGCGTGGGGAGCAAACAGGATTAGATACCCGTGTAGTC
>LST401_4440
CCTACGGGGCGCAGCAGTGAGGAATATTGGTCAATGGGCGGAAGCCTGAACCAGCCAAGTCGCGTGAAGGAAGACGGCCCTACGGGTTGTAAACTTCTTTTGTTGGGGATTAAAGTCAGCCACGCGTGGTTGTTTGCAAGTACCCAAAGAAAAAGCATCGGCTAACTCCGTGCCAGCAGCCGCGGTAATACGGAGGATGCGAGCGTTATCCGGATTTATTGGGTTTAAAGGGTGCGTAGGTGGTCTTTTAAGTCAGCGGTGAAAGTTTGTGGCTCAACCATAAAATTGCCATTGAAACTGGGAGACTTGAGTATGTTTGAGGTAGGCGGAATGCGTGGTGTAGCGGTGAAATGCATAGATATCACGCAGAACTCCGATTGCGAAGGCAGCTTGCCAAGCCATAACTGACACTGAAGCACGAAAGCGTGGGTATCAAACAGGATTAGATACCCGGGTAGTC
>LST401_26389
CCTACGGGCCGCAGCAGTGGGGAATATTGCACAATGGGGGAAACCCTGATGCAGCGACGCCGCGTGAGCGAAGAAGTATTTCGGTATGTAAAGCTCTATCAGCAGGGAAGAAACTGACGGTACCTGACTAAGAAGCACCGGCTAAATACGTGCCAGCAGCCGCGGTAATACGTATGGTGCAAGCGTTATCCGGATTTACTGGGTGTAAAGGGAGCGTAGACGGATAGGCAAGTCTGGAGTGAAAACCCGGGGCTCAACCCCGGGACTGCTTTGGAAACTGTTTATCTAGAGTGCTGGAGAGGTAAGTGGAATTCCTAGTGTAGCGGTGAAATGCGTAGATATTAGGAGGAACACCAGTGGCGAAGGCGGCTTACTGGACAGTAACTGACGTTGAGGCTCGAAAGCGTGGGGAGCAAACAGGATTAGATACCCGCGTAGTC
>LST401_11020
CCTACGGGGGCAGCAGTAGGGAATATTGCGCAATGGGGGAAACCCTGACGCAGCTACGCCGCGTGGAGGATGACACTTTTCGGAGCGTAAACTCCTTTTCTTAGGGAAGAATTCTGACGGTACCTAAGGAATAAGCACCGGCTAACTCCGTGCCAGCAGCCGCGGTAATACGGAGGGTGCAAGCGTTACTCGGAATCACTGGGCGTAAAGGGCGCGTAGGCGGATTATCAAGTCTCTTGTGAAATCTAATGGCTTAACCATTAAACTGCTTGGGAAACTGATAGTCTAGAGTGAGGGAGAGGCAGATGGAATTGGTGGTGTAGGGGTAAAATCCGTAGATATCACCAAGAATACCCATTGCGAAGGCGATCTGCTGGAACTCAACTGACGCTAAGGCGCGAAAGCGTGGGGAGCAAACAGGATTAGATACCCTTGTAGTC
>LST401_17605
CCTACGGGCCGCAGCAGTAGGGAATATTGCGCAATGGGGGAAACCCTGACGCAGCAACGCCGCGTGGAGGATGACACTTTTCGGAGCGTAAACTCCTTTTCTTAGGGAAGAATTCTGACGGTACCTAAGGAATAAGCACCGGCTAACTCCGTGCCAGCAGCCGCGGTAATACGGAGGGTGCAAGCGTTACTCGGAATCACTGGGCGTAAAGGGCGCGTAGGCGGATTATCAAGTATCTTGTGAAATCTAATGGCTTAACCATTAAACTGCTTGGGAAACTGATAGTCTAGAGTGAGGGAGAGGCAGATGGAATTGGTGGTGTAGGGGTAAAATCCGTAGATATCACCAAGAATACCCATTGCGAAGGCGATCTGCTGGAACTCAACTGACGCTAAGGCGCGAAAGCGTGGGGAGCAAACAGGATTAGATACCCTCGTAGTC
>LST401_15408
CCTACGGGTGGCAGCAGTGGGGAATCTTCCGCAATGGGCGAAAGCCTGACGGAGCAACGCCGCGTGAAGGAAGAAGGCCCTCGGGTTGTAAACTTCTTTTGTCAGGGACGAAGCAAGTGACGGTACCTGAAGAATAAGCCCCGGCTAACTACGTGCCAGCAGCCGCGGTAATACGTAGGGGGCAAGCGTTGTCCGGAATGACTGGGCGTAAAGGGTGTGTAGGCGGTTTGTCAAGTTAGGAGTGAAATACCCGGGCTTAACTCGGGTGCTGCTTTTAAGACTGGCAGACTTGAGTGCAGGAGAGGCTATCGGAATTCCTAGTGTAGCGGTAGAATGCGTAGATATTAGGAAGAACACCGGAGGCGAAGGCGGATAGCTGGCCTGTAACTGACGCTGAGACACGAAAGTGTGGGGAGCAAACAGGATTAGATACCCTGGTAGTC
>LST401_19800
CCTACGGGATGCAGCAGTGAGGAATATTGGTCAATGGGCGATAGCCTGAACCAGCCAAGTAGCGTGAGGGATGACTGCCCTACGGGTCGTAAACCTCTTTTATAAGGGAATAAAGTATTCTACGTGTAGAGTTTTGTATGTACCTTATGAATAAGCATCGGCTAACTCCGTGCCAGCAGCCGCGGTAATACGGAGGATGCGAGCGTTATCCGGATTTATTGGGTTTAAAGGGAGCGTAGACGGCCGTTTAAGTCAGCTGTGAAATGGTGCGGCTCAACCGTAGCACTGCAGTTGAAACTGGACGGCTTGAGTGCAGTTGAGGCAGGCGGAATTCGTGGTGTAGCGGTGAAATGCTTAGATATCACGAAGAACCCCGATTGCGAAGGCAGCCTGCTAAGCTGCAACTGACGTTGATGCTCGAAAGTGTGGGTATCAAACAGGATTAGATACCCTTGTAGTC
>LST401_8828
CCTACGGGAGGCAGCAGTGGGGAATATTGGGCAATGGGCGCAAGCCTGACCCAGCAACGCCGCGTGAAGGAAGAAGGCCCTCGGGTTGTAAACTTCTTTTGTCAGGGACGAAGCAAGTGACGGTACCTGACGAATAAGCCACGGCTAACTACGTACCAGCAGCCGCGGTAATACGTAGGTGGCAAGCGTTATCCGGATTTACTGGGTGTAAAGGGCGTGTAGGCGGGATTGAAAGTCAGATGTGAAAACCACGGGCTCAACCTGTGGCCTGCATTTGAAACTGCAGTTCTTGAGTACTGGAGAGGCAGACGGAATTCCTAGTGTAGCGGTGAAATGCGTAGATATTAGGAGGAACACCAGTGGCGAAGGCGGCCTGCTGGGCACCAACGGACGCTGAGGCTCGAAAGTGTGGGTAGCAAACAGGATTAGATACCCTAGTAGTC
>LST401_21994
CCTACGGGGTGCAGCAGTGGGGAATATTGGGCAATGGAGGCAACTCTGACCCAGCAATGCCGCGTGAGTGATGAAGGTCTTTTGATTGTAAAGCTCTTTTCTTGGGAACGAAGTTCTGACGGTACCCAAGGAATAAGCCCCGGCTAACTACGTGCCAGCAGCCGCGGTAATACGTAGGGGGCAAGCGTTGTCCGGAATGACTGGGCGTAAAGGGTGTGTAGGCGGTTAGGCAAGTTAGAAGTGTAATACCCAGGGCTTAACTCGGGTGCTGCTTCTAAAACTGCTTGACTTGAGTGCTGGAGAGGATAGTGGAATTCCTAGTGTAGCTGTGGAATGCGTAGATATTAGGAGGAACATCAGTGGCGAAGGCGACTATCTGGACAGTAACTGACGCTGAGGCACGAAAGCGTGGGGAGCAAACAGGATTAGATACCCTAGTAGTC
>LST401_6640
CCTACGGGGGGCAGCAGTGGGGAATCTTCCGCAATGGGCGAAAGCCTGACGGAGCAACGCCGCGTGAACGATGAAGGTCTTAGGATCGTAAAGTTCTGTTGTTAGGGACGAAGGGTAAGAATAATAATACGGTTTTTATTTGACGGTACCTAACGAGGAAGCCACGGCTAACTACGTGCCAGCAGCCGCGGTAATACGTAGGCGGCAAGCGTTGTCCGGAATTATTGGGGGTAAAGGGAGCGCAGGCGGGAAACTAAGCGGATCTTAAAAGTGCGGGGCTCAACACCGTGATGTGGTCCGAACTGGTTTTCTTGAGTGCAGGAGAGGAAAGCGGAATTCCCAGTGTAGCGGTGAAATGCGTAGATATTGGGAAGAACACCAGTGGCGAAGGCGGCTTTCTGGACTGTAACTGACGCTGAGGCTCGAAAGCTAGGGTAGCGAACGGGATTAGATACCCGTGTAGTC
>LST401_2241
CCTACGGGTCGCAGCAGTGAGGAATATTGGTCAATGGACGAGAGTCTGAACCAGCCAAGTCGCGTGAGGGAAGACTGCCCTATGGGTTGTAAACCTCTTTTATAAGGGAAGAATAAGTTCTACGTGTAGAATGATGCCTGTACCTTATGAATAAGCATCGGCTAACTCCGTGCCAGCAGCCGCGGTAATACGGAGGATGCGAGCGTTATCCGGATTTATTGGGTTTAAAGGGTGCGTAGGCGGTTTATTAAGTTAGTGGTTAAATATTTGAGCTAAACTCAATTGTGCCATTAATACTGGTAAACTGGAGTACAGACGAGGTAGGCGGNATNAGTTAAGTAGCGGTGANATGCATAGATATAACTTAGAACTCCGATAGCGAAGGCAGCTTACCAGACTGTAACTGACGCTGATGCACGAGAGCGTGGGTAGCGAACAGGATTAGATACCCCCGTAGTC
>LST401_4441
CCTACGGGCCGCAGCAGTGAGGAATATTGGTCAATGGGCGTAAGCCTGAACCAGCCAAGTAGCGTGAGGGACGACGGCCCTATGGGTTGTAAACCTCTTTTGTACGGGGATAAAGTGTGGGACGTGTCCCATATTGCAGGTACCGTACGAATAAGGACCGGCTAATTCCGTGCCAGCAGCCGCGGTAATACGGAAGGTCCGGGCGTTATCCGGATTCATTGGGTTTAAAGGGAGCGCAGGCCGCCTTTTAAGCGTGCCGTGAAATGCCGTGGCTCAACCATGGCACTGCGGCGCGAACTGGAGGGCTTGAGTGCGCGGAAGGCAGGCGGAACTCGTGGTGTAGCGGTGAAATGCTTAGATATCACGAAGAACCCCGATTGCGAAGGCAGCCTGCCGCAGCGCAACTGACGCTGAGGCTCGAAAGCGCGGGTATCGAACAGGATTAGATACCCTCGTAGTC
>LST401_28576
CCTACGGGCTGCAGCAGTGAGGAATATTGGTCAATGGACGGAAGTCTGAACCAGCCATGCCGCGTGCAGGATGACGGCTCTATGAGTTGTAAACTGCTTTTGTACGAGGGTAACCCCGGGTACGTGTACCCGGCTGAAAGTATCGTACGAATAAGGATCGGCTAACTCCGTGCCAGCAGCCGCGGTAATACGGAGGATCCAAGCGTTATCCGGATTTATTGGGTTTAAAGGGTGCGTAGGCGGTCAGATAAGTTAGAGGTGAAATTCCGGTGCTTAACACCGGCGCTGCCTCTAATACTGTTTGACTAGAGAGTAGTTGCGGTAGGCGGAATGTATGGTGTAGCGGTGAAATGCTTAGAGATCATACAGAACACCGATTGCGAAGGCAGCTTACCAAGCTATATCTGACGTTGAGGCACGAAAGCGTGGGGAGCAAACAGGATTAGATACCCTCGTAGTC
>LST401_30768
CCTACGGGATGCAGCAGTAGGGAATCTTCGGCAATGGACGCAAGCCTGACCGAGCAACGCCGCGTGAGGGAAGAAGGTTTTCGGATCGTAAAACTCTGTTGTTAGAGAAGAACAAGGATGAGAGTGGCAAGGTCATCCCTGGACAGTATCTAACCAGAAAGCCACTGCTAACTACGTGCCAGCCGCCGCGGTAATACGTAGGTGGCAAGCGTTGTCCGGATTTATTGGGCGTAAAGCGAGCGCAGGCGGTCTCTTAAGTCTGATGTGAAAGCCCCCGGCTTAACCGGGGAGGGTCATTGGAAACTGGGGGACTTGAGGGCAGAAGAGGAAAGCGGAATTCCATGTGTAGCGGTGAAATGCGTAGATATATGGAGGAACACCAGTGGCGAAGGCGGCTTTCTGGTCTGTAACTGACGCTGAGGCTCGAAAGCGTGGGGAGCAAACAGGATTAGATACCCTAGTAGTC
>LST401_32967
CCTACGGGTGGCAGCAGTGAGGAATATTGGTCAATGAGCGAGAGCCTGAACCAGCCAAGTAGCGTGAAGGATGAAGGTTCTATGGATTGTAAACTTCTTTTATAAGGGAATAACAGACGTTACGTCTAGCGTTTTGCATGTACCTTATGAATAAGCATCGGCTAACTCCGTGCCAGCAGCCGCGGTAATACTGAGGATGCGAGCGTTATCCGGATTTATTGGGTTTAAAGGGAGCGTAGACGGGATGTTAAGTCAGCTGTGAAAGTTTGGGGCTCAACCTTAAAATTGCAGTTGAAACTGGCGTTCTTGAGTGCGGCAGAGGCAGGAGGAATTCGTGGTGTAGCGGTGAAATGCTTAGATATCACGAAGAACTCCGATTGCGAAGGCAGCTTGCTGGAGCGTAACTGACGTTGATGCTCGAAAGTGTGGGTATCAAACAGGATTAGATACCCTAGTAGTC
>LST401_26390
CCTACGGGACGCAGCAGTGGGGAATATTGCACAATGGGGGAAACCCTGATGCAGCGACGCCGCGTGAGCGAAGAAGTATTTCGGTATGTAAAGCTCTATCAGCAGGGAAGAAACTGACGGTACCTGACTAAGAAGCACCGGCTAAATACGTGCCAGCAGCCGCGGTAATACGTATGGTGCAACCGTTATCCGGATTTACTGGGTGTAAAGGGAGCGTAGACGGATAGGCAAGTCTGGAGTGAAAGCCCGGGGCTCAACCCCGGGACTGCTTTGGAAACTGTTTATCTAGAGTGCAGGAGAGGCAAGTGGAATTCCTAGTGTAGCGGTGAAATGCGTAGATATTAGGAGGAACACCAGTGGCGAAGGCGGCTTGCTGGACAGTAACTGACGTTGAGGCTCGAAAGCGTGGGGAGCAAACAGGATTAGATACC
>LST401_31
CCTACGGGGGGCAGCAGTGGGGAATATTGCACAATGGGGGAAACCCTGATGCAGCGACGCCGCGTGAGCGAAGAAGTATTTCGGTATGTAAAGCTCTATCAGCAGGGAAGAAAATGACGGTACCTGACTAAGAAGCCCCGGCTAACTACGTGCCAGCAGCCGCGGTAATACGTAGGGGGCAAGCGTTATCCGGATTTACTGGGTGTAAAGGGAGCGTAGACGGGACAGCAAGTCTGATGTGAAAGGCGGGGGCTCAACCCCCGGACTGCATTGGAAACTGCTGACCTGGAGTACCGGAGGGGTAAGCGGAATTCCTAGTGTAGCGGTGAAATGCGTAGATATTAGGAGGAACACCGGTGGCGAAGGCGGCTTACTGGACGGTAACTGACGTTGAGGCTCGAAAGCGTGGGGAGCAAACAGGATTAGATACCCGTGTAGTC
>LST401_17606
CCTACGGGATGCAGCAGTGGGGAATATTGGGCAATGGGCGCAAGCCTGACCCAGCAACGCCGCGTGAAGGAAGAAGGCTTTCGGGTTGTAAACTTCTTTTGTCAGGGAACAGTAGAAGAGGGTACCTGACGAATAAGCCACGGCTAACTACGTGCCAGCAGCCGCGGTAATACGTAGGTGGCAAGCGTTGTCCGGATTTACTGGGTGTAAAGGGCGTGCAGCCGGGCTGGTAAGTCAGATGTGAAATCTGGAGGCTCAACCTCCAAACTGCATTTGAAACTGCTGGTCTAGAGTACCGGAGAGGTTATCGGAATTCCTTGTGTAGCGGTGAAATGCGTAGATATAAGGAAGAACACCAGTGGCGAAGGCGGATAACTGGACGGCAACTGACGGTGAGGCGCGAAAGCGTGGGGAGCAAACAGGATTAGATACCCTCGTAGTC
>LST401_11021
CCTACGGGATGCAGCAGTGGGGAATTTTGGACAATGGGGGCAACCCTGATCCAGCCATGCCGCGTGCGGGAAGAAGGCCTTCGGGTTGTAAACCGCTTTTGTCAGGGACGAAAAGGTGCGGGTTAAGAGCTAGCGCTGATGACGGTACCTGAAGAATAAGCACCGGCTAACTACGTGCCAGCAGCCGCGGTAATACGTAGGGTGCGAGCGTTAATCGGAATTACTGGGCGTAAAGCGTGCGCAGGCGGTTGGGTAAGACAGATGTGAAATCCCCGGGCTTAACCTGGGAACTGCATTTGTGACTGTCCGACTGGAGTATGTCAGAGGGGGGTGGAATTCCAAGTGTAGCAGTGAAATGCGTAGATATTTGGAAGAACACCGATGGCGAAGGCAGCCCCCTGGGGCAAAACTGACGCTCATGCACGAAAGCGTGGGGAGCAAACAGGATTAGATACCCCTGTAGTC
>LST401_15409
CCTACGGGCGGCAGCAGTGAGGAATATTGGTCAATGGACGCAAGTCTGAACCAGCCATGCCGCGTGCAGGATGACGGCTCTATGAGTTGTAAACTGCTTTTGTACGAGGGTAAAACAGGATACGAGTTATTCTGCTGAAGGTATCGTATGAATAAGGATCGGCTAACTCCGTGCCAGCAGCCGCGGTAATACGGAGGATCCAAGCGTTATCCGGATTTATTGGGTTTAAAGGGTGCGTAGGCGGTCAGATAAGTTAGAGGTGAAATTCCGGTGCTTAACACCGGCGCTGCCTCTAATACTGTGTGACTAGAGAGTAGTTGCGGTAGGCGGAATGTATGGTGTAGCGGTGAAATGCTTAGAGATCATACAGAACACCGATTGCGAAGGCAGCTTACCAAGCTATATCTGACGTTGAGGCACGAAAGCGTGGGGAGCAAACAGGATTAGATACCCTTGTAGTC
>LST401_24187
CCTACGGGCTGCAGCAGTGAGGAATATTGGTCAATGGGCGGAAGCCTGAACCAGCCAAGTAGCGTGCAGGAAGACGGCCTTTAGGGTTGTAAACTGCTTTTATGCGGGAATAAAGTTCTCCACGTGTGGAGATTTGCATGTACCGCATGAATAAGGACCGGCTAATTCCGTGCCAGCAGCCGCGGTAATACGGAAGGTCCGGGAGTTATCCGGAATTATTGGGTTTAAAGGGAGCGTAGGCCGGCTTGTAAGTCAGTTGTGAAAACCGCGGGCTCAACCTGCGGCGTGCAATTGAAACTGCAGGCCTTGAGTGCGCGCAGGGATGCTGGAATTCGTGGTGTAGCGGTGAAATGCTTAGATATCACGAAGAACTCCGATCGCGAAGGCAGGTGTCCGGCGCGTCACTGACGCTGAGGCTCGAAGGTGCGGGTATCAAACAGGATGAGATACCCGAGTAGTC
>LST401_2242
CCTACGGGCGGCAGCAGTGAGGAATATTGGTCAATGGGCGCGAGCCTGAACCAGCCAAGTAGCGTGAAGGATGACTGCCCTATGGGTTGTAAACTTCTTTTATACGGGAATAAAGTCCGGCACGTGTGCCGGTTTGCATGTACCGTATGAATAAGGATCGGCTAACTCCGTGCCAGCAGCCGCGGTAATACGGAGGATCCGAGCGTTATCCGGATTTATTGGGTTTAAAGGGAGCGTAGGCGGGTTTTTAAGTCAGTTGTGAAAGTTTGCGGCTCAACCGTAAAATTGCAGTTGATACTGGAAGCCTTGAGTGCGGCAGAGGCAGGCGGNATNCGTGGTGTAGCGGTGANATGCTTAGATATCACGAAGAACTCCGATTGCGAAGGCAGCTTGCTGGACCGTAACTGACGCTGATGCTCGAAAGTGCGGGTATCAAACAGGATTAGATACCCCCGTAGTC
>LST401_21995
CCTACGGGGCGCAGCAGTGGGGAATATTGCACAATGGGGGAAACCCTGATGCAGCGACGCCGCGTGAGCGATGAAGTATTTCGGTATGTAAAGCTCTATCAGCAGGGAAGAAACTGACGGTACCTGACTAAGAAGCACCGGCTAAATACGTGCCAGCAGCCGCGGTAATACGTATGGAGCAAGCGTTATCCGGATTTACTGGGTGTAAAGGGTGCGTAGGCGGCGCGGCAAGTCAGATGTGAAAGACCGGGGCTCAACCCCGGGGCTGCATTTGAAACTGCGGTGCTCGAGTCCAGGAGAGGCAGGCGGAATTCCTAGTGTAGCGGTGAAATGCGTAGATATTAGGAGGAACACCAGTGGCGAAGGCGGCCTGCTGGACTGGTACTGACGCTGAGGCACGAAAGCGTGGGGAGCAAACAGGATTAGATACCCTCGTAGTC
>LST401_19801
CCTACGGGCGGCAGCAGTGGGGAATTTTGGACAATGGGGGCAACCCTGATCCAGCCATGCCGCGTGCGGGAAGAAGGCCTTCGGGTTGTAAACCGCTTTTGTCAGGGACGAAAAGGTGCGGGTTAAGAGCTAGCACTGATGACGGTACCTGAAGAATAAGCACCGGCTAACTACGTGCCAGCAGCCGCGGTAATACGTAGGGTGCGAGCGTTAATCGGAATTACTGGGCGTAAAGCGTGCGCAGGCGGTTGGGTAAGACAGATGTGAAATCCCCGGGCTTAACCTGGGAACTGCATTTGTGACTGTCCGACTGGAGTATGTCAGAGGGGGGTGGAATTCCAAGTGTAGCAGTGAAATGCGTAGATATTTGGAAGAACACCGATGGCGAAGGCAGCCCCCTGGGGCAAAACTGACGCTCATGCACGAAAGCGTGGGGAGCAAACAGGATTAGATACCCCAGTAGTC
>LST401_6641
CCTACGGGTGGCAGCAGTGAGGAATATTGGTCAATGGGCGTAAGCCTGAACCAGCCAAGTAGCGTGAGGGACGACGGCCCTATGGGTTGTAAACCTCTTTTGTACGGGGATAAAGTGTGGGACGTGCCCCATATTGCAGGTACCGTACGAATAAGGACCGGCTAATTCCGTGCCAGCAGCTGCGGTAATACGGAAGGTCCGGGCGTTATCCGGATTCATTGGGTTTAAAGGGAGCGCAGGCCGCCTTTTAAGCGTGCCGTGAAATGCCGTGGCTCAACCATGGCACTGCGGCGCGAACTGGAGGGCTTGAGTGCGCGGAAGGCAGGCGGAACTCGTGGTGTAGCGGTGAAATGCTTAGATATCACGAAGAACTCCGATTGCGAAGGCAGCCTGCCGCAGCGCAACTGACGCTGAGGCTCGAAAGCGCGGGTATCGAACAGGATTAGATACCCGTGTAGTC
>LST401_4442
CCTACGGGATGCAGCAGTAGGGAATATTGCGCAATGGGGGAAACCCTGACGCAGCAACGCCGCGTGGAGGATGACACTTTTCGGAGCGTAAACTCCTTTTCTTAGGGAAGAATTCTGACGGTACCTAAGGAATAAGCACCGGCTAACTCCGTGCCAGCAGCCGCGGTAATACGGAGGGTGCAAGCGTTACTCGGAATCACTGGGCGTAAAGGGCGCGTAGGCGGATTATCAAGTCTCTTGTGAAATCTAATGGCTTAACCATTAAACTGCTTGGGAAACTGATAGTCTAGAGTGAGGGAGAGGCAGATGGAATTGGTGGTGTAGGGGTAAAATCCGTAGATATCACCAAGAATACCCATTGCGAAGGCGATCTGCTGGAACTCAACTGACGCTAAGGCGCGAAAGCGTGGGGAGCAAACAGGATTAGATACCCCCGTAGTC
>LST401_30769
CCTACGGGGGGCAGCAGTGAGGAATATTGGTCAATGGGCGAGAGCCTGAACCAGCCAAGTAGCGTGAAGGATGACTGCCCTACGGGTTGTAAACTTCTTTTATAAGGGAATAAAGTTCTCTACGTGTAGAGTTTTGTATTTACCTTATGAATAAGCATCGGCTAACTCCGTGCCAGCAGCCGCGGTAATACGGAGGATGCGAGCGTTATCCGGATTTATTGGGTTTAAAGGGAGCGGAGACGGCCGTTTAAGTCAGGTGTGAAATGGTGCGGCTCAACCGTAGCACTGCAGTTGAAACTGGACGGCTTGAGTGCAGTTGAGGCAGGCGGAATTCGTGGTGTAGCGGTGAAATGCTTAGAGATCACGAAGAACCCCGATGGCGAAGGCAGCCTGCTAAGCTGCAACTGACGTTGAGGCTCGAAAGTGTGGGTATCAAACAGGATTAGATACCCTGGTAGTC
>LST401_26391
CCTACGGGACGCAGCAGTAGGGAATATTGCGCAATGGGGGAAACCCTGACGCAGCAACGCCGCGTGGAGGATGACACTTTTCGGAGCGTAAACTCCTTTTCTTAGGGAAGAATTCTGACGGTACCTAAGGAATAAGCACCGGCTAACTCCGTGCCAGCAGCCGCGGTAATACGGAGGGTGCAAGCGTTACTCGGAATCACTGGGCGTAAAGGGCGCGTAGGCGGATTATCAAGTCTCTTGTGAAATCTAATGGCTTAACCATTAAACTGCTTGGGAAACTGATAGTCTAGAGTGAGGGAGAGGCAGATGGAATTGGTGGTGTAGGGGTAAAATCCGTAGATATCACCAAGAATACCCATTGCGAAGGCGATCTGCTGGAACTCAACTGACGCTAAGGCGCGAAAGCGTGGGGAGCAAACAGGATTAGATACCCCTGTAGTC
>LST401_32968
CCTACGGGATGCAGCAGTGGGGAATATTGGGCAATGGGCGAAAGCCTTACCCAGCAATGCCGCGTGAATGAAGAAGGTCTTCGGATTGTACAGTTCTTTAGTCAGGGAAGAAGAAAGTGACGTTACCTGAAGAATAAGCCCCGGCTAACTACGTGCCAGCAGCCGCGGTAATACGTAGGGGGCAAGCGTTGTCCGGAATGACTGGGCGTAAAGGGTGTGTAGGCGGTTGTGCAAGTTAGAAGTGAAATACCTAGGGCTTAACTCAGGTGCTGCTTCTAAAACTGTATGACTAGAGTGCAGGAGAGGTTAACGGAATTCCTAGTGTAGCGGTAAAATGCGTAGATATTAGGAGGAACACCGGAGGCGAAGGCGGTTAACTGGCCTGTAACTGACGCTGAGACACGAAAGTGTGGGGAGCAAACAGGATTAGATACCCCAGTAGTC
>LST401_28577
CCTACGGGAGGCAGCAGTGGGGAATATTGGGCAATGGGCGCAAGCCTGACCCAGCAACGCCGCGTGAAGGAAGAAGGCTTTCGGGTTGTAAACTTCTTTTATCAGGGAAGATGAATGAGACTGTACCTGATGAATAAGCCACGGCTAACTACGTGCCAGCAGCCGCGGTAATACGTAGGTGGCAAGCGTTGTCCGGATTTACTGGGTGTAAAGGGCGTGTAGGCGGGATTGCAAGTCAGGCGTGAAAACCAGAGGCTCAACCTCTGGCCTGCGTTTGAAACTGCAGTTCTTGAGTACTGGAGAGGTTGGCGGAATTCCTAGTGTAGCGGTGAAATGCGTAGATATTAGGAGGAACACCAGTGGCGAAGGCGGCCAACTGGACAGCAACTGACGCTGAGGCGCGAAAGCGTGGGGAGCAAACAGGATTAGATACCCGAGTAGTC
>LST401_17607
CCTACGGGGGCAGCAGTGAGGAATATTGGTCAATGGTCGAGAGACTGAACCAGCCAAGTCGCGTGAGGGAAGAATGGTCCATGGCCTGTAAACCTCTTTTGACGGGGACGAATAAAGGGAACGCGTTCCCTCTTGCCGGTACCCGTCGAATAAGCATCGGCTAACTCCGTCCCAGCAGCCGCGGTAACACGGGGGATGCGAGCGTTATCCGGATTTATTGGGTTTAAAGGGCGCGTAGGCGGGGGAGCAAGTCAGCGGTAAAAGCCTGCAGCTTAACTGTAGCACGCCGTTGAAACTGGTTTCCTAGAGTTCGGTCAAGGGAGGCGGAACAGGTGAAGTAGCGGTGAAATGCATAGATATCACCTGGAACCCCGATAGCGAAGGCAGCTTCCCGGCCCGATACTGACGCTGAAGCGCGAAAGCGTGGGTAGCGAACAGGATTAGATACCCTAGTAGTC
>LST401_13219
CCTACGGGCTGCAGCAGTGGGGAATATTTGGCAATGGGCGCAAGCCTGACCCAGCAACGCCGCGTGAAGGAAGAAGGCCCTCGGGTTGTAAACTTCTTTTGTCAGGGACGAAGCAAGTGACGGTACCTGACGAATAAGCCACGGCTAACTACGTGCCAGCAGCCGCGGTAATACGTAGGTGGCAAGCGTTATCCGGATTTACTGGGTGTAAAGGGCGTGTAGGCGGGATTGCAAGTCAGATGTGAAAACCACGGGCTCAACCTGTGGCCTGCATTTGAAACTGCAGTTCTTGAGTACTGGAGAGGCAGACGGAATTCCTAGTGTAGCGGTGAAATGCGTAGATATTAGGAGGAACACCAGTGGCGAAGGCGGTCTGCTGGACAGCAACTGACGCTGAGGCGCGAAAGCGTGGGGAGCAAACAGGATTAGATACCCTAGTAGTC
>LST401_11022
CCTACGGGCTGCAGCAGTGAGGAATATTGGTCAATGGTCGAGAGACTGAACCAGCCAAGTCGCGTGAGGGAAGAATGGTCCATGGCCTGTAAACCTCTTTTGACGGGGACGAATAAAGGGAACGTGTTCCCTCTTGCCGGTACCCGTCGAATAAGCATCGGCTAACTCCGTGCCAGCAGCCGCGGTAACACGGGGGATGCGAGCGTTATCCGGATTTATTGGGTTTAAAGGGCGCGTAGGCGGGGGATCAAGTCAGCGGTAAAAGCCTGCAGCTTAACTGTAGCACGCCGTTGAAACTGGTTTCCTAGAGTACGGTCAAGGGAGGCGGAACAGGTGAAGTAGCGGTGAAATGCATAGATATCACCTGGAACCCCGATAGCGAAGGCAGCTTCCCGGCCCGATACTGACGCTGAAGCGCGAAAGCGTGGGTAGCGAACAGGATTAGATACCCGTGTAGTC
>LST401_8830
CCTACGGGATGCAGCAGTGAGGAATATTGGTCAATGGGCGAGAGCCTGAACCAGCCAAGTAGCGTGAAGGATGAAGGTTCTATGGATTGTAAACTTCTTTTATAAGGGAATAACAGACGCTACGTGTAGCGTTTTGCATGTACCTTATGAATAAGCATCGGCTAACTCCGTGCCAGCAGCCGCGGTAATACGGAGGATGCGAGCGTTATCCGGATTTATTGGGTGTAAAGGGAGCGTAGACGGGATGTTAAGTCAGCTGTGAAAGTTTGGGGCTCAACCTTAAAATTGCAGTTGAAACTGGCGTTCTTGAGTGCGGCAGAGGCAGGCGGAATTCGTAGTGTAGCGGTGAAATGCTTAGATATCACGAAGAACTCCGATTGCGAAGGCAGCTTGCTGGAGCGTAACTGACGTTGATGCTCGAAAGTGTGGGTATCAAACAGGATTAGATACCCCGGTAGTC
>LST401_2243
CCTACGGGATGCAGCAGTGAGGAATATTGGTCAATGGGCGAGAGCCTGAACCAGCCAAGTAGCGTGAAGGATGACTGCCCTACGGGTTGTAAACTTCTTTTATAAGGGAATAAAGTATTCTACGTGTAGAGTTTTGTATGTACCTTATGAATAAGCATCGGCTAACTCCGTGCCAGCAGCCGCGGTAATACGGAGGATGCGAGCGTTATCCGGATTTATTGGGTTTAAAGGGAGCGTAGACGGCGGTTTAAGTCAGCTGTGAAATGGTGCGGCTCAACCGTAGCACTGCAGTTGAAACTGGACGGCTTGAGTGCAGTTGAGGCAGGCGGNATNCGTGGTGTAGCGGTGANATGCTTAGATATCACGAAGAACCCCGATTGCGAAGGCAGCCTGCTAAGCTGCAACTGACGTTGATGCTCGAAAGTGTGGGTATCAAACAGGATTAGATACCCGAGTAGTC
>LST401_19802
CCTACGGGTGGCAGCAGTAGGGAATATTGCGCAATGGGGGAAACCCTGACGCAGCAACGCCGCGTGGAGGATGACACTTTTCGGAGCGTAAACTCCTTTTCTTAGGGAAGAATTCTGACGGTACCTAAGGAATAAGCACCGGCTAACTCCGTGCCAGCAGCCGCGGTAATACGGAGGGTGCAAGCGTTACTCGGAATCACTGGGCGTAAAGGGCGCGTAGGCGGATTATCAAGTCTCTTGTGAAATCTAATGGCTTAACCATTAAACTGCTTGGGAAACTGATAGTCTAGAGTGAGGGAGAGGCAGATGGAATTGGTGGTGTAGGGGTAAAATCCGTAGATATCACCAAGAATACCCATTGCGAAGGCGATCTGCTGGAACTCAACTGACGCTAAGGCGCGAAAGCGTGGGGAGCAAACAGGATTAGATACCCGCGTAGTC
>LST401_21996
CCTACGGGATGCAGCAGTAGGGAATATTGCACAATGGGGGAAACCCTGATGCAGCGACGCCGCGTGAGCGAAGAAGTATCTCGGTATGTAAAGCTCTATCAGCAGGGAAGAAGATGACGGTACCTGACTAAGAAGCACCGGCTAAATACGTGCCAGCAGCCGCGGTAATACGTATGGTGCAAGCGTTATCCGGATTTACTGGGTGTAAAGGGAGCGTAGACGGAGAAGCAAGTCTGGAGTGAAAGCCCGGGGCTCAACCCCGGGACTGCTTTGGAAACTGTTTGTCTGGAGTGCCGGAGAGGTAAGCGGAATTCCTAGTGTAGCGGTGAAATGCGTAGATATTAGGAGGAACACCAGTGGCGAAGGCGGCTTACTGGACGGTAACTGACGTTGAGGCTCGAAAGCGTGGGGAGCAAACAGGATTAGATACCCCGGTAGTC
>LST401_32969
CCTACGGGTGGCAGCAGTGAGGAATATTGGTCAATGAGCGAGAGCCTGAACCAGCCAAGTAGCGTGAAGGATGAAGGTTCTATGGATTGTAAACTTCTTTTATAAGGGAATAACAGACGTTACGTGTAGCGTTTTGCATGTACCTTATGAATAAGCATCGGCTAACTCCGTGCCAGCAGCCGCGGTAATACGGAGGATGCGAGCGTTATCCGGATTTATTGGGTTTAAAGGGAGCGTAGACGGGATGTTAAGTCAGCTGTGAAAGTTTGGGGCTCAACCTTAAAATTGCAGTTGAAACTGGCGTTCTTGAGGGCGGCAGAGGCAGGCGGAAGTCGTGGTGTAGCGGTGAAATGCTTATATATCACGAAGAACTCCGATTGCGAAGGCAGCTTGCTGGAGCGTAACTGACGTTGATGATCGAAAGTGTGGGTATCAAACAGGATTAGATAACCTAGTAGTC
>LST401_33
CCTACGGGATGCAGCAGTGAGGAATATTGGTCAATGGGCGCGAGCCTGAACCAGCCAAGTAGCGTGAAGGATGACTGCCCTATGGGTTGTAAACTTCTTTTATACGGGAATAAAGTCCGGCACGTGTGCCGGTTTGCATGTACCGTATGAATAAGGATCGGCTAACTCCGTGCCAGCAGCCGCGGTAATACGGAGGATCCGAGCGTTATCCGGATTTATTGGGTTTAAAGGGAGCGTAGGCGGGTTTTTAAGTCAGTTGTGAAAGTTTGCGGCTCAACCGTAAAATTGCAGTTGATACTGGAAGCCTTGAGTGCGGCAGAGGCAGGCGGAATTCGTGGTGTAGCGGTGAAATGCTTAGATATCACGAAGAACTCCGATTGCGAAGGCAGCTTGCTGGACCGTAACTGACGCTGATGCTCGAAAGTGCGGGTATCAAACAGGATTAGATACCCGGGTAGTC
>LST401_30770
CCTACGGGCGGCAGCAGTGGGGAATATTGCACAATGGGGGAAACCCTGATGCAGCGACGCCGCGTGAGCGAAGAAGTTTTTCGGAATGTAAAGCTCTATCAGCAGGGAAGAAAATGACGGTACCTGACTAAGAAGCTCCGGCTAAATACGTGCCAACAGCCGCGGTAATACGTATGGAGCAAGCGTTATCCGGATTTACTGGGTGTAAAGGGAGCGTAGGCGGAGGGTCAAGTCTGATGTGAAAACCCGGGGCTCAACCCCGGGACTGCATTGGAAACTGTCAGGCTAGAGTGTCGGAGGGGTAAGTGGAATTCGTAGTGTAGCGGTAAAATGCGTAGATATTAGGAGGAACACCGGTGGCGAAGGCGGCTTACTGGACGACAACTGACGCTGAGGCTCGAAAGCGTGGGGAGCAAACAGGATTAGATACCCCGGTAGTC
>LST401_28578
CCTACGGGGCGCAGCAGTGAGGAATATTGGTCAATGGGCGATAGCCTGAACCAGCCAAGTCGCGTGAGGGATGAAGGCCCTACGGGTCGTAAACCTCTTTTATAAGGGAATAAAGTTCGCCACGTGTGGTGTTTTGTATGTACCTTATGAATAAGCATCGGCTAACTCCGTGCCAGCAGCCGCGGTAATACGGAGGATGCGAGCGTTATCCGGATTTATTGGGTTTAAAGGGTGCGTAGGTGGCCCCGTCAGTCAGTGGTGAAAGTCCGTGGCTCAACCATGGAATCGCCATTGAAACCACGGGGCTTGAGTATGATTGAGGTAGGCGGAACGCGTGGTGTAGCGGTGAAATGCATAGATATCACGCAGAACCCCGATTGCGAAGGCAGCTTACCAAGCCATGACTGACACTGAGGCACGAAAGCGTGGGTATCGAACAGGATTAGATACCCTAGTAGTC
>LST401_6642
CCTACGGGAGGCAGCAGTGGGGAATATTGCACAATGGGGGAAACCCTGATGCAGCGACGCCGCGTGAGTGAAGAAGTATTTCGGTATGTAAAGCTCTATCAGCAGGGAAGAAGATGACGGTACCTGACTAAGAAGCACCGGCTAAATACGTGCCAGCAGCCGCGGTAATACGTATGGTGCAAGCGTTATCCGGATTTACTGGGTGTAAAGGGAGCGTAGACGGAGAAGCAAGTCTGGAGTGAAAGCCCGGGGCTCAACCCCGGGACTGCTTTGGAAACTGTTTGTCTGGAGTGCCGGAGAGGTAAGCGGAATTCCTAGTGTAGCGGTGAAATGCGTAGATATTAGGAGGAACACCAGTGGCGAAGGCGGCTTACTGGACGGTAACTGACGTTGAGGCTCGAAAGCGTGGGGAGCAAACAGGATTAGATACCCGAGTAGTC
>LST401_17608
CCTACGGGAGGCAGCAGTGAGGAATATTGGTCAATGGGCGAGAGCCTGAACCAGCCAAGTAGCGTGAAGGATGACTGCCCTACGGGTTGTAAACTTCTTTTATAAGGGAATAAAGTATTCTACGTGTAGAGTTTTGTATGTACCTTATGAATAAGCATCGGCTAACTCCGTGCCAGCAGCCGCGGTAATACGGAGGATGCGAGCGTTATCCGGATTTATTGGGTTTAAAGGGAGCGTAGACGGCGGTTTAAGTCAGCTGTGAAATGGTGCGGCTCAACCGTAGCACTGCAGTTGAAACTGGACGGCTTGAGTGCAGTTGAGGCAGGCGGAATTCGTGGTGTAGCGGTGAAATGCTTAGATATCACGAAGAACCCCGATTGCGAAGGCAGCCTGCTAAGCTGCAACTGACGTTGATGCTCGAAAGTGTGGGTATCAAACAGGATTAGATACCCTAGTAGTC
>LST401_8831
CCTACGGGCGGCAGCAGTGAGGAATATTGGTCAATGGGCGATAGCCTGAACCAGCCAAGTCGCGTGAGGGATGAAGGCCCTACGGGTCGTAAACCTCTTTTATAAGGGAATAAAGTTCGCCACGTGTGGTGTTTTGTATGTACCTTATGAATAAGCATCGGCTAACTCCGTGCCAGCAGCCGCGGTAATACGGAGGATGCGAGCGTTATCCGGATTTATTGGGTTTAAAGGGTGCGTAGGTGGCCCCGTCAGTCAGTGGTGAAAGTCCGTGGCTCAACCATGGAATCGCCATTGAAACCACGGGGCTTGAGTATGATTGAGGTAGGCGGAACGCGTGGTGTAGCGGTGAAATGCATAGATATCACGCAGAACCCCGATTGCGAAGGCAGCTTACCAAGCCATGACTGACACTGAGGCACGAAAGCGTGGGTATCGAACAGGATTAGATACCCTCGTAGTC
>LST401_21997
CCTACGGGTGGCAGCAGTGAGGAATATTGGTCAATGGACGGAAGTCTGAACCAGCCATGCCGCGTGCAGGATGACGGCTCTATGAGTTGTCAACTGCTTTTGTACGAGGGTAACCCCGGGTACGTGTACCAGGATGAAAGTATCTTACGAATAAGGATCGGCTAACTCCGTGCCAGCAGCCGCGGTAATACGGAGGATCCAAGCGTTATCCGGATTTATTGGGTTTAAAGGGTGCGTAGGCGGTCAGATAAGTTAGATGTGAAATTTCGGTGCTTAACACTGGCGCTGCCTCTAATACTGTTTGACTAGAGAGTAGTTGCGGTAGGCGGAATTTATGGTGTAGCGGTGAAATGCTTAGAGATCATACAGAACACCGATTGCGAAGGCAGCTTACCAAGCTATATCTGACGTTGAGGCACGAAAGCGTGGGGAGCAAACAGGATTAGATACCCGCGTAGTC
>LST401_34
CCTACGGGTCGCAGCAGTGAGGAATATTGGTCAATGGACGCAAGTCTGAACCAGCCATGCCGCGTGCAGGAAGACGGCTCTATGAGTTGTAAACTGCTTTTGTACGAGGGTAAACTCACCTACGTGTAGGTGACTGAAAGTATCGTATGAATAAGGATCGGCTAACTCCGTGCCAGCAGCCGCGGTAATACGGAGGATCCAAGCGTTATCCGGATTTATTGGGTTTAAAGGGTGCGTAGGCGGTTTGATAAGTTAGAGGTGAAATCCCGGGGCTTAACTCCGGCACTGCCTCTAATACTGTTGGACTAGAGAGTAGTTGCGGTAGGCGGAATGTATGGTGTAGCGGTGAAATGCTTAGAGATCATACAGAACACCGATTGCGAAGGCAGCTTACCAAACTATATCTGACGTTGAGGCACGAAAGCGTGGGGAGCAAACAGGATTAGATACCCCTGTAGTC
>LST401_15411
CCTACGGGAGGCAGCAGTGAGGAATATTGGTCAATGGACGGAAGTCTGAACCAGCCATGCCGCGTGCAGGATGACGGCTCTATGAGTTGTAAACTGCTTTTGTACGAGGGTAACCCCGGGTACGTGTACCCGGCTGAAAATATCGTACGAATAAGGATCGGCTAACTCCGTGCCAGCAGCCGCGGTAATACGGAGGATCCAAGCGTTATCCGGATTTATTGGGTTTAAAGGGTGCGTAGGCGGTCAGATAAGTTAGAGGTGAAATTCCGGTGCTTAACACCGGCGCTGCCTCTAATACTGTTTGACTAGAGAGTAGTTGCGGTAGGCGGAATGTATGGTGTAGCGGTGAAATGCTTAGAGATCATACAGAACACCGATTGCGAAGGCAGCTTACCAAGCTATATCTGACGTTGAGGCACGAAAGCGTGGGGAGCAAACAGGATTAGATACCCGTGTAGTC
>LST401_26393
CCTACGGGTGGCAGCAGTGAGGAATATTGGTCAATGGGCGGAAGCCTGAACCAGCCATGTAGCGTGCAGGAAGACGGCCTTTAGGGTTGTAAACTGCTTTTATGCGGGAATAAAGTTCTCCACGTGTGGAGATTTGCATGTACCGCATGAATAAGGACCGGCTAATTCCGTGCCAGCAGCCGCGGTAATACGGAAGGTCCGGGCGTTATCCGGAATTATTGGGTTTAAAGGGAGCGTAGGCCGGCTTGTAAGTCAGTTGTGAAAACCGCGGGCTCAACCTGCGGCGTTCAATTGAAACTGCAGGCATTGAGTGCGCGCAGGGATGCTGGAATTCGTGGTGTAGCGGTGAAATGCGTAGATATCACGAAGAACTCCGATCGCGAAGGCAGGTGTCCGGCGCGTCACTGACGCTGAGGCTCGAAGGTGCGGGTATCAAACAGGATTAGATACCCCTGTAGTC
>LST401_19803
CCTACGGGGGGCAGCAGTGGGGAATATTGGGCAATGGGCGCAAGCCTGACCCAGCAACGCCGCGTGAATGATGAAGGTCTTCGGATTGTAAAGTTCTGTGACGGGGGACGAACACAATGACGGTACCCCGATAGCAAGCCACGGCTAACTACGTGCCAGCAGCCGCGGTAATACGTAGGTGGCAAGCGTTATCCGGAATGACTGGGCGTAAAGGGTGCGTAGGTGGTTTGGCAAGTCGGCAGCGTAATTCCGGGGCTCAACTCCGGCGCTACTGCCAAAACTGTTGAACTTGAGTGCAGGAGAGGTAAGTGGAATTCCTAGTGTAGCGGTGGAATGCGTAGATATTAGGAGGAACATCAGCGGCGAAGGCGACTTACTGGACTGTAACTGACACTGAGGCACGAAAGCGTGGGGAGCAAACAGGATTAGATACCCGTGTAGTC
>LST401_4444
CCTACGGGGCGCAGCAGTGAGGAGTATTGGTCAATGGGCGCGAGCCTGAACCAGCCAAGTAGCGTGAAGGATGACTGCCCTATGGGTTGTAAACTTCTTTTATACGGGAATAAAGTCCGGCACGTGTGCCGGTTTGCATGTACCGTATGAATAAGGATCGGCTAACTCCGTGCCAGCAGCCGCGGTAATACGGAGGATCCGAGCGTTATCCGGATTTATTGGGTTTAAAGGGAGCGTAGGCGGGTTTTTAAGTCAGTTGTGAAAGTTTGCGGCTCAACCGTAAAATTGCAGTTGATACTGGAAGCCTTGAGTGCGGCAGAGGCAGGCGGAATTCGTGGTGTAGCGGTGAAATGCTTAGATATCACGAAGAACTCCGATTGCGAAGGCAGCTTGCTGGACCGTAACTGACGCTGATGCTCGAAAGTGCGGGTATCAAACAGGATTAGATACCCCTGTAGTC
>LST401_28579
CCTACGGGATGCAGCAGTAGGGAATATTGCGCAATGGGGGAAACCCTGACGCAGCAACGCCGCGTGGAGGATGACACTTTTCGGAGCGTAAACTCCTTTTCTTAGGGAAGAATTCTGACGGTACCTAAGGAATAAGCACCGGCTAACTCCGTGCCAGCAGCCGCGGTAATACGGAGGGTGCAAGCGTTACTCGGAATCACTGGGCGTAAAGGGCGCGTAGGCGGATTATCAAGTCTCTTGTGAAATCTAATGGCTTAACCATTAAACTGCTTGGGAAACTGATAGTCTAGAGTGAGGGAGAGGCAGATGGAATTGGTGGTGTAGGGGTAAAATCCGTAGATATCACCAAGAATACCCATTGCGAAGGCGATCTGCTGGAACTCAACTGACGCTAAGGCGCGAAAGCGTGGGGAGCAAACAGGATTAGATACCCCTGTAGTC
>LST401_8832
CCTACGGGGCGCAGCAGTGGGGAATATTGGGCAATGGGCGAAAGCCTTACCCAGCAATGCCGCGTGAATGAAGAAGGTCTTCGGATTGTAAAGTTCTTTAGTCAGGGAAGAAGAAAGTGACGTTACCTGAAGAATAAGCCCCGGCTAACTACGTGCCAGCAGCCGCGGTAATACGTAGGGGGCAAGCGTTGTCCGGAATGACTGGGCGTAAAGGGTGTGTAGGCGGCTAAGCAAGTTAGAAGTGAAATACCTAGGGCTTAACTCAGGTGCTGCTTTTAAAACTGTTTGGCTGGAGTGCAGGAGAGGTTAATGGAATTCCTAGTGTAGCGGTGGAATGCGTAGATATTAGGAGGAACATCAGTGGCGAAGGCGACTATCTGGACAGTAACTGACGCTGAGGCACGAAAGCGTGGGGAGCAAACAGGATTAGATACCCTCGTAGTC
>LST401_17609
CCTACGGGGTGCAGCAGTGGGGCATATTGCACAATGGGGGAAACCCTGATGCAGCGAAGCAGCGTGAACGAAGAAGTATTTCGGTATGTAAAGCTCTATCAGCAGGGAAGAAAATGACGGTACCTGACTAAGAAGCCCCGGCTAACTACGTGCCAGCAGCAGCGGTAATACGTAGGGGGCAAGCGTTATCCGGATTTACTGGGTGTAAAGGGAGCGTAGACGGGACAGCAAGTCTGATGTGAAAGGCGGGGGCTCAACCCCCGGACTGCATTGGAAACTGCTGACCTGGAGTACCGGAGGGGTAAGCGGAATTCCTAGTGTAGCGGTGAAATGCGTAGATATTAGGAGGAACACCGGTGGCGAAGGCGGCTTACTGGACGGTAACTGACGTTGAGGCTCGAAAGCGTGGGGAGCAAACAGGATTAGATACCCTTGTAGTC
>LST401_6643
CCTACGGGGGGCAGCAGTAGGGAATATTGCGCAATGGGGGAAACCCTGACGCAGCAACGCCGCGTGGAGGATGACACTTTTCGGAGCGTAAACTCCTTTTCTTAGGGAAGAATTCTGACGGTTCCTAAGGAATAAGCACCGGCTAACTCCGTGCCAGCAGCCGCGGTAATACGGAGGGTGCAAGCGTTACTCGGAATCACTGGGCGTAAAGGGCGCGTAGGCGGATTATCAAGTCTCTTGTGAAATCTAATGGCTTAACCATTAAACTGCTTGGGAAACTGATAGTCTAGAGTGAGGGAGAGGCAGATGGAATTGGTGGTGTAGGGGTAAAATCCGTAGATATCACCAAGAATACCCATTGCGAAGGCGATCTGCTGGAACTCAACTGACGCTAAGGCGCGAAAGCGTGGGGAGCAAACAGGATTAGATACCCTGGTAGTC
>LST401_21998
CCTACGGGGGGCAGCAGTAGGGAATATTGCGCAATGGGGGAAACCCTGACGCAGCAACGCCGCGTGGAGGATGACACTTTTCGGAGCGTAAACTCCTTTTCTTAGGGAAGAATTCTGACGGTACCTAAGGAATAAGCACCGGCTAACTCCGTGCCAGCAGCCGCGGTAATACGGAGGGTGCAAGCGTTACTCGGAATCACTGGGCGTAAAGGGCGCGTAGGCGGATTATCAAGTCTCTTGTGAAATCTAATGGCTTAACCATTAAACTGCTTGGGAAACTGATAGTCTAGAGTGAGGGAGAGGCAGATGGAATTGGTGGTGTAGGGGTAAAATCCGTAGATATCACCAAGAATACCCATTGCGAAGGCGATCTGCTGGAACTCAACTGACGCTAAGGCGCGAAAGCGTGGGGAGCAAACAGGATTAGATACCCGTGTAGTC
>LST401_11024
CCTACGGGAGGCAGCAGTGAGGAATATTGGTCAATGGGCGTAAGCCTGAACCAGCCAAGTAGCGTGAGGGACGACGGCCCTATGGGTTGTAAACCTCTTTTGTACGGGGATAAAGTGTGGGACGTGTCCCATATTGCAGGTACCGTACGAATAAGGACCGGCTAATTCCGTGCCAGCAGCCGCGGTAATACGGAAGGTCCGGGCGTTATCCGGATTCATTGGGTTTAAAGGGAGCGCAGGCCGCCTTTTAAGCGTGCCGTGAAATGCCGTGGCTCAACCATGGCACTGCGGCGCGAACTGGAGGGCTTGAGTGCGCGGAAGGCAGGCGGAATTCGTGGTGTAGCGGTGAAATGCTTAGATATCACGAAGAACTCCGATTGCGAAGGCAGCCTGCCGCAGCGCAACTGACGCTGAGGCTCGAAAGCGCGGGTATCGAACAGGATTAGATACCCGTGTAGTC
>LST401_32971
CCTACGGGATGCAGCAGTAGGGAATATTGCTCAATGGGCGAAAGCCTGAAGCAGCAACGCCGCGTGGAGGATGAAGGTTTTAGGATTGTAAACTCCTTTTGTTAGAGAAGATTATGACGGTATCTAACGAATAAGCACCGGCTAACTCCGTGCCAGCAGCCGCGGTAATACGGAGGGTGCAAGCGTTACTCGGAATCACTGGGCGTAAAGAGCGCGTAGGCGGGATAATAAGTCAGATGTGAAATCCTATGGCTTAACCATAGAACTGCATTTGAAACTGTTATTCTAGAGTATGGGAGAGGTAGGTGGAATTCTTGGTGTAGGGGTAAAATCCGTAGAGATTAAGAGGAATACTCATTGCGAAGGCGACCTGCTGGAACATTACTGACGCTGATGCGCGAAAGCGTGGGGAGCAAACAGGATTAGATACCCTAGTAGTC
>LST401_35
CCTACGGGCTGCAGCAGTGGGGAATATTGGGCAATGGAGGCAACTCTGACCCAGCAACGCCGCGTGAGTGATGAAGGTCTTCGGATTGTAAAGCTCTTTAAGCGGGGACGAAGAAAGTGACGGTACCCGCAGCATAAGCCTCGGCTAACTACGTGCCAGCAGCCGCGGTAATACGTAGGAGGCAAGCGTTATCCGGAATGACTGGGCGTAAAGGGTGCGTAGGTGGTTTGGCAAGTTGGCAGCGTAATCCCGGGGCTCAACTCCGGTGCTACTGCCAAAACTGTTGGACTTGAGTGCAGGAGGGGTGAATGGAATTCCTAGTGTAGCGGTGGAATGCGTAGATATTAGGAAGAACACCAGCGGCGAAGGCGATTCACTGGACTGTAACTGACACTGAGGCACGAAAGCGTGGGGAGCAAACAGGATTAGATACCCTGGTAGTC
>LST401_15412
CCTACGGGGTGCAGCAGTGAGGAATATTGGTCAATGGACGCAAGTCTGAACCAGCCATGCCGCGTGCAGGAAGACGGCTCTATGAGTTGTAAACTGCTTTTGTACGAGGGTAAACTCACCTACGTGTAGGTGACTGAAAATATCGTATGAATAAGGATCGGCTAACTCCGTGCCAGCAGCCGCGGTAATACGGAGGATCCAAGCGTTATCCGGATTTATTGGGTTTAAAGGGTGCGTAGGCGGTTTGATAAGTTAGAGGTGAAATCCCGGGGCTTAACTCCGGCACTGCCTCTAATACTGTTGGACTAGAGAGTAGTTGCGGTAGGCGGAATGTATGGTGTAGCGGTGAAATGCTTAGAGATCATACAGAACACCGATTGCGAAGGCAGCTTACCAAACTATATCTGACGTTGAGGCACGAAAGCGTGGGGAGCAAACAGGATTAGATACCCTGGTAGTC
>LST401_26394
CCTACGGGGGGCAGCAGTGGGGAATATTGGGCAATGGGCGCAAGCCTGACCCAGCAACGCCGCGTGAAGGAAGAAGGCTTTCGGGTTGTAAACTTCTTTTGTCAGGGAACAGTAGAAGAGGGTACCTGACGAATAAGCCACGGCTAACTACGTGCCAGCAGCCGCGGTAATACGTAGGTGGCAAGCGTTATCCGGATTTACTGGGTGTAAAGGGCGTGTAGGCGGGAAGGCAAGTCAGATGTGAAAACTATGGGCTCAACCCATAGCCTGCATTTGAAACTGTTTTTCTTGAGTGATGGAGAGGCAGGCGGAATTCCGTGTGTAGCGGTGAAATGCGTAGATATACGGAGGAACACCAGTGGCGAAGGCGGCCTGCTGGACATTAACTGACGCTGAGGCGCGAAAGCGTGGGGAGCAAACAGGATTAGATACCCTCGTAGTC
>LST401_4445
CCTACGGGCCGCAGCAGTGGGGAATTTTGCGCAATGCTCGAGAGAGTGACGCAGCGACGCCGCGTGAATGACGAAGGCCTTCGGGTCGTAAAGTTCTTTCGACAGGGAAGAAAATGTATATCAGTAACTGGGTATATAGTGACGGTACCTGTATAAGCAGCCCCGGCTAACTCCGTGCCAGCAGCCGCGGTAATACGGAGGGGGCGAGCGTTGTTCGGAGTGACTGGGCGTAAAGAGCACGTAGGCGGTGTTGTAAGTCATTAGTCAAAGGCTAGAGCTCAACTTTAGTAAGGCTATTGATACTACAAGACTAGAGTGTCGGAGAGGATTGCAGAATTCCTGGTGTAGCGGTGAAATGCGTAGATATCAGGAGGAATACCGGTAGCGAAGGCGGCAATCTGGCTGGCAACTGACGCTGAGGTGCGAAAGCGTGGGTAGCAAACAGGATTAGATACCCTCGTAGTC
>LST401_19804
CCTACGGGGCGCAGCAGTGAGGAATATTGGTCAATGGGCGATAGCCTGAACCAGCCAAGTCGCGTGAGGGATGAAGGCCCTACGGGTCGTAAACCTCTTTTATAAGGGAATAAAGTTCGCCACGTGTGGTGTTTTGTATGTACCTTATGAATAAGCATCGGCTAACTCCGTGCCAGCAGCCGCGGTAATACGGAGGATGCGAGCGTTATCCGGATTTATTGGGTTTAAAGGGTGCGTAGGTGGCCCCGTCAGTCAGTGGTGAAAGTCCGTGGCTCAACCATGGAATCGCCATTGAAACCACGGGGCTTGAGTATGATTGAGGTAGGCGGAACGCGTGGTGTAGCGGTGAAATGCATAGATATCACGCAGAACCCCGATTGCGAAGGCAGCTTACCAAGCCATGACTGACACTGAGGCACGAAAGCGTGGGTATCGAACAGGATTAGATACCCCTGTAGTC
>LST401_24190
CCTACGGGTCGCAGCAGTAGGGAATATTGCGCAATGGGGGAAACCCTGACGCAGCAACGCCGCGTGGAGGATGACACTTTTCGGAGCGTAAACTCCTTTTCTTAGGGAAGAATTCTGACGGTACCTAAGGAATAAGCACCGGCTAACTCCGTGCCAGCAGCCGCGGTAATACGGAGGGTGCAAGCGTTACTCGGAATCACTGGGCGTAAAGGGCGCGTAGACGGATTATCAAGTCTCTTGTGAAATCTAATGGCTTAACCATTAAACTGCTTGGGAAACTGATAGTCTAGAGTGAGGGAGAGGCAGATGGAATTGGTGGTGTAGGGGTAAAATCCGTAGATATCACCAAGAATACCCATTGCGAAGGCGATCTGCTGGAACTCAACTGACGCTAAGGCGCGAAAGCGTGGGGAGCAAACAGGATTAGATACCCCGGTAGTC
>LST401_17610
CCTACGGGAGGCAGCAGTGAGGAATATTGGTCAATGGGCGAGAGCCTGAACCAGCCAAGTAGCGTGAAGGATGAAGGTTCTATGGATTGTAAACTTCTTTTATAAGGGAATAACAGACGCTACGTGTAGCGTTTTGCATGTACCTTATGAATAAGCATCGGCTAACTCCGTGCCAGCAGCCGCGGTAATACGGAGGATGCGAGCGTTATCCGGATTTATTGGGTTTAAAGGGAGCGTAGACGGGATGTTAAGTCAGCTGTGAAAGTTTGGGGCTCAACCTTAAAATTGCAGTTGAAACTGGCGTTCTTGAGTGCGGCAGAGGCAGGCGGAATTCGTGGTGTAGCGGTGAAATGCTTAGATATCACGAAGAACTCCGATTGCGAAGGCAGCTTGCTGGAGCGTAACTGACGTTGATGCTCGAAAGTGTGGGTATCAAACAGGATTAGATACCCTCGTAGTC
>LST401_28580
CCTACGGGCGGCAGCAGTAGGGAATATTGCACAATGGGGGAAACCCTGATGCAGCGACGCCGCGTGAGCGAAGCAGTATCTCGGTATGTAAAGCTCTATCAGCAGGGAAGAAGATGACGGTACCTGACTAAGAAGCACCGGCTAAATACGTGCCAGCAGCCGCGGTAATACGTATGGTGCAAGCGTTATCCGGGTTTACTGGGTGTAAAGGGAGCGTAGACGGAGAAGCAAGTCTGTAGTGAAAGCCCGGGGCTCAACCCCGGGACTGCTTTGGAAACTGTTATTCTTGAGTGCCGGAGAGGTAAGCGGAATTCCTAGTGTAGCGGTGAAATGCGTAGATATTAGGAGGAACACCAGTGGCGAAGGCGGCTTACTGGACGGTAACTGACGTTGAGGCTCGAAAGCGTGGGGAGCAAACAGGATTAGATACCCCAGTAGTC
>LST401_21999
CCTACGGGGGGCAGCAGTAGGGAATATTGCGCAATGGGGGAAACCCTGACGCAGCAACGCCGCGTGGAGGATGACACTTTTCGGAGCGTAAACTCCTTTTCTTAGGGAAGAATTCTGACGGTACCTAAGGAATAAGCACCGGCTAACTCCGTGCCAGCAGCCGCGGTAATACGGAGGGTGCAAGCGTTACTCGGAATCACTGGGCGTAAAGGGCGCGTAGGCGGATTATCAAGTCTCTTGTGAAATCTAATGGCTTAACCATTAAACTGCTTGGGAAACTGATAGTCTAGAGTGAGGGAGAGGCAGATGGAATTGGTGGTGTAGGGGTAAAATCCGTAGATATCACCAAGAATACCCATTGCGAAGGCGATCTGCTGGAACTCAACTGACGCTAAGGCGCGAAAGCGTGGGGAGCAAACAGGATTAGATACCCTGGTAGTC
>LST401_11025
CCTACGGGTGGCAGCAGTGGGGAATATTGCACAATGGGGGAAACCCTGATGCAGCGACGCCGCGTGGAGGAAGAAGGTCTTCGGATTGTAAACTCCTGTTGTTGGGGAAAAGAAGGATGGTACCCAACAAGGAAGTGACGGCTAACTACGTGCCAGCAGCCGCGGTAAAACGTAGGTCACGAGCGTTGTCCGGAATTACTGGGTGTAAAGGGAGCGCAGGCGGGTATGCAAGTTGGGAGTGAAATACATGGGCTCAACCCATGAACTGCTCTCAAAACTGTGTATCTTGAGTAGTGCAGAGGTAGGCGGAATTCCCGGTGTAGCGGTGGAATGCGTAGATATCGGGAGGAACACCAGTGGCGAAGGCGGCCTACTGGGCACCAACTGACGCTGAGGCTCGAAAGTGTGGGTAGCAAACAGGATTAGATACCCTCGTAGTC
>LST401_32972
CCTACGGGGTGCAGCAGTGGGGAATATTGGGCAATGGAGGCAACTCTGACCCAGCAACGCCGCGTGAGCGATGAAGGTCTTCGGATTGTAAAGCTCTTTAAGCGGGGACGAAGAAAGTGACGGTACCCGCAGAATACGCCTCGGCTAACTACGTGCCAGCAGCCGCGGTAATACGTAGGTGGCAAGCGTTATCCGGAATGACTGGGGGGAAAGGGTGCGTAGGTGGTATAGCAAGTTGGCAGCGTAATTCCGGGGCTCAACTCCGGCTCTACTGCCAAAACTGTTGTACTTGAGTGCAGGAGGGGTAAGTGGAATTCCTAGTGTAGCGGTGAAATGCGTAGATATTAGGAGGAACATCGGTGGCGAAGGCGACTTACTGGACTGTAACTGACAATGAGGCACGAAAGCGTGGGGAGCAAACAGGATTAGATACCCTGGTAGTC
>LST401_26395
CCTACGGGCGGCAGCAGTGAGGAATATTGGTCAATGGACGAGAGTCTGAACCAGCCAAGTAGCGTGAAGGATGAAGGTCCTACGGATTGTAAACTTCTTTTATAAGGGAATAAACCCTCCCACGTGTGGGAGCTTGTATGTACCTTATGAATAAGCATCGGCTAACTCCGTGCCAGCAGCCGCGGTAATACGGAGGATGCGAGCGTTATCCGGATTTATTGGGTTTAAAGGGAGCGCAGACGGGTCGTTAAGTCAGCTGTGAAAGTTTGGGGCTCAACCTTAAAATTGCAGTTGATACTGGCGTCCTTGAGTGCGGTTGAGGTGTGCGGAATTCGTGGTGTAGCGGTGAAATGCTTAGATATCACGAAGAACTCCGATTGCGAAGGCAGCACACTAAGCCGTAACTGACGTTCATGCTCGAAAGTGTGGGTATCAAACAGGATTAGATACCCTAGTAGTC
>LST401_13222
CCTACGGGAGGCAGCAGTGAGGAATATTGGTCAATGGACGGAAGTCTGAACCAGCCATGCCGCGTGCAGGATGACGGCTCTATGAGTTGTAAACTGCTTTTGTACGAGGGTAACCCCGGGTACGTGTACCCGGCTGAAAGTATCGTACGAATAAGGATCGGCTAACTCCGTGCCAGCAGCCGCGGTAATACGGAGGATCCAAGCGTTATCCGGATTTATTGGGTTTAAAGGGTGCGTAGGCGGTCAGATAAGTTAGAGGTGAAATTTCGGTGCTTAACACCGGCGCTGCCTCTAATACTGTTTGACTAGAGAGTAGTTGCGGTAGGCGGAATGTATGGTGTAGCGGTGAAATGCTTAGAGATCATACAGAACACCGATTGCGAAGGCAGCTTACCAAGCTATATCTGACGTTGAGGCACGAAAGCGTGGGGAGCAAACAGGATTAGATACCCGAGTA
>LST401_4446
CCTACGGGGTGCAGCAGTGAGGAATATTGGTCAATGGGCGCGAGCCTGAACCAGCCAAGTAGCGTGAAGGATGACTGCCCTATGGGTTGTAAACTTCTTTTATACGGGAATAAAGTCCGGCACGTGTGCCGGTTTGCATGTACCGTATGAATAAGGATCGGCTAACTCCGTGCCAGCAGCCGCGGTAATACGGAGGATCCGAGCGTTATCCGGATTTATTGGGTTTAAAGGGAGCGTAGGCGGGTTTTTAAGTCAGTTGTGAAAGTTTGCGGCTCAACCGTAAAATTGCAGTTGATACTGGAAGCCTTGAGTGCGGCAGAGGCAGGCGGAATTCGTGGTGTAGCGGTGAAATGCTTAGATATCACGAAGAACTCCGATTGCGAAGGCAGCTTGCTGGACCGTAACTGACGCTGATGCTCGAAAGTGCGGGTATCAAACAGGATTAGATACCCTTGTAGTC
>LST401_30773
CCTACGGGTGGCAGCAGTGGGGAATCTTCCGCAATGGGCGAAAGCCTGACGGAGCAACGCCGCGTGAACGATGAAGGTCTTAGGATCGTAAAGTTCTGTTGTTAGGGACGAAGGGTAAGAATCATAATACGGTTTTTATTGTACGGTACCTAACGAGGAAGCCACGGATAACTACGGGCCAGCAGCCGCGGTAATACGTAAGCGGCAAGCGTTGTCCGGAATTATTGGGCGTAAAGGGAGCGCAGGCGGGAAACTAAGCGGAACTTAAAAGTGCGGGGCTCAACCCGGGGATGGGGTTCGAACTGGTTTTCTTGAGTGCAGGAGAGGAAAGCGGAATTCCCAGTGTAGCGGTGAAATGCGTAGATATTGGGAAGAACACCAGTGGCGAAGGCGGCTTTCTGGACTGTAACTGACGCTGAGGCACGAAAGCGTGGGGAGCAAACAGGATTAGATACCCTAGTAGTC
>LST401_2247
CCTACGGGTGGCAGCAGTGGGGAATCTTGCGCAATGGGCGAAAGCCTGACGCAGCGACGCCGCGTGCGGGACGAAGGCCTTCGGGTCGTAAACCGCTTTCAGCAGGGACGAGGGGGCAACCTGACGGTACCTGCAGAAGAAGCCCCGGCTAACTACGTGCCAGCAGCCGCGGTAATACGTAGGGGGCGAGCGTTATCCGGATTCATTGGGCGTAAAGCGCTCGTAGGCGGTCCGTTAGGTCGGGAGTCAAATCCGGGGGCTCAACCCCCGCCCGCTCCCGATACCGGCGGACTTGAGTTTGGTAGGGGAAGGCGGNATNCCAAGTGTAGCGGTGGNATGCGCAGATATTTGGAAGAACACCGGTGGCGAAGGCGGCCTTCTGGGCCACAACTGACGCTGAGGAGCGAAAGCTAGGGGAGCGAACAGGATTAGATACCCCCGTAGTC
>LST401_8834
ACGGGCTGCAGCAGTGAGAAATATTGGTCAATGGGCGAGAGCCTGAACCAGCCAAGTAGCGTGAAGGATGACTGCCCTATGGGTTGTAAACTTCTTTTATACGGGAATAACACGCGGCACGTGTGCCGTTCTGCATGTACCGTATGAATAAGCATCGGCTAACTCCGTGCCAGCAGCCGCGGTAATACGGAGGATGCGAGCGTTATCCGGATTTATTGGGTTTAAAGGGAGCGTAGACGGGTCCTTAAGTCAGTTGTGAAAGTTTGCGGCTCAACCGTAAAATTGCAGTGGATACTGGAAGCCTTGAGTGCGGCAGAGGCAGGCGGAATTCGTGGTGTAGCGGTGAAATGCTTAGATATCACGAAGAACTCCGATTGCGAAGGCAGCTTGCTGGACCGTAACTGACGCTGATGCTCGAAAGTGCGGGTATCAAACAGGATTAGATACCCTCGTAGTC
>LST401_17611
CCTACGGGGGGCAGCAGTGAGGAATATTGGTCAATGGGCGAGAGCCTGAACCAGCCAAGTAGCGTGGAGGACGAATGCCCTACGGGTTGTAAACTCCTTTTGGCGGAGGATAAAGATTGCCACGTGTGGCAAGCTGCAGGTATCCGCCGAATAAGGGCCGGCTAATTCCGTGCCAGCAGCCGCGGTAATACGGAAGGCCCGAGCGTTATCCGGATTTATTGGGTTTAAAGGGAGCGTAGGCGGGAGATCAAGTCAGCTGTGAAACTGCGCCGCTCAACGGCGCCGAGCAGTTGAAACTGGTTTCCTTGAGTCCGCAAGAGGCGCGTGGAATTCGTGGTGTAGCGGTGAAATGCATAGATATCACGAAGAACTCCGATTGCGAAGGCAGCGCGCTGGGGCGTCACTGACGCTGAAGCTCGAAGGTGCGGGTATCGAACAGGATTAGATACCCTAGTAGTC
>LST401_24191
CCTACGGGTCGCAGCAGTGAGGAATATTGGTCAATGGGCGGAAGCCTGAACCAGCCAAGTAGCGTGCAGGAAGACGGCCTTTAGGGTTGTAAACTGCTTTTATGCGGGAATAAAGTTCTCCACGTGTGGAGATTTGCATGTACCGCATGAATAAGGACCGGCTAATTCCGTGCCAGCAGCCGCGGTAATACGGACGGTCCGGGCGTTATCCGGAATTATTGGGTTTAAAGGGAGCGTAGGCCGGTTTGTAAGTCAGTTGTGAAAACCGCGGGCTCAACCTGCGGCGTGCAATTGAAACTGCAGACCTTGAGTGCGCGCAGGGATGCTGGAATTCGTGGTGTAGCGGTGAAATGCTTATATATCACGAAGAACTTCGAGCGCGAAGGCAGGTGTCCGGCGCGTCACTGACGCTGAGGCTCGAAGGTGCGGGTATCAAACAGGATTAGATACCCGAGTAGTC
>LST401_19805
CCTACGGGCCGCAGCAGTAGGGAATATTGCGCAATGGGGGAAACCCTGACGCAGCAACGCCGCGTGGAGGATGACACTTTTCGGAGCGTAAACTCCTTTTCTTAGGGAAGAATTCTGACGGTACCTAAGGAATAAGCACCGGCTAACTCCGTGCCAGCAGCCGCGGTAATACGGAGGGTGCAAGCGTTACTCGGAATCACTGGGCGTAAAGGGCGCGTAGGCGGATTATCAAGTCTCTTGTGAAATCTAATGGCTTAACCATTAAACTGCTTGGGAAACTGATAGTCTAGAGTGAGGGAGAGGCAGATGGAATTGGTGGTGTAGGGGTAAAATCCGTAGATATCACCAAGAATACCCATTGCGAAGGCGATCTGCTGGAACTCAACTGACGCTAAGGCGCGAAAGCGTGGGGAGCAAACAGGATTAGATACCCGTGTAGTC
>LST401_11026
CCTACGGGCGGCAGCAGTGAGGAATATTGGTCAATGGGCGAGAGCCTGAACCAGCCAAGTAGCGTGAAGGATGACTGCCCTATGGGTTGTAAACTTCTTTTATACGGGAATAACACGCGGCACGTGTGCCGCTCTGCATGTACCGTATGAATAAGCATCGGCTAACTCCGTGCCAGCAGCCGCGGTAATACGGAGGATGCGAGCGTTATCCGGATTTATTGGGTTTAAAGGGAGCGTAGACGGGTCCTTAAGTCAGTTGTGAAAGTTTGCGGCTCAACCGTAAAATTGCAGTTGATACTGGGGACCTTGAGTGCGGCAGAGGCAGGCGGAATTCGTGGTGTAGCGGTGAAATGCTTAGATATCACGAAGAACTCCGATTGCGAAGGCAGCTTGCTGGACCGTAACTGACGTTGATGCTCGAAAGTGCGGGTATCAAACAGGATTAGATACCCCGGTAGTC
>LST401_28581
CCTACGGGAGGCAGCAGTAGGGAATCTTCGTCAATGGACGCAAGTCTGACCGAGCAACGCCGCGTGAGTGAAGAAGGTTTTCGGATCGTAAAACTCTGTTGTTAGAGAAGAACAAGGATGAGAGTGGAAAGTTCATCCCTTGACGGTATCTAACCAGAAAGCCACGGCTAACTACGTGCCAGCAGCCGCGGTAATACGTAGGTGGCAAGCGTTGTCCGGATTGATTGGGCGTAAAGCGAGCGCAGGCGGTCTCTTAAGTCTGATGTGAAAGCCCCCGGCTTAACCGGGGAGGGTCATTGGAAACTGGGAGACTTGAGTGCAGAAGAGGAAAGCGGAATTCCATGTGTAGCGGTGAAATGCGTAGATATATGGAGGAACACCAGTGGCGAAGGCGGCTTTCTGGTCTGTAACTGACGCTGAGGCTCGAAAGCGTGGGGAGCAAACAGGATTAGATACCCGAGTAATC
>LST401_26396
CCTACGGGACGCAGCAGTGGGGAATCTTCCGCAATGGGCGAAAGCCTGCCGGAGCAACGCCGCGTGAACGATGAAGGTCTTAGGATCGTAAAGTTCTGTTGTTAGGGACGAAGGATAAGAATCATAATACGGTTTTTATTTGACGGTACCTAACGAGGAAGCCACGGCTAACTACGTGCCAGCAGCCGCGGTAATACGTAGGCGGCAAGCGTTGTCCGGAATTATTGGGCGTAAAGGGAGCGCAGGCGGGAAACTAAGCGGATCTTAAAAGTGCGGGGCTCAACCCCGTGATGGGGTCCGAACTGGTTTTCTTGAGTGCAGGAGAGGAAAGCGGAATTCCCAGTGTAGCGGTGAAATGCGTAGATATTGGGAAGAACACCAGTGGCGAAGGCGGCTTTCTGGACTGTAACTGACGCTGAGGCTCGAAAGCTAGGGTAGCGAACGGGATTAGATACCCTTGTAGTC
>LST401_37
CCTACGGGGTGCAGCAGTGGGGAATATTGGGCAATGGGCGCAAGCCTGACCCAGCAACGCCGCGTGAAGGAAGAAGGCCCTCGGGTTGTAAACTTCTTTTGTCAGGGACGAAGCAAGTGACGGTACCTGACGAATAAGCCACGGCTAACTACGTGCCAGCAGCCGCGGTAATACGTAGGTGGCAAGCGTTATCCGGATTTACTGGGTGTAAAGGGCGTGTAGGCGGGATTGCAAGTCAGATGTGAAAACCACGGGCTCAACCTGTGGCCTGCATTTGAAACTGCAGTTCTTGAGTACTGGAGAGGCAGACGGAATTCCTAGTGTAGCGGTGAAATGCGTAGATATTAGGAGGAACACCAGTGGCGAAGGCGGTCTGCTGGACAGCAACTGACGCTGAGGCGCGAAAGCGTGGGGAGCAAACAGGATTAGATACCCTTGTAGTC
>LST401_13223
CCTACGGGGCGCAGCAGTGAGGAATATTGGTCAATGGGCGAGAGCCTGAACCAGCCAAGTAGCGTGAAGGATGACTGCCCTACGGGTTGTAAACTTCTTTTATAAGGGAATAAAGTTCTCTACGTGTAGAGTTTTGTATGTACCTTATGAATAAGCATCGGCTAACTCCGTGCCAGCAGCCGCGGTAATACGGAGGATGCGAGCGTTATCCGGATTTATTGGGTTTAAAGGGAGCGTAGACGGCCGTTTAAGTCAGCTGTGAAATGGTGCGGCTCAACCGTAGCACTGCAGTTGAAACTGGAAGGCTTGAGTGCAGTTGAGGCAGGCGGAATTCGTGGTGTAGCGGTGAAATGCTTAGATATCACGAAGAACCCCGATTGCGAAGGCAGCCTGCTAAGCTGCAACTGACGTTGAGGCTCGAAAGTGTGGGTATCAAACAGGATTAGATACCCGAGTAGTC
>LST401_2248
CCTACGGGAGGCAGCAGTGAGGAATATTGGTCAATGGGCGAGAGCCTGAACCAGCCAAGTAGCGTGAAGGATGACTGCCCTACGGGTTGTAAACTTCTTTTATAAGGGAATAAAGTATTCTACGTGTAGAGTTTTGTATGTACCTTATGAATAAGCATCGGCTAACTCCGTGCCAGCAGCCGCGGTAATACGGAGGATGCGTGCGTTATCCGGATTTATTGGGTTTAAAGGGAGCGTAGACGGCGGTTTAAGTCAGCTGTGAAATGGTGCGGCTCAACCGTAGCACTGCAGTTGAAACTGGACGGCTTGAGTGCAGTTGAGGCAGGCGGNATNCGTGGTGTAGCGGTGANATGCTTAGATATCACGAAGAACCCCGATTGCGAAGGCAGCCTGCTAAGCTGCAACTGACGTTGAGGCTCGAAAGTGTGGGTATCAAACAGGATTAGATACCCCCGTAGTC
>LST401_30774
CCTACGGGATGCAGCAATGAGGAATATTGGTCAATGGGCGGAAGCCTGAACCAGCCAAGTAGCGTGCAGGAAGACGGCCTTTAGGGTTGTAAACTGCTTTTATGCGGGAATAAAGTTCTCCACGTGTGGAGATTTGCATGTACCGCATGAATAAGGACCGGCTAATTCCGTGCCAGCAGCCGCGGTAATACGGAAGGTCCGGGCGTTATCCGGAATTATTGGGTTTAAAGGGAGCGTAGGCCGGCTTGTAAGTCAGTTGTGAAAACCGCGGGCTCAACCTGCGGCGTGCAATTGAAACTGCAGGCCTTGAGTGCGCGCAGGGATGCTGGAATTCGTGGTGTAGCGGTGAAATGCTTAGATATCACGAAGAACTCCGATCGCGAAGGCAGGTGTCCGGCGCGTCACTGACGCTGAGGCTCGAAGGTGCGGGTATCAAACAGGATTAGATACCCTTGTAGTC
>LST401_6645
CCTACGGGATGCAGCAGTAGGGAATATTGCGCAATGGGGGAAACCCTGACGCAGCAACGCCGCGTGGAGGATGACACTTTTCGGAGCGTAAACTCCTTTTCTTAGGGAAGAATTCTGACGGTACCTAAGGAATAAGCACCGGCTAACTCCGTGCCAGCAGCCGCGGTAATACGGAGGGTGCAAGCGTTACTCGGAATCACTGGGCGTAAAGGGCGCGTAGGCGGATTATCAAGTCTCTTGTGAAATCTAATGGCTTAACCATTAAACTGCTTGGGAAACTGATAGTCTAGAGTGAGGGAGAGGCAGATGGAATTGGTGGTGTAGGGGTAAAATCCGTAGATATCACCAAGAATACCCATTGCGAAGGCGATCTGCTGGAACTCAACTGACGCTAAGGCGCGAAAGCGTGGGGAGCAAACAGGATTAGATACCCGAGTAGTC
>LST401_8835
CCTACGGGTGGCAGCAGTAGGGAATATTGCGCAATGGGGGAAACCCTGACGCAGCAACGCCGCGTGGAGGATGACACTTTTCGGAGCGTAAACTCCTTTTCTTAGGGAAGAATTCTGACGGTACCTAAGGAATAAGCACCGGCTAACTCCGTGCCAGCAGCCGCGGTAATACGGAGGGTGCAAGCGTTACTCGGAATCACTGGGCGTAAAGGGCGCGTAGGCGGATTATCAAGTCTCTTGTGAAATCTAATGGCTTAACCATTAAACTGCTTGGGAAACTGATAGTCTAGAGTGAGGGAGAGGCAGATGGAATTGGTGGTGTAGGGGTAAAATCCGTAGATATCACCAAGAATACCCATTGCGAAGGCGATCTGCTGGAACTCAACTGACGCTAAGGCGCGAAAGCGTGGGGAGCAAACAGGATTAGATACCCCAGTAGTC
>LST401_17612
CCTACGAGAGCAGCAGTGGGGAATATTGGGCAATGGGCGAAAGCCTTACCCAGCAATGCCGCGTGAATGAAGAAGGTCTTCGGATTGTAAAGTTCTTTAGTCAGGGAAGAAGAAAGTGACGTTACCTGAAGAATAAGCCCCGGCTAACTACGTGCCAGCAGCCGCGGTAATACGTAGGGGGCAAGCGTTGTCCGGAATGACTGGGCGTAAAGGGTGTGTAGGCGGTTGTGCAAGTTAGAAGTGAAATACCTAGGGCTTAACTCAGGTGCTGCTTCTAAAACTGTATTACTAGAGTGCAGGAGAGGTTAACGGAAGTCCTAGTGTAGCGGTAAAATGCGTAGATATTAGGAGGAACACCGGAGGCGAAGGCGGTTAACTGGCCTGTAAATGACGCTGAGACACGAAAGTGTGGGGAGCAAACAGGATTAGATACCCGCGTAGTC
>LST401_32974
CCTACGGGGCGCAGCAGTGAGGAATATTGGTCAATGGACGAGAGTCTGAACCAGCCAAGTAGCGTGAAGGATGAAGGTCCTACGGATTGTAAACTTCTTTTATAAGGGAATAAAGTTCTCTACGTGTAGAGTTTTGTATGTACCTTATGAATAAGCATCGGCTAACTCCGTGCCAGCAGCCGCGGTAATACGGAGGATGCGAGCGTTATCCGGATTTATTGGGTTTAAAGGGAGCGTAGACGGGATGTTAAGTCAGCTGTGAAAGTTTGGGGCTCAACCTTAAAATTGCAGTTGAAACTGGCGTTCTTGAGTGCGGCAGAGGCAGGCGGAATTCGTGGTGTAGCGGTGAAATGCGTAGATATCACGAAGAACTCCGATTGCGAAGGCAGCTTGCTGGAGCGTAACTGACGTTGATGCTCGAAAGTGTGGGGAGCAAACAGGATTAGATACCCTAGTAGTC
>LST401_24192
CCTACGGGATGCAGCAGTGAGGAATATTGGTCAATGGGCGAGAGCCTGAACCAGCCAAGTAGCGTGAAGGATGAAGGTTCTATGGATTGTAAACTTCTTTTATAAGGGAATAAACGAATGTACGTGTGGAGTGTTGCATGTACCGTATGAATAAGGATCGGCTAACTCCGTGCCAGCAGCCGCGGTAATACGGAGGATCCGAGCGTTATCCGGATTTATTGGGTTTAAAGGGAGCGTAGAGGGGATGTTAAGTCAGTTGTGAAAGTTTGGGGCTCAACCGTAAAATTGCAGTGGAAACTGGCAGTCTTGAGTGCCGGAGAGGCAGGCGGAATTCGTGGTGTAGCGGTGAAATGCTTAGATATCACGAAGAACTCCGATTGCGAAGGCAGCTTGCTGGACAGTAACTGACATTGAGGCTCGAAAGCGTGGGGAGCAAACAGGATTAGATACCCTGGTAGTC
>LST401_11027
CCTACGGGCCGCAGCAGTGAGGAATATTGGTCAATGGGCGTAAGCCTGAACCAGCCAAGTAGCGTGAGGGACGACGGCCCTATGGGTTGTAAACCTCTTTTGTACGGGGATAAAGTGTGGGACGTGTCCCATATTGCAGGTACCGTACGAATAAGGACCGGCTAATTCCGTGCCAGCAGCCGCGGTAATACGGAAGGTCCGGGCGTTATCCGGATTCATTGGGTTTAAAGGGAGCGCAGGCCGCCTTTTAAGCGTGCCGTGAAATGCCGTGGCTCAACCATGGCACTGCGGCGCGAACTGGAGGGCTTGAGTGCGCGGAAGGCAGGCGGAACTCGTGGTGTAGCGGTGAAATGCTTAGATATCACGAAGAACCCCGATTGCGAAGGCAGCCTGCTAAGCTGCAACTGACGTTGATGCTCGAAAGTGTGGGTATCAAACAGGATTAGATACCCTCGTAGTC
>LST401_19806
CCTACGGGATGCAGCAGTGAGGAATATTGGTCAATGGACGCAAGTCTGAACCAGCCATGCCGCGTGCAGGAAGACGGCTCTATGAGTTGTAAACTGCTTTTGTATTAGGGTAAACTCGGGTACGTGTACCTGACTGAAAGTATAATACGAATAAGGATCGGCTAACTCCGTGCCAGCAGCCGCGGTAATACGGAGGATCCAAGCGTTATCCGGATTTATTGGGTTTAAAGGGTGCGTAGGCGGATTTGTAAGTTAGAGGTGAAAATTCGGTGCTTAACACCGGACCTGCCTCTAATACTGGGAAGCTAGAGAGTAGTTGCGGTAGGCGGAATGTGTAGTGTAGCGGTGAAATGCTTAGAGATTACACAGAACACCGATTGCGAAAGCAGCTTACCAAGCTATATCTGACGTTGAGGCACGAAAGCGTGGGGAGCAAACAGGATTAGATACCCCGGTAGTC
>LST401_26397
CCTACGGGACGCAGCAGTAGGGAATATTGCGCAATGGGGGAAACCCTGACGCAGCAACGCCGCGTGGAGGATGACACTTTTCGGAGCGTAAACTCCTTTTCTTAGGGAAGAATTCTGACGGTACCTAAGGAATAAGCACCGGCTAACTCCGTGCCAGCAGCCGCGGTAATACGGAGGGTGCAAGCGTTACTCGGAATCACTGGGCGTAAAGGGCGCGTAGGCGGATTATCAAGGCTCTTGTGAAATCTAATGGCTTAACCATTAAACTGCTTGGGAAACTGATAGTCTAGAGTGAGGGAGAGGCAGATGGAATTGGTGGTGTAGGGGTAAAATCCGTAGATATCAACAAGAATACCCATTGCGAAGGCGATCTGCTGGAACTCAACTGACGCTAAGGCGCGAAAGCGTGGGGAGCAAACAGGATTAGATACCCTAGTAGTC
>LST401_30775
CCTACGGGTGGCAGCAGTGAGGAATATTGGTCAATGGACGAGAGTCTGAACCAGCCAAGTAGCGTGAAGGATGACTGCCCTATGGGTTGTAAACTTCTTTTATAAGGGAATAAAGTGAGGTACGCGTACCTTTTTGTATGTACCTTATGAATAAGCATCGGCTAACTCCGTGCCAGCAGCCGCGGTAATACGGAGGATGCGAGCGTTATCCGGATTTATTGGGTTTAAAGGGAGCGTAGACGGGTTGTTAAGTCAGTTGTGAAAGTTTGCGGCTTAACCGTAAAATTGCAGTTGATACTGGCGAGCTTGAGTGCGGCAGAGGAAGGCGGAATTCGTGGTGTAGCGGTGAAATGCTTAGATATCACGAAGAACCCCGATTGCGAAGGCAGCTTGCTGGACCGTAACTGACGTTGATGCTCGAAAGTGCGGGTATCAAACAGGATTAGATACCCTCGTAGTC
>LST401_28582
CCTACGGGTGGCAGCAGTGGGGAATATTGCACAATGGGGGAAACCCTGATGCAGCGACGCCGCGTGGAGGAAGAAGGTCTTCGGATTGTAAACTCCTGTTGTTGGGGAAAAGAAGGATGGTACCCAACAAGGAAGTGACGGCTAACTACGTGCCAGCAGCCGCGGTAAAACGTAGGTCACGAGCGTTGTCCGGAATTACTGGGTGTAAAGGGAGCGCAGGCGGGTATGCAAGTTGGGAGTGAAATGCATGGGCTCAACCCATGAACTGCTCTCAAAACTGTGTATCTTGAGTAGTGCAGAGGTAGGCGGAATTCCCGGTGTAGCGGTGGAATGCGTAGATATCGGGAGGAACACCAGTGGCGAAGGCGGCCTACTGGGCACCAACTGACGCTGAGGCTCGAAAGTGTGGGTAGCAAACAGGATTAGATACCCTCGTAGTC
>LST401_2249
CCTACGGGGGGCAGCAGTAGGGAATCTTCCACAATGGACGCAAGTCTGATGGAGCAACGCCGCGTGAGTGAAGAAGGTCTTCGGATCGTAAAACTCTGTTGTTAGAGAAGAACACGAGTGAGAGTAACTGTTCATTCGATGACGGTATCTAACCAGCAAGTCACGGCTAACTACGTGCCAGCAGCCGCGGTAATACGTAGGTGGCAAGCGTTGTCCGGATTTATTGGGCGTAAAGGGAACGCAGGCGGTCTTTTAAGTCTGATGTGAAAGCCTTCGGCTTAACCGGAGTAGTGCATTGGAAACTGGAAGACTTGAGTGCAGAAGAGGAGAGTGGNACNCCATGTGTAGCGGTGANATGCGTAGATATATGGAAGAACACCAGTGGCGAAAGCGGCTCTCTGGTCTGTAACTGACGCTGAGGTTCGAAAGCGTGGGTAGCAAACAGGATTAGATACCCTTGTAGTC
>LST401_13224
CCTACGGGATGCAGCAGTAGGGAATTTTCGGCAATGGGCGAAAGCCTGACCGAGCAACGCCGCGTGAAGGAAGAAGTCATTCGTGATGTAAACTTCTGTTATGAAGGAAGAACGGCAGATGGAGGGAATGCCATGTGCGTGACGGTACTTCATGAGGAAGCCACGGCTAACTACGTGCCAGCAGCCGCGGTAATACGTAGGTGGCGAGCGTTATCCGGAATCATTGGGCGTAAAGAGGGAGCAGGCGGCAGTGCAGGTCTGCGGTGAAAGACCGGAGCTAAACTTCGGTAAGCCGTGGAAACCGCACAGCTAGAGAGAATAAGAGGATCGCGGAATTCCATGTGTAGCGGTGAAATGCGTAGATATATGGAGGAACACCAGTGGCGAAGGCGGCGGTCTGGGGTGCAGCTGAAGATCAGTCCCGAAAGCGTGGGGAGAAAATAGGATTAGATACC
>LST401_4448
CCTACGGGTTGCAGCAGTGGGGAATTTTGCGCAATGCTCGAGAGAGTGACGCAGCGACGCCGCGTGAATGACGAAGGCCTTCGGGTCGTAAAGTTCTTTCGACAGGGAAGAAAATGTATATCAGTAACTGGGTATATAGTGACGGTACCTGTATAAGCAGCCCCGGCTAACTCCGTGCCAGCAGCCGCGGTAATACGGAGGGGGCGAGCGTTGTTCGGAGTGACTGGGCGTAAAGAGCACGTAGGCGGTGTTGTAAGTCATTAGTCAAAGGCTAGAGCTCAACTTTAGTAAGGCTAGTGATACTACAATACTAGAGTATCAGAGAGGATTGCAGAATTCCTGGTGTAGCGGTGAAATGCGTAGATATCAGGAGGAATACCGGTAGCGAAGGCGGCAATCTGGCTGGCAACTGACGCTGAGGTGCGAAAGCGTGGGTAGCAAACAGGATTAGATACCCTTGTAGTC
>LST401_22002
CCTACGGGCTGCAGCAGTAGGGAATATTGCGCAATGGGGGAAACCCTGACGCAGCAACGCCGCGTGGAGGATGACACTTTTCGGAGCGTAAACTCCTTTTCTTAGGGAAGAATTCTGACGGTACCTAAGGAATAAGCACCGGCTAACTCCGTGCCAGCAGCCGCGGTAATACGGAGGGTGCAAGCGTTACTCGGAATCACTGGGCGTAAAGGGCGCGTAGGCGGATTATCAAGTCTCTTGTGAAATCTAATGGCTTAACCATTAAACTGCTTGGGAAACTGATAGTCTAGAGTGAGGGAGAGGCAGATGGAATTGGTGGTGAAGGGGTAAAATCCGTAGATATCACCAAGAATACCCATTGCGAAGGCGATCTGCTGGAACTCAACTGACGCTAAGGCGCGAAAGCGTGGGGAGCAAACAGGATTAGATACCCTAGTAATC
>LST401_15415
CCTACGGGTTGCAGCAGTGAGGAATATTGGTCAATGGGCGAGAGCCTGAACCAGCCAAGTAGCGTGAAGGATGACTGCCCTACGGGTTGTAAACTTCTTTTATAAGGGAATAAAGTTCTCTACGTGTAGAGTTTTGTATATACCTTATGAATAAGCATCGGCTAACTCCGTGCCAGCAGCCGCGGTAATACGGAGGATGCGAGCGTTATCCGGATTTATTGGGTTTAAAGGGAGCGTAGACGGCGGTTTAAGTCAGCTGTGAAATGGTGCGGCTCAACCGTAGCACTGCAGTTGAAACTGGACGGCTTGAGTGCAGTTGAGGCAGGCGGAATTCGTGGTGTAGCGGTGAAATGCTTAGATATCACGAAGAACCCCGATTGCGAAGGCAGCCTGCTAAGCTGCAACTGACGTTGATGCTCGAAAGTGTGGGTATCAAACAGGATTAGATACCCCCGTAGTC
>LST401_17613
CCTACGGGATGCAGCAGTGGGGAATATTGCACAATGGGGGAAACCCTGATGCAGCGACGCCGCGTGGAGGAAGAAGGTCTTCGGATTGTAAACTCCTGTTGTTGAGGAAGAAAAGGACGGTACTCAACAAGGAAGTGACGGCTAACTACGTGCCAGCAGCCGCGGTAAAACGTAGGTCACGAGCGTTGTCCGGAATTACTGGGTGTAAAGGGAGCGCAGGCGGGTAGACAAGTTGGGAGTGAAATGCATGGGCTCAACCCATGAACTGCTCTCAAAACTGTAGATCTTGAGTAGTGCAGAGGTAGGCGGAATTCCCGGTGTAGCGGTGGAATGCGTAGATATCGTGAGGAACACCAGTGGCGAAGGCGGCCTACTGGGCACCAACTGACGCTGAGGCTCGAAAGTGTGGGTAGCAAACAGGATTAGATACCCGTGTAGTC
>LST401_32975
CCTACGGGTTGCAGCAGTAGGGAATATTGCGCAATGGGGGAAACCCTGACGCAGCAACGCCGCGTGGAGGATGACACTTTTCGGAGCGTAAACTCCTTTTCTTAGGGAAGAATTCTGACGGTACATAAGGAATAAGCACCGGCTACATACGTGTCAGCAGCCGCGGTAATACGTATGGTGCAAGCGTTATCCGGATTTACTGGGTGTAAAGGGAGCGTAGACGGAGAAGCAAGTCTGGAGTGAAAGCCCGGGGCTCAACCCCGGGACTGCTTTTGAAACTGTTTGTCTGGAGTGACGGAGAGGTAAGCGGAATTCCTAGTGTAGCGGTGAAATGCGTAGATATTAGGAGGAACACCAGTGGCGAAGGCGGCTTACTGGACGGTAACTGACGTTGAGGCTCGAAAGCGTGGGGAGCAAACAGGATTAGATACCCCTGTAGTC
>LST401_11028
CCTACGGGAGGCAGCAGTGAGGAATATTGGTCAATGGGCGAGAGCCTGAACCAGCCAAGTAGCGTGAAGGATGACTGCCCTATGGGTTGTAAACTTCTTTTATACGGGAATAACAAGCGGCACGTGTGCCACTCTGCATGTACCGTATGAATAAGCATCGGCTAACTCCGTGCCAGCAGCCGCGGTAATACGGAGGATGCGAGCGTTATCCGGATTTATTGGGTTTAAAGGGAGCGTAGACGGGTCCTTAAGTCAGTTGTGAAAGTTTGCGGCTCAACCGTAAAATTGCAGTTGATACTGGGGACCTTGAGTGCGGCAGAGGCAGGCGGAATTCGTGGTGTAGCGGTGAAATGCTTAGATATCACGAAGAACTCCGATTGCGAAGGCAGCTTGCTGGACCGTAACTGACGTTGATGCTCGAAAGTGCGGGTATCAAACAGGATTAGATACCCCAGTAGTC
>LST401_26398
CCTACGGGACGCAGCAGTAGGGAATATTGCGCAATGGGGGAAACCCTGACGCAGCAACGCCGCGTGGAGGATGACACTTTTCGGAGCGTAAACTCCTTTTCTTAGGGAAGAATTCTGACGGTACCTAAGGAATAAGCACCGGCTAACTCCGTGCCAGCAGCCGCGGTAATACGGCGGGTGCAAGCGTTACTCGGAATCACTGGGCGTAAAGGGCGCGTAGGCGGATTATCAAGTCTCTTGTGAAATCTAATGGCTTAACCATTAAACTGCTTGGGAAACTGATAGTCTAGAGTGAGGGAGAGGCAGATGGAATTGGTGGTGTAGGGGTAAAATCCGTAGATATCACCAAGAATACCCATTGCGAAGGCGATCTGCTGGAACTCAACTGACGCTAAGGCGCGAAAGCGTGGGGAGCAAACAGGATTAGATACCCTAGTAGTC
>LST401_39
CCTACGGGGGGCAGCAGTAGGGAATATTGCGCAATGGGGGAAACCCTGACGCAGCAACGCCGCGTGGAGGATGACACTTTTCGGAGCGTAAACTCCTTTTCTTAGGGAAGAATTCTGACGGTACCTAAGGAATAAGCACCGGCTAACTCCGTGCCAGCAGCCGCGGTAATACGGAGGGTGCAAGCGTTACTCGGAATCACTGGGCGTAAAGGGCGCGTAGGCGGATTATCAAGTCTCTTGTGAAATCTAATGGCTTAACCATTAAACTGCTTGGGAAACTGATAGTCTAGAGTGAGGGAGAGGCAGATGGAATTGGTGGTGTAGGGGTAAAATCCGTAGATATCACCAAGAATACCCATTGCGAAGGCGATCTGCTGGAACTCAACTGACGCTAAGGCGCGAAAGCGTGGGGAGCAAACAGGATTAGATACCCTAGTAGTC
>LST401_24193
CCTACTGGTGGCAGCAGTGGGGAATATTGCACAATGGGGGAAACCCTGATGCAGCGACGCCGCGTGAGCGAAGAAGTATTTCGGTATGTAAAGCTCTATCAGCAGGGAAGAAACTGACGGTACCTGACTAAGAAGCACCGGCTAAATACGTGCCAGCAGCCGCGGTAAAACGTAGGTCACAAGCGTTGTCCGGAATTACTGGGTGTAAAGGGAGCGCAGGCGGGTATGCAAGTTGGAAGTGAAATACATGGGCTCAACCCATGAACTGCTTTCAAAACTGTGTATCTTGAGTAGTGCAGAGGTAGGCGGAATTCCCGGTGTAGCGGTGAAATGCGTAGATATTAGGAAGAACACCAGAGGCGAAGGCGGCTTACTGGACTGAAACTGACACTGAGGCTCGAAAGCGTGGGGAGCAAACAGGATTAGATACCCCGGTAGTC
>LST401_28583
CCTACGGGCTGCAGCAGTGAGGAATATTGGTCAATGGGCGAGAGCCTGAACCAGCCAAGTAGCGTGAAGGATGACTGCCCTACGGGTTGTAAACTTCTTTTATAAGGGAATAAAGTTCTCTACGTGTAGAGTTTTGTATGTACCTTATGAATAAGCATCGGCTAACTCCGTGCCAGCAGCCGCGGTAATACGGAGGATGCGAGCGTTATCCGGATTTATTGGGTTTAAAGGGAGCGTAGACGGCGGTTTAAGTCAGCTGTGAAATGGTGCGGCTCAACCGTAGCACTGCAGTTGAAACTGGACGGCTTGAGTGCAGTTGAGGCAGGCGGAATTCGGGGTGTAGCGGTGAAATGCTTAGATATCACGAAGAACCCCGATTGCGAAGGCAGCCTGCTAAGCTGCAACTGACGTTGATGCTCGAAAGTGTGGGTATCAAACAGGATTAGATACCCTAGTAGTC
>LST401_8837
CCTACGGGCTGCAGCAGTGAGGAATATTGGTCAATGGGCGGAAGCCTGAACCAGCCAAGTAGCGTGCAGGAAGACGGCCTTTAGGGTTGTAAACTGCTTTTATGCGGGAATAAAGTTCTCCACGTGTGGAGATTTGCATGTACCGCATGAATAAGGACCGGCTAATTCCGTGCCAGCAGCCGCGGTAATACGGAAGGTCCGGGCGTTATCCGGAATTATTGGGTTTAAAGGGAGCGTAGGCCGGCTTGTAAGTCAGTTGTGAAAACCGCGGGCTCAACCTGCGGCGTGCAATTGAAACTGCAGGCCTTGAGTGCGCGCAGGGATGCTGGAATTCGTGGTGTAGCGGTGAAATGCTTAGATATCACGAAGAACTCCGATCGCGAAGGCAGGTGTCCGGCGCGTCACTGACGCTGAGGCTCGAAGGTGCGGGTATCAAACAGGATTAGATACCCGGGTAGTC
>LST401_2250
CCTACGGGCCGCAGCAGTGGGGAATATTGGGCAATGGAGGCAACTCTGACCCAGCAATGCCGCGTGAGTGATGAAGGTCTTTTGATTGTAAAGCTCTTTTCTTGGGAACGAAGATCTGACGGTACCCAAGGAATAAGCCCCGGCTAACTACGTGCCAGCAGCCGCGGTAATACGTAGGGGGCAAGCGTTGTCCGGAATGACTGGGCGTAAAGGGTGTGTAGGCGGTTAGGGAAGTTAGATGTGTAATACCCAGGGCTTAACTCGGGTGCTGCATCTAAAACTGCCTGACTTGAGTGCTGGAGAGGATAGTGGANTTNCTAGTGTAGCGGTGGANTGCGTAGATATTAGGAGGAACATCAGTGGCGAAGGCGACTATCTGGACAGTAACTGACGCTGAGGCACGAAAGCGTGGGGAGCAAACAGGATTAGATACCCTTGGTAGTC
>LST401_30776
CCTACGGGTGGCAGCAGTGGGGAATATTGGGCAATGGGCGCAAGCCTGACCCAGCAACGCCGCGTGAAGGAAGAAGGCCCTCGGGTTGTAAACTTCTTTTGTCAGGGACGAAGCAAGTGACGGTACCTGACGAATAAGCCACGGCTAACTACGTGCCAGCAGCCGCGGTAATACGTAGATGGCAAGCGTTATCCGGATTTACTGGGTGTAAAGGGCGTGTAGGCGGGATTGCAAGTCAGATGTGAAAACCACGGGCTCAACCTGTGGCCTGCATTTGAAACTGCAGTTCTTGAGTACTGGAGAGGCAGACGGAATTCCTAGTGTAGCGGTGAAATGCGTAGATATTAGGAGGAACACCAGTGGCGAAGGCGGTCTGCTGGACAGCAACTGACGCTGAGGCGCGAAAGCGTGGGGAGCAAACAGGATTAGATACCCCGGTAGTC
>LST401_13225
CCTACGGGACGCAGCAGTGAGGAATATTGGTCAATGGGCGCGAGCCTGAACCAGCCAAGTAGCGTGGAGGATGAATGCCCTACGGGTTGTAAACTCCTTTTGGCGGAGGATAAAGATTGCCACGTGTGGCAAGCTGCAGGTATCCGCCGAATAAGGGCCGGCTAATTCCGTGCCAGCAGCCGCGGTAATACGGAAGGCCCGAGCGTTATCCGGATTTATTGGGTTTAAAGGGAGCGTAGGCGGGAGATCAAGTCAGCTGTGAAACTGCGCCGCTCAACGGCGCCGAGCAGTTGAAACTGGGTTCCTTGAGTCCGCAAGAGGCGCGTGGAATTCGTGGTGTAGCGGTGAAATGCATAGATATCACGAAGAACTCCGATTGCGAAGGCAGCGCGCTGGGGCGTCACTGACACTGAAGCTCGAAGGTGCGGGTATCGAACAGGATTAGATACCCTGGTAGTC
>LST401_6647
CCTACGGGCTGCAGCAGTGGGGAATCTTCCGCAATGGGCGAAAGCCTGACGGAGCAACGCCGCGTGAACGATGAAGGTCTTAGGATCGTAAAGCTCTGTTGTTAGGGACGAAGGGTAAGAATAATAATACGGTTTTTATTTGACGGTACCTAACGAGGAAGCCACGGCTAACTACGTGCCAGCAGCCGCGGTAATACGTAGGCGGCAAGCGTTGTCCGGAATTATTGGGCGTAAAGGGAGCGCAGGCGGGAAACTAAGCGGATCTTAAAAGTGCGGGGCTCAACCCCGTGATGGGGTCCGAACTGGTTTTCTTGAGTGCAGGAGAGGAAAGCGGAATTCCCAGTGTAGCGGTGAAATGCGTAGATATTGGGAAGAACACCAGTGGCGAAGGCGGCTTTCTGGACTGTAACTGACGCTGAGGCTCGAAAGCTAGGGTATCGAACAGGATTAGATACCCGAGTAGTC
>LST401_11029
CCTACGGGATGCAGCAGTGAGGAATATTGGTCAATGGGCGTAAGCCTGAACCAGCCAAGTAGCGTGAGGGACGACGGCCCTATGGGTTGTAAACCTCTTTTGTACGGGGATAAAGTGTGGGACGTGTCCCATATTGCAGGTACCGTACGAATAAGGACCGGCTAATTCCGTGCCAGCAGCCGCGGTAATACGGAAGGTCCGGGCGTTATCCGGATTCATTGGGTTTAAAGGGAGCGCAGGCCGCCTATTAAGTGTGCCGTGAAATGCCGTGGCTCAACCACGGCACTGCGTCGCGAACTGGAGGGCTTGAGTGCGCGGAAGGCAGGCGGAACTCGTGGTGTAGCGGTGAAATGCTTAGATATCACGAAGAACTCCGATTGCGAAGGCAGCCTGCCGCAGCGCAACTGACGCTGAGGCTCGAAAGCGCGGGTATCGAACAGGATTAGATACCCCGGTAGTC
>LST401_17614
CCTACGGGTGGCAGCAGTAGGGAATATTGCGCAATGAACGAAAGTTTGACGCAGCGACGCCGCGTGAGGGATGAAGGTCTTCGGATCGTAAACCTCTGTCAAGAGGGAAGAAGTGTATGCGCTCTAATATAGCGTATATTTGACGGTACCTCTGAAGGAAGCACCGGCTAACTCCGTGCCAGCAGCCGCGGTAATACGGAGGGTGCGAGCGTTAATCGGAATTACTGGGCGTAAAGCGCGCGTAGGCGGAAGCCTAAGTCAGGAGTGAAATCCCCGGGCTTAACCTGGGAATAGCTTTTGATACTGGGTTTCTTGAGTTCAGGAGAGGGTGGCGGAATTCCAGGTGTAGGAGTGAAATCCGTAGAGATCTGGAGGAACATCAGTGGCGAAGGCGGCCACCTGGACTGATACTGACGCTGAGGTGCGAAAGCGTGGGTAGCAAACAGGATTAGAGACCCGAGTAGTC
>LST401_26399
CCTACGGGATGCAGCAGTGAGGAATATTGGTCAATGGGCGAGAGCCTGAACCAGCCAAGTAGCGTGAAGGATGAAGGTTCTATGGATTGTAAACTTCTTTTATAAGGGAATAACAGACGCTACGTGTAGCGTTTTGCATGTACCTTATGAATAAGCATCGGCTAACTCCGTGCCAGCAGCCGCGGTAATACGGAGGATGCGAGCGTTATCCGGATTTATTGGGTTTAAAGGGAGCGTAGACGGGATGTTAAGTCAGCTGTGAAAGTTTGGGGCTCAACCTTAAAATTGCAGTTGAAACTGGCATTCTTGAGTGCGGCAGAGGCAGGCGGAATTCGTGGTGTAGCGGTGAAATGCGTAGATATATGGAGGAACACCAGTGGCGAAGGCGGCTTTCTGGTCTGTAACTGACGCTGAGGCTCGAAAGCGTGGGGAGCAAACAGGATTAGATACCCGCGTAGTC
>LST401_15416
CCTACGGGCGGCAGCAGTAGGGAATATTGCGCAATGGGGGAAACCCTGACGCAGCAACGCCGCGTGGAGGATGACACTTTTCGGAGCGTAAACTCCTTTTCTTCGGGAAGAATTCTGACGGTACCTAAGGCATAAGCATCGGCTAACTCCGTGCCAGCAGCCGCGGTAATACGGAGGGTGCAAGCGTTACTCGGAATCACTGGGCGTAAAGGGCGCGTAGGCGGATTATCAAGTCTCTTGTGAAATCTAATGGCTTAACCATTAAACTGCTTGGGAAACTGATAGTCTAGAGTGAGGGAGAGGCAGATGGAATTGGTGGTGTAGGGGTAAAATCCGTAGATATCACCAAGAATACCCATTGCGAAGGCGATCTGCTGGAACTCAACTGACGCTAAGGCGCGAAAGCGTGGGGAGCAAACAGGATTAGATACCCCCGTAGTC
>LST401_40
CCTACGGGTTGCAGCAGTGGGGAATATTGCACAATGGGGGAAACCCTGATGCAGCGACGCCGCGTGGAGGAAGAAGGTCTTCGGATTGTAAACTCCTGTTGTTGGGGAAAAGAAGGATGGTACCCAACAAGGAAGTGACGGCTAACTACGTGCCAGCAGCCGCGGTAAAACGTAGGTCACGAGCGTTGTCCGGAATTACTGGGTGTAAAGGGAGCGCAGGCGGGTATGCAAGTTGGGAGTGAAATGCATGGGCTCAACCCATGAACTGCTCTCAAAACTGTGTATCTTGAGTAGTGCAGAGGTAGGCGGAATTCCCGGTGTAGCGGTGGAATGCGTAGATATCGGGAGGAACACCAGTGGCGAAGGCGGCCTACTGGGCACCAACTGACGCTGAGGCTCGAAAGTGTGGGTAGCAAACAGGATTAGATACCCTTGTAGTC
>LST401_30777
CCTACGGGGGGCAGCAGTGGGGAATATTGCACAATGGGGGAAACCCTGATGCAGCGACGCCGCGTGAGCGAAGAAGTATTTCGGTATGTAAAGCTCTATCAGCAGGGAAGAAACTGACGGTACCTGACTAAGAAGCACCGGCTAAATACGTGCCAGCAGCCGCGGTAATACGTATGGTGCAAGCGTTATCCGGATTTACTGGGTGTAAAGGGAGCGTAGACGGATAGGCAAGTCTGGAGTGAAAGCCCGGGGCTCAACCCCGGGACTGCTTTGGAAACTGTTTATCTAGAGTGCTGGAGAGGTAAGTGGAATTCCTAGTGTAGCGGTGAAATGCGTAGATATTAGGAGGAACACCAGTGGCGAAGGCGGCTTACTGGACAGTAACTGACGTTGAGGCTCGAAAGCGTGGGGAGCAAACAGGATTAGATACCCTTGTAGTC
>LST401_28584
CCTACGGGTGGCAGCAGTGGGGAATATTGCGCAATGGGCGAAAGCCTGACGCAGCGACGCCGCGTGAGGGATGAAGGTCTTCGGATCGTAAACCTCTGTCAGAAGGGAAGAACGTACTGTGTGCTAATCAGCGCAGTAGTGACGGTACCTTCAAAGGAAGCACCGGCTAACTCCGTGCCAGCAGCCGCGGTAATACGGAGGGTGCAAGCGTTAATCGGAATCACTGGGCGTAAAGCGCACGTAGGCTGTCGTGTAAGTCAGGGGTGAAAGCCCACGGCTCAACCGTGGAATTGCCCTTGATACTGCATGACTGGAATCCGGGAGAGGGTGGCGGAATTCCAGGTGTAGGAGTGAAATCCGTAGATATCTGGAGGAACATCAGTGGCGAAGGCGGCCACCTGGACCGGTATTGACGCTGAGGTGCGAAAGCGTGGGGAGCAAACAGGATTAGATACCCTCGTAGTC
>LST401_24194
CCTACGGGCTGCAGCAGTGGGGAATCTTCCGCAATGGGCGAAAGCCTGACGGAGCAACGCCGCGTGAACGATGAAGGTCTTAGGATCGTAAAGTTCTGTTGTTAGGGACGAAGGGTAAGAATAATAATACGGTTTTTATTTGACGGTACATGACGAGGAAGCCACGGCTAACTACGTGCCAGCAGCCGCGGTAATACGTAGGCGGCAAACGTTGTCCGGAATTATTGGGCGTAAAGGGAGCTCAGGCGGGAAACTAAGCGGATCTTAAAAGTGCGGGGCTCAACCCCGTGATGGGGTTCGAACTGGTTTTCTTGAGTGCAGGAGAGGAAAGCGGAATTCCCAGTGTAGCGGTGAAATGCGTAGAGATTGGGAAGAACACCAGTGGCGAAGGCGGCTTTCTGGACTGTAACTGACGCTGAGGCTCGAAAGCTAGGGTAGCGAACGGGATTAGATACCCGGGTAGTC
>LST401_4450
CCTACGGGTCGCAGCAGTGAGGAATATTGGTCAATGGGCGAGAGCCTGAACCAGCCAAGTAGCGTGAAGGATGAAGGTCCTACGGATTGTAAACTTCTTTTATAAGGGAATAAACCCTCCCACGTGTGGGAGCTTGTATGTACCTTATGAATAAGCATCGGCTAACTCCGTGCCAGCAGCCGCGGTAATACGGAGGATGCGAGCGTTATCCGGATTTATTGGGTTTAAAGGGAGCGCAGACGGGTCGTTAAGTCAGCTGTGAAAGTTTGGGGCTCAACCTTAAAATTGCAGTTGATACTGGCGTCCTTGAGTGCGGTTGAGGTGTGCGGAATTCGTGGTGTAGCGGTGAAATGCTTAGATATCACGAAGAACTCCGATTGCGAAGGCAGCACACTAAGCCGTAACTGACGTTCATGCTCGAAAGTGTGGGTATCAAACAGGATTAGATACCCTGGTAGTC
>LST401_19808
CCTACGGGCGGCAGCAGTGGGGAATATTGGGCAATGGGCGAAAGCCTGACCCAGCAACGCCGCGTGAAGGAAGAAGGCTTTCGGGTTGTAAACTTCTTTTATCAGGGACGAAGGATGTGACGGTACCTGATGAATAAGCCACGGCTAACTACGTGCCAGCAGCCGCGGTAATACGTAGGTGGCAAGCGTTGTCCGGATTTACTGGGTGTAAAGGGCGCGCAGGCGGGAGAGCAAGTCAGATGTGAAATCTATGGGCTTAACCCATAAACTGCATTTGAAACTGTTTTTCTTGAGTGATGGAGAGGCAAGCGGAATTCCTAGTGTAGCGGTGAAATGCGTAGATATTAGGAGGAACACCAGTGGCGAAGGCGGCTTGCTGGACATTAACTGACGCTGAGGCGCGAAAGCGTGGGGAGCAAACAGGATTAGATACCCGTGTAGTC
>LST401_17615
CCTACGGGCCGCAGCAGTGAGGAATATTGGTCAATGGGCGAGAGCCTGAACCAGCCAAGTAGCGTGAAGGATGACTGCCCTACGGGTTGTAAACTTCTTTTATAAGGGAATAAAGTTCTCTACGTGTAGAGTTTTGTATGTACCTTATGAATAAGCATCGGCTAACTCCGTGCCAGCAGCCGCGGTAATACGGAGGATGCGAGCGTTATCCGGATTTATTGGGTTTAAAGGGAGCGTAGACGGCCGTTTAAGTCAGCTGTGAAATGGTGCGGCTCAACCGTAGCACTGCAGTTGAAACTGGTCGGCTTGAGTGCAGTTGAGGCAGGCGGAATTCGTGGTGTAGCGGTGAAATGCTTAGATATCACGAAGAACCCCGATTGCGAAGGCAGCCTGCTAAGCTGCAACTGACGTTGAGGCTCGAAAGTGTGGGTATCAAACAGGATTAGATACCCCCGTAGTC
>LST401_11030
CCTACGGGATGCAGCAGTGGGGAATCTTCCGCAATGGGCGAAAGCCTGACGGAGCAACGCCGCGTGAACGATGAAGGTCTTAGGATCGTAAAGTTCTGTTGTTAGGGACGAAGGGTAAGAATAATAATACGGTTTTTATTTGACGGTACCTAACGAGGAAGCCACGGCTAACTACGTGCCAGCAGCCGCGGTAATACGTAGGCGGCAAGCGTTGTCCGGAATTATTGGGCGTAAAGGGAGCGCAGGCGGGAAACTAAGCGGATCTTAAAAGTGCGGGGCTCAACCCCGTGATGGGGTCCGAACTGGTTTTCTTGAGTGCAGGAGAGGAAAGCGGAATTCCCAGTGTAGCGGTGAAATGCGTAGATATTGGGAAGAACACCAGTGGCGAAGGCGGCTTTCTGGACTGTAACTGACGCTGAGGCTCGAAAGCTAGGGTAGCGAACGGGATTAGATACCCCCGTAGTC
>LST401_32977
CCTACGGGGGGCAGCAGTGAGGAATATTGGTCAATGGACGGAAGTCTGAACCAGCCATGCCGCGTGCAGGATGACGGCTCTATGAGTTGTAAACTGCTTTTGTACGAGGGTAAACCCGGGTACGCGTACCCGGCTGAAAGTATCGTACGAATAAGGATCGGCTAACTCCGTGCCAGCAGCCGCGGTAATACGGAGGATCCAAGCGTTATCCGGATTTATTGGGTTTAAAGGGTGCGTAGGCGGTTTGATAAGTTAGAGGTGAAATCCCGGGGCTTAACTCCGGAATTGCCTCTGATACTGTTGGACTAGAGAGGAGTTGCGGTAGGCGGAATGTATGGTGTAGCGGTGAAATGCTTAGAGATCATACAGAACACCGATTGCGAAGGCAGCCTACCAAACTATATCTGACGTTGAGGCACGAAAGCGTGGGGAGCAAACAGGATTAGATACCCCCGTAGTC
>LST401_13226
CCTACGGGGGGCAGCAGTGGGGAATCTTGCGCAATGGGCGAAAGCCTGACGCAGCGACGCCGCGTGCGGGACGAAGGCCTTCGGGTCGTAAACCGCTTTCAGCAGGGACGAGGGGGCAACCTGACGGTACCTGCAGAAGAAGCCCCGGCTAACTACGTGCCAGCAGCCGCGGTAATACGTAGGGGGCGAGCGTTATCCGGATTCATTGGGCGTAAAGCGCTCGTAGGCGGTCCGTTAGGTCGGGAGTCAAATCCGGGGGCTCAACCCCCGCCCGCTCCCGATACCGGCGGACTTGAGTTTGGTAGGGGAAGGCGGAATTCCAAGTGTAGCGGTGGAATGCGCAGATATTTGGAAGAACACCGGTGGCGAAGGCGGCCTTCTGGGCCACAACTGACGCTGAGGAGCGAAAGCTAGGGGAGCGAACAGGATTAGATACCCCGGTAGTC
>LST401_2252
CCTACGGGCCGCAGCAGTGAGGAATATTGGTCAATGGGCGAGAGCCTGAACCAGCCAAGTAGCGTGAAGGATGAAGGTTCTATGGATTGTAAACTTCTTTTATAAGGGAATAACAGACGCTACGTGTAGCGTTTTGCATGTACCTTATGAATAAGCATCGGCTAACTCCGTGCCAGCAGCCGCGGTAATACGGAGGATGCGAGCGTTATCCGGATTTATTGGGTTTAAAGGGAGCGTAGACGGGATGTTAAGTCAGCTGTGAAAGTTTGGGGCTCAACCTTAAAATTGCAGTTGAAACTGGCATTCTTGAGTGCGGCAGAGGCAGGCGGNATNCGTGGTGTAGCGGTGANATGCTTAGATATCACGAAGAACTCCGATTGCGAAGGCAGCTTGCTGGAGCGTAACTGACGTTGATGCTCGAAAGTGTGGGTATCAAACAGGATTAGATACCCTTGTAGTC
>LST401_22004
CCTACGGGTGGCAGCAGTGAGGAATATTGGTCAATGGACGGAAGTCTGAACCAGCCATGCCGCGTGCAGGATGACGGCTCTATGAGTTGTAAACTGCTTTTGTACGAGGGTAACCCCGGGTACGTGTACCCGGCTGAAAGTATCGTACGAATAAGGATCGGCTAACTCCGTGCCAGCAGCCGCGGTAATACGGAGGATCAAAGCGTTATCCGGATTTATTGGGTTTAAAGGGTGCGTAGGCGGTCAGATAAGTTAGAGGTGAAATTCCGGTGCTTAACACCGGCGCTGCCTCTAATACTGTTTGACTAGAGAGTAGTTGCGGTAGGCGGAATGTATGGTGTAGCGGTGAAATGCTTAGAGATCATACAGAACACCGATTGCGAAGGCAGCTTACCAAGCTATATCTGACGTTGAGGCACGAAAGCGTGGGGAGCAAACAGGATTAGATACCCCGGTAG
>LST401_15417
CCTACGGGACGCAGCAGTGAGGAATATTGGTCAATGGGCGTAAGCCTGAACCAGCCAAGTAGCGTGAGGGACGACGGCCCTATGGGTTGTAAACCTCTTTTGTACGGGGATAAAGTGTGGGACGTGTCCCATATTGCAGATACCGTACGAATAAGGACCGGCTAATTCCGTGCCAGCAGCCGCGGTAATACGGAAGGTCCGGGCGTTATCCGGATTCATTGGGTTTAAAGGGAGCGCAGGCCGCCTTTTAAGCGTGCCGTGAAATGCCGTGGCTCAACCATGGCACTGCGGCGCGAACTGGAGGGCTTGAGTGCGCGGAAGGCAGGCGGAACTCGTGGTGTAGCGGTGAAATGCGTAGATATCACGAAGAACTCCGATTGCGAAGGCAGCCTGCCGCAGCGCAACTGACGCTGAGGCTCGAAAGCGCGGGTATCGAACAGGATTAGATACCCCCGTAGTC
>LST401_30778
CCTACGGGGGGCAGCAGTGAGGAATATTGGTCAATGGACGAGAGTCTGAACCAGCCAAGTAGCGTGAAGGATGACTGCCCTATGGGTTGTAAACTTCTTTTATAAGGGAATAAAGTGAGGTACGCGTACCTTTTTGTATGTACCTTATGAATAAGCATCGGCTGACTCCGTGCCAGCAGCCGCTGTAATACGGAGGATGCGAGCGTTATCCGGATTTATTGGGTTTAAAGGGAGCGTAGACGGGTCCTTAAGTCAGTTGTGAAAGTTTGCGGCTCAACCGTAAAATTGCAGTTGATACTGGGGACCTTGAGTGCGGCAGAGGCAGGCGGAAGTCGTGGTGTAGCGGTGAAATGCTTAGATATCACGAAGAACTCCGATTGCGAAGGCAGCTTGCTGGACCGTAACTGACGTTGATGCTCGAAAGTGCGGGTATCAAACAGGATTAGATACCCCAGTAGTC
>LST401_4451
CCTACGGGCCGCAGCAGTTTCGAATCATTCACAATGGGGGCAACCCTGATGGTGCAACGCCGCGTGGGGGACGAAGGTCTTCGGATTGTAAACCCCTGTCACACAGGACTAACCGTAAGGTTCATAGCCTTACCTGAATTAACTGTGAGAGGAAGTAGTGGCTAACTCCGTGCCAGCAGCCGCGGTAATACGGAGACTACGAGCGTTACTCGGATTCACTGGGCGTAAAGGGAGCGCAGGCGGATTGGTGTGTTAGATGTGAAATCTCGGGGCTTAACTCCGAAATTGCGTCTAAAACTATCAATCTAGAGTATTGGAGAGGTAAGCGGAATTTCTAGTGTAGCGGTAAAATGCGCAGATATTAGAAGGAACACCGAAGGCGAAGGCAGCTTACTGGACAATTACTGACGCTCATGCTCGAAAGCGTGGGGAGCGAAAGGGATTAGATACCCCAGTAGTC
>LST401_8839
CCTACGGGGGGCAGCAGTGGGGAATATTGCACAATGGGGGAAACCCTGATGCAGCGACGCCGCGTGAGCGAAGAAGTATCTCGGTATGTAAAGCTCTATCAGCAGGGAAGAAGATGACGGTACCTGACTAAGAAGCCCCGGCTAACTACGTGCCAGCAGCCGCGGTAATACGTAGGGGGCAAGCGTTATCCGGATTTACTGGGTGTAAAGGGAGCGTAGACGGCGAAGCAAGTCTGAAGTGAAAACCCAGGGCTCAACCCTGGGACTGCTTTGGAAACTGTTTTGCTAGAGTGCTGGAGAGGTAAGTGGAATTCCTAGTGTAGCGGTGAAATGCGTAGATATTAGGAGGAACACCAGTGGCGAAGGCGGCTTACTGGACAGTAACTGACGTTGAGGCTCGAAAGCGTGGGGAGCAAACAGGATTAGATACCCGTGTAGTC
>LST401_41
CCTACGGGAGGCAGCAGTGGGGAATATTGCACAATGGGCGAAAGCCTGATGCAGCAACGCCGCGTGAAGGATGAAGGGTTTCGGCTCGTAAACTTCTATCAGCAGGGAAGAAAATGACGGTACCTGACTAAGAAGCCCCGGCTAACTACGTGCCAGCAGCCGCGGTAATACGTAGGGGGCAAGCGTTATCCGGATTTACTGGGTGTAAAGGGAGCGTAGGCGGTCTGACAAGTCAGAAGTGAAAGCCCGGGGCTCAACCTCGGGACTGCTTTTGAAACTGCCGGACTAGATTGCAGGAGAGGTAAGTGGAATTCCTAGTGTAGCGGTGAAATGCGTAGATATTAGGAGGAACACCAGTGGCGAAGGCGGCTTACTGGACTGTAAATGACGCTGAGGCTCGAAAGCGTGGGGAGCAAACAGGATTAGATACCCCGGTAGTC
>LST401_28585
CCTACGGGCCGCAGCAGTGGGGAATCTTCCGCAATGGGCGAAAGCCTGACGGAGCAACGCCGCGTGAGTGACGAAGGTCTTCGGATTGTAAAGCTCTGTTGTACATGGCGAATGTTCGGGATGTGAATAATGTTCCGTAATGACGGTAGTGTACGAGGAAGCCACGGCTAACTACGTGCCAGCAGCCGCGGTAATACGTAGGTGGCAAGCGTTGTCCGGAATTATTGGGCGTAAAGAGCATGTAGGCGGCCTATTAAGTCGGGCGTGAAAATGCGGGGCTCAACCCCGTATGGCGCCCGATACTGGTGGGCTTGAGTGCAGGAGAGGAAAGGGGAATTCCCAGTGTAGCGGTGAAATGCGTAGATATTGGGAGGAACACCAGTGGCGAAGGCGCCTTTCTGGACTGTGTCTGACGCTGAGATGCGAAAGCCAGGGGAGCGAACGGGATTAGATACCCCCGTAGTC
>LST401_24195
CTACGGGCGGCAGCAGTGAGGAATATTGGTCAATGGGCGCGAGCCTGAACCAGCCAAGTAGCGTGAAGGATGACTGCCCTATGGGTTGTAAACTTCTTTTATACGGGAATAAAGTCCGGCACGTGTGCCGGTTTGCATGTACCGTATGAATAAGGATCGGCTAACTCCGTGCCAGCAGCCGCGGTAATACGGAGGATCCGAGCGTTCTCCGGATTTATTGGGTTTAAAGGGAGCGTAGGCGGGTTTTTAAGTCAGTTGTGAAAGTTTGCGGCTCAACCGTAAAATTGCAGTTGGTACTGGAATCCTTGAGTGCGGCAGAGGCAGGCGGAATTCGTGGTGTAGCGGTGAAATGCTTAGATATCACGAAGAACTCCGATTGCGAAGGCAGCTTGCTGGACCGTAACTGACGCTGATGCTCGAAAGTGCGGGTATCAAACAGGATTAGATACCCGAGTAGTC
>LST401_17616
CCTACGGGACGCAGCAGTAGGGAATATTGCGCAATGGGGGAAACCCTGACGCAGCAACGCCGCGTGGAGGATGACACTTTTCGGAGCGTAAACTCCTTTTCTTAGGGAAGAATTCTGACGGTACCTAAGGAATAAGCACCGGCTAACTCCGTGCCAGCAGCCGCGGTAATACGGAGGGTGCAAGCGTTACTCGGAATCACTGGGCGTAAAGGGCGCGTAGGCGGATTATCAAGTCTCTTGTGAAATCTAATGGCTTAACCATTAAACTGCTTGGGAAACTGATAGTCTAGAGTGAGGGAGAGGCAGATGGAATTGGTGGTGTAGGGGTAAAATCCGTAGATATCACCAAGAATACCCATTGCGAAGGCGATCTGCTGGAACTCAACTGACGCTAAGGCGCGAAAGCGTGGGGAGCAAACAGGATTAGATACCCTTGTAGTC
>LST401_11031
CCTACGGGCTGCAGCAGTGAGGAATATTGGTCAATGGACGAGAGTCTGAACCAGCCAAGTAGCGTGAAGGATGAAGGTCCTACGGATTGTAAACTTCTTTTATAAGGGAATAAACCCTCCCACGTGTGGGAGCTTGTATGTACCTTATGAATAAGCATCGGCTAACTCCGTGCCAGCAGCCGCGGTAATACGGAGGATGCGAGCGTTATCCGGATTTATTGGGTTTAAAGGGAGCGCAGACGGGTCGTTAAGTCAGCTGTGAAAGTTTGGGGCTCAACCTTAAAATTGCAGTTGATACTGGCGTCCTTGAGTGCGGTTGAGGTGTGCGGAATTCGTGGTGTAGCGGTGAAATGCTTAGATATCACGAAGAACTCCGATTGCGAAGGCAGCACACTAAGCCGTAACTGACGTTCATGCTCGAAAGTGTGGGTATCAAACAGGATTAGATACCCTTGTAGTC
>LST401_2253
CCTACGGGCGGCAGCAGTGAGGAATATTGGTCAATGGACGGAAGTCTGAACCAGCCATGCCGCGTGCAGGATGACGGCTCTATGAGTTGTAAACTGCTTTTGTACGAGGGTAACCCCGGGTACGTGTACCCGGCTGAAAGTATCGTACGAATAAGGATCGGCTAACTCCGTGCCAGCAGCCGCGGTAATACGGAGGATCCAAGCGTTATCCGGATTTATTGGGTTTAAAGGGTGCGTAGGCGGTCAGATAAGTTAGAGGTGAAATTCCGGTGCTTAACACCGGCGCTGCCTCTAATACTGTTTGACTAGAGAGTAGTTGCGGTAGGCGGNATNTATGGTGTAGCGGTGANATGCTTAGAGATCATACAGAACACCGATTGCGAAGGCAGCTTACCAAGCTATATCTGACGTTGAGGCACGAAAGCGTGGGGAGCAAACAGGATTAGATACCCGTGTAGTC
>LST401_32978
CCTACGGGTCGCAGCAGTGAGGAATATTCCGCAATGGAGGGAACTCTGACGCAGTGACGCCGCGTATAGGAAGAAGGTTTTCGGATTGTAAACTATTGTCGTTAGGGAAGAAAAAGGACAGTACCTAAGGAGGAAGCTCCGGCTAACTATGTGCCAGCAGCCGCGGTAATACATAGGGAGCAAGCGTTATCCGGAATTATTGGGTGTAAAGGGTGCGTAGATGGGAATGCAAGTTGGTTGTGAAAGGCCTCGGCTCAACTGAGGAATTGCAACCAAAACTATATTTCTTGAGTGCAGGAGAGGTAAGTGGAATTCCTAGTGTAGCGGTGAAATGCGTAGATATTAGGAGGAACACCAGTGGCGAAGGCGACTTACTGGACTGTAACTGACATTGAGGCACGAAAGTGTGGGGAGCAAACAGGATTAGATACCCTCGTAGTC
>LST401_26401
CCTACGGGCGGCAGCAGTGAGGAATATTGGTCAATGGGCGCGAGCCTGAACCAGCCAAGTAGCGTGAAGGATGACTGCCCTATGGGTTGTAAACTTCTTTTATACGTGAATAAAGTCCGGCACGTGTGCCGGTTTGCATGTACCGTATGAATAAGGATCGGCTAACTCCGTGCCAGCAGCCGCGGTAATACGGAGGATCCGAGCGTTATCCGGAGTGATTGGGTTTAAAGGGAGCGTAGGCGGGTTGTTAAGTCAGTTGTGAAAGTTTGCGGCTCAACCGTAAAATTGCAGTTGATACTGGAAGCCTTGAGTGCGGCAGAGGCAGGCGGAATTCGTGGTGTAGCGGTGAAATGCTTAGATATCACGAAGAACACCGATTGCGAAGGCAGCTTGCTGGACCGTAACTGACGCTGATGCTCGAAAGTGCGGGTATCAAACAGGATTAGATACCCTGGTAGTC
>LST401_13227
CCTACGGGCGGCAGCAGTGAGGAATATTGGTCAATGGGCGAGAGCCTGAACCAGCCAAGTAGCGTGAAGGATGAAGGTTCTATGGATTGTAAACTTCTTTTATAAGGGAATAACAGACGCTACGTGTAGCGTTTTGCATGTACCTTATGAATAAGCATCGGCTAACTCCGTGCCAGCAGCCGCGGTAATACGGAGGATGCGAGCGTTATCCGGATTTATTGGGTTTAAAGGGAGCGTAGACGGGATGTTAAGTCAGCTGTGAAAGTTTGGGGCTCAACCTTAAAATTGCAGTTGAAACTGGCTTTCTTGAGTGCGGCAGAGGCAGGCGGAATTCGTGGTGTAGCGGTGAAATGCTTAGATATCACGAAGAACTCCGATTGTGAAGGCAGCTTGCTGGACCGTAACTGACGTTGATGCTCGAAAGTGCGGGTATCAAACAGGATTAGATACCCTAG
>LST401_30779
CCTACGGGGTGCAGCAGTGAGGAATATTGGTCAATGGACGCAAGTCTGAACCAGCCATGCCGCGTGCAGGAAGACGGCTCTATGAGTTGTAAACTGCTTTTGTACGAGGGTAAACCCGGGTACGCGTACCCGGCTGAAAGTATCGTACGAATAAGGATCGGCTAACTCCGTGCCAGCAGCCGCGGTAATACGGAGGATCCAAGCGTTATCCGGATTTATTGGGTTTAAAGGGTGCGTAGGCGGTTTGATAAGTTAGAGGTGAAATCCCGGGGCTTAACTCCGGAATTGCCTCTGATACTGTTGGACTAGAGAGTAGTTGCGGTAGGCGGAATGTATGGTGTAGCGGTGAAATGCTTAGAGATCATACAGAACACCGATTGCGAAGGCAGCTTACCAAACTATATCTGACGTTGAGGCACGAAAGCGTGGGGAGCAAACAGGATTAGATACCCTCGTAGTC
>LST401_15418
CCTACGGGGTGCAGCAGTGGGGAATATTGCACAATGGGGGAAACCCTGATGCAGCGACGCCGCGTGGAGGAAGAAGGTCTTCGGATTGTAAACTCCTGTTGTTGGGGAAAAGAAGGATGGTACCCAACAAGGAAGTGACGGCTAACTACGTGCCAGCAGCCGCGGTAAAACGTAGGTCACGAGCGTTGTCCGGAATTACTGGGTGTAAAGGGAGCGCAGGCGGGTATGCAAGTTGGGAGTGAAATACATGGGCTCAACCCATGAACTGCTCTCAAAACTGTGTATCTTGAGTAGTGCAGAGGTAGGCGGAATTCCCGGTGTAGCGGTGGAATGCGTAGATATCGGGAGGAACACCAGTGGCGAAGGCGGCCTGCTGGGCACCAACTGACGCTGAGGCTCGAAAGTGTGGGTAGCAAACAGGATTAGATACCCTCGTAGTC
>LST401_4452
CCTACGGGGTGCAGCAGTGGGGAATCTTCCGCAATGGGCGAAAGCCTGACGGAGCAACGCCGCGTGAACGATGAAGGTCTTAGGATCGTAAAGTTCTGTTGTTAGGGACGAAGGGTAAGAATAATAATACGGTTTTTATTTGACGGTACCTAACGAGGAAGCCACGGCTAACTACGTGCCAGCAGCCGCGGTAATACGTAGGCGGCAAGCGTTGTCCGGAATTATTGGGCGTAAAGGGAGCGCAGGCGGGAAACTAAGCGGATCTTAAAAGTGCGGGGCTCAACCCCGTGATGGGGTCCGAACTGGTTTTCTTGAGTGCAGGAGAGGAAAGCGGAATTCCCAGTGTAGCGGTGAAATGCGTAGATATTGGGAAGAACACCAGTGGCGAAGGCGGCTTTCTGGACTGTAACTGACGCTGAGGCTCGAAAGCTAGGGTAGCGAACGGGATTAGATACCCCCGTAGTC
>LST401_8840
CCTACGGGCTGCAGCAGTGGGGGATATTGCACAATGGGGGAAACCCTGATGCAGCAACGCCGCGTGAAGGAAGAAGGTCTTCGGATTGTAAACTTCTGTCCTCAGGGAAGATAATGACGGTACCTGAGGAGGAAGCTCCGGCTAACTACGTGCCAGCAGCCGCGGTAATACGTAGGGAGCGAGCGTTGTCCGGATTTACTGGGTGTAAAGGGTGCGTAGGCGGATAGGCAAGTCAGTGGTGAAATCTATGGGCTTAACCCATAAACTGCCATTGAAACTGTTGATCTTGAGTGGAGTAGAGGCAGGCGGAATTCCCGGTGTAGCGGTGAAATGCGTAGAGATCGGGAGGAACACCAGTGGCGAAGGCGGCCTGCTGGGCTTTAACTGACGCTGAGGCACGAAAGTGTGGGTAGCAAACAGGATTAGATACCCGCGTAGTC
>LST401_22005
CCTACGGGAGGCAGCAGTAGGGAATCTTCGGCAATGGACACAAGTCTGACCCAGCAACGCCGCGTGAGGGAAGAAGGTTTTCGGATTGTAAACCTCTGTCCTCAGGGACGAAGGACGTGACGGTACCTGAGGAGGAAGCCCCGGCTAACTACGTGCCAGCAGCCGCGGTAATACGTAGGGGGCGAGCGTTGTCCGGAATGACTGGGCGTAAAGGGCGTGTAGGCGGCTTTTTAAGTCTGGAGTGAAAGCCCCTTTTTCAAGGAGGGGAGTGCTTTGGAGACTGGAGAGCTTGAGTGCGGAAGAGGTAAGTGGAATTCCCAGTGTAGCGGTGAAATGCGTAGAGATTGGGAGGAACACCAGTGGCGAAGGCGACTTACTGGGCCGTAACTGACGCTGAGGCGCGAAAGCGTGGGGAGCGAACAGGATTAGATACCCTCGTAGTC
>LST401_6650
CCTACGGGCTGCAGCAGTGGGGAATATTGCACAATGGGGGAAACCCTGATGCAGCGACGCCGCGTGGAGGAAGAAGGTCTTCGGATTGTAAACTCCTGTTGTTGGGGAAAAAGAGGATGGTACCCAACAAGGAAGTGACGGCTAACTACGTGCCAGCAGCCGCGGTAAAACGTAGGTCACAAGCGTTGTCCGGAATTACTGGGTGTAAAGGGAGCGCAGGCGGGTATGCAAGTTGGGAGTGAAATACATGGGCTCAACCCATGAACTGCTCTCAAAACTGTGTATCTTGAGTAGTGCAGAGGTAGGCGGAATTCCCGGTGTAGCGGTGGAATGCGTAGATATCGGGAGGAACACCAGTGGCGAAGGCGGCCTGCTGGGCACCAACTGACGCTGAGGCTCGAAAGTGTGGGTAGCAAACAGGATTAGATACCCTAGTAGTC
>LST401_17617
CCTACGGGGTGCAGCAGTGAGGAATATTGGTCAATGGACGCAAGTCTGAACCAGCCATGCCGCGTGCAGGAAGACGGCTCTATGAGTTGTAAACTGCTTTTGTATTAGGGTAAACTCGGGTACGTGTACCTGACTGAAAGTATAATACGAATAAGGATCGGCTAACTCCGTGCCAGCAGCCGCGGTAATACGGAGGATCCAAGCGTTATCCGGATTTATTGGGTTTAAAGGGTGCGTAGGCGGTTTTGTAAGTTAGAGGTGAAAATTCGGTGCTTAACACCGGACCTGCCTCTAATACTGTGAAGCTAGAGAGTAGTTGCGGTAGGCGGAATGTGTAGTGTAGCGGTGAAATGCTTAGAGATTACACAGAACACCGATTGCGAAAGCAGCTTACCAAGCTATATCTGACGTTGAGGCACGAAAGCGTGGGGAGCAAACAGGATTAGATACCCTAGTAGTC
>LST401_42
CCTACGGGGTGCAGCAGTGAGGAATATTGGGCAATGGGCGCAAGCCTGACCCAGCAACGCCGCGTGAAGGAAGAAGGCCCTCGGGTTGTAAACTTCTTTTGTCAGGGACGAAGCAAGTGACGGTACCTGACGAATAAGCCACGGCTAACTACGTGCCAGCAGCCGCGGTAATACGTAGGTGGCAAGCGTTATCCGGATTTACTGGGTGTAAAGGGCGTGTAGGCGGGATTGCAAGTCAGATGTGAAAACCACGGGCTCAACCTGTGGCCTGCATTTGAAACTGCAGTTCTTGAGTACTGGAGAGGCAGACGGAATTCCTAGTGTAGCGGTGAAATGCGTAGATATTAGGAGGAACACCAGTGGCGAAGGCGGTCTGCTGGACAGCAACTGACGCTGAGGCGCGAAAGCGTGGGGAGCAAACAGGATTAGATACCCCTGTAGTC
>LST401_2254
CCTACGGGAGGCAGCAGTGAGGAATATTGGTCAATGGGCGAGAGCCTGAACCAGCCAAGTAGCGTGAAGGATGACTGCCCTATGGGTTGTAAACTTCTTTTATACGGGAATAACAAGCGGCACGTGTGCCACTCTGCATGTACCGTATGAATAAGCATCGGCTAACTCCGTGCCAGCAGCCGCGGTAATACGGAGGATGCGAGCGTTATCCGGATTTATTGGGTTTAAAGGGAGCGTAGACGGGTCCTTAAGTCAGTTGTGAAAGTTTGCGGCTCAACCGTAAAATTGCAGTTGATACTGGGGACCTTGGGTGCGGCAGAGGCAGGCGGNATNCGTGGTGTAGCGGTGANATGCTTAGATATCACGAAGAACTCCGATTGCGAATGCAGCTTGCTGGACCGTAACTGACGTTGATGCTCGAAAGTGCGGGTATCAAACAGGATTAGATACCCGAGTAGTC
>LST401_11032
CCTACGGGAGGCAGCAGTGGGGAATATTGGGCAATGGGCGAAAGCCTTACCCAGCAATGCCGCGTGAATGAAGAAGGTCTTCGGATTGTAAAGTTCTTTAGTCAGGGAAGAAGAAAGTGACGTTACCTGAAGAATAAGCCCCGGCTAACTACGTGCCAGCAGCCGCGGTAATACGTAGGGGGCAAGCGTTGTCCGGAATGACTGGGCGTAAAGGGTGTGTAGGCGGTTGTGCAAGTTAGAAGTGAAATACCTAGGGCTTAACTCAGGTGCTGCTTCTAAAACTGTATGACTAGAGTGCAGGAGAGGTTAACGGAATTCCTAGTGTAGCGGTAAAATGCGTAGATATTAGGAGGAACACCGGAGGCGAAGGCGGTTAACTGGCCTGTAACTGACGCTGAGACACGAAAGTGTGGGGAGCAAACAGGATTAGATACCCGTGTAGTC
>LST401_19810
CCTACGGGCGGCAGCAGTGAGGAATATTGGTCAATGGGCGTAAGCCTGAACCAGCCAAGTAGCGTGAGGGACGACGGCCCTATGGGTTGTAAACCTCTTTTGTACGGGGATAAAGTGTGGGACGCGTCCCATATTGCAGGTACCGTACGAATAAGGACCGGCTAATTCCGTGCCAGCAGCCGCGGTAATACGGAAGGTCCGGGCGTTATCCGGATTCATTGGGTTTAAAGGGAGCGCAGGCCGCCTTTTAAGCGTGCCGTGAAATGCCGTGGCTCAACCATGGCACTGCGGCGCGAACTGGAGGGCTTGAGTGCGCGGAAGGCAGGCGGAACTCGTGGTGTAGCGGTGAAATGCTTAGATATCACGAAGAACTCCGATTGCGAAGGCAGCCTGCCGCAGCGCAACTGACGCTGAGGCTCGAAAGCGCGGGTATCGAACAGGATTAGATACCCTCGTAGTC
>LST401_26402
CCTACGGGGCGCAGCAGTGGGGAATATTGGGCAATGGAGGCAACTCTGACCCAGCAATGCCGCGTGAGTGATGAAGGTCTTTTGATTGTAAAGCTCTTTTCTTGGGAACGAAGATCTGACGGTACCCAAGGAATAAGCCCCGGCTAACTACGTGCCAGCAGCCGCGGTAATACGTAGGGGGCAAGCGTTGTCCGGAATGACTGGGCGTAAAGGGTGTGTAGGCGGTTAGGTAAGTTAGATGTGTAATACCCAGGGCTTAACTCGGGTGCTGCATCTAAAACTGCCTGACTTGAGTGCTGGAGAGGATAGTGGGATTCCTAGTGTAGCGGTGGAATGCGTAGATATTAGGAGGAACATCAGTGGCGAAGGCGACTATCTGGACAGTAACTGACGCTGAGGCTCGAAAGCTAGGGTAGCGAACGGGATTAGATACCCTCGTAGTC
>LST401_13228
CCTACGGGGTGCAGCAGTGAGGAATATTGGTCAATGGGCGAGAGCCTGAACCAGCCAAGTAGCGTGAAGGATGACTGCCCTATGGGTTGTAAACTTCTTTTATACGGGAATAACACGCGGCACGTGTGCCGCTCTGCATGTACCGTATGAATAAGCATCGGCTAACTCCGTGCCAGCAGCCGCGGTAATACGGAGGATGCGAGCGTTATCCGGATTTATTGGGTTTAAAGGGAGCGTAGACGGGTCCTTAAGTCAGTTGTGAAAGTTTGCGGCTCAACCGTAAAATTGCAGTTGATACTGGGGACCTTGAGTGCGGCAGAGGCAGGCGGAATTCGTGGTGTAGCGGTGAAATGCTTAGATATCACGAAGAACTCCGATTGCGAAGGCAGCTTGCTGGACCGTAACTGACGTTGATGCTCGAAAGTGCGGGTATCAAACAGGATTAGATACCCTAGTAGTC
>LST401_32979
CCTACGGGCGGCAGCAGTGAGGAATATTGGTCAATGGGCGAGAGCCTGAACCAGCCAAGTAGCGTGAAGGATGACTGCCCTACGGGTTGTAAACTTCTTTTATACGGGAATAAAGTCCGGCACGTGTGCCGGTTTGCATGTACCGTATGAATAAGGATCGGCTACCTCCGTGCCAGCAGCCGCGGTAATACGGAGGATCCGAGCGTTATCCGGATTTATTGGGTTTAAAGGGAGCGTAGGCGGGTTTTTAAGTCAGTTGTGAAAGTTTGCGGCTCAACCGTAAAATTGCAGTTGATACTGGAAGCCTTGAGTGCGGCAGAGGCAGGCGGAATGCGTGGTGTAGCGGTGAAATGCTTAGATATCACGAAGAACTCCGATTTCGAAGGCAGCTTGCTGGACCGTAACTGACGCTGATGCTCGAAAGTGCGGGTATCAAACAGGATTAGATACCCTCGTAGTC
>LST401_30780
TACGGGCTGCAGCAGTCGAGAATCTTGGGCAATGCGCGAAAGCGTGACCCAGCAATGCCGCGTGTGTGATGAAGGCCTTCGGGTCGTAAAACACTGTCTCCCGTGACGAAAAATGACGGTAGCGGGGAAGGAAGCCACGGCTAACTACGTGCCAGCAGCCGCGGTAATACGTAGGCGGCAAGCGTTGTCCGGAATTATTGGGCGTAAAGGGGGCGCAGGCGGGAAACTAAGCGGATCTTAAAAGTGCGGGGCTCAACCCCGTGATGGGGTCCGAACTGGTTTTCTTGAGTGCAGGAGAGGAAAGCGGAATTCCCAGTGTAGCGGTGAAATGCGTAGATATTGGGAAGAACACCAGTGGCGAAGGCGGCTTTCTGGACTGTAACTGACGCTGAGGCTCGAAAGCTAGGGTAGCGAACGGGATTAGATACCCTAGTAGTC
>LST401_28587
CCTACGGGACGCAGCAGTGAGGAATATTGGTCAATGGGCGGAAGCCTGAACCAGCCAAGTAGCGTGCAGGAAGACGGCCTTTAGGGTTGTAAACTGCTTTTATGCGGGAATAAAGTTCTCCACGTGTGGAGATTTGCATGTACCGCATGAATAAGGACCGGCTAATTCCGTGCCAGCAGCCGCGGTAATACGGAAGGTCCGGGCGTTATCCGGAATTATTGGGTTTAAAGGGAGCGTAGGCCGGCTTGTAAGTCAGTTGTGAAAACCGCGGGCTCAACCTGCGGCGTGCAATTGAAACTGCAGGCCTTGAGTGCGCGCAGGGATGCTGGAATTCGTGGTGTAGCGGTGAAATGCTTAGATATCACGAAGAACCCCGATTGCGAAGGCAGCCTGCTAAGCTGCAACTGACGTTGAGGCTCGAAAGTGTGGGTATCAAACAGGATTAGATACCCGAGTAGTC
>LST401_17618
CCTACGGGGGGCAGCAGTAGGGAATTTTCGTCAATGGGGGGAACCCTGAACGAGCAATGCCGCGTGAGCGAAGAAGGTCTTCGGATCGTAAAGCTCTGTTGTAAGAGAAAAACGAGCGCCATAGGGAATGATGGAGCAGTGATGGTATCTTACCAGAAAGCCACGGCTAACTACGTGCCAGCAGCCGCGGTAATACGTAGGTGGCGAGCGTTATCCGGAATCATTGGGCGTAAAGGGTGCGTAGGTGGCACGATAAGTCTGTAGTAAAAGGCAGCGGCTCAACCGCTGTTGGCTATGGAAACTGTCGAGCTGGAGTGCAGAAGAGGGCGATGGAATTCCATGTGTAGCGGTAAAATGCGTAGATATATGGAGGAACACCAGTGGCGAAGGCGGCCGCCTGGTCTGCAACTGACACTGAAGAACGAAAGCGTGGGGAGCAAATAGGATTAGATACCCTAGTAGTC
>LST401_8841
CCTACGGGCTGCAGCAGTGGGGGATATTGCACAATGGGGGAAACCCTGATGCAGCGACGCCGCGTGGAGGAAGAAGGTTTTCGGATTGTAAACTCCTGTCGTTAGGGACGAATCATGACGGTACCTAACAAGAAAGCACCGGCTAACTACGTGCCAGCAGCCGCGGTAAAACGTAGGGTGCAAGCGTTGTCCGGAATTACTGGGTGTAAAGGGAGCGCAGGCGGACCGGCAAGTTGGAAGTGAAATCTATGGGCTCAACCCATAAATTGCTTTCAAAACTGCTGGCCTTGAGTAGTGCAGAGGTAGGTGGAATTCCCGGTGTAGCGGTGGAATGCGTAGATATCGGGAGGAACACCAGTGGCGAAGGCGACCTACTGGGCACCAACTGACGCTGAGGCTCGAAAGCATGGGTAGCAAACAGGATTAGATACCCTCGTAGTC
>LST401_15419
CCTACGGGATGCAGCAGTGAGGAATATTGGTCAATGGGCGTGAGCCTGAACCAGCCAAGTAGCGTGGAGGAAGACGGCCCTACGGGTTGTAAACTCCTTTTGTACGGGAATAACGGCGTCCACGTGTGGTCGTGTGCATATACCGTACGAATAAGCATCGGCTAACTCCGTGCCAGCAGCCGCGGTAATACGGAGGATGCGAGCGTTATCCGGATTTATTGGGTTTAAAGGGAGCGTAGATGGGCTGTTAAGTCAGTTGTGAAAGTCAGCGGCTCAACCGTTGAACTGCAATTGAAACTGGGAGCCTTGAGTGCAGTTGAGGCAGGCGGAATTCGTGGTGTAGCGGTGAAATGCTTAGATATCACGAAGAACCCCGATTGCGAAGGCAGCCTGCTAAGCTGCAACTGACGTTGATGCTCGAAAGTGTGGGTATCAAACAGGATTAGATACCCTCGTAGTC
>LST401_43
CCTACGGGGGGCAGCAGTGGGGAATATTGCACAATGGGGGAAACCCTGATGCAGCGACGCCGCGTGACTGAAGAAGTATTTCGGTATGTAAAGGTCTATCAGCAAGGAAGAAGAGAGACGGTACTTGACTAAGAAGCCCCGGCTAACTACGTGCCAGCAGCCGCGGTAATACGTAGGGGGCAAGCGTTATCCGGATTTACTGGGTGTAAAGGGAGCGTAGGTGGTAAGGCAAGCCAGAAGTGAAAGCCCGGGGCTCAACCCCGAGGATTGCTTTTGGAACTGTCGAACTAGAGTGCAGGAGGGGCAAGCGGAATTCCTAGTGTAGCGGTGAAATGCGTAGATATTAGGAGGAACACCAGTGGCGAAGGCGGCTTGCTGGACTGTAACTGACACTGAGGCTCGAAAGCGTGGGGAGCAAACAGGATTAGATACCCCGGTAGTC
>LST401_4453
CCTACGGGCGGCAGCAGTGGGGAATATTGCACAATGGGGGAAACCCTGATGCAGCGACGCCGCGTGAGCGAAGAAGTCTTTCGGTATGTAAAGCTCTATCAGCAGGGAAGAAAGTGACGGTACCTGACTAAGAAGCCCCGGCTAACTACGTGCCAGCAGCCGCGGTAATACGTAGGGGGCAAGCGTTATCCGGATTTACTGGGTGTAAAGGGAGCGTAGACGGCAATGCAAGTCTGGAGTGAAAACCCGGGGCTTAACCCCGGGACTGCTTTGGAAACTGTGTAGCTTGAGTACCGGAGGGGTAAGCGGAATTCCTAGTGTAGCGGTGAAATGCGTAGATATTAGGAGGAACACCAGTGGCGAAGGCGGCTTACTGGACGGTAACTGACGTTGAGGCTCGAAAGCGTGGGGAGCAAACAGGATTAGATACCCTCGTAGTC
>LST401_2255
CCTACGGGTGGCAGCAGTGGGGAATATTGGGCAATGGACGCAAGTCTGACCCAGCAACGCCGCGTGAAGGAAGAAGGCTTTCGGGTTGTAAACTTCTTTTGTCAGGGAACAGTAGAAGAGGGTACCTGACGAATAAGCCACGGCTAACTACGTGCCAGCAGCCGCGGTAATACGTAGGTGGCAAGCGTTGTCCGGATTTACTGGGTGTAAAGGGCGTGCAGCCGGGCCGGCAAGTCAGATGTGAAATCTGGAGGCTTAACCTCCAAACTGCATTTGAAACTGTTGGTCTTGAGTACCGGAGAGGTTATCGGNATNCCTTGTGTAGCGGTGANATGCGTAGATATAAGGAAGAACACCAGTGGCGAAGGCGGATAACTGGACGGCAACTGACGGTGAGGCGCGAAAGCGTGGGGAGCAAACAGGATTAGATACCCCCGTAGTC
>LST401_22006
CCTACGGGGTGCAGCAGTGGGGAATATTGGGCAATGGAGGCAACTCTGACCCAGCAATGCCGCGTGAGTGATGAAGGTCTTTTGATTGTAAAGCTCTTTTCTTGGGAACGAAGTTCTGACGGTACCCAAGGAATAAGCCCCGGCTAACTACGTGCCAGCAGCCGCGGTAATACGTAGGGGGCAAGCGTTGTCCGGAATGACTGGGCGTAAAGGGTGTGTAGGCGGTTAGGCAAGTTAGAAGTGTAATACCCAGGGCTTAACTCGGGTGCTGCTTCTAAAACTGCTTGACTTGAGTGCTGGAGAGGATAGTGGAATTCCTAGTGTAGCGGTGGAATGCGTAGATATTAGGAGGAACATCAGTGGCGAAGGCGACTATCTGGACAGTAACTGACGCTGAGGCACGAAAGCGTGGGGAGCAAACAGGATTAGATACCCCTGTAGTC
>LST401_26403
CCTACGGGGGGCAGCAGTGGGGAATCTTGCGCAATGGGCGAAAGCCTGACGCAGCGACGCCGCGTGCGGGACGAAGGCCTTCGGGTCGTAAACCGCTTTCAGCAGGGACGAGGGGGCAACCTGACGGTACCTGCAGAAGAAGCCCCGGCTAACTACGTGCCAGCAGCCGCGGTAATACGTAGGGGGCGAGCGTTATCCGGATTCATTGGGCGTAAAGCGCTCGTAGGCGGTCCGTTAGGTCGGGAGTCAAATCCGGTGGCTCAACCCCCGCCCGCTCCCGATACCGGCGGACTTGAGTTTGGTAGGGGAAGGCGGAATTCCAAGTGTAGCGGTGGAATGCGCAGATAGTTGGAAGAACACCGGTGGCGAAGGCGGCCTTCTGGGACACAACTGACGCTGAGGTGCCAAAGCGTGGGTAGCAAACAGGATTAGATACCCTAGTAGT
>LST401_11033
CCTACGGGGTGCAGCAGTGGGGAATATTGGGCAATGGGCGCAAGCCTGACCCAGCAACGCCGCGTGAAGGAAGAAGGCCCTCGGGTTGTAAACTTCTTTTGACAGGGACGAAACAAATGACGGTACCTGTCGAATAAGCCACGGCTAACTACGTGCCAGCAGCCGCGGTAATACGTAGGTGGCAAGCGTTATCCGGATTTACTGGGTGTAAAGGGCGTGTAGGCGGGCTGGCAAGTCAGATGTGAAAACCATGGGCTCAACCCATGGCCTGCATTTGAAACTGTTGGTCTTGAGTGCTGGAGAGGCAATCGGAATTCCGTGTGTAGCGGTGAAATGCGTAGATATACGGAGGAACACCAGTGGCGAAGGCGGATTGCTGGACAGTAACTGACGCTGAGGCGCGAAAGCGTGGGGAGCAAACAGGATTAGATACCCTTGTAGTC
>LST401_30781
CCTACGGGGGGCAGCAGTGAGGAATATTGGTCAATGGGCGAGAGCCTGAACCAGCCAAGTAGCGTGAAGGATGACTGCCCTACGGGTTGTAAACTTCTTTTATAAGGGAATAAAGTATTCTACGTGTAGAGTTTTGTATGTACCTTATGAATAAGCATCGGCTAACTCCGTGCCAGCAGCCGCGGTAATACGGAGGATGCGAGCGTTAGCCGGATTTATTGGGTTTAAAGGGAGCGTAGACGGCGGTTTAAGTCGGCTGTGAAATGGTGCGGCTCAACCGTAGCACTGCAGTTGAAACTGGACGGCTTGAGTGCAGTTGAGGCAGGCGGAATTCGTAGTGTAGCGGTGAAATGCTTAGATATCACGAAGAACCCCGATTGCGAAGGCAGCCTGCTAAGCTGCAACTGACGTTGATGCTCGAAAGTGTGGGTATCAAACAGGATTAGATACCCTAGTAGTC
>LST401_24197
CCTACGGGTTGCAGCAGTGGGGAATATTGCGCAATGGGGGGAACCCTGACGCAGCCATGCCGCGTGAATGAAGAAGGCCTTCGGGTTGTAAAGTTCTTTCGGTGGTGAGGAAGGTTAGGATGTTAATAGCATACTGATTTGACGTTAGCCACAGAAGAAGCACCGGCTAACTCCGTGCCAGCAGCCGCGGTAATACGGAGGGTGCGAGCGTTAATCGGAATAACTGGGCGTAAAGGGCACGCAGGCGGGACGTTAAGTGAGATGTGAAAGCCCCGGGCTTAACCTGGGAATTGCATTTCATACTGGCGTACTAGAGTACTTTAGGGAGGGGTAGAATTCCACGTGTAGCGGTGAAATGCGTAGAGATGTGGAGGAATACCGAAGGCGAAGGCAGCCCCTTGGGAAGATACTGACGCTCATGTGCGAAAGCGTGGGGAGCAAACAGGATTAGATACCCTAGTAGTC
>LST401_17619
CCTACGGGTTGCAGCAGTGAGGAATATTGGTCAATGGGCGAGAGCCTGAACCAGCCAAGTAGCGTGAAGGATGACTGCCCTACGGGTTGTAAACTTCTTTTATAAGGGAATAAAGTTCTCTACGTGTAGAGTTTTGTATGTACCTTATGAATACGCATCGGCTAACTCCGTGCCAGCAGCCGCGGTAATACGGAGGATGCGAGCGTTATCCGGATTTATTGGGTTTAAAGGGAGCGTAGACGGCCGTTTAAGTCAGCTGTGAAATGGTGCGGCTCAACCGTAGCACTGCAGTTGAAACTGGACGGCTTGAGTGCAGTTGAGGCAGGCGGAATTCGTGGTGTAGCGGTGAAATGCTTAGATATCACGAAGAACCCCGATTGCGAAGGCAGCCTGCTAAGCTGCAACTGACGTTGAGGCTCGAAAGTGTGGGTATCAAACAGGATTAGATACCCGAGTAGTC
>LST401_28588
CCTACGGGCGGCAGCAGTGGGGAATATTGGGCAATGGAGGCAACTCTGACCCAGCAATGCCGCGTGAGTGATGAAGGTCTTTTGATTGTAAAGCTCTTTTCTTGGGAACGAAGATCTGACGGTACCCAAGGAATAAGCCCCGGCTAACTACGTGCCAGCAGCCGCGGTAATACGTAGGGGGCAAGCGTTGTCCGGAATGACTGGGCGTAAAGGGTGTGTAGGCGGTTAGGTAAGTTAGATGTGTAATACCCAGGGCTTAACTCGGGTGCTGCTTTTAAAACTGTTTGGCTGGAGTGCAGGAGAGGTTAATGGAATTCCTAGTGTAGCGGTGGAATGCGTAGATATTAGGAGGAACACCAGAGGCGAAGGCGATTAACTGGACTGTAACTGACGCTGAGGCACGAAAGTGTGGGGAGCAAACAGGATTAGATACCCGAGTAGTC
>LST401_4454
CCTACGGGCTGCAGCCGTGAGGAATATTGGTCAATGGGCGTGAGCCTGAACCAGCCAAGTAGCGTGGAGGAAGACGGCCCTACGGGTTGTAAACTCCTTTTGTACGGGAATAACGGCGTCCACGTGTGGGCGTGTGCATGTACCGTACGAATAAGCATCGGCTAACTCCGTGCCAGCAGCCGCGGTAATACGGAGGATGCGAGCGTTATCCGGATTTATTGGGTTTAAAGGGAGCGTAGATGGGCTGTTAAGTCAGTTGTGAAAGTCAGCGGCTCAACCGTTGAACTGCAATTGAAACTGGGAGCCTTGAGTGCGTTTGCGGTGGATGGAATTCGGTGTGTAGCGGTGAAATGCTTAGATATCACGAAGAACTCCGATTGCGAAGGCAGTCCACCAAGCCGCAACTGACATTGAAGCTCGAAAGCGTGGGTATCAAACAGGATTAGATACCCTAGGAGTC
>LST401_44
CCTACGGGATGCAGCAGTGAGGAATATTGGTCAATGGGCGAGAGCCTGAACCAGCCAAGTAGCGTGAAGGATGACTGCCCTACGGGTTGTAAACTTCTTTTATAAGGGAATAAAGTATTCTACGTGTAGAGTTTTGTATGTACCTTATGAATAAGCATCGGCTAACTCCGTGCCAGCAGCCGCGGTAATACGGAGGATGCGAGCGTTATCCGGATTTATTGGGTTTAAAGGGAGCGTAGACGGCGGTTTAAGTCAGCTGTGAAATGGTGCGGCTCAACCGTAGCACTGCAGTTGAAACTGGACGGCTTGAGTGCAGTTGAGGCAGGCGGAATTCGTGGTGTAGCGGTGAAATGCTTAGATATCACGAAGAACCCCGATTGCGAAGGCAGCCTGCTAAGCTGCAACTGACGTTGATGCTCGAAAGTGTGGGTATCAAACAGGATTAGATACCCCAGTAGTC
>LST401_19812
CCTACGGGTGGCATCAGTGAGGAATATTGGTCAATGGGCGAGAGCCTGAACCAGCCAAGTAGCGTGAAGGATGAAGGTTCTATGGATTGTAAACTTCTTTTATAAGGGAATAACAGACGCTACGTGTAGCGTTTTGCATGTACCTTATGAATAAGCATCGGCTAACTCCGTGCCAGCAGCCGCGGTAATACGGAGGATGCGAGCGTTATCCGGATTTATTGGGTTTAAAGGGAGCGTAGACGGGATGTTAAGTCAGCTGTGAAAGTTTGGGGCTCAACCTTAAAATTGCAGTTGAAACTGGCATTCTTGAGTGCGGCAGAGGCAGGCGGAATTCGTGGTGTAGCGGTGAAATGCTTAGATATCACGAAGAACTCCGATTGCGAAGGCAGCTTGCTGGAGCGTAACTGACGTTGATGCTCGAAAGTGTGGGTATCAAACAGGATTAGATACCCCTGTAGTC
>LST401_8842
CCTACGGGCGGCAGCAGTGAGGAATATTGGTCAATGGACGGAAGTCTGAACCAGCCATGCCGCGTGCAGGATGACGGCTCTATGAGTTGTAAACTGCTTTTGTACGAGGGTAACCCCGGGTACGTGTACCCGGCTGAAAGTATCGTACGAATAAGGATCGGCTAACTCCGTGCCAGCAGCCGCGGTAATACGGAGGATCCAAGCGTTATCCGGATTTATTGGGTTTAAAGGGAGCGTAGACGGGTCCTTAAGTCAGTTGTGAAAGTTTGCGGCTCAACCGTAAAATTGCAGTTGATACTGGGGACCTTGAGTGCGGCAGAGGCAGGCGGAATTCGTGGTGTAGCGGTGAAATGCTTAGAGATCATACAGAACACCGATTGCGAAGGCAGCTTACCAAACTATATCTGACGTTGAGGCACGAAAGCGTGGGGAGCAAACAGGATTAGATACCCGCGTAGTC
>LST401_26404
CCTACGGGCCGCAGCAGTGAGGAATATTGGTCAATGGGCGTAAGCCTGAACCAGCCAAGTAGCGTGAGGGACGACGGCCCTATGGGTTGTAAACCTCTTTTGTACGGGGATAAAGTGTGGGACGTGTCCCATATTGCAGGTACCGTACGAATAAGGACCGGCTAATTCCGTGCCAGCAGCCGCGGTAATACGGAAGGTCCGGGCGTTATCCGGATTCATTGGGTTTAAAGGGAGCGCAGGCCGCCTTTTAAGCGTGCCGTGAAATGCCGTGGCTCAACCATGGCACTGCGGCGCGAACTGGAGGGCTTGAGTGCGCGGAAGGCAGGCGGAACTCGTGGTGTAGCGGTGAAATGCTTAGATATCACGAAGAACTCCGATTGCGAAGGCAGCCTGCCGCAGCGCAACTGACGCTGAGGCTCGAAAGCGCGGGTATCGAACAGGATTAGATACCCGGGTAGTC
>LST401_15420
CCTACGGGTTGCAGCAGTGAGGAATATTGGTCAATGGGCGCGAGCCTGAACCAGCCAAGTAGCGTGAAGGATGACTGCCCTATGGGTTGTAAACTTCTTTTATACGGGAATAAAGTCCGGCACGTGTGCCGGTTTGCATATACCGTATGAATAAGGATCGGCTAACTCCGTGCCAGCAGCCGCGGTAATACGGAGGATCCGAGCGTTATCCGGATTTATTGGGTTTAAAGGGAGCGTAGGCGGGTTTTTAAGTCAGTTGTGAAAGTTTGCGGCTCAACCGTAAAATTGCAGTTGATACTGGAAGCCTTGAGTGCGGCAGAGGCAGGCGGAATTCGTGGTGTAGCGGTGAAATGCTTAGATATCACGAAGAACTCCGATTGCGAAGGCAGCTTGCTGGACCGTAACTGACGCTGATGCTCGAAAGTGCGGGTATCAAACAGGATTAGATACCCGAGTAGTC
>LST401_2256
CCTACGGGCGGCAGCAGTGGGGAATATTGGGCAATGGAGGCAACTCTGACCCAGCAATGCCGCGTGAGTGATGAAGGTCTTTTGATTGTAAAGCTCTTTTCTTGGGAACGAAGTTCTGACGGTACCCAAGGAATAAGCCCCGGCTAACTACGTGCCAGCAGCCGCGGTAATACGTAGGGGGCAAGCGTTGTCCGGAATGACTGGGCGTAAAGGGTGTGTAGGCGGTTAGGCAAGTTAGAAGTGTAATACCCAGGGCTTAACTCGGGTGCTGCTTCTAAAACTGCTTGACTTGAGTGCTGGAGAGGATAGTGGNATNCCTAGTGTAGCGGTGGNATGCGTAGATATTAGGAGGAACATCAGTGGCGAAGGCGACTATCTGGACAGTAACTGACGCTGAGGCACGAAAGCGTGGGGAGCAAACAGGATTAGATACCCGTGTAGTC
>LST401_6652
CCTACGGGAGGCAGCAGTGGGGAATATTGCGCAATGGGGGGAACCCTGACGCAGCCATGCCGCGTGAATGAAGAAGGCCTTCGGGTTGTAAAGTTCTTTCGGTGGTGAGGAAGGTTAGGATGTTAATAGCATACTGATTTGACGTTAGCCACAGAAGAAGCACCGGCTAACTCCGTGCCAGCAGCCGCGGTAATACGGAGGGTGCGAGCGTTAATCGGAATAACTGGGCGTAAAGGGCACGCAGGCGGGACGTTAAGTGAGATGTGAAAGCCCCGGGCTTAACCTGGGAACAGCATTTCATACTGGCGTACTAGAGTACTTTAGGGAGGGGTAGAATTCCACGTGTAGCGGTGAAATGCGTAGAGATGTGGAGGAATACCGAAGGCGAAGGCAGCCCCTTGGGAAGATACTGACGCTCATGTGCGAAAGCGTGGGGAGCAAACAGGATTAGATACCCCGGTAGTC
>LST401_30782
CCTACGGGGGGCAGCAGTGAGGAATATTGGTCAATGGGCGCGAGCCTGAACCAGCCAAGTAGCGTGGAGGATGAATGCCCTACGGGTTGTAAACTCCTTTTGGCGGAGGATAAAGATTGCCACGTGTGGCAAGCTGCAGGTATCCGCCGAATAAGGGCCGGCTAATTCCGTGCCAGCAGCCGCGGTAATACGGAAGGCTCGAGCGTTATCCGGATTTATTGGGTTTAAAGGGAGCGTATGCGGGAGATCAAGTCAGCTGTGAAACTGCGCCGCTCAACGGCGCCGAGCAGTTGAAACTGGTTTCCTTGAGTCCGCAAGAGGCGCGTGGAATTCGTGGTGTAGCGGTGAAATGCATAGATATCACGAAGAACTCCGATTGCGAAGGCAGCGCGCTGGGGCGTCACTGACGCTGAAGCTCGAAGGTGCGGGTATCGAACAGGATTAGATACCCTAGTAGTC
>LST401_24198
CCTACGGGCTGCAGCAGTGAGGAATATTGGTCAATGGGCGAGAGCCTGAACCAGCCAAGTAGCGTGAAGGATGACTGCCCTACGGGTTGTAAACTTCTTTTATAAGGGAATAAAGTATTCTACGTGTAGAGTTTTGTATGTACCTTATGAATAAGCATCGGCTAACTCCGTGCCAGCAGCAGCGGTAATACGGAGGATGCGAGCGTTATCCGGATTTATTGGGTTTAAAGGGAGCGTAGACGGCGGTTTAAGTCAGCTGTGAAATGGTGCGGCTAAACCGTAGCACTGCATTTGAAACTGGACGGCTTGAGTGCAGTTGAGGCAGGCGGAATTCGTGGTGTAGCGGTGAAAGGCTTAGATATCACGAAGAACCCCGATGGCTAAGGCAGCCTGCTAAGCTGCAACTGACGTTGAGGCTCGAAAGTGTGGGTATCAAACAGGATTAGATACCCGCGTAGTC
>LST401_32981
CCTACGGGCCGCAGCAGTGAGGAATATTGGTCAATGGGCGTAAGCCTGAACCAGCCAAGTAGCGTGAGGGACGACGGCCCTATGGGTTGTAAACCTCTTTTGTACGGGGATAAAGTGTGGGACGTGTCCCATATTGCAGGTACCGTACGAATAAGGACCGGCTAATTCCGTGCCAGCAGCCGCGGTAATACGGAAGGTCCGGGCGTTATCCGGATTCATTGGGTTTAAAGGGAGCGCAGGCCGCCTTTTAAGCGTGCCGTGAAATGCCGTGGCTCAACCATGGCACTGCGGCGCGAACTGGAGGGCTTGAGTGCGCGGAAGGCAGGCGGAACTCGTGGTGTAGCGGTGAAATGCTTAGATATCACGAAGAACTCCGATTGCGAAGGCAGCCTGCCGCAGCGCAACTGACGCTGAGGCTCGAAAGCGCGGGTATCGAACAGGATTAGATACCCCAGTAGTC
>LST401_4455
CCTACGGGTGGCAGCAGTGAGGAATATTGGTCAATGGGCGGCAGCCTGAACCAGCCAAGTCGCGTGAAGGAAGACGGCCCTATGGGTTGTAAACTTCTTTTGTCGGAGAGTAAAGTGCGCTACGCGTAGCGTATTGCAAGTATCCGATGAAAAAGCATCGGCTAACTCCGTGCCAGCAGCCGCGATAATACGGAGGATGCGAGCGTTATCCGGATTTATTGGGTTTAAAGGGTGCGTAGGCGGCACGTCAAGTCAGCGGTGAAAGGCTCGGGCTTAACCCGGGAGCTGCCGTTGAAACTGGCGAGCTAGCGTGCACAAGAGGCAGGCGGAATGCGTGGTGTAGCGGTGAAATGCTTAGATATCACGAAGAACCCCGATTGCGAAGGCAGCCTGCTAGAGTGCAACTGACGCTGAGGCACGAAAGCGTGGGGATCGAACAGGATTAGATACCCTTGTAGTC
>LST401_45
CCTACGGGATGCAGCAGTGAGGAATATTGGTCAATGGACGAGAGTCTGAACCAGCCAAGTAGCGTGAAGGATGAAGGTCCTACGGATTGTAAACTTCTTTTATAAGGGAATAAACCCTCCCACGTGTGGGAGCTTGTATGTACCTTATGAATAAGCATAGGCTAACTCCGTGCCAGCAGCCGCGGTAATACGGAGGATGCGAGCGTTATCCGGATTTATTGGGTTTAAAGGGAGCGCAGACGGGTCGTTAAGTCAGCTGTGAAAGTTTGGGGCTCAACCTTAAAATTGCAGTTGATACTGGCGTCCTTGAGTGCGGTTGAGGTGTGCGGAATTCGTGGTGTAGCGGTGAAATGCTTAGATATTACGAAGAACTCCGATTGCGAAGGCAGCACACTAAGCCGTAACTGACGTTCATGCTCGAAAGTGTGGGGATCAAACAGGATTAGATACCCGAGTAGTC
>LST401_8843
CCTACGGGTCGCAGCAGTGGGGAATATTGCACAATGGGGGAAACCCTGATGCAGCGACGCCGCGTGGAGGAAGAAGGTCTTCGGATTGTAAACTCCTGTTGTTGGGGAAAAGAAGGATGGTACCCAACAAGGAAGTGACGGCTAACTACGTGCCAGCAGCCGCGGTAAAACGTAGGTCACGAGCGTTGTCCGGAATTACTGGGTGTAAAGGGAGCGCAGGCGGGTATGCAAGTTGGGAGTGAAATACATGGGCTCAACCCATGAACTGCTCTCAAAACTGTGTATCTTGAGTAGTGCAGAGGTAGGCGGAATTCCCGGTGTAGCGGTGGAATGCGTAGATATCGGGAGGAACACCAGTGGCGAAGGCGGCCTGCTGGGCATCAACTGACGCTGAGGCTCGAAAGTGTGGGTAGCAAACAGGATTAGATACCCTTGTAGTC
>LST401_26405
CCTACGGGGGGCAGCAGTGAGGAATATTGGTCAATGGGCGAGAGCCTGAACCAGCCAAGTAGCGTGAAGGATGACTGCCCTACGGGTTGTAACCTTCTTTTATAAGGGAATAAAGTTCTCTACGTGTAGAGTTTTGTCTGTACCTTATGAATAAGCATCGGCTAACTCAGTGCCAGCAGCCGCGGTAATACGGAGGATGCGAGCGTTATCCGGATTTATTGGGTTTAAAGGGAGCGTAGACGGCCGTTTAAGTCAGCTGTGAAATGCTGCGGCTCAACCGTAGCACTGCAGTTGAAACTGGACGGCTTGAGTGCAGTGGAGGCAGGCGGAATTCGTGGTGTAGCGGTGAAATGCTTAGATATCACGAAGAACCCCGATTGCGAAGGCAGCCTGCTAAGCTGCAACTGACGTTGAGGCTCGAAAGTGTGGGTATCAAACAGGATTAGATACCCGGGTAGTC
>LST401_17620
CCTACGGGATGCAGCAGTGGGGGATATTGCACAATGGGGGAAACCCTGATGCAGCGACGCCGCGTGGAGGTAGAAGGTTTTCGGATTGTAAACTCCTGTCGTTAGGGACGAAAAATGACGGTACCTAACAAGAAAGCACCGGCTAACTACGTGCCAGCAGCCGCGGTAAAACGTAGGGTGCAAGCGTTGTCCGGAATTACTGGGTGTAAAGGGAGCGCAGGCGGACCGGCAAGTTGGAAGTGAAATCTATGGGCTCAACCCATAAATTGCTTTCAAAACTGCTGGCCTTGAGTAGTGCAGAGGTAGGTGGAATTCCCGGTGTAGCGGTGGAATGCGTAGATATCGGGAGGAACACCAGTGGCGAAGGCGACCTACTGGGCACCAACTGACGCTGAGGCTCGAAAGCATGGGTAGCAAACAGGATTAGATACCCGTGTAGTC
>LST401_28589
CCTACGGGTGGCAGCAGTGGGGAATATTGCGCGATGGGGGCAACCCTGACGCAGCAACGCCGCGTGATTGAAGAAGGTCTTCGGATTGTAAAAATCTTTAATCAGGGACGAAGAAAATGACGGTACCTGAAGAATAAGCTCCGGCTAACTACGTGCCAGCAGCCGCGGTAATACGTAGGGAGCAAGCGTTATCCGGATTTACTGGGTGTAAAGGGCGTGTAGGCGGGCCTGTAAGTTGGGAGTGAAATCCGGGGGCTTAACCCCCGAACTGCTTTCAAAACTGCGGGTCTTGAGTGATGGAGAGGCAGGCGGAATTCCCAGTGTAGCGGTGAAATGCGTAGATATTGGGAGGAACACCAGTGGCGAAGGCGGCCTGCTGGACATTAACTGACGCTGAGGCGCGAAAGCGTGGGGAGCAAACAGGATTAGATACCCGGGTAGTC
>LST401_15421
CCTACGGGATGCAGCAGTAGGGAATATTGCGCAATGGGGGAAACCCTGACGCAGCAACGCCGCGTGGAGGATGACACTTTTCGGAGCGTAAACTCCTTTTCTTAGGGAAGAATTCTGACGGTACCTAAGGAATAAGCACCGGCTAACTCCGTGCCAGCAGCCGCGGTAATACGGAGGGTGCAAGCGTTACTCGGAATCACTGGGCGTAAAGGGCGCGTAGGCGGATTATCAAGTCTCTTGTGAAATCTAATGGCTTAACCATTAAACTGCTTGGGAAACTGATAGTCTAGAGTGAGGGAGAGGCAGATGGAATTGGTGGTGTAGGGGTAAAATCCGTAGATATCACCAAGAATACCCATTGCGAAGGCGATCTGCTGGAACTCAACTGACGCTAAGGCGCGAAAGCGTGGGGAGCAAACAGGATTAGATACCCTGGTAGTC
>LST401_30783
CCTACGGGTTGCAGCAGTAGGGAATATTGCGCAATGGGGGAAACCCTGACGCAGCAACGCCGCGTGGAGGATGACACTTTTCGGAGCGTAAACTCCTTTTCTTAGGGAAGAATTCTGACGGTACCTAAGGAATAAGCACCGGCTAACTCCGTGCCAGCAGCCGCGGTAATACGGAGGGTGCAAGCGTTACTCGGAATCACTGGGCGTAAAGGGCGCGTAGGCGGATTATCAAGTCTCTTGTGAAATCTAATGGCTTAACCATTAAACTGCTTGGGAAACTGATAGTCTAGAGTGAGGGAGAGGCAGATGGAATTGGTGGTGTAGGGGTAAAATCCGTAGATATCACCAAGAATACCCATTGCGAAGGCGATCTGCTGGAACTCAACTGACGCTAAGGCGCGAAAGCGTGGGGAGCAAACAGGATTAGATACCCTAGTAGTC
>LST401_2257
CCTACGGGTCGCAGCAGTGGGGAATATTGCACAATGGGGGAAACCCTGATGCAGCGACGCCGCGGGAGCGAAGAAGTATTTCGGTATGTAAAGCTCTATCAGCAGGGAAGAAACTGACGGTACCTGACTAAGAAGCACCGGCTAAATACGTGCCAGCAGCCGCGGTAATACGGATGGTGCAAGCGTTATCCGGATTTACTGGGTGTAAAGGGAGCGTAGACGGATAGGCAAGTCTGGAGTGAAAGCCCGGGGCTCAACCCCGGGACTGCTTTGGAAACTGTTTATCTAGAGTGCTGGAGAGGTAAGTGGNATNCCTAGTGTAGCGGTGANATGCGTAGATATTAGGAGGAACACCAGTGGCGAAGGCGGCTTACTGGACAGTAACTGACGTTGAGGCTCGAAAGCGTGGGGAGCAAACAGGATTAGATACCCTAGTAGTC
>LST401_6653
CCTACGGGGTGCAGCAGTGGGGGATATTGCGCAATGGGGGCAACCCTGACGCAGCAACGCCGCGTGAAGGAAGAAGGTCTTCGGATTGTAAACTTTTGTCTTGTGGGACGAAACGAATGACGGTACCACAGGAGGAAGCCACGGCTAACTACGTGCCAGCAGCCGCGGTAATACGTAGGTGGCAAGCGTTGTCCGGAATTACTGGGTGTAAAGGGTGCGTAGGCGGGGATGCAAGTCAGATGTGAAATCTATCGGCTTAACTGGTAAACTGCATTTGAAACTGCATTTCTTGAGTGGTGGAGAGGTAAGCGGAATTCCTAGTGTAGCGGTGAAATGCGTAGATATTAGGAGGAACACCAGTGGCGAAGGCGGCTTACTGGACACTAACTGACGCTGAGGCACGAAAGCATGGGGAGCAAACAGGATTAGATACCCTAGTAGTC
>LST401_11035
CCTACGGGCGGCAGCAGTAGGGAATATTGCGCAATGGGGGAAACCCTGACGCAGCAACGCAGCGTGGAGGATGACACTTTTCGGAGCGTAAACTCCTTTTCTTAGGGAAGAATTCTGACGGTACCTAAGGAATAAGCACCGGCTAACTCCGTGCCAGCAGCCGCGGTAATACGGAGGGTGCAAGCGTTACTCGGAATCACTGGGCGTAAAGGTCGCGTAGGCGGATTATCAAGTCTCTTGTGAAATCTAATGGCTTAACCATTAAACTGCTTGGGAAACTGATAGTCTAGAGTGAGGGAGAGGCAGATGGAATTGGTGGTGTATGGGTAAAATCCGTAGATATCACCAAGAATACCCATTGCGAAGGCGATCTGCTGGAACTCAACTGACGCTAAGGCGCGAAAGCGTGGGGAGCAAACAGGATTAGATACCCGTGTAGTC
>LST401_32982
CCTACGGGTTGCAGCAGTGAGGAATATTGGTCAATGGGCGAGAGCCTGAACCAGCCAAGTAGCGTGAAGGATGACTGCCCTATGGGTTGTAAACTTCTTTTATACGGGAATAACACGCGGCACGTGTGCCGCTCTGCATGTACCGTATGAATAAGCATCGGCTAACTCCGTGCAAGCAGCCGCGGTAATACGGAGGATGCGAGCGTTATCCGGATTTATTGGGTTTAAAGGGAGCGTAGACGGGTCCTTAAGTCAGTTGTGAAAGTTTGCGGCTCAACCGTAAAATTGCAGTTGATACTGGGGACCTTGAGTGCGGCAGAGGCAGGCGGAATTCGTGGTGTAGCGGTGAAGTGCTTAGATATCACGAAGAACTCCGAGTGCGAATGCAGCTTTCTGGACCGTAACTGACGTTGATGCTCGAAAGTGAGGGTATCAAACAGGATTAGATACCCCTGTAGTC
>LST401_22008
CCTACGGGGCGCAGCAGTGAGGAATATTGGTCAATGGCCGAGAGGCTGAACCAGCCAAGTCGCGTGAAGGAAGAAGGATCTATGGTTTGTAAACTTCTTTTATACGGGAATAAAGTGTGGAACGTGTTCCATTTTGTATGTACCGTATGAATAAGCATCGGCTAACTCCGTGCCAGCAGCCGCGGTAATACGGAGGATGCGAGCGTTATCCGGATTTATTGGGTTTAAAGGGTGCGTAGGTGGTCTTTTAAGTCAGCGGTGAAAGTTTGTGGCTCAACCATAAAATTGCCATTGAAACTGGGAGACTTGAGTATGTTTGAGGTAGGCGGAATGCGTGGTGTAGCGGTGAAATGCATAGATATCACGCAGAACTCCGATTGCGAAGGCAGCTTGCCAAGCCATAACTGACACTGAAGCACGAAAGCGTGGGTATCAAACAGGATTAGATACCCGCGTAGTC
>LST401_24199
CCTACGGGCTGCAGCAGTGAGGAATATTGGTCAATGGGCGAGAGCCTGAACCAGCCAAGTAGCGTGAAGGATGACTGCCCTACGGGTTGTAAACTTCTTTTATAAGGGAATAAAGTTCTCTACGTGTAGAGTTTTGTATGTACCTTATGAATAAGCATCGGCTAACTCCGTGCCAGCAGCCGCGGTAATACGGAGGAGGCGAGCGTTATCCGGATTTATTGGGTTTAAAGGGAGCGTAGACGGCGGTTTAAGTCAGCTGTGAAATGGTGCGGCTCAACCGTAGCACTGCAGTTGAAACTGGACGGCTTGAGTGCAGTTGAGGCAGGCGGAATTCGTGGTGTAGCGGTGAAATGCTTAGATATCACGAAGAACCCCGATTGCGAAGGCAGCCTGCTAAGCTGCAACTGACGTTGAGGCTCGAAAGTGTGGGTATCAAACAGGATTAGATACCCCGGTAGTC
>LST401_4456
CCTACGGGGGGCAGCAGTGGGGAATATTGCACAATGGGGGAAACCCTGATGCAGCGACGCCGCGTGAAGGATGAAGTATTTCGGTATGTAAACTTCTATCAGCAGGGAAGAAAGTGACGGTACCTGACTAAGAAGCCCCGGCTAACTACGTGCCAGCAGCCGCGGTAATACGTAGGGGGCAAGCGTTATCCGGATTTACTGGGTGTAAAGGGAGCGTAGACGGGATAGCAAGTCTGAAGTGAAAGCCCGGGGCTCAACCCCGGGACTGCTTTGGAAACTGTTGACCTGGAGTGCTGGAGAGGCAAGTGGAATTCCTAGTGTAGCGGTGAAATGCGTAGATATTAGTAGGAACACCAGTGGCGAAGGCGGCTTGCTGGACAGTGACTGACGTTGAGGCTCGAAAGCGTGGGGAGCAAACAGGATTAGATACCCCTGTAGTC
>LST401_19814
CCTACGGGGCGCAGCAGTGAGGAATATTGGTCAATGGGCGTAAGCCTGAACCAGCCAAGTAGCGTGAGGGACGACGGCCCTATGGGTTGTAAACCTCTTTTGTACGGGGATAAAGTGTGGGACGCGTCCCATATTGCAGGTACCGTACGAATAAGGACCGGCTAATTCCGTGCCAGCAGCCGCGGTAATACGGAAGGTCCGGGCGTTATCCGGATTCATTGGGTTTAAAGGGAGCGCAGGCCGCCTTTTAAGCGTGCCGTGAAATGCCGTGGCTCAACCATGGCACTGCGGCGCGAACTGGAGGGCTTGAGTGCGCGGAAGGCAGGCGGAACTCGTGGTGTAGCGGTGAAATGCTTAGATATCACGAAGAACTCCGATTGCGAAGGCAGCCTGCCGCAGCGCAACTGACGCTGAGGCTCGAAAGCGCGGGTATCGAACAGGATTAGATACCCGAGTAGTC
>LST401_13231
CCTACGGGACGCAGCAGTGGGGAATATTGCACAATGGGGGAAACCCTGATGCAGCGACGCCGCGTGGAGGAAGAAGGTCTTCGGATTGTAAACTCCTGTTGTTGGGGAAAAGAAGGATGGTACCCAACAAGGAAGTGACGGCTAACTACGTGCCAGCAGCCGCGGTAAAACGTAGGTCACGAGCGTTGTCCGGAATTACTGGGTGTAAAGGGAGCGCAGGCGGGTATGCAAGTTGGGAGTGAAATGCATGGGCTCAACCCATGAACTGCTCTCAAAACTGTGTATCTTGAGTAGTGCAGAGGTAGGCGGAATTCCCGGTGTAGCGGTGGAATGCGTAGATATCGGGAGGAACACCAGTGGCGAAGGCGGCCTACTGGGCACCAACTGACGCTGAGGCTCGAAAGTGTGGGTAGCAAACAGGATTAGATACCCCCGTAGTC
>LST401_2258
CCTACGGGGTGCAGCAGTGGGGAATATTGCACAATGGGGGAAACCCTGATGCAGCGACGCCGCGTGGAGGAAGAAGGTCTTCGGATTGTAAACTCCTGTTGTTGGGGAAAAGAAGGATGGTACCCAACAAGGAAGTGACGGCTAACTACGTGCCAGCAGCCGCGGTAAAACGTAGGTCACGAGCGTTGTCCGGAATTACTGGGTGTAAAGGGAGCGCAGGCGGGTATGCAAGTTGGGAGTGAAATACATGGGCTCAACCCATGAACTGCTCTCAAAACTGTGTATCTTGAGTAGTGCAGAGGTAGGCGGNATNCCCGGTGTAGCGGTGGNATGCATAGATATCACGAAGAACTCCGATTGCGAAGGCAGCTTGCTGGACCGTAACTGACGCTGATGCTCGAAAGTGCGGGTATCAAACAGGATTAGATACCCTCGTAGTC
>LST401_28590
CCTACGGGCCGCAGCAGTGAGGAATATTGGTCAATGGTCGAGAGACTGAACCAGCCAAGTCGCGTGAGGGAAGAATGGTCCATGGCCTGTAAACCTCTTTTGACGGGGACGAATAAAGGGAACGCGTTCCCTCTTGCCGGTACCCGTCGAATAAGCATCGGCTAACTCCGTGCCAGCAGCCGCGGTAACACGGGGGATGCGAGCGTTATCCGGATTTATTGGGTTTAAAGGGCGCGTAGGCGGGGGATCAAGTCAGCGGTAAAAGCCTGCAGCTTAACTGTAGCACGCCGTTGAAACTGGTTGCCTAGAGTTCGGTCAAGGGAGGCGGAACAGGTGAAGTAGCGGTGAAATGCATAGATATCACCTGGAACCCCGATAGCGAAGGCAGCTTCCCGGCCCGATACTGACGCTGAAGCGCGAAAGCGTGGGTAGCGAACAGGATTAGATACCCTCGTAGTC
>LST401_15422
CCTACGGGTTGCAGCAGTGAGGAATATTGGTCAATGGACGAGAGTCTGAACCAGCCAAGTAGCGTGAAGGATGAAGGTCCTACGGATTGTAAACTTCTTTTATAAGGGAATAAACCCTCCCACGTGTGGGAGCTTGTATATACCTTATGAATAAGCATCGGCTAACTCCGTGCCAGCAGCCGCGGTAATACGGAGGATGCGAGCGTTATCCGGATTTATTGGGTTTAAAGGGAGCGCAGACGGGTCGTTAAGTCAGCTGTGAAAGTTTGGGGCTCAACCTTAAAATTGCAGTTGATACTGGCGTCCTTGAGTGCGGTTGAGGTGTGCGGAATTCGTTGTGTAGCGGTGAAATGCTTAGATATCACGAAGAACTCCGATTGCGAAGGCAGCACACTAAGCCGTAACTGACGTTCATGCTCGAAAGTGTGGGTATCAAACAGGATTAGATACCCCGGTAGTC
>LST401_26406
CCTACGGGAGGCAGCAGTGGGGAATATTGGGCAATGGGCGCAAGCCTGACCCAGCCACGCCGCGTGAAGGAAGAAGGCTTTCGGGTTGTAAACTTCTTTTAAGAGGGACGAAGGAATTGACGGTACCTCTTGAATAAGCTCCGGCTAACTACGTGCCAGCAGCCGCGGTAATACGTAGGGAGCAAGCGTTATCCGGATTTACTGGGTGTAAAGGGCGTGTAGGCGGGATTGCAAGTCAGATGTGAAAACCACGGGCTCAACCTGTGGCCTGCAGTTGAAACTGTAGTTCTTGAGTGCTGGAGAGGCAATCGGAATTCCGTGTGTAGCGGTGAAATGCGTAGATATACGGAGGAACACCAGTGGCGAAGGCGGATTGCTGGACAGTAACTGACGCTGAGGCGCGAAAGCGTGGGGAGCAAACAGGATTAGATACCCGTGTAGTC
>LST401_11036
CCTACGGGGGGCAGCAGTGAGGAATATTGGTCAATGGGCGAGAGCCTGAACCAGCCAAGTAGCGTGAAGGATGAAGGTTCTATGGATTGTAAACTTCTTTTATAAGGGAATAACAGACGTTACGTGTAGCGTTTTGCATGTACCTTATGAATAAGCATCGGCTAACTCCGTGCCAGCAGCCGCGGTAATACGGAGGATGCGAGCGTTATCCGGATTTATTGGGTTTAAAGGGAGCGTAGACGGGATGTTAAGTCAGCTGTGAAAGTTTGGGGCTCAACCTTAAAATTGCAGTTGAAACTGGCGTTCTTGAGTGCGGCAGAGGCAGGCGGAATTCGTGGTGTAGCGGTGAAATGCTTAGATATCACGAAGAACTCCGATCGCGAAGGCAGGTGTCCGGCGCGTCACTGACGCTGAGGCTCGAAGGTGCGGGTATCAAACAGGATTAGATACCCGGGTAGTC
>LST401_24200
CCTACGGGCTGCAGCAGTGAGGAATATTGGTCAATGGGCGAGAGCCTGAACCAGCCAAGTAGCGTGAAGGATGAAGGTTCTATGGATTGTAAACTTCTTTTATAAGGGAATAACAGACGTTACGTGTAGCGTTTTGCATGTACCTTATGAATAAGCATCGGCTAACTCCGTGCCAGCAGCCGCGGTAATACGGAGGATGCGAGCGTTATCAGGATTTATTGGGTTGAAAGGGAGCGTAGACGGGATGGTAAGTCAGCTGTGAAAGTTTGGGGCTCAACCTTAAAATTGCAGTTGAAACTGGCGTTCTTGAGTGCGGCAGAGGCAGGCGGAATTCGTGGTGTAGCGGTGAAATTCTTAGATATCACGAAGAACTCCGATTGCGAAGGCAGCTTGCTGGAGCGTAACTGACGTTGATGCTCGAAAGTGTGGGTATCAAACAGGATTAGATACCCGAGTAGTC
>LST401_22009
CCTACGGGCGGCAGCAGTAGGGAATATTGCGCAATGGGGGAAACCCTGACGCAGCAACGCCGCGTGGAGGATGACACTTTTCGGAGCGTAAACTCCTTTTCTTAGGGAAGAATTCTGACGGTACCTAAGGAATAAGCACCGGCTAACTCCGTGCCAGCAGCCGCGGTAATACGGAGGGTGCAAGCGTTACTCGGAATCACTGGGCGTAAAGGGCGCGTAGGCGGATTATCAAGTCTCTTGTGAAATCTAATGGCTTAACCATTAAACTGCTTGGGAAACTGATAGTCTAGAGTGAGGGAGAGGCAGATGGAATTGGTGGTGTAGGGGTAAAATCCGTAGATATCACCAAGAATACCCATTGCGAAGGCGATCTGCTGGAACTCAACTGACGCTAAGGCGCGAAAGCGTGGGGAGCAAACAGGATTAGATACCCGGGTAGTC
>LST401_19815
CCTACGGGGCGCAGCAGTGAGGAATATTGGTCAATGGGCGTAAGCCTGAACCAGCCAAGTAGCGTGAGGGACGACGGCCCTATGGGTTGTAAACCTCTTTTGTACGGGGATAAAGTGTGGGACGCGTCCCATATTGCAGGTACCGTACGAATAAGGACCGGCTAATTCCGTGCCAGCAGCCGCGGTAATACGGAAGGTCCGGGCGTTATCCGGATTCATTGGGTTTAAAGGGAGCGCAGGCCGCCTTTTAAGCGTGCCGTGAAATGCCGTGGCTCAACCATGGCACTGCGGCGCGAACTGGAGGGCTTGAGTGCGCGGAAGGCAGGCGGAACTCGTGGTGTAGCTGTGAAATGCTTAGATATCACGAAGAACTCCGATGGCGAAGGCAGCCTGCCGCAGCGCAACTGACGCTGAGGCTCGAAAGCGCGGGTATCGAACAGGATTAGATACCCGAGTAGTC
>LST401_32983
CCTACGGGCGGCAGCAGTGGGGAATATTGCACAATGGGGGAAACCCTGATGCAGCGACGCCGCGTGGAGGAAGAAGGTCTTCGGATTGTAAACTCCTGTTGTTGGGGAAAAGAAGGATGGTACCCAACAAGGAAGTGACGGCTAACTACGTGCCAGCAGCCGCGGTAAAACGTAGGTCACGAGCGTTGTCCGGAATTACTGGGTGTAAAGGGAGCGCAGGCGGGTATGCAAGTTGGGAGTGAAATACATGGGCTCAACCCATGAACTGCTCTCAAAACTGTGTATCTTGAGTAGTGCAGAGGTAGGCGGAATTCCCGGTGTAGCGGTGGAATGCGTAGATATCGGGAGGAACACCAGTGGCGAAGGCGGCCTACTGGGCACCAACTGACGCTGAGGCTCGAAAGTGTGGGTAGCAAACAGGATTAGATACCCTGGTAGTC
>LST401_30785
CCTACGGGCTGCAGCAGTGAGGAATATTGGTCAATGGGCGAGAGCCTGAACCAGCCAAGTAGCGTGAAGGATGAAGGTTCTATGGATTGTAAACTTCTTTTATAAGGGAATAACAGACGTTACGTGTAGCGTTTTGCATGTACCTTATGAATAAGCATCGGCTAACTCCGTGCCAGCAGCCGCGGTAATACGGAGGATGCGAGCGTTATCCGGATTTATTGGGTTTAAAGGGAGCGTAGACGGGATGTTAAGTCAGCTGTGAAAGTTTGGGGCTCAACCTTAAAATTGCAGTTGAAACTGGCGTTCTTGAGTGCGGCAGAGGCAGGCGGAATTCGTGGTGTAGCGGTGAAATGCTTAGATATCACGAAGAACTCCGATTGCGAAGGCAGCTTGCTGGAGCGTAACTGACGTTGATGCTCGAAAGTGTGGGTATCAAACAGGATTAGATACCCCAGTAGTC
>LST401_2259
CTACGGGGGGCAGCAGTGAGGAATATTGGTCAATGGACGCAAGTCTGAACCAGCCATGCCGCGTGCAGGAAGACGGCTCTATGAGTTGTAAACTGCTTTTGTACGAGGGTAAACCCGGGTACGCGTACCCGGCTGAAAGTATCGTACGAATAAGGATCGGCTAACTCCGTGCCAGCAGCCGCGGTAATACGGAGGATCCAAGCGTTATCCGGATTTATTGGGTTTAAAGGGTGCGTAGGCGGTTTGATAAGTTAGAGGTGAAATCCCGGGGCTTAACTCCGGAATTGCCTCTGATACTGTTGGACTAGAGAGTAGTTGCGGTAGGAGGNATNTATGGTGTAGCGGTGANATGCTTAGAGATCATACAGAACACCGATTGCGAAGGCAGCTTACCAAACTAGATCTGACGTTGAGGCACGAAAGCGTGGGGAGCAAACAGGATTAGATACCCGAGTAGTC
>LST401_13232
CCTACGGGACGCAGCAGTGAGGAATATTGGTCAATGGGCGAGAGCCTGAACCAGTCAAGTAGCGTGAAGGATGAAGGTTCTATGGATTGTAAACTTCTTTTATAAGGGAATAACAGACGTTACGTGTAGCGTTTTGCATGTACCTTATGAATAAGCATCGGCTAACTCCGTGCCAGCAGCCGCGGTAATACGGAGGATGCGAGCGTTATCCGGATTTATTGGGTTTAAAGGGAGCGTAGACGGGATGTTAAGTCAGCTGTGAAAGTTTGGGGCTCAACCTTAAAATTGCAGTTGAAACTGGCGTTCTGGAGTGCGGCAGAGGCAGGCGGAATTCGTGGTGTAGCGGTGAAATGCTTAGATATCACGAAGAACTCCGATTGCGAAGGCAGCTTGCTGGAGCGTAACTGACGTTGATGCTCGAAAGTGTGGGTATCAAACAGGATTAGATACCCTGGTAGTC
>LST401_28591
CCTACGGGTTGCAGCAGTAGGGAATATTGCGCAATGGGGGAAACCCTGACGCAGCAACGCCGCGTGGAGGATGACACTTTTCGGAGCGTAAACTCCTTTTCTTAGGGAAGAATTCTGACGGTCCCTACGGAATAAGCCCCGCCTAACTCCGTGCCAGCAGCCGCGGTAATACGGAGGGTGCAAGCGTTACCCGGAATCACTGGGCGTAAAGGGCGCGTAGGCGGATTATAAAGTCTCTTGTGAAATCTAATGGCTTAACCATTAAACTGCTTGTGAAACTGATAGTCTAGAGTGAGGGAGAGGCAGATGGAATTGGTGGTGTAGGGGTAAAATCCGTATAGATCACCACGAATACTCATTGCGAAGGCGATCTGCTGGAACGCAACTGACGCTAAGGCGCGAAAGCGTGGGGAGCAAACAGGATTAGATACCCGAGTAGTC
>LST401_17622
CCTACGGGCGGCAGCAGTGAGGAATATTGGGCAATGGGCGAAAGCCTTACCCAGCAATACCGCGTGAGGGAAGGAGGTCTTCGGATTGTAAACCTCTTTGATCAGGGACGAAGAAAGTGACGGTACCTGAAGAACAAGCCCCGGCTAACTACGTGCCAGCAGCCGTGGTAATACGTAGGGGGCGAGCGTTGTCCGGATTGACTGGGCGTAAAGGGTGCGTAGGCGGCTAAGCAAGTTAGAAGTGAAATACCAAGGGCTTAACTCAGGTGCTGCTTTTAAAACTGTTTGGCTGGAGGGCAGGAGAGGTTAATGGAATTCCTAGTGTAGCGGTGGAATGCTTAGATATTAGGAGGAACACCAGAGGCGAAGGCGATTAACTGGACTGTAACTGACGCTGAGGCACGAAAGTGTGGGGAGCAAACAGGATTAGATACCCCTGTAGTC
>LST401_15423
CCTACGGGCTGCAGCAGTGAGGAATATTGGTCAATGGGCGAGAGCCTGAACCAGCCAAGTAGCGTGAAGGATGACTGCCCTACGGGTTGTAAACTTCTTTTATAAGGGAATAAAGTTCTCTACGTGTAGAGTTTTGTATATACCTTATGAATAAGCATCGGCTAACTCCATGCCAGCAGCCGCGGTAATACGGAGGATGCGAGCGTTATCCGGATTTATTGGGTTTAAAGGGAGCGTAGACGGCGGTTTAAGTCAGCTGTGAAATGGTGCGGCTCAACCGTAGCACTGCAGTTGAAACTGGACGGCTTGAGTGCAGTTGAGGCAGGCGGAATTCGTGGTGTAGCGGTGAAATGCTTAGATATCACGAAGAACCCCGATTGCGAAGGCAGCCTGCTAAGCTGCAACTGACGTTGATGCTCGAAAGTGTGGGTATCAAACAGGATTAGATACCCCAGTAGTC
>LST401_26407
CCTACGGGACGCAGCAGTGGGGGATATTGCACAATGGGGGAAACCCTGATGCCGCGACGCCGCGTGAGTGAAGAAGTATTTCGGTATGTAAAGCTCTATCAGCAGGGAAGAGAATGACGGTACCTGAGTAAGAAGCCCCGGCTAACTACGTGCCAGCAGCCGCGGTAATACGTAGGGGGCAAGCGTTATCCGGATTTACTGGGTGTAAAGGGAGCGTAGACGGCAAAGCAAGTCTGAAGTGAAAGCCCGGGGCTCAACCCCGGGACTGCTTTGGAAACTGTTCTGCTAGAGTGCTGGAGAGGTAAGCGGAATTCCTAGTGTAGCGGTGAAATGCGTAGATATTAGGAGGAACACCAGTGGCGAAGGCGGCTTACTGGACAGTAACTGACGTTGAGGCTCGAAAGCGGGGGGAGCAAACAGGATTAGATACCCGGGTA
>LST401_6655
CCTACGGGATGCAGCAGTGAGGAATATTGGTCAATGGGCGAGAGCCTGAACCAGCCAAGTAGCGTGAAGGATGACTGCCCTACGGGTTGTAAACTTCTTTTATAAGGGAATAAAGTTCTCTACGTGTAGAGTTTTGTATGTACCTTATGAATAAGCATCGGCTAACTCCGTGCCAGCAGCCGCGGTAATACGGAGGATGCGAGCGTTATCCGGATTTATTGGGTTTAAAGGGAGCGTAGACGGCCGTTTAAGTCAGCTGTGAAATGGTGCGGCTCAACCGTAGCACTGCAGTTGAAACTGGACGGCTTGAGTGCAGTTGAGGCAGGCGGAATTCGTGGTGTAGCGGTGAAATGCTTAGATATCACGAAGAACCCCGATTGCGAAGGCAGCCTGCTAAGCTGCAACTGACGTTGAGGCTCGAAAGTGTGGGTATCAAACAGGATTAGATACCCTTGTAGTC
>LST401_11037
CCTACGGGGGGCAGCAGTGGGGAATATTGGGCAATGGAGGCAACTCTGACCCAGCAATGCCGCGTGAGTGATGAAGGTCTTTTGATTGTAAAGCTCTTTTCTTGGGAACGAAGATCTGACGGTACCCAAGGAATAAGCCCCGGCTAACTACGTGCCAGCAGCCGCGGTAATACGTAGGGGGCAAGCGTTGTCCGGAATGACTGGGCGTAAAGGGTGTGTAGGCGGTTAGGTAAGTTAGATGTGTAATACCCAGGGCTTAACTCGGGTGCTGCATCTAAAACTGCCTGACTTGAGTGCTGGAGAGGATAGTGGAATTCCTAGTGTAGCGGTGGAATGCGTAGATATTAGGAGGAACATCAGTGGCGAAGGCGACTATCTGGACAGTAACTGACGCTGAGGCACGAAAGCGTGGGGAGCAAACAGGATTAGATACCCTAGTAGTC
>LST401_4458
CCTACGGGCTGCAGCAGTGAGGAATATTGGTCAATGGGCGCGAGCCTGAACCAGCCAAGTAGCGTGGAGGATGAATGCCCTACGGGTTGTAAACTCCTTTTGGCGGAGGATAAAGATTGCCACGTGTGGCAAGCTGCAGGTATCCGCCGAATAAGGGCCGGCTAATTCCGTGCCAGCAGCCGCGGTAATACGGAAGGCTCGAGCGTTATCCGGATTTATTGGGTTTAAAGGGAGCGTAGGCGGGAGATCAAGTCAGCTGTGAAACTGCGCCGCTCAACGGCGCCGAGCAGTTGAAACTGGTTTCCTTGAGTCCGCAAGAGGCGCGTGGAATTCGGGGTGTAGCGGTGAAATGCATAGATATCACGAAGAACTCCGATTGCGAAGGCAGCGCGCTGGGGCGTCACTGACGCTGAAGCTCGAAGGTGCGGGTATCGAACAGGATTAGATACCCCTGTAGTC
>LST401_24201
CCTACGGGGCGCAGCAGTAGGGAATATTGCGCAATGGGGGAAACCCTGACGCAGCAACGCCGCGTGGAGGATGACACTTTTCGGAGCGTAAACTCCTTTTCTTAGGGAAGAATTCTGACGGTACCTAAGGAATAAGCACCGGCTAACTACGTGCCAGCAGCCGCGGTAATACGTAGGGGGCAAGCGTTGTCCGGAATGACTGGGCGTAAAGGGTGTGTAGGCGGTTTGTCAAGTTAGGAGTGAAATACCCGGGCTTAACTCGGGTGCTGCTTTTAAGACTGGCAGACTTGAGTGCAGGAGAGGCTATCGGAATTCCTAGTGTAGCGGTCGAATGCGTAGATATTAGGAAGAACACCGGAGGCGAAGGCGGATCGCTGGCCTGTAACTGACGCTGAGACACGAAAGTGTGGGGAGCAAACAGGATTAGATACCCGTGTAGTC
>LST401_32984
CCTACGGGCGCAGCAGTGAGGAATATTGGTCAATGGGCGAGAGCCTGAACCAGTCAAGTAGCGTGAAGGATGAAGGTTCTATGGATTGTAAACTTCTTTTATAAGGGAATAACAGACGTTACGTGTAGCGTTTTGCATGTACCTTATGAATAAGCATCGGCTAACTCCGTGCCAGCAGCCGCGGTAATACGGAGGATGCGAGCGTTATCCGGATTTATTGGGTTTAAAGGGAGCGTAGACGGGATGTTAAGTCAGCTGTGAAAGTTTGGGGCTCAACCTTAAAATTGCAGTTGAAACTGGCGTTCTTGAGTGCGGCAGAGGCAGGCGGAATTCGTGGTGTAGCGTTGAAATGCTTAGATATCACGAAGAACTCCGATTGCGAAGGCAGCTTGCTGGAGCGTAACTGACGTTGATGCTCGAAAGTGTGGGTATCAAACAGGATTAGATACCCTCGTAGTC
>LST401_19816
CCTACGGGATGCAGCAGTGGGGAATATTGCACAATGGAGGAAACTCTGATGCAGCGACGCCGCGTGAGGGAAGAAGGTCTTCGGATTGTAAACCTCTGTTGTCAGGGACGATGATGACGGTACCTGACGAGGAAGCCACGGCTAACTACGTGCCAGCAGCCGCGGTAAAACGTAGGTGGCAAGCGTTGTCCGGAATTACTGGGTGTAAAGGGAGCGCAGGCGGGAGAGCAAGTTGGGAGTGAAATCTGTGGGCTCAACCCACAAATTGCTTTCAAAACTGTTTTTCTTGAGTGGTGTAGAGGTAGGCGGAATTCCCGGTGTAGCGGTGGAATGCGTAGATATCGGGAGGAACACCAGTGGCGAAGGCGGCCTACTGGGCACTAACTGACGCTGAGGCTCGAAAGCATGGGTAGCAAACAGGATTAGATACCCCAGTAGTC
>LST401_30786
CCTACGGGGTGCAGCAGTAGGGAATTTTCGGCAATGGGCGAAAGCCTGACCGAGCAACGCCGCGTGAAGGAAGAAGTCATTCGTGATGTAAACTTCTGTTATAAAGGAAGAACGGCGCCTGTAGGGAATGACAGGCGAGTGACGGTACTTTATGAGGAAGCCACGGCTAACTACGTGCCAGCAGCCGCGGTAATACGTAGGTGGCGAGCGTTATCCGGAATCATTGGGCGTAAAGAGGGAGCAGGCGGCAGTGCAGGTCTGCGGTGAAAGCCCGAAGCTAAACTTCGGTAAGCCGTGGAAACCGCACAGCTAGAGAGCATCAGAGGATCGCGGAATTCCATGTGTAGCGGTGAAATGCGTAGATATATGGAGGAACACCAGTGGCGAAGGCGGCGGTCTGGGGTGCAACTGACACTGAAGCACGAAAGCGTGGGGAGCAAATAGGATTAGATACCCCTGTAGTC
>LST401_17623
CCTACGGGGTGCAGCAGTGAGGAATATTGGTCAATGGACGCAAGTCTGAACCAGCCATGCCGCGTGCAGGAAGACGGCTCTATGAGTTGTAAACTGCTTTTGTACGAGGGTAAACCCGGGTACGCGTACCCGGCTGAAAGTATCGTACGAATAAGGATCGGCTAACTCCGTGCCAGCAGCCGCGGTAATACGGAGGATCCAAGCGTTATCCGGATTTATTGGGTTTAAAGGGTGCGTAGGCGGTTTGATAAGTTAGAGGTGAAATCCCGGGGCTTAACTCCGGAATTGCCTCTGATACTGTTGGACTAGAGAGTAGTTGCGGTAGGCGGAATGTATGGTGTAGCGGTGAAATGCTTAGAGATCATACAGAACACTGATTGCGAAGGCAGCTTACCAAACTATATCTGACGTTGAGGCACGAAAGCGTTGGGAGCAAACAGGATTAGATACCC
>LST401_8846
CCTACGGGTGGCAGCAGTAGGGAATATTGCGCAATGGGGGAAACCCTGACGCAGCAACGCCGCGTGGAGGATGACACTTTTCGGAGCGTAAACTCCTTTTCTTAGGGAAGAATTCTGACGGTACCTAAGGAATAAGCACCGGCTAACTCCGTGCCAGCAGCCGCGGTAATACGGAGGGTGCAAGCGTTACTCGGAATCACTGGGCGTAAAGGGCGCGTAGGCGGATTATCAAGTCTCTTGTGAAATCTTATGGCTTAACCATTAAACTGCTTGGGAAACTGATAGTCTAGAGTGAGGGAGAGGCAGATGGAATTGGTGGTGTAGGGGTAAAATCCGTAGATATCACCAAGAATACCCATTGCGAAGGCGATCTGCTGGAACTCAACTGACGCTAAGGCGCGAAAGCGTGGGGAGCAAACAGGATTAGATACCCTTGTAGTC
>LST401_13233
CCTACGGGGGGCAGCAGTGGGGAATCTTCCGCAATGGGCGAAAGCCTGACGGAGCAACGCCGCGTGAAGGAAGAAGGCTTTCGGGTTGTAAACTTCTTTTACCAGGGACGAAGAAAGCGACGGTACCTGGAGAAAAAGCTCCGGCTAACTACGTGCCAGCAGCCGCGGTAATACGTAGGGAGCAAGCGTTGTCCGGATTTACTGGGTGTAAAGGGCGTGTAGGCGGTTTGTCAAGTTAGGAGTGAAATACCCGGGCTTAACTCGGGTGCTGCTTTTAAGACTGGCAGACTTGAGTGCAGGAGAGGCTATCGGAATTCCTAGTGTAGCGGTAGAATGCGTAGATATTAGGAAGAACACCGGAGGCGAAGGCGGATAGCTGGCCTGTAACTGACGCTGAGACACGAAAGTGTGGGGAGCAAACAGGATTAGATACCCGAGTAGTC
>LST401_6656
CCTACGGGAGGCAGCAGTGGGGAATATTGCACAATGGGGGAAACCCTGATGCAGCGACGCCGCGTGAGCGAAGAAGTATTTCGGTATGTAAAGCTCTATCAGCAGGGAAGAAACTGACGGTACCTGACTAAGAAGCACCGGCTAAATACGTGCCAGCAGCCGCGGTAATACGTAGGGGGCAAGCGTTATCCGGATTTACTGGGTGTAAAGGGAGCGTAGACGGTAATGCAAGTCTGGAGTGAAAACCCGGGGCTCAACCCCGGGACTGCTTTGGAAACTGTATAACTGGAGTGCCGGAGAGGTAAGCGGAATTCCTAGTGTAGCGGTGAAATGCGTAGATATTAGGAGGAACACCAGTGGCGAAGGCGGCTTACTGGACGGTAACTGACGTTGAGGCTCGAAAGCGTGGGGAGCAAACAGGATTAGATACCCTAGTAGTC
>LST401_15424
CCTACGGGCTGCAGCAGTGGGGAATATTGCACAATGGGGGAAACCCTGATGCAGCGACGCCGCGTGAGTGAAGAAGTATTTCGGTATGTAAAGCTCTATCAGCAGGGAAGAAAATGACGGTACCTGACTAAGAAGCCCCAGCTAACTACGTGCCAGCAGCCGCGGTAATACGTAGGGGGCAAGCGTTATCCGGATTTACTGGGTGTAAAGGGAGCGTAGACGGCGAAGCAAGTCTGAAGTGAAAACCCAGGGCTCAACCCTGGGACTGCTTTGGAAACTGTTTTGCTAGAGTGCTGGAGAGGTAAGTGGAATTCCTAGTGTAGCGGTGAAATGCGTAGATATTAGGAGGAACACCAGTGGCGAAGGCGGCTTACTGGACAGTAACTGACGTTGAGGCTCGAAAGCGTGGGGAGCAAACAGGATTAGATACCCGTGTAGTC
>LST401_24202
CCTACGGGGGGCAGCAGTGAGGAATATTGGTCAATGGGCGAGAGCCTGAACCAGCCAAGTAGCGTGAAGGATGACTGCCCTACGGGTTGTAAACTTCTTTTATAAGGGAATAAAGTTCTCTACGGGTAGAGTTTTGTATGTACCTTATGAATAAGCATCGGCTAACTCCGTGCCAGCAGCCGCGGTAATACGGAGGATGCGAGCGTTATCCGGATTTATTGGGTTTAAAGGAAGCGTAGACGGCGGTTTAAGTCAGCTGTGAAATGGTGCTGCTCAACCGTAGCACTGCAGTTGAAACTGGACGGCTTGAGTGCAGTTGAGGCAGGCGTAATTCGTGGTGTAGCGGTGAAATGCTTAGATATCACGAAGAACCCCGATTGCGAAGGCAGCCTGCTAAGCTGCAACTGACGTTGATGCTCGAAAGTGTGGGTATCAAACAGGATTAGATACCCTTGTAGTC
>LST401_11038
CCTACGGGCTGCAGCAGTGGGGAATATTGCACAATGGGGGAAACCCTGATGCAGCGACGCCGCGTGACTGAAGAAGTATTTCGGTATGTAAAGGTCTATCAGCAAGGAAGAAGAGAGACGGTACTTGACTAAGAAGCCCCGGCTAACTACGTGCCAGCAGCCGCGGTAATACGTAGGGGGCAAGCGTTATCCGGATTTACTGGGTGTAAAGGGAGCGTAGGTGGTAAGGCAAGCCAGAAGTGAAAGCCCGGGGCTCAACCCCGAGGATTGCTTTTGGAACTGTCGAACTAGAGTGCAGGAGGGGCAAGCGGAATTCCTAGTGTAGCGGTGAAATGCGTAGATATTAGGAGGAACACCAGTGGCGAAGGCGGCTTGCTGGACTGTGTCTGACGCTGAGATGCGAAAGCCAGGGGAGCGAACGGGATTAGATACCCTCGTAGTC
>LST401_32985
CCTACGGGTGGCAGCAGTAGGGAATATTGCGCAATGGGGGAAACCCTGACGCAGCAACGCCGCGTGGAGGATGACACTTTTCGGAGCGTAAACTCCTTTTCTTAGGGAAGAATTCTGACGGTACCTAAGGAATAAGCACCGGCTAACTCCGTGCCAGCAGCCGCGGTAATACGGAGGGTGCAAGCGTTACTCGGAATCACTGGGCGTAAAGGGCGCGTAGGCGGATTATCAAGTCTCTTGTGAAATCTAATGGCTTAACCATTAAACTGCTTGGGAAACTGATAGTCTAGAGTGAGGGAGAGGCAGATGGAATTGGTGGTGTAGGGGTAAAATCCGTAGATATCACCAAGAATACCCATTGCGAAGGCGATCTGCTGGAACTCAAATGACGCTAAGGCGCGAAAGCGTGGGGAGCAAACAGGATTAGATACCCGAGTAG
>LST401_49
CCTACGGGCCGCAGCAGTTTCGAATCATTCACAATGGGGGAAACCCTGATGGTGCAACGCCGCGTGGGGGATGAAGGTCTTTGGATTGTAAACCCCTGTCACACAGGACTAACCGCAAGGTTGATAGCCTTGTCTGAATTAACTGTGAGAGGAAGTAGTGGCTAACTCCGTGCCAGCAGCCGCGGTAATACGGAGACTACGAGCGTTACTCGGATTCACTGGGCGTAAAGGGAGCGCAGGCGGAATGGTATGTTAGGTGTGAAATGTCGGGGCTTAACTTCGGACTTGCGCCTAAAACTATCAATCTGGAGTCTTGGAGAGGCAAGCGGAATTTCCGGTGTAGCGGTAAAATGCGCAGATATCGGAAGGAACACCGAAGGCGAAGGCAGCTTGCTGGACAAGGACTGACGCTAAAGCTCGAAAGCGTGGGTAGCGAAAGGGATTAGATACCCTGGTAGTC
>LST401_22011
CCTACGGGATGCAGCAGTGAGGAATATTGGTCAATGGGCGAGAGCCTGAACCAGCCAAGTAGCGTGAAGGATGAAGGTTCTATGGATTGTAAACTTCTTTTATAAGGGAATAACAGACGCTACGTGTAGCGTTTTGCATGTACCTTATGAATAAGCATCGGCTAACTCCGTGCCAGCAGCCGCGGTAATACGGAGGATGCGAGCGTTATCCGGATTTATTGGGTTTAAAGGGAGCGTAGACGGGATGTTAAGTCAGCTGTGAAAGTTTGGGGCTCAACCTTAAAATTGCAGTTGAAACTGGCATTCTTGAGTGCGGCAGAGGCAGGCGGAATTCGTGGTGTAGCGGTGAAATGCTTAGATATCACGAAGAACTCCGATTGCGAAGGCAGCTTGCTGGAGCGTAACTGACGTTGATGCTCGAAAGTGTGGGTATCAAACAGGATTAGATACCCTAGTAGTC
>LST401_19817
CCTACGGGGTGCAGCAGTGGGGGATATTGCACAATGGGGGAAACCCTGATGCAGCAACGCCGCGTGAAGGAAGAAGGTCTTCGGATTGTAAACTTTTGTCCTCAGTGAAGATAATGACGGTAGCTGAGGAGGAAGCTCCGGCTAACTACGTGCCAGCAGCCGCGGTAATACGTAGGGAGCGAGCGTTGTCCGGATTTACTGGGCGTAAAGGGTGCGTAGGCGGAAGAGCAAGTCAGTAGTGAAATCCATGGGCTTAACCCGTGAACTGCTCTTGAAACTGTTTTTCTTGAGTGAAGTAGAGGTAGGCGGAATTCGCGGTGTAGCGGTGAAATGCGTAGAGATCGGGAGGAACACCGGTGGCGAAGGCGGCCTACTGGGCTTTAACTGACGCTGAGGCACGAAAGCATGGGTAGCAAACAGGATTAGATACCCGTGTAGTC
>LST401_17624
CCTACGGGGGGCAGCAGTGAGGAATATTGGTCAATGGGCGAGAGCCTGAACCAGCCAAGTAGCGTGAAGGATGACTGCCCTACGGGTTGTAAACTTCTTTTATAAGGGAATAAAGTATTCTACGTGTAGAGTTTTGTATGTACCTTATGAATAAGCATCGGCTAACTCCGTGCCAGCAGCCGCGGTAATACGGAGGATGCGAGCGTTATCCGGATTTATTGGGTTTAAAGGGAGCGTAGACGGCGGTTTAAGTCAGCTGTGAAATGGTGCGGCTCAACCGTAGCACTGCAGTTGAAACTGGACGGCTTGAGTGCAGTTGAGGCAGGCGGAATTCGTGGTGTAGCGGTGAAATGCTTAGATATCACGAAGAACCCCGATTGCGAAGGCAGCCTGCTAAGCTGCAACTGACGTTGATGCTCGAAAGTGTGGGTATCAAACAGGATTAGATACCCGAGTAGTC
>LST401_8847
CCTACGGGGGGCAGCAGTAGGGAATATTGCGCAATGGGGGAAACCCTGACGCAGCAACGCCGCGTGGAGGATGACACTTTTCGGAGCGTAAACTCCTTTTCTTAGGGAAGAATTCTGACGGTACCTAAGGAATAAGCACCGGCTAACTCCGTGCCAGCAGCCGCGGTAATACGGAGGGTGCAAGCGTTACTCGGAATCACTGGGCGTAAAGGGCGCGTAGGCGGATTATCAAGTCTCTTGTGAAATCTAATGGCTTAACCATTAAACTGCTTGGGAAACTGATAGTCTAGAGTGAGGGAGAGGCAGATGGAATTGGTGGTGTAGGGGTAAAATCCGTAGATATCACCAAGAATACCCATTGCGAAGGCGATCTGCTGGAACTCAACTGACGCTAAGGCGCGAAAGCGTGGGGAGCAAACAGGATTAGATACCCTTGTAGTC
>LST401_30787
CCTACGGGTGGCAGCAGTGGGGAATCTTCCGCAATGGGCGAAAGCCTGACGGAGCAACGCCGCGTGAACGATGCAGGTCTTAGGATCGTAAAGTTCTGTTGTTAGGGACGAAGGGTAAGAATAATAATACGGTTTTTATTTGACGGTACCTAACGAAGAAGCCACGGCTAACTACGTGCCAGCAGCCGCGGTAATACGTAGGCGGCAATCGTTGTCCGGAATTATTGGGCGTAAAGGGAGCGCAGGCGGGAAACTAAGCGGATCTTAAAAGTGCGGGGCTCAACCCCGTGATGGGGTCCGAACTGGTTTTCTTGAGTGCAGGAGAGGAAAGCGGAATTCCCAGTGTAGCGGTGAAATGCGTAGATATTGGGAAGAACACCAGTGGCGAAGGCGGCTTTCTGGACTGTAACTGACGCTGAGGCTCGAAAGCTAGGGTAGCGAACGGGATTAGATACCCTAGTAGTC
>LST401_11039
CCTACGGGACGCAGCAGGCGCGAAACCTCCGCAATGTGAGAAATCGCGACGGGGGGATCCCAAGTGCCATTCTTAACGGGATGGCTTTTCATTAGTGTAAAGAGCTTTTGGAATAAGAGCTGGGCAAGACCGGTGCCAGCCGCCGCGGTAACACCGGCAGCTCTAGTGGTAGCAGTTTTTATTGGGCCTAAAGCGTCCGTAGCCGGTTTATTAAGTCTCTGGTGAAATCCTGTAGCTTAACTGTGGGAATTGCTGGAGATACTAGTAGACTTGAGATCGGGAGAGGTTAGAGGTACTCCCAGGGTAGAGGTGAAATTCTGTAATCCTGGGAGGACCGCCTGTGGCGAAGGCGTCTAGCTGGAACGATTCTGACGGTGAGGGACGAAAGCTAGGGGCGCGAACCGGATTAGATACCCCTGTAGTC
>LST401_26409
CCTACGGGGCGCAGCAGTGAGGAATATTGGTCAATGGGCGGAAGCCTGAACCAGCCAAGTAGCGTGCAGGAAGACGGCCTTTAGGGTTGTAAACTGCTTTTATGCGGGAATAAAGTTCTCCACGTGTGGAGATTTGCATGTACCGCATGAATAAGGACCGGCTAATTCCGTGCCAGCAGCCGCGGTAATACGGAAGGTCCGGGCGTTATCCGGAATTATTGGGTTTAAAGGGAGCGTAGGCCGGCTTGTAAGTCAGTTGTGAAAACCGCGGGCTCAACCTGCGGCGTGCAATTGAAACTGCAGGCCTTGAGTGCGCGCAGGGATGCTGGAATTCGTGGTGTAGCGGTGAAATGCTTAGATATCACGAAGAACTCCGATCGCGAAGGCAGGTGTCCGGCGCGTCACTGACGCTGAGGCTCGAAGGTGCGGGTATCAAACAGGATTAGATACCCCGGTAGTC
>LST401_28593
CCTACGGGGTGCAGCAGTGAGGAATATTGGTCAATGGGCGTAAGCCTGAACCAGCCAAGTAGCGTGAGGGACGACGGCCCTATGGGTTGTAAACCTCTTTTGTACGGGGATAAAGTGTGGGACGTGTCCCATATTGCAGGTACCGTACGAATAAGGACCGGCTAATTCCGTGCCAGCAGCCGCGGTAATACGGAAGGGCCGGGCGTTATCCGGAATTATTGGGTGTAAAGGGAGCGTAGGCCGGCTTGTAAGTCAGTTGTGAAAACCGCGGGCTCAACCTGCGGCGTGCAATTGAAACTGCAGGCCTTGAGTGCGCGCAGGGATGCTGGAATTCGTGGTGTAGCGGTGAAATGCTTAGATATCACGAAGAACTCCGATCGCGAAGGCAGGTGTCCGGCGCGTCACTGACGCTGAGGCTCGAAGGTGCGGGTATCAAACAGGATTAGATACCCCGGTAGTC
>LST401_6657
CCTACGGGGGGCAGCAGTAGGGAATATTGCGCAATGGGGGAAACCCTGACGCAGCAACGCCGCGTGGAGGATGACACTTTTCGGAGCGTAAACTCCTTTTCTTAGGGAAGAATTCTGACGGTACCTAAGGAATAAGCACCGGCTAACTCCGTGCCAGCAGCCGCGGTAATACGGAGGGTGCAAGCGTTACTCGGAATCACTGGGCGTAAAGGGCGCGTAGGCGGATTATCAAGTCTCTTGTGAAATCTAATGGCTTAACCATTAAACTGCTTGGGAAACTGATAGTCTAGAGTGAGGGAGAGGCAGATGGAATTGGTGGTGTAGGGGTAAAATCCGTAGATATCACCAAGAATACCCATTGCGAAGGCGATCTGCTAGAACTCAACTGACGCTAAGGCGCGAAAGCGTGGGGAGCAAACAGGATTAGATACCCGAGTAGTC
>LST401_13234
CCTACGGGATGCAGCAGTGGGGAATATTGGGCAATGGGCGCAAGCCTGACCCAGCAACGCCGCGTGAAGGATGAAGGTTTTCGGATTGTAAACTTCTTTTGTGGGGGACGACAGAAATGACGGTACCCCAAGAATAAGCCCCGGCTAACTACGTGCCAGCAGCCGCGGTAATACGTAGGGGGCGAGCGTTGTCCGGAATGACTGGGCGTAAAGGGTGCGTAGGCGGCTAAGCAAGTTAGAAGTGAAATACCTAGGGCTTAACTCAGGTGCTGCTTTTAAAACTGTTTGGCTGGAGTGCAGGAGAGGTTAATGGAATTCCTAGTGTAGCGGTGGAATGCGTAGATATTAGGAGGAACACCAGAGGCGAAGGCGATTAACTGGACTGTAACTGACGCTGAGGCACGAAAGTGTGGGGAGCAAACAGGATTAGATACCCGAGTAGTC
>LST401_32986
CCTACGGGTCTCAGCAGTGAGGAATATTGGTCAATGGGCGAGAGCCTGAACCAGCCAAGTAGCGTGAAGGATGACTGCCCTACGGGTTGTAAACTTCTTTTATAAGGGAATAAAGTTCTCTACGTGTAGCGTTTTGTATGTACCTTATGAATAAGCATCGGCTAACTCCGTGCCAGCAGCCGCGGTAATACGGAGGATGCGAGCGTTATCCGGATTTATTGGGTTTAAAGGGAGCGTAGACGGCCGTTTAAGTCAGCTGTGAAATGGTGCGGCTCAACCGTAGCACTGCAGTTGAAACTGGACGGCTTGAGTGCAGTTGAGGCAGGCGGAATTCGTGGTGTAGCGGTGAAATGCTTAGATATCACGAAGAACCCCGATTGCGAAGGCAGCCTGCTAAGCTGCAACTGACGTTGAGGCTCGAAAGTGTGGGTATCAAACAGGATTAGATACCCGAGTAGTC
>LST401_8848
CCTACGGGATGCAGCAGTGAGGAATATTGGTCAATGGGCGTAAGCCTGAACCAGCCAAGTAGCGTGAGGGACGACGGCCCTATGGGTTGTAAACCTCTTTTGTACGGGGATAAAGTGTGGGACGCGTCCCATATTGCAGGTACCGTACGAATAAGGACCGGCTAATTCCGTGCCAGCCGCCGCGGTAATACGGAAGGTCCGGGCGTTATCCGGATTCATTGGGTTTAAAGGGAGCGCAGGCCGCCTTTTAAGCGTGCCGTGAAATGCCGTGGCTCAACCAATGCACTGCTGCGAGAACTGGAGGGCTTGAGTGCGCGGAAGGCAGGCGGAACTCGTGGTGTAGCGGTGAAATGCTTAGATATCGCGAAGAACTCCGATTGCGAAGGCAGCCTGCCGCGGCGCAACTGACGCTGAGGCTCGAAAGCGCGGGTATCGAACAGGATTAGATACCCGAGTAGTC
>LST401_50
CCTACGGGCCGCAGCAGTGGGGAATATTGGGCAATGGGCGCAAGCCTGACCCAGCAACGCCGCGTGAAGGAAGAAGGCTTTCGGGTTGTAAACTTCTTTTGTCAGGGACGAAGACGTGACGGTACCTGACGAATAAGCTCCGGCTAACTACGTGCCAGCAGCCGCGGTAATACGTAGGTGGCAAGCGTTGTCCGGATTTACTGGGTGTAAAGGGCGCGTAGGCGGGATTGCAAGTCAGATGTGAAATCTATGGGCTCAACCCATAAACTGCATTTGAAACTGTAGTTCTTGAGTGATGGAGAGGCAAGCGGAATTCCGTGTGTAGCGGTGAAATGCGTAGATATACGGAGGAACACCAGTGGCGAAGGCGGCTTACTGGACAGTAACTGACGTTGAGGCTCGAAAGCGTGGGGAGCAAACAGGATTAGATACCCCTGTAGTC
>LST401_30788
CCTACGGGAGGCAGCAGTGAGGAATATTGGTCAATGGACGGAAGTCTGAACCAGCCATGCCGCGTGCAGGATGACGGCTCTATGAGTTGTAAACTGCTTTTGTACGAGGGTAACCCCGGGTACGTGTACCCGGCTGAAAGTATCGTACGAATAAGGATCGGCTAACTCCGTGCCAGCACCCGCGGTAATACGGAGGATCCAAGCGTTATCCGGATTTATTGGGTTTAAAGGGTGCGTAGGCGGTCAGATAAGTTAGAGGTGAAATTCCGGTGCTTAACACCGGCGCTGCCTCTAATACTGTTTGACTAGAGAGTAGTTGCGGTAGGCGGAATGTATGGTGTAACGGTGAAATGCTTAGAGATCATACAGAACACCGATTGCGAAGGCAGCTTACCAAGCTATATCTGACGTTGAGGCACGAAAGCGTGGGGAGCAAACAGGATTAGATACCCGAGTAGTC
>LST401_11040
CCTACGGGGCGCAGCAGTGGGGAATATTGGGCAATGGGCGAAAGCCTTACCCAGCAATGCCGCGTGAATGAAGAAGGTCTTCGGATTGTAAAGTTCTTTAGTCAGGGAAGAAGAAAGTGACGTTACCTGAAGAATAAGCCCCGGCTAACTACGTGCCAGCAGCCGCGGTAATACGTAGGGGGCAAGCGTTGTCCGGAATGACTGGGCGTAAAGGGTGTGTAGGCGGTTGTGCAAGTTAGAAGTGAAATACCTAGGGCTTAACTCAGGTGCTGCTTCTAAAACTGTATGACTAGAGTGCAGGAGAGGTTAACGGAATTCCTAGTGTAGCGGTAAAATGCGTAGATATTAGGAGGAACACCGGAGGCGAAGGCGGTTAACTGGCCTGTAACTGACGCTGAGACACGAAAGTGTGGGGAGCAAACAGGATTAGATACCCTTGTAGTC
>LST401_4461
CCTACGGGGTGCAGCAGTGAGGAATATTGGTCAATGGGCGGAAGCCTGAACCAGCCAAGTAGCGTGCAGGAAGACGGCCTTTAGGGTTGTAAACTGCTTTTATGCGGGAATAAAGTTCTCCACGTGTGGAGATTTGCATGTACCGCATGAATAAGGACCGGCTAATTCCGTGCCAGCAGCCGCGGTAATACGGAAGGTCCGGGCGTTATCCGGAATTATTGGGTTTAAAGGGAGCGTAGGCCGCCTTTTAAGCGTGCCGTGAAATGCCGTGGCTCAACCATGGCACTGCGGCGCGAACTGGAGGGCTTGAGTGCGCGGAAGGCAGGCGGAACTCGTGGTGTAGCGGTGAAATGCTTAGATATCACGAAGAACTCCGATTGCGAAGGCAGCACACTAAGCCGTAACTGACGTTCATGCTCGAAAGTGTGGGTATCAAACAGGATTAGATACCCTGGTAGTC
>LST401_6658
CCTACGGGACGCAGCAGTGAGGAATATTCCGCAATGGGCGAAAGCCTGACGGAGCAATGCCGCGTGAACGAAGAAGGTCCTCTGGATTGTAAAGTTCTTTAGTCAGGGACGAAAAAAATGACGGTACCTGAAGAATAAGCCCCGGCTAACTACGTGCCAGCAGCCGCGGTAATACGTAGGGGGCAAGCGTTGTCCGGAATGACTGGGCGTAAAGGGTGTGTAGGCGGTTTGTCAAGTTAGGAGTGAAATACCCGGGCTTAACTCGGGTGCTGCTTTTAAGACTGGCAGACTTGAGTGCAGGAGAGGCTATCGGAATTCCTAGTGTAGCGGTAGAATGCGTAGATATTAGGAAGAACACCGGAGGCGAAGGCGGATAGCTGGCCTGTAACTGACGCTGAGACACGAAAGTGTGGGGAGCAAACAGGATTAGATACCCGAGTAGTC
>LST401_28594
CCTACGGGTGGCAGCAGTGGGGAATCTTCCGCAATGGGCGAAAGCCTGACGGAGCAACGCCGCGTGAGTGAAGAAGGTCTTCGGATTGTAAAGCTCTGTTGTACATGGCGAATGTGCGGGATGTGAATAATGTTCCGTAATGACGGTAGTGTACGAGGAAGCCACGGCTAACTACGTGCCAGCAGCCGCGGTAATACGTAGGTGGCAAGCGTTGTCCGGAATTATTGGGCGTAAAGAGCATGTAGGCGGCCTATTAAGTCGGGCGTGAAAATGCGGGGCTCAACCCCGTATGGCGCCCGATACTGGTGGGCTTGAGTGCAGGAGAGGAAAGGGGAATTCCCAGTGTAGCGGTGAAATGCGTAGATATTGGGAGGAACACCAGTGGCGAAGGCGCCTTTCTGGACTGTGTCTGACGCTGAGATGCGAAAGCCAGGGGAGCGAACGGGATTAGATACCCCAGTAGTC
>LST401_13235
CCTACGGGCCGCAGCAGTGAGGAATATTGGTCAATGGGCGTAAGCCTGAACCAGCCAAGTAGCGTGAGGGACGACGGCCCTATGGGTTGTAAACCTCTTTTGTACGGGGATAAAGTGTGGGACGTGTCCCATATTGCAGGTACCGTACGAATAAGGACCGGCTAATTCCGTGCCAGCAGCCGCGGTAATACGGAAGGTCCGGGCGTTATCCGGATTCATTGGGTTTAAAGGGAGCGCAGGCCGCCTTTTAAGCGTGCCGTGAAATGCCGTGGCTCAACCATGGCACTGCGGCGCGAACTGGAGGGCTTGAGTGCGAGGAAGGCAGGCGGAACTCGTGGTGTAGCGGTGAAATGCTTAGAGATCACGAAGAACTCCGATGGCGAAGGCAGCCTGACGCAGCGCAACTGACGCTGAGGCTCGAAAGCGCGGGTATCGAACAGGATTAGATACCCGGGTAGTC
>LST401_24204
CCTACGGGTTGCAGCAGTAGGGAATATTGCGCAATGGGGGAAACCCTGACGCAGCAACGCCGCGTGGAGGATGACACTTTTCGGAGCGTAAACTCCTTTTCTTAGGGAAGAATTCTGACGGTACCTAAGGAATAAGCACCGGCTAACTCCGTGCCAGCAGCCGCGGTAATACGGAGGGTGCAAGCGTTACTCGGAATCACTGGGCGTAAAGGGCGCGTAGGCGGATTATCAAGTCTCTTGTTAAATCTAATGGCTTAACCATTAAACTGCTTGGGAAACTGATAGTCTAGAGTGAGGGAGAGGCAGATGGAATTGGTGGTGTAGGGGTAAAATCCGTAGATATCACCAAGAATACCCATTGCGAAGGCGATCTGCTGGAACTCAACTGACGCTCAGGCGCGAAAGCGTGGGGAGCAAACAGGATTAGATACCCCTGTAGTC
>LST401_2263
CCTACGGGGTGCAGCAGTGAGGAATATTGGTCAATGGACGCAAGTCTGAACCAGCCATGCCGCGTGCAGGAAGACGGCTCTATGAGTTGTAAACTGCTTTTGTACGAGGGTAAACCCGGGTACGTGTACCCGGCTGACAGTATCGTACGAATAAGGATCGGCTAACGCCGTGCCAGCAGCAGCGGTAATACGGAGGATCCAAGCGTTAACCGGATTTATTGGGTTTAAAGGGGGCGTAGGCGGTTTGATAAGTTAGAGGTGAAATCCCGTAGCTTAACTACGGAACTGCCTCTGATACTGATTTGCTAGCGAGTTGATGCTGTAGGCGGNATNTGTGGTGTAGCGGTGANATGCGTAGATATCACACAGAACACCGATTGCGAAGGCAGCTTACAAATCCATATCGGACGCTGAGGCACGAAAGCGTGGGGAGCAAACAGGATTAGATACCCGCGTAGTC
>LST401_51
CCTACGGGATGCAGCAGTGAGGAATATTGGTCAATGGGCGAGAGCCTGAACCAGCCAAGTAGCGTGAAGGATGACTGCCCTACGGGTTGTAAACTTCTTTTATAAGGGAATAAAGTTCTCTACGTGTAGAGTTTTGTATGTACCTTATGAATAAGCATCGGCTAACTCCGTGCCAGCAGCCGCGGTAATACGGAGGATGCGAGCGTTATCCGGATTTATTGGGTTTAAAGGGAGCGTAGACGGCGGTTTAAGTCAGCTGTGAAATGGTGCGGCTCAACCGTAGCACTGCAGTTGAAACTGGACGGCTTGAGTGCAGTTGAGGCAGGCGGAATTCGTGGTGTAGCGGTGAAATGCTTAGATATCACGAAGAACCCCGATTGCGAAGGCAGCCTGCTAAGCTGCAACTGACGTTGATGCTCGAAAGTGTGGGTATCAAACAGGATTAGATACCCGAGTAGTC
>LST401_15426
CCTACGGGTGGCAGCAGTGGGGAATATTGGGCAATGGAGGCAACTCTGACCCAGCAATGCCGCGTGAGTGATGAAGGTCTTTTGATTGTAAAGCTCTTTTCTTGGGAACGAAGATCTGACGGTACCCAAGGAATAAGCCCCGGCTAACTACGTGCCAGCAGCCGCGGTAATACGTAGGGGGCAAGCGTTGTCCGGAATGACTGGGCGTAAAGGGTGTGTAGGCGGTTAGGTAAGTTAGATGTGTAATACCCAGGGCTTAACTCGGGTGCTGCATCTAAAACTGCCTGACTTGAGTGCTGGAGAGGATAGTGGAATTCCTAGTGTAGCGGTGGAATGCGTAGATATTAGGAGGAACATCAGTGGCGAAGGCGACTATCTGGACAGTAACTGACGCTGAGGCACGAAAGCGTGGGGAGCAAACAGGATTAGATACCCGCGTAGTC
>LST401_32987
CCTACGGGATGCAGCAGTGGGGAATATTGGGCAATGGGCGCAAGCCTGACCCAGCAACGCCGCGTGAAGGAAGAAGGCCCTCGGGTTGTAAACTTCTTTTGTCAGGGACGAAGCAAGTGACGGTACCTGACGAATAAGCCACGGCTAACTACGTGCCAGCAGCCGCGGTAATACGTAGGTGGCAAGCGTTATCCGGATTTACTGGGTGTAAAGGGCGTGTAGGCGGGATTGCAAGTCAGATGTGAAAACCACGGGCTCAACCTGTGGCCTGCATTTGAAACTGCAGTTCTTGAGTACTGGAGAGGCAGACGGAATTCCTAGTGTAGCGGTGAAATGCGTAGATATTAGGAGGAACACCAGTGGCGAAGGCGGTCTGCTGGACAGCAACTGACGCTGAGGCGCGAAAGCGTGGGGAGCAAACAGGATTAGATACCCTTGTAGTC
>LST401_30789
CCTACGGGAGGCAGCAGTGGGGGATATTGCACAATGGGGGAAACCCTGATGCAGCGACGCCGCGTGAGTGAAGAAGTATTTCGGTATGTAAAGCTCTATCAGCAGGGAAGAGAATGACGGTACCTGAGTAAGAAGCCCCGGCTAACTACGTGCCAGCAGCCGCGGTAAAACGTAGGTCACGAGCGTTGTCCGGAATTACTGGGTGTAAAGGGAGCGCAGGCGGGTCTGCAAGTTGGAAGTGAAACCCATGGGCTCAACCCATGAACTGCTTTCAAAACTGCGGATCTTGAGTGGTGTAGAGGTAGGCGGAATTCCCGGTGTAGGGGTGGAATGCGTAGATATCGGGAGGAACACCAGTGGCGAAGGCGGCCTACTGGGCACTAACTGACGCGGAGGCTCGAAAGCATGGGTATCAAACAGGATTAGATACCCGAGTAGTC
>LST401_22013
CCTACGGGGGGCAGCAGTGGGGAATCTTCCGCAATGGGCGAAAGCCTGACGGAGCAACGCCGCGTGAGTGAAGAAGGTCTTCGGATTGTAAAGCTCTGTTGTACATGGCGAATGTGCGGGATGTGAATAATGTTCCGTAATGACGGTAGTGTACGAGGAAGCCACGGCTAACTACGTGCCAGCAGCCGCGGTAATACGTAGGTGGCAAGCGTTGTCCGGAATTATTGGGCGTAAAGAGCATGTAGGCGGCCTATTAAGTCGGGCGTGAAAATGCGGGGCTCAACCCCGTATGGCGCCCGATACTGGTGGGCTTGAGTGCAGGAGAGGAAAGGGGAATTCCCAGTGTAGCGGTGAAATGCGTAGATATTGGGAGGAACACCAGTGGCGAAGGCGCCTTTCTGGACTGTGTCTGACGCTGAGATGCGAAAGCCAGGGGAGCGAACGGGATTAGATACCCCCGTAGTC
>LST401_19819
CCTACGGGGGGCAGCAGTGGGGAATATTGGGCAATGGGCGCAAGCCTGACCCAGCAACGCCGCGTGAAGGATGAAGGTTTTCGGATTGTAAACTTCTTTTGTGGGGGACGAAAGAAATGACGGTACCCCAAGAATAAGCCACGGCTAACTACGTGCCAGCAGCCGCGGTAATACGTAGGTGGCGAGCGTTATCCGGATTTACTGGGTGTAAAGGGCGAGTAGGCGGGATAGCAAGTCAGATGTGAAATACCGGGGCTCAACTCCGGAGCTGCATTTGAAACCGTTATTCTTGAGTGGTGGAGAGGCAAGCGGAATTCCCGGTGTAGCGGTGGAATGCATAGATATCGGGAGGAACACCAGTGGCGAAGGCGGCTTGCTGGACACTAACTGACGCTGAGGAGCGAAAGCGTGGGGAGCAAACAGGATTAGATACCCTAGTAGTC
>LST401_4462
CCTACGGGCCGCAGCAGTGAGGAATATTGGTCAATGGTCGAGAGACTGAACCAGCCAAGTCGCGTGAGGGAAGAATGGTCCATGGCCTGTAAACCTCTTTTGACGGGGACGAATAAAGGGAACGCGTTCCCTCTTGCCGGTACCCGTCGAATAAGCATCGGCTAACTCCGTGCCAGCAGCCGCGGTAACACGGGGGATGCGAGCGTTATCCGGATTTATTGGGTTTAAAGGGCGCGTAGGCGGGGGATCAAGTCAGCGGTAAAAGCCTGCAGCTTAACTGTAGCACGCCGTTGAAACTGGTTTCCTAGAGTTCGGTCAAGGGAGGCGGAACAGGTGAAGTAGCGGTGAAATGCATAGATATCACCTGGAACCCCGATAGCGAAGGCAGCTTCCCGGCCCGATACTGACGCTGAAGCGCGAAAGCGTGGGTAGCGAACAGGATTAGATACCCTTGTAGTC
>LST401_17626
CCTACGGGGTGCAGCAGTGAGGAATATTGGTCAATGGGCGTAAGCCTGAACCAGCCAAGTAGCGTGAGGGACGACGGCCCTATGGGTTGTAAACCTCTTTTGTACGGGGATAAAGTGTGGGACGCGTCCCATATTGCAGGTACCGTACGAATAAGGACCGGCTAATTCCGTGCCAGCAGCCGCGGTAATACGGAAGGTCCGGGCGTTATCCGGATTCATTGGGTTTAAAGGGAGCGCAGGCCGCCTTTTAAGCGTGCCGTGAAATGCCGTGGCTCAACCATGGCACTGCGGCGCGAACTGGAGGGCTTGAGTGCGCGGAAGGCAGGCGGAACTCGTGGTGTAGCGGTGAAATGCTTAGATATCACGAAGAACTCCGATTGCGAAGGCAGCCTGCCGCAGCGCAACTGACGCTGAGGCTCGAAAGCGCGGGTATCGAACAGGATTAGATACCCTAGTAGTC
>LST401_26411
CCTACGGGGGGCAGCAGTGAGGAATATTGGTCAATGGGCGAGAGCCTGAACCAGTCAAGTAGCGTGAAGGATGAAGGTTCTATGGATTGTAAACTTCTTTTATAAGGGAATAACAGACGTTACGTGTAGCGTTTTGCATGTACCTTATGAATAAGCATCGGCTAACTCCGTGCCAGCAGCCGCGGTAATACGGAGGATGCGAGCGTTATCCGGATTTATTGGGTTTAAAGGGAGCGTAGGCCGGCTTGTAAGTCAGTTGTGAAAACCGCGGGCTCAACCTGCGGCGTGCAATTGAAACTGCAGGCCTTGAGTGCGCGCAGGGATGCTGGAATTCGTGGTGTAGCGGTGAAATGCTTAGATATCACGAAGAACTCCGATCGCGAAGGCAGGTGTCCGGCGCGTCACTGACGCTGAGGCTCGAAGGTGCGGGTATCAAACAGGATTAGATACCCTCGTAGTC
>LST401_6659
CCTACGGGAGGCAGCAGTGAGGAATATTGGTCAATGGGCGTAAGCCTGAACCAGCCAAGTAGCGTGAGGGACGACGGCCCTATGGGTTGTAAACCTCTTTTGTACGGGGATAAAGTGTGGGACGCGTCCCATATTGCAGGTACCGTACGAATAAGGACCGGCTAATTCCGTGCCAGCAGCCGCGGTAATACGGAAGGTCCGGGCGTTATCCGGATTCATTGGGTTTAAAGGGAGCGCAGGCCGCCTTTTAAGCGTGCCGTGAAATGCCGTGGCTCAACCATGGCACTGCGGCGCGAACTGGAGGGCTTGAGTGCGCGGAAGGCAGGCGGAACTCGTGGTGTAGCGGTGAAATGCTTAGATATCACGAAGAACTCCGATTGCGAAGGCAGCCTGCCGCAGCGCAACTGACGCTGAGGCTCGAAAGCGCGGGTATCGAACAGGATTAGATACCCGTGTAGTC
>LST401_11041
CCTACGGGAGGCAGCAGTGGGGGATATTGCACAATGGGGGAAACCCTGATGCAGCAACGCCGCGTGAAGGAAGAAGGTCTTCGGATTGTAAACTTTTGTCCTCAGTGAAGATAATGACGGTTGCTGAGGAGGAAGCCCCGGCTAACTAAGTGCCAGCAGCCGCGGTAATACGTAGGGAGCGAGCGTTGTCCGGAATTACTGGGTGTAAAGGGTGCGTAGGCGGACTGGCAAGTCAGTGGTGAAAACTATGGGCTTAACCCATAGACTGCCATTGAAACTGTTGGTCTTGAGTGAAGTAGAGGCAGGCGGAATTCCCGGTGTAGCGGTGAAATGCGTAGAGATCGGGAGGAACACCAGTGGCGAAGGCGGCCTGCTGGGCTTTAACTGACGCTGAGGCACGAAAGTGTGGGTAGCAAACAGGATTAGATACCCGCGTAGTC
>LST401_28595
CCTACGGGAGGCAGCAGTGAGGAATATTGGTCAATGGGCGGAAGCCTGAACCAGCCAAGTAGCGTGCAGGAAGACGGCCTTTAGGGTTGTAAACTGCTTTTATGCGGGAATAAAGTTCTCCACGTGTGGAGATTTGCATGTACCGCATGAATAAGGACCGGCTAATTCCGTGCCAGCAGCCGCGGTAATACGGAAGGTCCGGGCGTTATCCGGAATTATTGGGTTTAAAGGGAGCGTAGGCCGGCTTGTAAGTCAGTTGTGAAAACCGCGGGCTCAACCTGCGGCGTGCAATTGAAACTGCAGGCCTTGAGTGCGCGCAGGGATGCTGGAATTCGTGGTGTAGCGGTGAAATGCTTAGATATCACGAAGAACTCCGATCGCGAAGGCAGGTGTCCGGCGCGTCACTGACGCTGAGGCTCGAAGGTGCGGGTATCAAACAGGATTAGATACCCTAGTAGTC
>LST401_52
CCTACGGGCTGCAGCAGTGGGGAATATTGCACAATGGGGGAAACCCTGATGCAGCGACGCCGCGTGAGCGAAGAAGTATTTCGGTATGTAAAGCTCTATCAGCAGGGAAGAAACTGACGGTACCTGACTAAGAAGCACCGGCTAAATACGTGCCAGCAGCCGCGGTAATACGTATGGTGCAAGCGTTATCCGGATTTACTGGGTGTAAAGGGAGCGTAGACGGATAGGCAAGTCTGGAGTGAAAACCCGGGGCTCAACCCCGGGACTGCTTTGGAAACTGTTTATCTAGAGTGCTGTAGAGGTAAGTGGAATTCCTAGTGTAGCGGTGAAATGCGTAGATATTAGGAGGAACACCAGTGGCGAAGGCGGCTTACTGGACAGTAACTGACGTTGAGGCTCGAAAGCGTGGGGAGCAAACAGGATTAGATACCCGCGTAGTC
>LST401_4463
CCTACGGGACGCAGCAGTGAGGAATATTGGTCAATGGGCGAGAGCCTGAACCAGCCAAGTAGCGTGAAGGATGAAGGTTCTATGGATTGTAAACTTCTTTTATAAGGGAATAACAGACGTTACGTGTAGCGTTTTGCATGTACCTTATGAATAAGCATCGGCTAACTCCGTGCCAGCAGCCGCGGTAATACGGAGGATGCGAGCGTTATCCGGATTTATTGGGTTTAAAGGGAGCGTAGACGGGATGTTAAGTCAGCTGTGAAAGTTTGGGGCTCAACCTTAAAATTGCAGTTGAAACTGGCGTTCTTGAGTGCGGCAGAGGCAGGCGGAATTCGTGGTGTAGCGGTGAAATGCTTAGATATCACGAAGAACTCCGATTGCGAAGGCAGCTTGCTGGAGCGTAACTGACGTTGATGCTCGAAAGTGTGGGTATCAAACAGGATTAGATACCCGAGTAGTC
>LST401_26412
CCTACGGGGGGCAGCAGTGGGGAATATTGCACAATGGGGGAAACCCTGATGCAGCAACGCCGCGTGAGTGAAGAAGTATTTCGGTATGTAAAACTCTATCAGCAGGGAAGATGATGACGGTACCTGACTAAGAAGCTCCGGCTAAATACGGGCCAGCAGCCGCGGTAATTCGGAAGGTCCGGGCGTTATCCGGAATTATTGGGTTTAAAGGGAGCGTAGGCCGGCTTGTAAGTCAGTTGTGAAAACCGCGGGCTCAACCTGCGGCGTGCAATTGAAACTGCAGACCTTGAGTGCGCGAAGGGATGCTGGAATTCGGGGTGTAGCGGTGAAATGCTTAGATATCACGAAGAACTCCGATCGCGAAGGCAGGTGTCCGGCGCGTCACTGACGCTGAGGCTCGAAGGTGCGGGTATCAAACAGGATTAGATACCCCTGTAGTC
>LST401_6660
CCTACGGGACGCAGCAGTGAGGAATATTGGTCAATGGGCGAGAGCCTGAACCAGCCAAGTAGCGTGAAGGATGACTGCCCTACGGGTTGTAAACTTCTTTTATAAGGGAATAAAGTTCTCTACGTGTAGAGTTTTGTATGTACCTTATGAATAAGCATCGGCTAACTCCGTGCCAGCAGCCGCGGTAATACGGAGGATGCGAGCGTTATCCGGATTTATTGGGTTTAAAGGGAGCGTAGACGGCCGTTTAAGTCAGCTGTGAAATGGTGCGGCTCAACCGTAGCACTGCAGTTGAAACTGGACGGCTTGAGTGCAGTTGAGGCAGGCGGAATTCGTGGTGTAGCGGTGAAATGCTTAGATATCACGAAGAACCCCGATTGCGAAGGCAGCCTGCTAAGCTGCAACTGACGTTGATGCTCGAAAGTGTGGGTATCAAACAGGATTAGATACCCTAGTAGTC
>LST401_30790
CCTACGGGAGGCAGCAGTGGGGAATATTGCACAATGGGGGAAACCCTGATGCAGCGACGCCGCGTGAAGGAAGAAGTATTTCGGTATGTAAACTTCTATCAGCAGGGAAGAAAATGACGGTACCTAACTAAGAAGCCCCGGCTAACTACGTGCCAGCAGCCGCGGTAATACGTAGGGGGCAAGCGTTATCCGGAATGACTGGGCGTAAAGGGTGTGTAGGCGGTTTGTCAAGTTAGGAGTGAAATACCCGGGCTTAACTCGGGTGCTGCTTTTAAGACTGGCAGACTTGAGTGCAGGAGAGGCTATCGGAATTCCTAGTGTAGCGGTAGAATGCGTAGATATTAGGAAGAACACCGGAGGCGAAGGCGGATAGCTGGCCTGTAACTGACGCGGAGACACGAAAGTGTGGGGAGCAAACAGGATTAGATACCCTAGTAGTC
>LST401_8850
CCTACGGGGGGCAGCAGTGGGGAATATTGGGCAATGGGCGCAAGCCTGACCAGCAACGCCGCGTGAAGGAAGAAGGCTCTCGGGTTGTAAACTTCTTTTAAGAGGGACGAAACAAATGACGGTACCTCTTGAATAAGCCACGGCTAACTACGTGCCAGCAGCCGCGGTAATACGTAGGTGGCAAGCGTTATCCGGATTTACTGGGTGTAAAGGGCGTGTAGGCGGGAAGGCAAGTCAGATGTGAAAACTATGGGCTCAACCCATAGCCCGCATTTGAAACTGTTTTTCTTGAGTGATGGAGAGGCAGGCGGAATTCCGTGTGTAGCGGTGAAATGCGTAGATATACGGAGGAACACCAGTGGCGAAGGCGGCCTGCTGGACATTAACTGACGCTGAGGCGCGAAAGTGTGGGTAGCAAACAGGATTAGTACCCCGGTAGTC
>LST401_22014
CCTACGGGGGGCAGCAGTAGGGAATCTTCCACAATGGACGCAAGTCTGATGGAGCAACGCCGCGTGAGTGAAGAAGGTCTTCGGATCGTAAAACTCTGTTGTTAGAGAAGAACACGAGTGAGAGTAACTGTTCATTCGATGACGGTATCTAACTAGCAAGTCACGGCTAACTACGTGCCAGCAGCCGCGGTAATACGTAGGTGGCAAGCGTTGTCCGGATTTATTGGGCGTAAAGGGAACGCAGGCGGTCTTTTAAGTCTGATGTGAAAGCCTTCGGCTTAACCGGAGTAGTGCATTGGAAACTGGAAGACTTGAGTGCAGAAGAGGAGAGTGGAACTCCATGTGTAGCGGTGAAATGCGTAGATATATGGAAGAACACCAGTGGCGAAAGCGGCTCTCTGGTCTGTAACTGACGCTGAGGTTCGAAAGCGTGGGTAGCAAACAGGATTAGATACCCTGGTAGTC
>LST401_19820
CCTACGGGTGGCAGCAGTGGGGAATATTGGGCAATGGAGGCAACTCTGACCCAGCAACGCCGCGTGAATGATGAAGGTCTTCGGATTGTAAAGTTCTTTTCTAAGGGACGAAGAAAGTGACGGTACCTTAGGAATAAGCCTCGGCTAACTACGTGCCAGCAGCCGCGGTAATACGTATGGTGCAAGCGTTATCCGGATTTACTGGGTGTAAAGGGAGCGTAGACGGGACAGCAAGTCTGATGTGAAAGGCGGGGGCTCAACCCCCGGACTGCATTGGAAACTGCTGACCTGGAGTACCGGAGGGGTAAGCGGAATTCCTAGTGTAGCGGTGAAATGCGTAGATATTAGGAGGAACACCAGTGGCGAAGGCGGCCTGCTGGACCGGAACTGACGCTGAGGCACGAAAGCGTGGGGAGCAAACAGGATTAGATACCCCTGTAGTC
>LST401_28596
CCTACGGGGTGCAGCAGTAGGGAATATTGCGCAATGGGGGAAACCCTGACGCAGCAACGCCGCGTGGAGGATGACACTTTTCGGAGCGTAAACTCCTTTTCTTAGGGAAGAATTCTGACGGTACCTAAGGAATAAGCACCGGCTAACTCCGTGCCAGCAGCCGCGGTAATACGGAGGGTGCAAGCGTTACTCGGAATCACTGGGCGTAAAGGGCGCGTAGGCGGATTATCAAGTCTCTTGTGAAATCTAATGGCTTAACCATTAAACTGCTTGGGAAACTGATAGTCTAGAGTGAGGGAGAGGCAGATGGAATTGGTGGTGTAGGGGTAAAATCCGTAGATATCACCAAGAATACCCATTGCGAAGGCGATCTGCTGGAACTCAACTGACGCTAAGGCGCGAAAGCGTGGGGAGCAAACAGGATTAGATACCCTAGTAGTC
>LST401_11042
CCTACGGGGTGCAGCAGTGAGGAATATTGGTCAATGGACGGAAGTCTGAACCAGCCATGCCGCGTGCAGGATGACGGCTCTATGAGTTGTAAACTGCTTTTGTACGAGGGTAACCCCGGGTACGTGTACCCGGCTGAAAGTATCGTACGAATAAGGATCGGCTAACTCCGTGCCAGCAGCCGCGGTAATACGGAGGATCCAAGCGTTATCCGGATTTATTGGGTTTAAAGGGTGCGTAGGCGGTCAGATAAGTTAGAGGTGAAATTCCGGTGCTTAACACCGGCGCTGCCTCTAATACTGTTTGACTAGAGAGTAGTTGCGGTAGGCGGAATGTATGGTGTAGCGGTGAAATGCTTAGAGATCATACAGAACACCGATTGCGAAGGCAGCTTACCAAGCTATATCTGACGTTGAGGCACGAAAGCGTGGGGAGCAAACAGGATTAGATACCCTTGTAGTC
>LST401_32988
CCTACGGGATGCAGCAGTGGGGAATATTGGGCAATGGGCGCAAGCCTGACCCAGCAACGCCGCGTGAAGGAAGAAGGCCCTCGGGTTGTAAACTTCTTTTGTCAGGGACGAAGCAAGTGACGGTACCTGACGAATAAGCCACGGCTAACTACGTGCCAGCAGCCGCGGTAATACGTAGGTGGCAAGCGTTATCCGGATTTACTGGGTGTAAAGGGCGTGTAGGCGGGATTGCAAGTCAGATGTGAAAACCACGGGCTCAACCTGTGGCCTGCATTTGAAACTGCAGTTCTTGAGTACTGGAGAGGCAGACGGAATTCCTAGTGTAGCGGTGAAATGCGTAGATATTAGGAGGAACACCAGTGGCGAAGGCGGCCTGCTGGACCGGAACTGACGCTGAGGCACGAAAGCGTGGGGAGCAAACAGGATTAGATACCCTGGTAGTC
>LST401_17627
CTACGGGAGGCAGCAGTGGGGGATATTGCACAATGGGGGAAACCCTGATGCAGCGACGCCGCGTGAGTGAAGAAGTATTTCGGTATGTAAAGCTCTATCAGCAGGGAAGAGAATGACGGTACCTGAGTAAGAAGCCCCGGCTAACTACGTGCCAGCAGCCGCGGTAATACGTAGGGGGCAAGCGTTATCCGGATTTACTGGGTGTAAAGGGAGCGTAGACGGCAAAGCAAGTCTGAAGTGAAAGCCCGGGGCTCAACCTCGGGACTGCTTTTGAAACTGCCGGACTAGATTGCAGGAGAGGTAAGTGGAATTCCTAGTGTAGCGGTGAAATGCGTAGATATTAGGAGGAACACCAGTGGCGAAGGCGGCTTACTGGACTGTAAATGACGCTGAGGCTCGAAAGCGTGGGGAGCAAACAGGATTAGATACCCGAGTAGTC
>LST401_2265
CCTACGGGGGGCAGCAGTAGGGAATATTGCGCAATGGGGGAAACCCTGACGCAGCAACGCCGCGTGGAGGATGACACTTTTCGGAGCGTAAACTCCTTTTCTTAGGGAAGAATTCTGACGGTACCTAAGGAATAAGCACCGGCTAACTCCGTGCCAGCAGCCGCGGTAATACGGAGGGTGCAAGCGTTACTCGGAATCACTGGGCGTAAAGGGCGCGTAGGCGGATTATCAAGTCTCTTGTGAAATCTAATGGCTTAACCATTAAACTGCTTGGGAAACTGATAGTCTAGAGTGAGGGAGAGGCAGATGGNATNGGTGGTGTAGGGGTAANATCCGTAGATATCACCAAGAATACCCATTGCGAAGGCGATCTGCTGGAACTCAACTGACGCTAAGGCGCGAAAGCGTGGGGAGCAAACAGGATTAGATACCCTAGTAGTC
>LST401_13237
CCTACGGGACGCAGCAGTGAGGAATATTGGTCAATGGGCGAGAGCCTGAACCAGCCAAGTAGCGTGAAGGATGACTGCCCTACGGGTTGTAAACTTCTTTTATAAGGGAATAAAGTATTCTACGTGTAGAGTTTTGTATGTACCTTATGAATAAGCATCGGCTAACTCCGTGCCAGCAGCCGCGGTAATACGGAGGATGCGAGCGTTATCCGGATTTATTGGGTTTAAAGGGAGCGTAGACGGCGGTTTAAGTCAGCTGTGAAATGGTGCGGCTCAACCGTAGCACTGCAGTTGAAACTGGACGGCTTGAGTGCAGTTGAGGCAGGCGGAATTCGTGGTGTAGCGGTGAAATGCTTAGATATCACGAAGAACCCCGATTGCGAAGGCAGCCTGCTAAGCTGCAACTGACGTTGATGCTCGAAAGTGTGGGTATCAAACAGGATTAGATACCCTAGTAGTC
>LST401_4464
CCTACGGGAGGCAGCAGTGAGGAATATTGGTCAATGGGCGAGAGCCTGAACCAGCCAAGTAGCGTGAAGGATGACTGCCCTACGGGTTGTAAACTTCTTTTATAAGGGAATAAAGTTCTCTACGTGTAGAGTTTTGTATGTACCTTATGAATAAGCATCGGCTAACTCCGTGCCAGCAGCCGCGGTAATACGGAGGATGCGAGCGTTATCCGGATTTATTGGGTTTAAAGGGAGCGTAGACGGCCGTTTAAGTCAGCTGTGAAATGGTGCGGCTCAACCGTAGCACTGCAGTTGAAACTGGTCGGCTTGAGTGCAGTTGAGGCAGGCGGAATTCGTGGTGTAGCGGTGAAATGCTTAGATATCACGAAGAACCCCGATTGCGAAGGCAGCCTGCTAAGCTGCAACTGACGTTGAGGCTCGAAAGTGTGGGTATCAAACAGGATTAGATACCCGCGTAGTC
>LST401_26413
CCTACGGGTCGCAGCAGTGAGGAATATTGGTCAATGGGCGTAAGCCTGAACCAGCCAAGTAGCGTGAGGGACGACGGCCCTATGGGTTGTAAACCTCTTTTGTACGGGGATAAAGTGTGGGACGCGTCCCATATTGCAGGTACCGTACGAATAAGGACCGGCTAATTCCGTGCCAGCAGCCGCGGTAATACGGAAGGTCCGGGCGTTATCCGGATTCATTGGGTTTAAAGGGAGCGCAGGCCGCCTTTTAAGCGTGCCGTGAAATGCCGTGGCTCAACCATGGCACTGCGGCGCGAACTGGAGGGCTTGAGTGCGCGGAAGGCAGGCGGAACTCGTGGTGTAGCGGTGAAATGCTTAGATATCACGAAGAACTCCGATTGCGAAGGCAGCCTGCCGCAGCGCAACTGACGCTGAGGCTCGAAAGCGCGGGTATCGAACAGGATTAGATACCCCAGTAGTC
>LST401_30791
TCTACGGGTCGCAGCAGTGAGGAATATTGGTCAATGGGCGAGAGCCTGAACCAGCCAAGTAGCGTGAAGGATGAAGGTTCTATGGATTGTAAACTTCTTTTATAAGGGAATAACAGACGCTACGTGTAGCGTTTTGCATGTACCTTATGAATAAGCATCGGCTAACTCCGTGCCAGCAGCCGCGGTAATACGGAGGATGCGAGCGTTATCCGGATTTATTGGGTTTAAAGGGAGCGTAGACGGGATGTTAAGTCAGCTGTGAAAGTTTGGGGCTCAACCTTAAAATTGCAGTTGAAACTGGCATTCTTGAGTGCGGCAGAGGCAGGCGGAATTCGTGGTGTAGCGGTGAAATGCTTAGATATCACGAAGAACTCCGATTGCGAAGGCAGCTTGCTGGAGCGTAACTGACGTTGATGCTCGAAAGTGTGGGTATCAAACAGGATTAGATACCCTTGTAGTC
>LST401_15428
CCTACGGGATGCAGCAGTGGGGAATATTGCACAATGGGGGAAACCCTGATGCAGCGACGCCGCGTGGGTGAAGAAGGTCTTCGGATTGTAAACTCCTGTCGTTGGGGAAAAGAAGGATGGTACCCAACTAGGAAGTGACAGCTAACTACGTGCCAGCAGCCGCGGTAAAACGTAGGTCACAAGCGTTGTCCGGAATTACTGGGTGTAAAGGGAGCGCAGGCGGGTAAGCAAGTTAGGAGTGAAAGACATGGGCTCAACCCATGAACTGCTCTCAAAACTGTTTATCTTGAGTAGTGCAGAGGTAGGCGGAATTCCCGGTGTAGCGGTGGAATGCGTAAATATCGGGAGGAACACCAGTGGCGAAGGCGGCCTACTGGGCACCAACTGACGCTGAGGCTCGAAAGCGTGGGTAGCAAACAGGATTAGATACCCCCGTAGTC
>LST401_8851
CCTACGGGATGCAGCAGTGGGGAATTTTGCGCAATGCTCGAGAGAGTGACGCAGCGACGCCGCGTGAATGACGAAGGCCTTCGGGTCGTAAAGTTCTTTCGACAGGGAAGAAAATGTATATCAGTAACTGGGTATATAGTGACGGTACCTGTATAAGCAGCCCCGGCTAACTCCGTGCCAGCAGCCGCGGTAATACGGAGGGGGCGAGCGTTGTTCGGAGTGACTGGGCGTAAAGAGCACGTAGGCGGTGTTGTAAGTCATTAGTCAAAGGCTAGAGCTCAACTTTAGTAAGGCTAGTGATACTACAATACTAGAGTATCAGAGAGGATTGCAGAATTCCTGGTGTAGCGGTGAAATGCGTAGATATCAGGAGGAATACCGGTAGCGAAGGCGGCAATCTGGCTGGCAACTGACGCTGAGGTGCGAAAGCGTGGGTAGCAAACAGGATTAGATACCCTGGTAGTC
>LST401_19821
CCTACGGGCTGCAGCAGTGAGGAATATTGGTCAATGGGCGCGAGCCTGAACCAGCCAAGTAGCGTGAAGGATGACTGCCCTATGGGTTGTAAACTTCTTTTATACGGGAATAAAGTCCGGCACGTGTGCCGGTTTGCATGTACCGTATGAATAAGGATCGGCTAACTCCGTGCCAGCAGCCGCGGTAATACGGAGGATCCGAGCGTTATCCGGATTTATTGGGTTTAAAGGGAGCGTAGGCGGGTTTTTAAGTCAGTTGTGAAAGTTTGCGGCTCAACCGTAAAATTGCAGTTGATACTGGAAGCCTTGAGTGCGGCAGAGGCAGGCGGAATTCGTGGTGTAGCGGTGAAATGCTTAGATATCACGAAGAACTCCGATTGCGAAGGCAGCTTGCTGGACCGTAACTGACGCTGATGCTCGAAAGTGCGGGTATCAAACAGGATTAGATACCCGAGTAGTC
>LST401_24206
CCTACGGGAGGCAGCAGTGGGGGATATTGCGCAATGGGGGCAACCCTGACGCCGCAACGCCGCGTGAAGGAAGACGGTCTTCGGATTGTAAACTTTTGTCTTGTGGGACGAAACGAATGACGGTACCACAGGAGGAAGCCACGGCTAACTACGTGCCAGCAGCAGCGGTAATTCGTAGGTGGCAAGCGTTGTCCGGAATTACTGGGTGTAAAGGGTGCGTAGGCGGGGATGCAAGTCAGATGTGAAATCTATCGGCGTAACTGGTAAACTGCATTTGAAACTGCATTTCTTGAGTGGTGGAGAGGTAAGCGGAATTCCTAGTGTAGCGGTGAAATGCGTAGAGATTAGGAGGAACACCAGTGGCGAAGGCGGCTTACTGGACACTAACTGACGCTGAGGCACGAAAGCATGGGGAGCAAACAGGATTAGATACCCTCAGTAGTC
>LST401_11043
CCTACGGGAGGCAGCAGTGAGGAATATTCCGCAATGGGCGAAAGCCTGACGGAGCAATGCCGCGTGAACGAAGAAGGTCCTCTGGATTGTAAAGTTCTTTAGTCAGGGACGAAAAAAATGACGGTACCTGAAGAATAAGCCCCGGCTAACTACGTGCCAGCAGCCGCGGTAATACGTAGGGGGCAAGCGTTGTCCGGAATGACTGGGCGTAAAGGGTGTGTAGGCGGTTTGTCAAGTTAGGAGTGAAATACCCGGGCTTAACTCGGGTGCTGCTTTTAAGACTGGCAGACTTGAGTGCAGGAGAGGCTATCGGAATTCCTAGTGTAGCGGTAGAATGCGTAGATATTAGGAAGAACACCGGAGGCGAAGGCGGATAGCTGGCCTGTAACTGACGCTGAGACACGAAAGTGTGGGGAGCAAACAGGATTAGATACCCTTGTAGTC
>LST401_17628
CCTACGGGGTGCAGCAGTGAGGAATATTGGTCAATGGGCGGAAGCCTGAACCAGCCATGCCGCGTGCAGGAAGACGGCTCTATGAGTTGTAAACTGCTTTTGTACTAGGGTAATAGCGGGTACGTGTACTCGTATGAAAGTATAGTACGAATAAGGATCGGCTAACTCCGTGCCAGCAGCCGCGGTAATACGGAGGATCCAAGCGTTATCCGGATTTATTGGGTTTAAAGGGTGCGTAGGCGGTGGATTAAGTTAGAGGTTAAATCCCGTAGCTTAACTACGGAACTGCCTCTGATACTGACTTGCTAGCGAGTGGATGCTGTAGGCGGAATGTGTGGTGTAGCGGTGAAATGCGTAGATATCACACAGAACACCGATTGCGAAGGCAGCTTACAAATCCATATCGGACGCTGAGGCACGAAAGCGTGGGGAGCAAACAGGATTAGATACCCTTGTAGTC
>LST401_22015
CCTACGGGCGGCAGCAGTAGGGAATTTTCGGCAATGGGCGAAAGCCTGACCGAGCAACGCCGCGTGAAGGAAGAAGTCATTCGTGATGTAAACTTCTGTTATAAAGGAAGAACGGCGCCTGTAGGGAATGACAGGCGAGTGACGGTACTTTATGAGGAAGCCACGGCTAACTACGTGCCAGCAGCCGCGGTAATACGTAGGTGGCGAGCGTTATCCGGAATCATTGGGCGTAAAGAGGGAGCAGGCGGCAGTGCAGGTCTGCGGTGAAAGACCGGAGCTAAACTTCGGTAAGCCGTGGAAACCGCACAGCTAGAGAGCATCAGAGGATCGCGGAATTCCATGTGTAGCGGTGAAATGCGTAGATATATGGAGGAACACCAGTGGCGAAGGCGGCTTTCTGGTCTGTAACTGACGCTGAGGCTCGAAAGCGTGGGGAGCAAACAGGATTAGATACCCGTGTAGTC
>LST401_28597
CCTACGGGGGGCAGCAGTGGGGAATATTGCACAATGGGGGAAACCCTGATGCAGCGACGCCGCGTGAGCGAAGAAGTATTTCGGTATGTAAAGCTCTATCAGCAGGGAAGAAGAAAGACGGTACCTGACTAAGAAGCCCCGGCTAACTACGTGCCAGCAGCCGCGGTAATACGTAGGGGGCAAGCGTTATCCGGATTTACTGGGTGTAAAGGGAGCGCAGACGGCATGGCAAGTCTGAAGTGAAAGGCATGGGCTCAACCCGTGGACTGCTTTGGAAACTGTCAGGCTAGAGTGTCGGAGAGGCAAGTGGAATTCCTAGTGTAGCGGTGAAATGCGTAGATATTAGGAGGAACACCAGTGGCGAAGGCGGCTTGCTGGACGATGACTGACGTTGAGGCTCGAAAGCGTGGGGAGCAAACAGGATTAGATACCCTAGTAGTC
>LST401_32989
CCTACGGGCTGCAGCAGTGAGGGATATTGGGCAATGGGGGCAACCCTGACCCAGCGACGCCGCGTGAGGGAAGACGGTCTTCGGATTGTAAACCTCTGTCTTTGGGGACGAAAAAGGACGGTACCCAAGGAGGAAGCTCCGGCTAACTACGTGCCAGCAGCCGCGGTAATACGTAGGGAGCGAGCGTTGTCCGGAATTACTGGGTGTAAAGGGAGCGTAGGCGGGAAGGCAAGTTGGATGTGAAAACTGTGGGCTCAACCTACAGACTGCATTCAAAACTGTTTTTCTTGAGTGAAGTAGAGGCAAGCGGAATTCCTAGTGTAGCGGTGAAATGCGTAAATATTAGGAGGAACACCAGTGGCGAAGGCGGCCTGCTGGGCTTTAACTGACGCTGAGGCTCGAAAGCGTGGGTAGCAAACAGGATTAGATACCCTCGTAGTC
>LST401_26414
CCTACGGGATGCAGCAGTGGGGGATATTGCACAATGGGGGAAACCCTGATGCAGCGACGCCGCGTGAGTGAAGAAGTATTTCGGTATGTAAAGCTCTATCAGCAGGGAAGAGAATGACGGTACCTGAGTAAGAAGCTCCGGCTAAATACGTGCCAGCAGCCGCGGTAATACGTAGGGGGCAAGCGTTATCCGGATTTACTGGGTGTAAAGGGAGCGTAGACGGCGCGGCAAGTCTGAAGTGAAAGCCCGGGGCTTAACCCCGGGACTGCTTTGGAAACTGCCATGCTGGAGTGCTGGAGAGGTAAGTGGAATTCCTAGTGTAGCGGTGAAATGCGTAGATATTAGGAGGAACACCAGTGGCGAAGGCGGCTTACTGGACAGTAACTGACGTTGAGGCTCGAAGGCGTGGGGAGCAAACAGGATTAGATACCCGAGTAGTC
>LST401_2266
CCTACGGGCTGCAGCAGTGGGGAATATTGGGCAATGGGCGCAAGCCTGACCCAGCAACGCCGCGTGAAGGAAGAAGGCCCTCGGGTTGTAAACTTCTTTTGTCAGGGACGAAGCACGTGACGGTACCTGACGAATAAGCCACGGCTAACTACGTGCCAGCAGCCGCGGTAATACGTAGGTGGCAAGCGTTATCCGGATTTACTGGGTGTAAAGGGCGTGTAGGCGGGATTGCAAGTCAGATGTGAAAACCACGGGCTCAACCTGTGGCCTGCATTTGAAACTGCAGTTCTTGAGTACTGGAGAGGCAGACGGNATNCCTAGTGTAGCGGTGANATGCGTAGATATTAGGAGGAACACCAGTGGCGAAGGCGGTCTGCTGGACAGCAACTGACGCTGAGGCGCGAAAGCGTGGGGAGCAAACAGGATTAGATACCCTCGTAGTC
>LST401_4465
CCTACGGGGCGCAGCAGTGGGGAATATTGCACAATGGGGGAAACCCTGATGCAGCGACGCCGCGTGAGCGAAGAAGTATTTCGGTATGTAAAGCTCTATCAGCAGGGAAGAAACTGACGGTACCTGACTAAGAAGCACCGGCTAAATACGTGCCAGCAGCCGCGGTAATACGTATGGTGCAAGCGTTATCCGGATTTACTGGGTGTAAAGGGAGCGTAGACGGATAGGCAAGTCTGGAGTGAAAGCCCGGGGCTCAACCCCGGGACTGCTTTGGAAACTGTTTATCTAGAGTGCTGGAGAGGTAAGTGGAATTCCTAGTGTAGCGGTGAAATGCGTAGATATTAGGAGGAACACCAGTGGCGAAGGCGGCCTGCTGGACTGGTACTGACGCTGAGGCACGAAAGCGTGGGGAGCAAACAGGATTAGATACCCCAGTAGTC
>LST401_54
CCTACGGGGTGCAGCAGTGGGGAATATTGCACAATGGGGGAAACCCTGATGCAGCGACGCCGCGTGGAGGAAGAAGGTCTTCGGATTGTAAACTCCTGTTGTTGGGGAAAAGAAGGATGGTACCCAACAAGGAAGTGACGGCTAACTACGTGCCAGCAGCCGCGGTAAAACGTAGGTCACGAGCGTTGTCCGGAATTACTGGGTGTAAAGGGAGCGCAGGCGGGTATGCAAGTTGGGAGTGAAATGCATGGGCTCAATCCATGAACTGCTCTCAAAACTGTGTATCTTGAGTAGTGCAGAGGTAGGCGGAATTCCCGGTGTAGCGGTGGAATGCGTAGATATCGGGAGGAACACCAGTGGCGAAGGCGGCCTGCTGGGCACCAACTGACGCTGAGGCTCGAAAGTGTGGGTAGCAAACAGGATTAGATACCCTTGTAGTC
>LST401_30792
CCTACGGGTGGCAGCAGTGGGGGATATTGCACAATGGGGGAAACCCTGATGCAGCGACGCCGCGTGAAGGATGAAGTATTTCGGTATGTAAACTTCTATCAGCAGGGAAGAAAATGACGGTACCTGACTAAGAAGCCCCGGCTAACTACGTGCCAGCAGCCGCGGTAATACGTAGGGGGCAAGCGTTATCCGGATTTACTGGGTGTAAAGGGAGCGTAGACGGCTGTGCAAGTCTGGAGTGAAAACCCGGGGCTCAACCCCGGGATTGCTTTGGAAACTGTGTAGCTGGAGTACCGGAGAGGCAAGTGGAATTCCTAGTGTAGCGGTGAAATGCGTAGATATTAGGAGGAACACCAGTGGCGAAGGCGGCTTGCTGGATGGTAACTGACGTTGAGGCTCGAAAGCGTGGGGAGCAAACAGGATTAGATACCCCTGTAGTC
>LST401_19822
CCTACGGGGGGCAGCAGTGAGGAATATTGGTCAATGGGCGCGAGCCTGAACCAGCCAAGTAGCGTGAAGGATGACTGCCCTATGGGTTGTAAACTTCTTTTATACGGGAATAAAGTCCGGCACGTGTGCCGGTTTGCATGTACCGCATGAATAAGGACCGGCTAATTCCGTGCCAGCAGCCGCGGTAATACGGAAGGTCCGGGCGTTATCCGGAATTATTGGGTTTAAAGGGAGCGTAGGCCGGCTTGTAAGTCAGTTGTGAAAACCGCGGGCTCAACCTGCGGCGTGCAATTGAAACTGCAGGCCTTGAGTGCGCGCAGGGATGCTGGAATTCGTGGTGTAGCGGTGAAATGCTTAGATATCACGAAGAACTCCGATCGCGAAGGCAGGTGTCCGGCGCGTCACTGACGCTGAGGCTCGAAGGTGCGGGTATCAAACAGGATTAGATACCCCAGTAGTC
>LST401_15429
CCTACGGGCTGCAGCAGTGAGGAATATTGGTCAATGGGCGCGAGCCTGAACCAGCCAAGTAGCGTGAAGGATGACTGCCCTATGGGTTGTAAACTTCTTTTATACGGGAATAAAGTCCGGCACGTGTGCCGGTTTGCATATACCGTATGACTAAGGATCGGCTAACTCCGTGCCAGCAGCCGCGGTAATACGGAGGATCCGAGCGTTATCCGGATTTATTGGGTTTAAAGGGAGCGTAGGCGGGTTTTTAAGTCAGTTGTGAAAGTTTGCGGCTCAACCGTAAAATTGCAGTTGATACTGGAAGCCTTGAGTGCGGCAGAGGCAGGCGGAATTCGTGGTGTAGCGGTGAAATGCTTAGATATCACGAAGAACTCCGATTGCGAAGGCAGCTTGCTGGACCGTAACTGACGCTGATGCTCGAAAGTGCGGGTATCAAACAGGATTAGATACCCTAGTAGTC
>LST401_8852
CCTACGGGGTGCAGCAGTAGGGAATATTGCACAATGGGGGAAACCCTGATGCAGCGACGCCGCGTGAGCGAAGAAGTATCTCGGTATGTAAAGCTCTATCAGCAGGGAAGAAGATGACGGTACCTGACTAAGAAGCACCGGCTAAATACGTGCCAGCAGCCGCGGTAATACGTATGGTGCAAGCGTTATCCGGATTTACTGGGTGTAAAGGGAGCGTAGACGGAGAAGCAAGTCTGGAGTGAAAGCCCGGGGCTCAACCCCGGGACTGCTTTGGAAACTGTTATTCTTGAGTGCCGGAGAGGTAAGCGGAATTCCTAGTGTAGCGGTGAAATGCGTAGATATTAGGAGGAACACCAGTGGCGAAGGCGGCTTACTGGACGGTAACTGACGTTGAGGCTCGAAAGCGTGGGGAGCAAACAGGATTAGATACCCTGGTAGTC
>LST401_28598
CCTACGGGGTGCAGCAGTGAGGAATATTGGTCAATGGGCGCGAGCCTGAACCAGCCAAGTAGCGTGAAGGATGACTGCCCTATGGGTTGTAAACTTCTTTTATACGGGAATAAAGTCCGGCACGTGTGCCGGTTTGCATGTACCGTATGAATAAGGATCGGCTAACTCCGTGCCAGCAGCCGCGGTAATACGGAGGATCCGAGCGTTATCCGGATTTATTGGGTTTAAAGGGAGCGTAGGCGGGTTTTTAAGTCAGTTGTGAAAGTTTGCGGCTCAACCGTAAAATTGCAGTTGATACTGGAAGCCTTGAGTGCGGCAGAGGCAGGCGGAATTCGTGGTGTAGCGGTGAAATGCTTAGATATCACGAAGAACTCCGATTGCGAAGGCAGCTTGCTGGACCGTAACTGACGCTGATGCTCGAAAGTGCGGGTATCAAACAGGATTAGATACCCCCGTAGTC
>LST401_22016
CCTACGGGAGGCAGCAGTGAGGAATATTGGTCAATGGACGCAAGTCTGAACCAGCCATGCCGCGTGTAGGAAGACGGCTCTATGAGTTGTAAACTGCTTTTGTACGAGGGTAAACCCGGGTACGCGTACCCGGCTGAAAGTATCGTACGAATAAGGATCGGCTAACTCCGGGCCAGCAGCCGCGGTAATACGGAGGATCCAAGCGTTATCCGGATTTATTGGGTTTAAAGGGTGCGTAGGCGGTTTGATAAGTTAGAGGTGAAATCCCGGGGCTTAACTCCGGAATTGCCTCTGATACTGTTGGACTAGAGAGTAGTTGCGGTAGGCGGAATGTATGGTGTAGCGGTGAAATGCTTAGAGATCATACAGAACACCGATTGCGAAGGCAGCTTACCAAACTATATCTGACGTTGAGGCACGAAAGCGTGGGGAGCAAACAGGATTAGATACCCCAGTAGTC
>LST401_24207
CCTACGGGCGGCAGCAGTGGGGAATATTGCACAATGGGGGAAACCCTGATGCAGCGACGCCGCGTGGAGGACGAAGGTCTTCGGATTGTAAACTCCTGTTGTTGGGGAAAAGAAGTATGGTACCCAACAAGGAAGTGACGGCTAACTACGTGCCAGCAGCCGCGGTAAAACGTAGGTCATGAGCGTTGTCCGGAATTACTGGGTGTAAAGGGAGCGCAGGCGGGTATGCAAGTTGGGAGTGAAATGCATGGGCTCAACCCATGAACTGCTCTCAAAACTGTGTATCTTGAGTAGTGCAGAGGTAGGCGGAATTCCCGGTGTAGCGGTGGAATGCGTAGATATCGGGAGGAACACCAGTGGCGAAGGCGGCCTACTGGGCACCAACTGACGCTGAGGCTCGAAAGTGTGGGTAGCAAACAGGATTAGCTACCCCCGTAGTC
>LST401_32990
CCTACGGGACGCAGCAGTGAGGAATATTGGTCAATGGGCGAGAGCCTGAACCAGCCAAGTAGCGTGAAGGATGACTGCCCTATGGGTTGTAAACTTCTTTTATACGGGAATAACAAGCGGCACGTGTGCCACTCTGCATGTACCGTATGAATAAGCATCGGCTAACTCCGTGCCAGCAGCCGCGGTAATACGGAGGATGCGAGCGTTATCCGGATTTATTGGGTTTAAAGGGAGCGTAGACGGGTCCTTAAGTCAGCGGTGAAAGTTTGTGGCTCAACCATAAAATTGCCATTGAAACTGGGAGACTTGAGTATGTTTGAGGTAGGCGGAATGCGTGGTGTAGCGGTGAAATGCATATATATCACGCAGAACTCCGATTGCGAAGGCAGCTTGCCAAGCCATAACTGACACTGAAGCACGAAAGCGTGGGTATCAAACAGGATTAGATACCCCTGTAGTC
>LST401_26415
CCTACGGGCCGCAGCAGTGAGGAATATTGGTCAATGGGCGAGAGCCTGAACCAGCCAAGTCGCGTGAAGGATGACTGCCCTACGGGTTGTAAACTTCTTTTATAAGGGAATAAAGTTCTCTACGTGTAGAGTATTGTATGTACCTTATGAATAAGCATCGGCTAACTCCGTGCCAGCAGCCGCGGTAATACGGAGGATGCGAGCGTTATCCGGATTTATTGGGTTTAAAGGGAGCGTAGACGGCCGTTTAAGTCAGCTGTGAAATGGTGCGGCTCAACCGTAGCACTGCAGTGGAAACTGGACGGCTTGAGTGCAGTTGAGGCAGGCGGAATTCGTGGTGTAGCGGTGAAATGCTTAGATATCACGAAGAACCCCGATTGCGAAGGCAGCCTGCTAAGCTGCAACTGACGTTGATGCTCGAAAGTGTGGGGATCAAACAGGATTAGATACCCTAGTAGTC
>LST401_2267
CCTACGGGGTGCAGCAGTAGGGAATATTGCGCAATGGGGGAAACCCTGACGCAGCAACGCCGCGTGGAGGATGACACTTTTCGGAGCGTACACTCCTTTTCTTAGGGAAGAATTCTGACGGTACCTAAGGAATAAGCACCGGCTAACTCCGTGCCAGCAGCCGCGGTAATACGGAGGGTGCAAGCGTTACTCGGAATCACTGGGCGTAAAGGGCGCGTAGGCGGATTATCAAGTCTCTTGTGAAATCTAATGGCTTAACCATTAAACTGCTTGGGAAACTGATAGTCTAGAGTGAGGGAGAGGCAGATGGNATNGGTGGTGTAGGGGTAANATCCGTAGATATCACCAAGAATACCCATTGCGAAGGCGATCTGCTGGAACTCAACTGACGCTAAGGCGCGAAAGCGTGGGGAGCAAACAGGATTAGATACCCCTGTAGTC
>LST401_4466
CCTACGGGGCGCAGCAGTAGGGAATATTGCGCAATGGGGGAAACCCTGACGCAGCAACGCCGCGTGGAGGATGACACTTTTCGGAGCGTAAACTCCTTTTCTTAGGGAAGAATTCTGACGGTACCTAAGGAATAAGCACCGGCTAACTCCGTGCCAGCAGCCGCGGTAATACGGAGGGTGCAAGCGTTACTCGGAATCACTGGGCGTAAAGGGCGCGTAGGCGGATTATCAAGTCTCTTGTGAAATCTAATGGCTTAACCATTAAACTGCTTGGGAAACTGATAGTCTAGAGTGAGGGAGAGGCAGATGGAATTGGTGGTGTAGGGGTAAAATCCGTAGATATCACCAAGAATACCCATTGCGAAGGCGATCTGCTGGAACTCAACTGACGCTAAGGCGCGAAAGCGTGGGGAGCAAACAGGATTAGATACCCCAGTAGTC
>LST401_13239
CCTACGGGACGCAGCAGTGAGGAATATTGGTCAATGGACGGAAGTCTGAACCAGCCATGCCGCGTGCAGGATGACGGCTCTATGAGTTGTAAACTGCTTTTGTACGAGGGTAACCCCGGGTACGTGTACCCGGCTGAAAGTATCGTACGAATAAGGATCGGCTAACTCCGTGCCAGCAGCCGCGGTAATACGGAGGATCCAAGCGTTATCCGGATTTATTGGGTTTAAAGGGTGCGTAGGCGGTCAGATAAGTTAGAGGTGAAATTCCGGTGCTTAACACCGGCGCTGCCTCTAATACTGTTTGACTAGAGAGTAGTTGCGGTAGGCGGAATGTATGGTGTAGCGGTGAAATGCTTAGAGATCATACAGAACACCGATTGCGAAGGCAGCTTACCAAGCTATATCTGACGTTGAGGCACGAAAGCGTGGGGAGCAAACAGGATTAGATACCCGAGTAGTC
>LST401_30793
CCTACGGGCTGCCGCAGTGAGGAATATTGGTCAATGGACGGAAGTCTGAACCAGCCAAGTAGCGTGAAGGATGAAGGTTCTATGGATTGTAAACTTCTTTTATAAGGGAATAACAGACGCTACGTGTAGCGTTTTGCATGTACCTTATGAATAAGCATCGGCTAACTCCGTGCCAGCAGCCGCGGTAATACGGAGGATGCGAGCGTTATCCGGATTTATTGGGTTTAAAGGGAGCGTAGACGGGATGTTAAGTCAGCTGTGAAAGTTTGGGGCTCAACCTGCGGCGTGCAATTGAAACTGCAGGCCTTGAGTGCGCGAAGGGATGCTGGAATTCGTGGTGTAGCGGTGAAATGCTTAGATATCACGAAGAACTCCGATCGCGAAGGCAGGTGTCCGGCGCGTCACTGACGCTGAGGCTCGAAGGTGCGGGTATCAAACAGGATTAGATACCCCTCGTAGTC
>LST401_55
CCTACGGGATGCAGCAGTGGGGAATATTGCACAATGGGGGAAACCCTGATGCAGCGACGCCGCGTGGAGGAAGAAGGTCTTCGGATTGTAAACTCCTGTTGTTGGGGAAAAGAAGGATGGTACCCAACAAGGAAGTGACGGCTAACTACGTGCCAGCAGCCGCGGTAAAACGTAGGTCACGAGCGTTGTCCGGAATTACTGGGTGTAAAGGGAGCGCAGGCGGGTATGCAAGTTGGGAGTGAAATGCATGGGCTCAACCCATGCACTGCTCTCAAAACTGTGTATCTTGAGTAGTGCAGAGGTAGGCGGAATTCCGGGTGTAGCGGTGGAATGCGTAGATATCGGGAGGAACACCAGTGGCGAAGGCGGCCTACTGGGCACCAACTGACGCTGAGGCTCGAAAGTGTGGGTAGCAAACAGGATTAGATACCAGAGTAGTC
>LST401_28599
CCTACGGGAGGCAGCAGTGAGGAATATTGGTCAATGGGCGAGAGCCTGAACCAGCCAAGTAGCGTGAAGGATGACTGCCCTACGGGTTGTAAACTTCTTTTATAAGGGAATAAAGTATTCTACGTGTAGAGTTTTGTATGTACCTTATGAATAAGCATCGGCTAACTCCGTGCCAGCAGCCGCGGTAATACGGAGGATGCGAGCGTTATCCGGATTTATTGGGTTTAAAGGGAGCGTAGACGGCCGTTTAAGTCAGCTGTGAAATGGTGCGGCTCAACCGTAGCACTGCAGTTGAAACTGGACGGCTTGAGTGCAGTTGAGGCAGGCGGAATTCGTGGTGTAGCGGTGAAATGCTTAGATATCACGAAGAACCCCGATTGCGAAGGCAGCCTGCTAAGCTGCAACTGACGTTGATGCTCGAAAGTGTGGGTATCAAACAGGATTAGATACCCGAGTAGTC
>LST401_19823
CCTACGGGATGCAGCAGTGGGGAATATTGGGCAATGGAGGCAACTCTGACCCAGCAATGCCGCGTGAGTGATGAAGGTCTTTTGATTGTAAAGCTCTTTTCTTGGGAACGAAGATCTGACGGTACCCAAGGAATAAGCCCCGGCTAACTACGTGCCAGCAGCCGCGGTAATACGTATGGAGCAAGCGTTATCCGGATTTACTGGGTGTAAAGGGAGCGTAGGCGGTAAGGCAAGTCCGATGTGAAAGGCCGGGGCTCAACCCCGGGACCGCATTGGAAACTGTTTAACTAGAGTGTCGGAGAGGGAAGTGGAATTCCTGGTGTAGCGGTGAAATGCGTAGATATTAGGAGGAACACCAGTGGCGAAGGCGGCTTACTGGACGGTAACTGACGTTGAGGCTCGAAAGCGTGGGGAGCAAACAGGATTAGATACCCGAGTAGTC
>LST401_22017
CCTACGGGCCGCAGCAGTGAGGAATATTGGTCAATGGGCGCGAGCCTGAACCAGCCAAGTAGCGTGGAGGATGAATGCCCTACGGGTTGTAAACTCCTTTTGGCGGAGGATAAAGATTGCCACGTGTGGCAAGCTGCAGGTATCCGCCGAATAAGGGCCGGCTAATTCCGTGCCAGCAGCCGCGGTAATACGGAAGGCCCGAGCGTTATCCGGATTTATTGGGTTTAAAGGGAGCGTAGGCGGGAGATCAAGTCAGCTGTGAAACTGCGCCGCTCAACGGCGCCGAGCAGTTGAAACTGGTTTCCTTGAGTCCGCAAGAGGCGCGTGGAATTCGTGGTGTAGCGGTGAAATGCATAGATATCACGAAGAACTCCGATTGCGAAGGCAGCGCGCTGGGGCGTCACTGACGCTGAAGCTCGAAGGTGCGGGTATCGAACAGGATTAGATACCCTAGTAGTC
>LST401_8853
CCTACGGGTGGCAGCAGTGGGGAATATTGGGCAATGGAGGCAACTCTGACCCAGCAATGCCGCGTGAGTGATGAAGGTCTTTTGATTGTAAAGCTCTTTTCTTGGGAACGAAGATCTGACGGTACCCAAGGAATAAGCCCCGGCTAACTACGTGCCAGCAGCCGCGGTAATACGTAGGGGGCAAGCGTTGTCCGGAATGACTGGGCGTAAAGGGTGTGTAGGCGGTTAGGTAAGTTAGATGTGTAATACCCAGGGCTTAACTCGGGTGCTGCATCTAAAACTGCCTGACTTGAGTGCTGGAGAGGATAGTGGAATTCCTAGTGTAGCGGTGGAATGCGTAGATATTAGGAGGAACATCAGTGGCGAAGGCGACTATCTGGACAGTAACTGACGCTGAGGCACGAAAGCGTGGGGAGCAAACAGGATTAGATACCCTAGTAGTC
>LST401_11045
CCTACGGGAGGCAGCAGTGAGGAATATTGGTCAATGGGCGGAAGCCTGAACCAGCCAAGTAGCGTGAAGGAAGACGGCCTTTAGGGTTGTAAACTGCTTTTATGCGGGAATAAAGTTCTCCAAGTGTGGAGATTTGCATGTACCGCATGAATAAGGACAGGCTAATTCCGTGCCAGCAGCCGCGGTAATACGGAAGGTCCGGGCGTTATCCGGAATTATTGGGTTTAAAGGGAGCGTAGACCGGCTGGTAAGTCAGTTGTGAAAACCTGGGTCTCAACCTGCGGATTGCAATTGAAACTGCAGACCTTGAGTGCTCGCAAGGATGCTGGAATTCGTTGTGTAGCGGTGAAATGCTTAGATATCACGAAGAACTCCGATCGCGAAGGCAGGTGTCCGGCGCGTCACTGACGCTGAGGCTCGAAAGTGCGGGTATCAAACAGGATTAGATACCCCTGTAGTC
>LST401_17630
CCTACGGGAGGCAGCAGTGGGGAATCTTCCGCAATGGGCGAAAGCCTGACGGAGCAACGCCGCGTGAACGATGAAGGTCTTAGGATCGTAAAGTTCTGTTGTTAGGGACGAAGGGTAAGAATAATAATACGGTTTTTATTTGACGGTACCTAACGAGGAAGCCACGGCTAACTACGTGCCAGCAGCCGCGGTAATACGTAGGCGGCAAGCGTTGTCCGGAATTATTGGGCGTAAAGGGAGCGCAGGCGGGAAACTAAGCGGATCTTAAAAGTGCGGGGCTCAACCCCGTGATGGGGTCCGAACTGGTTTTCTTGAGTGCAGGAGAGGAAAGCGGAATTCCCAGTGTAGCGGTGAAATGCGTAGATATTGGGAAGAACACCAGTGGCGAAGGCGGCTTTCTGGACTGTAACTGACGCTGAGGCTCGAAAGCTAGGGTAGCGAACGGGATTAGATACCCTTGTAGTC
>LST401_15430
CCTACGGGAGGCAGCAGTGAGGGATATTGGTCAATGGGGGAAACCCTGAACCAGCAACGCCGCGTGAGGGATGACGGCCTTCGGGTTGTAAACCTCTGTCCTCTGTGAAGATAATGACGGTAGCAGAGGAGGAAGCTCCGGCTAACTACGTGCCAGCAGCCGCGGTAATACGTAGGGAGCAAGCGTTGTCCGGATTTACTGGGTGTAAAGGGTGCGTAGGCGGTTTGGTAAGTCAGAAGTGAAATCCATGGGCTTAACCCATGAACTGCTTTTGAAACTATCGAACTTGAGTGAAGTAGAGGTAGGCGGAATTCCCGGTGTAGCGGTGAAATGCGTAGAGATCGGGAGGAACACCAGTGGCGAAGGCGGCCTACTGGGCTTTAACTGACGCTGAGGCACGAAAGCATGGGTAGCAAACAGGATTAGATACCCTAGTAGTC
>LST401_24208
CCTACGGGTTGCAGCAGTGAGGAATATTGGTCAATGGGCGCGAGCCTGAACCAGCCAAGTAGCGTGAAGGATGACTGCCCTATGGGTTGTAAACTTCTTTTATACGGGAATAAAGTCCGGCACGTGTGCCGGTTTGCATGTACCGTATGAATAAGGATCGGCTAACTCCGTGCCAGCAGCCGCGGTAATACGGAGGATCCGAGCGTTATCCGGATTTATTGGGTTTAAAGGAAGCGTAGGCGGGTTTTTAAGTCAGTTGTGAAAGTTTGCGGCTCAACCGTACAATTGCAGTTGATACTGGAAGCCTTGAGTGCGGCAGAGGCAGGCGGAATTCGTGGTGTAGCGGTGAAATGCTTAGATATCACGAAGAACTCCGATTGCGAAGGCAGCTTGCTGGACCGTAACTGACGCTGATGATCGAAAGTGCGGGTATCAAACAGGATTAGATACCCCAGTAGTC
>LST401_30794
CCTACGGGGCGCAGCAGTGAGGAATATTGGTCAATGGGCGGAAGCCTGAACCAGCCAAGTAGCGTGCAGGAAGACGGCCTTTAGGGTTGTAAACTGCTTTTATGCGGGAATAAAGTTCTCCACGTGTGGAGATTTGCATGTACCGCATGAATAAGGACCGGCTAATTCCGTGACAGCAGCCGCGGTAACAAGGGGGATGCGAGCGTTATCCGGATTTATTGGGTTTAAAGGGCGCGTAGGCGGGGGATCAAGTCAGCGGTAAAAGCCTGCAGCTTAACTGTAGCACGCCGTTGAAACTGGTTTCCTAGAGTTCGGTCAAGGGAGGCGGAACAGGTGAAGTAGCGGTGAAATGCATAGATATCACGAAGAACTCCGATTGCGAAGGCAGCGCGCTGGGGCGTCACTGACGCTGAAGCTCGAAGGTGCGGGTATCGAACAGGATTAGATACCCGAGTAGTC
>LST401_56
CCTACGGGTGGCAGCAGTGAGGAATATTGGTCAATGGGCGAGAGCCTGAACCAGCCAAGTAGCGTGAAGGATGACTGCCCTACGGGTTGTAAACTTCTTTTATAAGGGAATAAAGTTCTCTACGTGTAGAGTTTTGTATGTACCGTATGAATAAGCATCGGCTAACTCCGTGCCAGCAGCCGCGGTAATACGGAGGATGCGAGCGTTATCCGGATTTATTGGGTTTAAAGGGAGCGTAGACGGCTGTTTAAGTCAGCTGTGAAATGGTGCGGCTCAACCGTAGAACTGCAGTTGATACTGGACGGCTTGAGTGCAGTTGAGGCAGGCGGAATTCGTGGTGTAGCGGTGAAATGCTTAGATATCACGAAGAACCCCGATTGCGAAGGCAGCCTGCTAAGCTGCAACTGACGTTGATGCTCGAAAGTGTGGGTATCAAACAGGATTAGATACCCGTGTAGTC
>LST401_13240
CCTACGGGGTGCAGCAGTAGGGAATATTGCGCAATGGGGGAAACCCTGACGCAGCAACGCCGCGTGGAGGATGACACTTTTCGGAGCGTAAACTCCTTTTCTTAGGGAAGAATTCTGACGGTACCTAAGGAATAAGCACCGGCTAACTCCGTGCCAGCAGCCGCGGTAATACGGAGGGTGCAAGCGTTACTCGGAATCACTGGGCGTAAAGGGCGCGTAGGCGGATTATCAAGTCTCTTGTGAAATCTAATGGCTTAACCATTAAACTGCTTGGGAAACTGATAGTCTAGAGTGAGGGAGAGGCAGATGGAATTGGTGGTGTAGGGGTAAAATCCGTAGATATCACCAAGAATACCCATTGCGAAGGCGATCTGCTGGAACTCAACTGACGCTAAGGCGCGAAAGCGTGGGGAGCAAACAGGATTAGATACCCGAGTAGTC
>LST401_6664
CCTACGGGGGGCAGCAGTGGGGAATATTGCACAATGGGGGAAACCCTGATGCAGCGACGCCGCGTGGAGGAAGAAGGTCTTCGGATTGTAAACTCCTGTTGTTGGGGACAAAGAGGATGGTACCAAACAAGGAAGTGACGGCTAACTACGTGCCAGCAGCCGCGGTAAAACGTAGGTCACAAGCGTTGTCCGGAATTACTGGGTGTAAAGGGAGCGCAGGCGGGTATGCAAGTTGGGAGTGAAATACATGGGCTCAACCCATGAACTGCTCTCAAAACTGTGTATCTTGAGTAGTGCAGAGGTAGGCGGAATTCCCGGTGTAGCGGTGGAATGCGTAGATATCGGGAGGAACACCAGTGGCGAAGGCGGCCTGCTGGGCACCAACTGACGCTGAGGCTCGAAAGTGTGGGTAGCAAACAGGATTAGATACCCGTGTAGTC
>LST401_2268
CCTACGGGCTGCAGCAGTGGGGAATATTGCACAATGGGGGAAACCCTGATGCAGCGACGCCGCGTGAGTGAAGAAGTATTTCGGTATGTAAAGCTCTATCAGCAGGGAAGAGAATGACGGTACCTGACTAAGAAGCCCCGGCTAACTACGTGCCAGCAGCCGCGGTAATACGTAGGGGGCAAGCGTTATCCGGATTTACTGGGTGTAAAGGGAGCGTAGACGGCTGGACAAGTCTGAAGTGAAAGCCCAGGGCTCAACCCTGGGACTGCTTTGGAAACTGCCCGGCTAGAGTGCTGGAGAGGTAAGTGGNATNCCTAGTGTAGCGGTGANATGCGTAGATATTAGGAGGAACACCAGTGGCGAAGGCGGCTTACTGGACAGTAACTGACGTTGAGGCTCGAAAGCGTGGGGAGCAAACAGGATTAGATACCCTCGTAGTC
>LST401_11046
CCTACGGGAGGCAGCAGGCGCGAAACCTCCGCAATGTGAGAAATCGCGACGGGGGGATCCCAAGTGCCATTCTTAACGGGATGGCTTTTCATTAGTGTAAAGAGCTTTTGGAATAAGAGCTGGGCAAGACCGGTGCCAGCCGCCGCGGTAACACCGGCAGCTCTAGTGGTAGCAGTTTTTATTGGGCCTAAAGCGTCCGTAGCCGGTTTATTAAGTCTCTGGTGAAATCCTGTAGCTTAACTGTGGGAATTGCTGGAGATACTAGTAGACTTGAGATCGGGAGAGGTTAGAGGTACTCCCAGGGTAGAGGTGAAATTCTGTAATCCTGGGAGGACCGCCTGTGGCGAAGGCGTCTAGCTGGAACGATTCTGACGGTGAGGGACGAAAGCTAGGGGCGCGAACCGGATTAGATACCCTCGTAGTC
>LST401_28600
CCTACGGGGTGCAGCAGTGGGGAATTTTGGACAATGGGGGCAACCCTGATCCAGCCATGCCGCGTGCGGGAAGAAGGCCTTCGGGTTGTAAACCGCATTTGTCAGGGACGAAAAGGTGCGGGTTAAGAGCTAGCACTGATGACGGTACCTGAAGAATAAGCACCGGCTAACTAAGTGCCAGCAGCCGCGGTAATACGTAGGGTGCGAGCGTTAATCGGAATTACTGGGCGTAAAGCGTGCGCAGGCGGTTGGGTAAGACAGATGTGAAATCCCCGGGCTTAACCTGGGAACTGCATTTGTGACTGTCCGACTGGAGTATGTCAGAGGCGGGTTGAATTCCAAGTGTAGCAGTGAAATGCGTAGATATTTGGAAGAACACCGATGGCGAAGGCAGCCCCCTGGGGCAAAACTGACGCTCATGCACGAAAGCGTGGGGAGCAAACAGGATTAGATACCCTAGTAGTC
>LST401_8854
CCTACGGGGTGCAGCAGTGAGGAATATTGGTCAATGGGCGAGAGCCTGAACCAGCCAAGTAGCGTGAAGGATGACTGCCCTACGGGTTGTAAACTTCTTTTATAAGGGAATAAAGTTCTCTACGTGTAGAGTTTTGTATGTACCTTATGAATAAGCATCGGCTAACTCCGTGCCAGCAGCCGCGGTAATACGGAGGATGCGAGCGTTATCCGGATTTATTGGGTTTAAAGGGAGCGTAGACGGCCGTTTAAGTCAGCTGTGAAATGGTGCGGCTCAACCGTAGCACTGCAGTTGAAACTGGACGGCTTGAGTGCAGTTGAGGCAGGCGGAATTCGTGGTGTAGCGGTGAAATGCTTAGATATCACGAAGAACCCCGATTGCGAAGGCAGCCTGCTAAGCTGCAACTGACGTTGATGCTCGAAAGTGTGGGTATCAAACAGGATTAGATACCCCCGTAGTC
>LST401_4468
CCTACGGGCCGCAGCAGTGAGGAATATTGGTCAATGGACGGGAGTCTGAACCAGCCAAGTCGCGTGAAGGATGACGGCCCTACGGGTTGTAAACTTCTTTAGTGCGGGAACAAATAAAGGCACGCGTGCCATGTTGAGTGTACCGCAAGAATAAGCATCGGCTAACTCCGTGCCAGCAGCCGCGGTAATACGGAGGATGCGAGCGTTATCCGGATTTATTGGGTTTAAAGGGTGCGCAGGCTGTCGTGCAAGTCAGCGGTCAAATGTCGGGGCTCAACCCCGGCCTGCCGTTGAAACTGCATGGCTGGCGTGAGTGTGAGGTAGGCGGAATGCGTTGTGTAGCGGTGAAATGCATAGATATGACGCAGAACTCCGATTGCGAAGGCAGCTTACCAACACTTTACGGACGCTGAGGCACGAAAGCGTGGGTATCGAACAGGATTAGATACCCCAGTAGTC
>LST401_26417
CCTACGGGGGGCAGCAGTGAGGAATATTGGTCAATGGGCGTAAGCCTGAACCAGCCAAGTAGCGTGAGGGACGACGGCCCTATGGGTTGTAAACCTCTTTTGTACGGGGATAAAGTGTGGGACGCGTCCCATATTGCAGGTACCGTACGAATAAGGACCGGCTAATTCCGTGCCAGCAGCCGCGGTAATACGGAAGGTCCGGGCGTTATCCGGATTCATTGGGTTTAAAGGGAGCGCAGGCCGCCTTTTAAGCGTGCCGTGAAATGCCGTGGCTCAACCATGGCACTGCGGCGCGAACTGGAGGGCTTGAGTGCGCGTAAGGCAGGCGGAACTCGTGGTGTAGCGGTGAAATGCTTAGATATCACGAAGAACTCCGATTGCGAAGGCAGCTTGCCGCAGCGCAACTGACGCTGAGGCTCGAAAGCGCGGGGAGCGAACAGGATTAGATACCCTTGTAGTC
>LST401_22018
CCTACGGGGTGCAGCAGTGGGGAATATTGCACAATGGGGGAAACCCTGATGCAGCGACGCCGCGTGAGCGAAGAAGTATCTCGGTATGTAAAGCTCTATCAGCAGGGAAGAAAATGACGGTACCTGACTAAGAAGCCCCGGCTAACTACGTGCCAGCAGCCGCGGTAATACGTAGGGGGCAAGCGTTATCCGGATTTACTGGGTGTAAAGGGAGCGTAGACGGTAATGCAAGTCTGGAGTGAAAACCCGGGGCTCAACCCCGGGACTGCTTTGGAAACTGTATAACTGGAGTGCCGGAGAGGTAAGCGGAATTCCTAGTGTAGCGGTGAAATGCGTAGATATTAGGAGGAACACCAGTGGCGAAGGCGGCTTACTGGACGGTAACTGACGTTGAGGCTCGAAAGCGTGGGGAGCAAACAGGATTAGATACCCGCGTAGTC
>LST401_24209
CTACGGGACGCAGCAGTAGGGAATATTGCGCAATGGGGGAAACCCTGACGCAGCAACGCCGCGTGGAGGATGACACTTTTCGGAGCGTAAACTCCTTTTCTTAGGGAAGAATTCTGACGGTACCTAAGGAATAAGCACCGGCTAACTCCGTGCCAGCAGCCGCGGTAATACGGAGGGTGCAAGCGTTACTCGGAATCACTGGGCGTAAAGGGCGCGTAGGCGGATTATCAAGTCTCTTGTGAAATCTAATGGCTTAACCATTAAACTGCTTGGGAAACTGATAGTCTAGAGTGAGGGAGAGGCAGATGTAATTGGTGGTGTAGGGGTAAAATCCGTAGATATCACCAAGAATACCCATTGCGAAGGCGATCTGCTGGAACTCAACTGACGCTAAGGCGCGAAAGCGTGGGGAGCAAACAGGATTAGCTACCCTAGTAGTC
>LST401_15431
CCTACGGGGTGCAGCAGTAGGGAATTTTCGTCAATGGGGGGAACCCTGAACGAGCAACGCCGCGTGCGGGATGGAGGCCTTCGGGTCGTGAACCGCTTTCAGCAGGGACGAGTCTGACGGTACCTGCAGAAGAAGCCCCAGCTAACTACGTGCCAGCAGCCGCGGTAATACGTAGGGGGCGAGCGTTATCCGGATTCATTGGGCGTAAAGCGCGCGTAGGCGGCCGCGCAGGCGGGGGGTCAAATCCCGGGGCTCAACCCCGGGCCGCCCCCCGAACCGCGCGGCTTGGGTCCGGCAGGGGAGGGTGGAACGCCCGGTGTAGCGGTGGAATGCGCAGATATCGGGCGGAACACCGGTGGCGAAGGCGGCCCTCTGGGCCGGCACCGACGCTGAGGCGCGAGAGCTAGGGGAGCGAACAGGATTAGATACCCGCGTAGTC
>LST401_6665
CCTAGGGTTGCAGCAGTGAGGAATATTGGTCAATGGACGCAAGTCTGAACCAGCCATGCCGCGTGCAGGAAGACGGCTCTATGAGTTGTAAACTGCTTTTGTACGAGGGTAAACCCGGGTACGCGTACCCGGCTGAAAGTATCGTACGAATAAGGATCGGCTAACTCCGTGCCAGCAGCCGCGGTAATACGGAGGATCCAAGCGTTATCCGGATTTATTGGGTTTAAAGGGTGCGTAGGCGGTTTGATAAGTTAGAGGTGAAATCCCGGGGCTTAACTCCGGAATTGCCTCTGATACTGTTGGACTAGAGAGTAGTTGCGGTAGGCGGAATGTATGGTGTAGCGGTGAAATGCTTAGAGATCATACAGAACACCGATTGCGAAGGCAGCTTACCAAACTATATCTGACGTTGAGGCACGAAAGCGTGGGGAGCAAACAGGATTAGATACCCTGGTAGTC
>LST401_2269
CCTACGGGGCGCAGCAGTGAGGAATATTGGTCAATGGACGGGAGTCTGAACCAGCCAAGTCGCGTGAAGGATGACGGCCCTACGGGTTGTAAACTTCTTTAGTGCGGGAACAAATAAAGGCACGCGTGCCATGTTGAGTGTACCGCAAGAATAAGCATCGGCTAACTCCGTGCCAGCAGCCGCGGTAATACGGAGGATGCGAGCGTTATCCGGATTTATTGGGTTTAAAGGGTGCGCAGGCTGTCGTGCAAGTCAGCGGTCAAATGTCGGGGCTCAACCCCGGCCTGCCGTTGAAACTGCATGGCTGGCGTGAGTGTGAGGTAGGCGGNATNCGTTGTGTAGCGGTGANATGCATAGATATGACGCAGAACTCCGATTGCGAAGGCAGCTTACCAACACTGTACGGACGCTGAGGCACGAAAGCGTGGGTATCGAACAGGATTAGATACCCCAGTAGTC
>LST401_13241
CCTACGGGGGGCAGCAGTGAGGAATATTGGTCAATGGGCGAGAGCCTGAACCAGCCAAGTAGCGTGAAGGATGACTGCCCTACGGGTTGTAAACTTCTTTTATAAGGGAATAAAGTTCTCTACGTGTAGAGTTTTGTATGTACCTTATGAATAAGCATCGGCTAACTCCGTGCCAGCAGCCGCGGTAATACGGAGGATGCGAGCGTTATCCGGATTTATTGGGTTTAAAGGGAGCGTAGACGGCCGTTTAAGTCAGCTGTGAAATGGTGCGGCTCAACCGTAGCACTGCAGTTGAAACTGGACGGCTTGAGTGCAGTTGAGGCAGGCGGAATTCGTGGTGTAGCGGTGAAATGCTTAGATATCACGAAGAACCCCGATTGCGAAGGCAGCCTGCTAAGCTGCAACTGACGTTGAGGCTCGAAAGTGTGGGTATCAAACAGGATTAGATACCCTGGTAGTC
>LST401_57
CCTACGGGGGGCAGCAGTGGGGAATATTGGGCAATGGGCGAAAGCCTGACCCAGCAACGCCGCGTGAAGGAAGAAGGCTTTCGGGTTGTAAACTTCTTTTATCAGGGACGAAGTAGTGACGGTACCTGATGAATAAGCTCCGGCTAACTACGTGCCAGCAGCCGCGGTAATACGTAGGGAGCAAGCGTTGTCCGGATTTACTGGGTGTAAAGGGCGCGTAGGCGGGGAAGCAAGTCAGGTGTGAAATCTATGGGCTCAACCCATAAACTGCACTTGAAACTGTTTTTCTTGAGTGATGGAGAGGCAAGCGGAATTCCTAGTGTAGCGGTGAAATGCGTAGATATTAGGAGGAACACCAGTGGCGAAGGCGGCTTGCTGGACGACAACTGACGCTGAGGCGCGAAAGCGTGGGGAGCAAACAGGATTAGATACCCGAGTAGTC
>LST401_11047
CCTACGGGTTGCAGCAGTAGGGAATATTGCGCAATGGGGGAAACCCTGACGCAGCAACGCCGCGTGGAGGATGACACTTTTCGGAGCGTAAACTCCTTTTCTTAGGGAAGAATTCTGACGGTACCTAAGGAATAAGCACCGGCTAACTCCGTGCCAGCAGCCGCGGTAATACGGAGGGTGCAAGCGTTACTCGGAATCACTGGGCGTAAAGGGCGCGTAGGCGGATTATCAAGTCTCTTGTGAAATCTAATGGCTTAACCATTAAACTGCTTGGGAAACTGATAGTCTAGAGTGAGGGAGAGGCAGATGGAATTGGTGGTGTAGGGGTAAAATCCGTAGATATCACCAAGAATACCCATTGCGAAGGCGATCTGCTGGAACTCAACTGACGCTAAGGCGCGAAAGCGTGGGGAGCAAACAGGATTAGATACCCCAGTAGTC
>LST401_30795
CCTACGGGATGCAGCAGTGGGGAATCTTCCGCAATGGGCGAAAGCCTGACGGAGCAACGCCGCGTGAACGATGAAGGTCTTAGGATCGTAAAGTTCTGTTGTTAGGGACGAAGGGTAAGAATAATAATACGGTTTTGATTTGACGGTACCTAACGAGGAAGCCACGGCTAACTACGTGCCAGCAGCCGCGGTAATACGTAGGCGGCAAGCGTTGTCCGGAATTATTGGGCGTAAAGGGAGCGCAGGCGGGAAACTAAGCGGATCTTAAAAGTGCGGGGCTCAACCCCGTGATGGGGTCCGAACTGGTTTTCTTGAGTGCAGGAGAGGAAAGCGGAATTCCAAGTGTAGCGGTGAAATGCGTAGATATATGGAGGAACACCAGTGGCGAAGGCGGCCGGCTGGACATTAACTGACGCTGAGGCGCGAAAGCGTGGGGAGCAAACAGGATTAGATACCCTGGTAGTC
>LST401_32992
CCTACGGGTTGCAGCAGTGGGGAATATTGCGCAATGGGGGGAACCCTGACGCAGCCATGCCGCGTGAATGAAGAAGGCCTTCGGGTTGTAAAGTTCTTTCGGTGGTGAGGAAGGTTAGGATGTTAATAGCATACTGATTTGACGTTAGCCACAGAAGAAGCACCGGCTAACTCCGTGCCAGCAGCCGCGGTAATACGGAGGGTGCGAGCGTTAATCGGAATAACTGGGCGTAAAGGGCACGCAGGCGGGACGTGAAGTGAGATGTGAAAGCCCCGGGCTTAACCTGGGAATTGCATTTCATACTGGCGTACTAGAGTACTTTAGGGAGGGGTAGAATGCCACGTGTAGCGGTGAAATGCGTAGAGATGTGGAGGAATACCGAAGGCGAAGGCAGCCCCTTGGGAAGATACTGACGCTCAGGTGCGAAAGCGTGGGGAGCAAACAGGATTAGATACCCTAGTAGTC
>LST401_19825
CCTACGGGATGCAGCAGTGAGGAATATTGGTCAATGGGCGTAAGCCTGAACCAGCCAAGTAGCGTGAGGGACGACGGCCCTATGGGTTGTAAACCTCTTTTGTACGGGGATAAAGTGTGGGACGTGTCCCATATTGCAGGTACCGTACGAATAAGGACCGGCTAATTCCGTGCCAGCAGCCGCGGTAATACGGAAGGTCCGGGCGTTATCCGGATTCATTGGGTTTAAAGGGAGCGCAGGCCGCCTTTTAAGCGTGCCGTGAAATGCCGTGGCTCAACCATGGCACTGCGGCGCGAACTGGAGGGCTTGAGTGCGCGGAAGGCAGGCGGAACTCGTGGTGTAGCGGTGAAATGCTTAGATATCGGGAGGAACACCAGTGGCGAAGGCGGCCTACTGGGCACCAACTGACGCTGAGGCTCGAAAGTGTGGGTAGCAAACAGGATTAGATACCCTCGTAGTC
>LST401_4469
CCTACGGGATGCAGCAGTGGGGAATCTTCCGCAATGGGCGAAAGCCTGACGGAGCAACGCCGCGTGAGTGAAGAAGGTCTTCGGATTGTAAAGCTCTGTTGTACATGACGAATGTGCGGGATGTGAATAATGTTCCGTAATGACGGTAGTGTACGAGGAAGCCACGGCTAACTACGTGCCAGCAGCCGCGGTAATACGTAGGTGGCAAGCGTTGTCCGGAATTATTGGGCGTAAAGAGCATGTAGGCGGCCTATTAAGTCGGGCGTGAAAATGCGGGGCTCAACCCCGTATGGCGCCCGATACTGGTGGGCTTGAGTGCAGGAGAGGAAAGGGGAATTCCCAGTGTAGCGGTGAAATGCGTAGATATTGGGAGGAACACCAGTGGCGAAGGCGCATTTCTGGACTGTGTCTGACGCTGAGATGCGAAAGCCAGGGGAGCGAACGGGATTAGATACCCTTGTAGTC
>LST401_6666
CCTACGGGCCGCAGCAGTGAGGAATATTGGTCAATGGTCGAGAGACTGAACCAGCCAAGTCGCGTGAGGGAAGAATGGTCCATGGCCTGTAAACCTCTTTTGACGGGGACGAATAAAGGGAACGTGTTCCCTCTTGCCGGTACCCGTCGAATAAGCATCGGCTAACTCCGTGCCAGCAGCCGCGGTAACACGGGGGATGCGAGCGTTATCCGGATTTATTGGGTTTAAAGGGCGCGTAGGCGGGGGATCAAGTCAGCGGTAAAAGCCTGCAGCTTAACTGTAGCACGCCGTTGAAACTGGTTTCCTAGAGTTCGGTCAAGGGAGGCGGAACAGGTGAAGTAGCGGTGAAATGCATAGATATCACCTGGAACCCCGATAGCGAAGGCAGCTTCCCGGCCCGATACTGACGCTGAAGCGCGAAAGCGTGGGTAGCGAACAGGATTAGATACCCGTGTATC
>LST401_8855
CCTACGGGTCGCAGCAGTGGGGAATATTGGGCAATGGGCGAAAGCCTGACCCAGCAACGCCGCGTGAGGGAAGAAGGTTTTCGGATTGTAAACCTCTGTCCTCAGGGACGAAGGACGTGACGGTACCTGAGGAGGAAGCCCCGGCTAACTACGTGCCAGCAGCCGCGGTAATACGTAGGGGGCGAGCGTTGTCCGGAATGACTGGGCGTAAAGGGCGCGTAGGCGGCTGTGTAAGTCTGGAGTGAAAGTCCTGCTTTTAAGGTGGGAATTGCTTTGGAGACTGCATGGCTTGAGTGCGGAAGAGGCAAGTGGAATTCCCAGTGTAGCGGTGAAATGCGTAGAGATTGGGAAGAACACCAGTGGCGAAGGCGACTTGCTGGGCCGTAACTGACGCTGAGGCGCGAAAGCGTGGGGAGCGAACAGGATTAGATACCCTGGTAGTC
>LST401_24210
CCTACGGGATGCAGCAGTGAGGAATATTCCGCAATGGGCGAAAGCCTGACGGAGCAATGCCGCGTGAACGAAGAAGGTCCTCTGGATTGTAAAGTTCTTTAGTCAGGGACGAAAAAAATGACGGTACCTGAAGAATAAGCCCCGGCTAACTACGTGCCAGCAGCCGCGGTAATACGTAGGGGGCAAGCGTTGTCCGGAATGACTGGGCGTAAAGGGTGTGTAGGCGGTTTGTCAAGTTAGGAGTGAAATACCCGGGCTTAACTCGGGTGCTGCTTTTAAGACTGGCAGACTTGAGTGCAGGAGAGGCTATCGGAATTCCTAGTGTAGCGGTAGAATGCGTAGATATTAGGAAGAACACCGGAGGCGAAGGCGGATCGCTGGCCTGTAACTGACGCTGAGACACGAAAGTGTGGGGAGCAAACAGGATTAGATACCCGTGTAGTC
>LST401_2270
CCTACGGGAGGCAGCAGTAGGGAATATTGCGCAATGGGGGAAACCCTGACGCAGCAACGCCGCGTGGAGGATGACACTTTTCGGAGCGTAAACTCCTTTTCTTAGGGAAGAATTCTGACGGTACCTAAGGAATAAGCACCGGCTAACTCCGTGCCAGCAGCCGCGGTAATACGGAGGGTGCAAGCGTTACTCGGAATCACTGGGCGTAAAGGGCGCGTAGGCGGATTATCAAGTCTCTTGTGAAATCTAATGGCTTAACCATTAAACTGCTTGGGAAACTGATAGTCTAGAGTGAGGGAGAGGCAGATGGNATNGGTGGTGTAGGGGTAANATCCGTAGATATCACCAAGAATACCCATTGCGAAGGCGATCTGCTGGAACTCAACTGACGCTAAGGCGCGAAAGCGTGGGGAGCAAACAGGATTAGATACCCTCGTAGTC
>LST401_22019
CCTACGGGGGGCAGCAGTGGGGAATATTGGGCAATGGGCGCAAGCCTGACCCAGCAACGCCGCGTGAAGGAAGAAGGCTTTCGGGTTGTAAACTTCTTTTGTCAGGGAACAGTAGAAGAGGGTACCTGACGAATAAGCTCCGGCTAACTACGTGCCAGCAGCCGCGGTAATACGTAGGGAGCGAGCGTTGTCCGGATTTACTGGGTGTAAAGGGCGTGTAGGCGGGATTACAAGTCAGATGTGAAATTCCGGGGCTCAACCCCGGAACTGCATTTGAAACTGTAGTTCTTGAGTACTGGAGAGGCAGGCGGAATTCCTAGTGTAGCGGTGAAATGCGTAGATATTAGGAGGAACACCAGTGGCGAAGGCGGCCTGCTGGACAGCAACTGACGCTGAGGCGCGAAAGCGTGGGGAGCAAACAGGATTAGATACCCTAGTAGTC
>LST401_30796
CCTACGGGTGGCAGCAGTGAGGAATATTGGTCAATGGGCGTAAGCCTGAACCAGCCAAGTAGCGTGAGGGACGACGGCCCTATGGGTTGTAAACCTCTTTTGTACGGGGATAAAGTGTGGGACGCGTCCCATATTGCAGGTACCGTACGAATAAGGACCGGCTAATTCCGTGCCAGCAGCCGCGGTAATACGGAAGGTCCGGGCGTTATCCGGATTCATTGGGTTTAAAGGGAGCGCAGGCCGCCTTTTAAGCGTGCCGTGAAATGCCGTGGCTCAACCATGGCACTGCGGCGCGAACTGGAGGGCTTGAGTGCGCGGAAGGCAGGCGGAACTCGTGGTGTAGCGGTGAAATGCTTAGATATCACGAAGAACTCCGATTGCGAAGGCAGCCTGCCGCAGCGCAACTGACGCTGAGGCTCGAAAGCGCGGGTATCGAACAGGATTAGATACCCCCGTAGTC
>LST401_58
CCTACGGGGCGCAGCAGTGGGGAATCTTCCGCAATGGGCGAAAGCCTGACGGAGCAACGCCGCGTGAACGATGAAGGTCTTAGGATCGTAAAGTTCTGTTGTTAGGGACGAAGGGTAAGAATCATAATACGGTTTTTATTTGACGGTACCTAACGAGGAAGCCACGGCTAACTACGTGCCAGCAGCCGCGGTAATACGTAGGCGGCAAGCGTTGTCCGGAATTATTGGGCGTAAAGGGAGCGCAGGCGGGAAACTAAGCGGATCTTAAAAGTGCGGGGCTCAACCCCGTGATGGGGTCCGAACTGGTTTTCTTGAGTGCAGGAGAGGAAAGCGGAATTCCCAGTGTAGCGGTGAAATGCGTAGATATTGGGAAGAACACCAGTGGCGAAGGCGGCTTTCTGGACTGTAACTGACGCTGAGGCTCGAAAGCTAGGGTAGCGAACGGGATTAGATACCCCCGTAGTC
>LST401_32993
CCTACGGGCGGCAGCAGTGGGGAATATTGCACAATGGGGGAAACCCTGATGCAGCGACGCCGCGTGAGTGAAGAAGTATTTCGGTATGTAAAGCTCTATCAGCAGGGAAGAGAATGACGGTACCTGACTAAGAAGCCCCGGCTAACTACGTGCCAGCAGCCGCGGTAATACGTAGGGGGCAAGCGTTAGCCGGATTTACTGGGTGTAAAGGGAGCGTAGACGGCATAGCAAGTCTGAAGTGAAATACCCGGGCTCAACCCGGGAGCTGCTTTGGAAACTGTTAGGCTGGAGTGCTGGAGAGGCAAGCGGAATTCCTAGTGTAGCGGTGAAATGCGTAGATATTAGGAGGAACACCAGTGGCGAAGGCGGCTTGCTGGACAGTAACTGACGTTGAGGCTCGAAAGCGTGGGGAGCAAACAGGATTAGATACCCGAGTAGTC
>LST401_26419
CCTACGGGTGGCAGCAGTGGGGAATATTGCACAATGGGGGAAACCCTGATGCAGCGACGCCGCGTGGAGGAAGAAGGTCTTCGGATTGTAAACTCCTGTTGTTGGGGAAAAGAAGGATGGTACCCAACAAGGAAGTAACGGCTAACTACGTGCCAGCAGCCGCGGTAAAACGTAGGTCACGAGCGTTGTCCGGAATTACTGGGTGTAAAGGGAGCGCAGGCGGGTATGCAAGTTGGGAGTGAAATGCATGGGCTCAACCCATGAACTGCTCTCAAAACTGTGTATCTTGAGTAGTGCATAGGTAGGCGGAATTCCCGGTGTAGCGGTGGAATGCGTAGATATCGGGAGGAACACCAGTGGCGAAGGCGGCCTACTGGGCACCAACTGACGCTGAGGCTCGAAAGTGTGGGTAGCAAACAGGATTAGATACCCTCGTAGTC
>LST401_8856
CCTACGGGTGGCAGCAGTGAGGAATATTGGTCAATGGGCGCGAGCCTGAACCAGCCAAGTAGCGTGAAGGATGACTGCCCTATGGGTTGTAAACTTCTTTTATACGGGAATAAAGTCCGGCACGTGTGCCGGTTTGCATGTACCGTATGAATAAGGATCGGCTAACTCCGTGCCAGCAGCCGCGGTAATACGGAGGATCCGAGCGTTATCCGGATTTATTGGGTTTAAAGGGAGCGTAGGCGGGTTTTTAAGTCAGTTGTGAAAGTTTGCGGCTCAACCGTAAAATTGCAGTTGATACTGGAAGCCTTGAGTGCGGCAGAGGCAGGCGGAATTCGTGGTGTAGCGGTGAAATGCTTAGATATCACGAAGAACTCCGATTGCGAAGGCAGCTTGCTGGACCGTAACTGACGCTGATGCTCGAAAGTGCGGGTATCAAACAGGATTAGATACCCGTGTAGTC
>LST401_6667
CCTACGGGGTGCAGCAGTGGGGAATATTGCACAATGGGGGAAACCCTGATGCAGCGACGCCGCGTGCGTGAAGAAGTATTTCGGTATGTAAAGCTCTATCAGCAGGGAAGATAATGACGGTACCTGACTAAGTAGCCCCGGCTAACTACGTGCCAGCAGCCGCGGTAACATGTAGGGGGCAAGCGTTATCCGGATTTACTGGGTGTAAAGGGAGCGTAGACGGCGAAGCAAGTCTGAAGTGAAAACCCAGGGCTCAACCCTTGGACTGCTTTGGAAACTGTTTTGCTAGAGTGCTGAAAAAGTAAGTGGAATTCGTAGTGTAGCGGTGAAATGCGTAGATATTAGGAGGAACACCAGTGGCGAAGGCGGCTTGCTGGACTGTAACTGACACTGAGGCTCGAAAGCGTGGGTAGCAAACAGGATTAGATACCCGAGTAGTC
>LST401_2271
CCTACGGGTTGCAGCAGTGAGGAATATTGGTCAATGGGCGTGAGCCTGAACCAGCCAAGTAGCGTGGAGGAAGACGGCCCTACGGGTTGTAAACTCCTTTTGTACGGGAATAACGGCGTCCACGTGTGGGCGTGTGCATGTACCGTACGAATAAGCATCGGCTAACTCCGTGCCAGCAGCCGCGGTAATACGGAGGATGCGAGCGTTATCCGGATTTATTGGGTTTAAAGGGAGCGTAGATGGGCTGTTAAGTCAGTTGTGAAAGTCAGCGGCTCAACCGTTGAACTGCAATTGAAACTGGGAGCCTTGAGTGCGTTTGCGGTGGATGGNATNCGTGGTGTAGCGGTGANATGCTTAGATATCACGAAGAACTCCGATTGCGAAGGCAGTCCACCAAGCCGCAACTGACATTGAAGCTCGAAAGCGTGGGTATCAAACAGGATTAGATACCCTAGTAGTC
>LST401_30797
CCTACGGGTTGCAGCAGTAGGGAATATTTCGCAATGGGGGAAACCCTGACGCAGCAACGCCGCGTGGAGGATGACACTTTTCGGATCGTAAACTCCTTTTCTTATGGAAGAATTCTGACGGTACCTAAGGAATAAGCACTGGCTAACTCCGTGCCAGCAGCCGCGGTAATACGGAGGGTGCAAGCGTTACTCGGAATCACTGGGCGTAAGGGGCGCGTAGGCGGACTATCAAGTCTCTTGTGAAATCTAATGGCTTAACCATTAAACTGCTTGGGAAACTGATAGTCTAGCGTGAGGTAGAGGCAGATGGAATTGGTGGTGTAGGGGTAAAATCCGTAGATATCACCAAGAATACACATTGCGAAGGCGATCCGCTGGAACTCAACTGACGCTAAGGCGCGAAAGCGTGGGGAGCAAACAGGATTAGATACCCCAGTAGTC
>LST401_15433
CCTACGGGCGGCAGCAGTGGGGAATCTTCCGCAATGGGCGAAAGCCTGACGGAGCAACGCCGCGTGAACGATGAAGGTCTTAGGATCGTAAAGTTCTGTTGTTAGGGACGAAGGGTAAGAATCATAATACGGTTTTTATTTGACGGTACCTAACGAGGAAGCCACGGCTAACTACGTGCCAGCAGCCGCGGTAATACGTAGGCGGCAAGCGTTGTCCGGAATTATTGGGCGTAAAGGGAGCGCAGGCGGGAAACTAAGCGGATCTTAAAAGTGCGGGGCTCAACCCCGTGAGGGGGTCCGAACTGGTTTTCTTGAGTGCAGGAGAGGAAAGTGGAATTCCCAGTGTAGCGGTGAAATGCGTAGATATTGGGAAGAACACCAGTGGCGAAGGCGGCTTTCTGGACTGTAACTGACGCTGAGGCTCGAAAGCTAGGGTAGCGAACGGGATTAGATACCCTTGTAGTC
>LST401_11049
CCTACGGGTTGCAGCAGTGGGGGATATTGCACAATGGGGGAAACCCTGATGCAGCAACGCCGCGTGAAGGAAGAAGGTCTTCGGATTGTAAACTTTTGTCCTCAGTGAAGATAATGACGGTAGCTGAGGAGGAAGCTCCGGCTAACTACGTGCCAGCAGCCGCGGTAATACGTAGGGAGCGAGCGTTGTCCGGATTTACTGGGTGTAAAGGGTGCGTAGGCGGACTGGCAAGTCAGTGGTGAAAACTATGGGCTTAACCCATAGACTGCCATTGAAACTGTTGGTCTTGAGTGAAGTAGAGGCAGGCGGAATTCCCGGTGTAGCGGTGAAATGCTTAGAGATCGGGAGGAACACCAGTTGCGAAGGCGGCCTGCTGGGCTTTAACTGACGCTGAGGCACGAAAGTGTGGGTAGCAAACAGGATTAGATACCCTAGTAGTC
>LST401_24211
CCTACGGGATGCAGCAGTGGGGAATATTGCGCAATGGGCGAAAGCCTGACGCAGCGACGCCGCGTGAGGGATGAAGGTCTTCGGATCGTAAACCTCTGTCAGAAGGGAAGAACGTACTGTGTGCTAATCAGCGCAGTAGTGACGGTACCTTCAAAGGAAGCACCGGCTAACTCCGTGCCAGCAGCCGCGGTAATACGGAGGGTGCAAGCGTTAATCGGAATCACTGGGCGTAAAGCGCACGTAGGCTGTCGTGTAAGTCAGGGGTGAAAGCCCACGGCTCAACCGTGGAATTGCCCTTGATACTGCATGACTGGACTCCGGGAGAGGGTGGCGGAATTCCAGGTGTAGGAGTGAAATCCGTAGATATCTGGAGGAACATCAGTGGCGAAGGCGGCCACCTGGACCGGTATTGACGCTGAGGTGCGAAAGCGTGGGTAGCAAACAGGATTAGATAGCCTTGTAGTC
>LST401_13243
CCTACGGGAGGCAGCAGTGAGGAATATTGGTCAATGGGCGAGAGCCTGAACCAGCCAAGTAGCGTGAAGGATGACTGCCCTATGGGTTGTAAACTTCTTTTATACGGGAATAACACGCGGCACGTGTGCCGCTCTGCATGTACCGTATGAATAAGCATCGGCTAACTCCGTGCCAGCAGCCGCGGTAATACGGAGGATGCGAGCGTTATCCGGATTTATTGGGTTTAAAGGGAGCGTAGACGGGTCCTTAAGTCAGTTGTGAAAGTTTGCGGCTCAACCGTAAAATTGCAGTTGATACTGGGGACCTTGAGTGCGGCAGAGGCAGGCGGAATTCGTGGTGTAGCGGTGAAATGCTTAGATATCACGAAGAACTCCGATTGCGAAGGCAGCTTGCTGGACCGTAACTGACGTTGATGCTCGAAAGTGCGGGTATCAAACAGGATTAGATACCCTGGTAGTC
>LST401_59
CCTACGGGGTGCAGCAGTGAGGAATATTGGTCAATGGGCGATAGCCTGAACCAGCCAAGTCGCGTGAGGGATGAAGGCCCTACGGGTCGTAAACCTCTTTTATAAGGGAATAAAGTTCGCCACGTGTGGTGTTTTGTATGTACCTTATGAATAAGCATCGGCTAACTCCGTGCCAGCAGCCGCGGTAATACGGAGGATGCGAGCGTTATCCGGATTTATTGGGTTTAAAGGGTGCGTAGGTGGCCCCGTCAGTCAGTGGTGAAAGTCCGTGGCTCAACCATGGAATCGCCATTGAAACCACGGGGCTTGAGTATGATTGAGGTAGGCGGAATGCGTGGTGTAGCGGTGAAATGCATAGATATCACGCAGAACTCCGATTGCGAAGGCAGCTTGCCAAGCCATAACTGACACTGAAGCACGAAAGCGTGGGTATCAAACAGGATTAGATACCCTAGTAGTC
>LST401_22020
CCTACGGGCCGCAGCAGTGGGGAATATTGCACAATGGGGGAAACCCTGATGCAGCGACGCCGCGTGAGCGAAGAAGTATTTCGGTATGTAAAGCTCTATCAGCAGGGAAGAAAATGACGGTACCTGACTAAGAAGCTCCGGCTAAATACGTGCCAGCAGCCGCGGTAATACGTATGGAGCAAGCGTTATCCGGATTTACTGGGTGTAAAGGGAGCGTAGACGGAGGAGCAAGTCTGGTGTGAAAGGCGGGGGCTTAACCCCTGGACTGCATTGGAAACTGTTTTTCTAGAGTTCCGGAGAGGTAAGCGGAATTCCTAGTGTAGCGGTGAAATGCGTAGATATTAGGAGGAACACCAGTGGCGAAGGCGGCTTACTGGACGGTAACTGACGTTGAGGCTCGAAAGCGTGGGGAGCAAACAGGATTAGATACCCTGGTAGTC
>LST401_19827
CCTACGGGACGCAGCAGTAGGGAATATTGCGCAATGGGGGAAACCCTGACGCAGCAACGCCGCGTGGAGGATGACACTTTTCGGAGCGTAAACTCCTTTTCTTAGGGAAGAATTCTGACGGTACCTAAGGAATAAGCACCGGCTAACTCCGTGCCAGCAGCCGCGGTAATACGGAGGGTGCAAGCGTTACTCGGAATCACTGGGCGTAAAGGGCGCGTAGGCGGATTATCAAGTCTCTTGTGAAATCTAATGGCTTAACCATTAAACTGCTTGGGAAACTGATAGTCTAGAGTGAGGGAGAGGCAGATGGAAGTGGTGGTGTAGGGGTAAAATCCGTAGATATCACCAAGAATACCCATTGCGAAGGCGATCTGCTGGAACTCAACTGACGCTAAGGCGCGAAAGCGTGGGGAGCAAACAGGATTAGATACCCGAGTAGTC
>LST401_17634
CCTACGGGGTGCAGCAGTGAGGAATATTGGTCAATGGGCGAGAGCCTGAACCAGCCAAGTAGCGTGAAGGATGAAGGTTCTATGGATTGTAAACTTCTTTTATAAGGGAATAACAGACGCTACGTGTAGCGTTTTGCATGTACCTTATGAATAAGCATCGGCTAACTCCGTGCCAGCAGCCGCGGTAATACGGAGGATGCGAGCGTTATCCGGATTTATTGGGTTTAAAGGGAGCGTAGACGGGATGTTAAGTCAGCTGTGAAAGTTTGGGGCTCAACCTTAAAATTGCAGTTGAAACTGGCGTTCTTGAGTGCGGCAGAGGCAGGCGGAATTCGTGGTGTAGCGGTGAAATGCTTAGATATCACGAAGAACTCCGATTGCGAAGGCAGCTTGCTGGAGCGTAACTGACGTTGATGCTCGAAAGTGTGGGTATCAAACAGGATTAGATACCCGTGTAGTC
>LST401_28603
CCTACGGGTGGCAGCAGTGGGGGATATTGCACAATGGGGGAAACCCTGATGCAGCGACGCCGCGTGAGTGAAGAAGTATTTCGGTATGTAAAGCTCTATCAGCAGGGAAGAGAATGACGGTACCTGAGTAAGAAGCCCCGGCTAACTCCGTGCCAGCAGCCGCGGTAATACGTAGGGGGCAAGCGTTATCCGGATTTACTGGGTGTAAAGGGAGCGTAGACGGCAAAGCAAGTCTGAAGTGAAAGCCCGGGGCTCAACCCCGGGACTGCTTTGGAAACTGTTCTGCTAGAGTGCTGGAGAGGTAAGCGGAATTCCTAGTGTAGCGGTGAAATGCGTAGATATTAGGAGGAACACCAGTGGCGAAGGCTGCTTACTGGACAGTAACTGACGTTGAGGCTCGAAAGCGTGGGGAGCAAACAGGATTAGATACTCCAGTAGTC
>LST401_4471
CCTACGGGGTGCAGCAGTGGGGAATATTGCACAATGGGGGAAACCCTGATGCAGCGACGCCGCGTGGAGGAAGAAGGTCTTCGGATTGTAAACTCCTGTTGTTGGGGAAAAGAAGGATGGTACCCAACAAGGAAGTGACGGCTAACTACGTGCCAGCAGCCGCGGTAAAACGTAGGTCACGAGCGTTGTCCGGAATTACTGGGTGTAAAGGGAGCGCAGGCGGGTATGCAAGTTGGGAGTGAAATGCATGGGCTCAACCCATGAACTGCTCTCAAAACTGTGTATCTTGAGTAGTGCAGAGGTAGGCGGAATTCCCGGTGTAGCGGTGGAATGCGTAGATATCGGGAGGAACACCAGTGGCGAAGGCGGCCTACTGGGCACCAACTGACGCTGAGGCTCGAAAGTGTGGGTAGCAAACAGGATTAGATACCCTTTGTAGTC
>LST401_2272
CCTACGGGCTGCAGCAGTAGGGAATATTGCGCAATGGGGGAAACCCTGACGCAGCAACGCCGCGTGGAGGATGACACTTTTCGGAGCGTAAACTCCTTTTCTTAGGGAAGAATTCTGACGGTACCTAAGGAATAAGCACCGGCTAACTCCGTGCCAGCAGCCGCGGTAATACGGAGGGTGCAAGCGTTACTCGGAATCACTGGGCGTAAAGGGCGCGTAGGCGGATTATCAAGTCTCTTGTGAAATCTAATGGCTTAACCATTAAACTGCTTGGGAAACTGATAGGCTAGAGTGAGGGAGAGGCAGATGGNATNGGTGGTGTAGGGGTAANATCCGTAGATATCAGCAAGAATACCCATTGCGAAGGCGATCTGCTGGAACTCAACTGACGCTAAGGCGCGAAAGCGTGGGGAGCAAACAGGATTAGATACCCTCGTAGTC
>LST401_8857
CCTACGGGTTGCAGCAGTGGGGAATCTTCCGCAATGGGCGAAAGCCTGACGGAGCAACGCCGCGTGAACGATGAAGGTCTTAGGATCGTAAAGTTCTGTTGTTAGGGACGAAGGGTAAGAATAATAATACGGTTTTTATTTGACGGTACCTAACGAGGAAGCCACGGCTAACTACGTGCCAGCAGCCGCGGTAATACGTAGGCGGCAAGCGTTGTCCGGAATTATTGGGCGTAAAGGGAGCGCAGGCGGGAAACTAAGCGGATCTTAAAAGTGCGGGGCTCAACCCCGTGATGGGGTCCGAACTGGTTTTCTTGAGTGCAGGAGAGGAAAGCGGAATTCCCAGTGTAGCGGTGAAATGCGTAGATATTGGGAAGAACACCAGTGGCGAAGGCGGCTTTCTGGACTGTAACTGACGCTGAGGCTCGAAAGCTAGGGTAGCGAACGGGATTAGATACCCGAGTAGTC
>LST401_6668
CCTACGGGGGGCAGCAGTGGGGAATATTGGGCAATGGGCGAAAGCCTGACCCAGCGACGCCGCGTGAAGGAAGACGGTCTTCGGATTGTAAACTTCTTTTATATGGGACGAAGCATGACGGTACCATATGAATAAGCCACGGCTAACTACGTGCCAGCAGCCGCGGTAATACGTAGGTGGCGAGCGTTATCCGGATTTACTGGGTGTAAAGGGTGTGTAGGCGGGACTGCAAGTCAGATGTGAAACGTACAGGCTTAACCTGTGACCTGCATTTGAAACTGTGGTTCTTGAGGGTCGGAGAGGTAACTGGAATTCCTGGTGTAGCGGTGAAATGCGTAGATATCAGGAGGAACACCGGTGGCGAAGGCGGGTTACTGGACGATTACTGACGCTGAGACACGAAAGCGTGGGGAGCAAACAGGATTAGATACCCCAG
>LST401_32994
CCTACGGGAGGCAGCAGTGGGGGATATTGCACAATGGGGGAAACCCTGATGCAGCGACGCCGCGTGAGCGAAGAAGTATTTCGGTATGTAAAGCTCTATCAGCAGGGAAGAAACTGACGGTACCTGACTAAGAAGCACCGGCTAAATACGTGCCAGCAGCCGCGGTAATACGTATGGTGCAAGCGTTATCCGGATTTACTGGGTGTAAAGGGAGCGTAGACGGATAGGCAAGTCTGGAGTGAAAGCCCGGGGCTCAACCCCGGGACTGCTTTGGAAACTGTTTATCTAGAGTGCTGGAGAGGTAAGTGGAATTCCTAGTGTAGCGGTGAAATGCGTAGATATTAGGAGGAACACCAGTGGCGAAGGCGGCTTACTGGACAGTAACTGACGTTGAGGCTCGAAAGCGTGGGGAGCAAACAGGATTAAATACCCCAGTAGTC
>LST401_17635
CCTACGGGTCGCAGCAGTGAGGAATATTGGTCAATGGGCGCGAGCCTGAACCAGCCAAGTAGCGTGGAGGATGAATGCCCTACGGGTTGTAAACTCCTTTTGGCGGAGGATAAAGATTGCCACGTGTGGCAAGCTGCAGGTATCCGCCGAATAAGGGCCGGCTAATTCCGTGCCAGCAGCCGCGGTAATACGGAAGGCCCGAGCGTTATCCGGATTTATTGGGTTTAAAGGGAGCGTAGGCGGGAGATCAAGTCAGCTGTGAAACTGCGCCGCTCAACGGCGCCGAGCAGTTGAAACTGGTTTCCTTGAGTCCGCAAGAGGCGCGTGGAATTCGTGGTGTAGCGGTGAAATGCATAGATATCACGAAGAACTCCGATTGCGAAGGCAGCGCGCTGGGGCGTCACTGACGCTGAAGCTCGAAGGTGCGGGTAGCGAACAGGATTAGATACCCTAGTAGTC
>LST401_22021
CCTACGGGGGGCAGCAGTGAGGAATATTGGTCAATGGGCGGAAGCCTGAACCAGCCAAGTAGCGTGCAGGAAGACGGCCTTTAGGGTTGTAAACTGCTTTTATGCGGGAATAAAGTTCTCCACGTGTGGAGATTTGCATGTACCGCATGAATAAGGACCGGCTAATTCCGTGCCAGCAGCCGCGGTAATACGGAAGGTCCGGGCGTTATCCGGAATTATTGGGTTTAAAGGGAGCGTAGGCCGGCTTGTAAGTCAGTTGTGAAAACCGCGGGCTCAACCTGCGGCGTGCAATTGAAACTGCAGGCCTTGAGTGCGCGCAGGGATGCTGGAATTCGTGGTGTAGCGGTGAAATGCTTAGATATCACGAAGAACTCCGATCGCGAAGGCAGGTGTCCGGCGCGTCACTGACGCTGAGGCTCGAAGGTGCGGGTATCAAACAGGATTAGATACCCTAGTAGTC
>LST401_19828
CCTACGGGCTGCAGCAGTGAGGAATATTGGTCAATGGGCGTAAGCCTGAACCAGCCAAGTAGCGTGAGGGACGACGGCCCTATGGGTTGTAAACCTCTTTTGTACGGGGATAAAGTGTGGGACGCGTCCCATATTGCAGGTACCGTACGAATAAGGACCGGCTAATTCCGTGCCAGCAGCCGCGGTAATACGGAGGATGCGAGCGTTATCCGGATTTATTGGGTTTAAAGGGTGCGTAGGTGGCCCCGTCAGTCAGTGGTGAAAGTCCGTGGCTCAACCATGGAATCGCCATTGAAACCACGGGGCTTGAGTATGATTGAGGTAGGCGGAACGCGTGGTGTAGCGGTGAAATGCATAGATATCACGCAGAACCCCGATTGCGAAGGCAGCTTACCAAGCCATGACTGACACTGAGGCACGAAAGCGTGGGTATCGAACAGGATTAGATACCCTAGTAGTC
>LST401_4472
CCTACGGGCTGCAGCAGTGAGGAATATTGGTCAATGGGCGTAAGCCTGAACCAGCCAAGTAGCGTGAGGGACGACGGCCCTATGGGTTGTAAACCTCTTTTGTACGGGGATAAAGTGTGGGACGTGTCCCATATTGCAGGTACCGTACGAATAAGGACCGGCTAATTCCGTGCCAGCAGCCGCGGTAATACGGAAGGTCCGGGCGTTATCCGGATTCATTGGGTTTAAAGGGAGCGCAGGCCGCCTTTTAAGCGTGCCGTGAAATGCCGTGGCTCAACCATGGCACTGCGGCGCGAACTGGAGGGCTTGAGTGCGCGGAAGGCAGGCGGAACTCGTGGTGTAGCGGTGAAATGCTTAGATATCACGAAGAACTCCGATTGCGAAGGCAGCCTGCCGCAGCGCAACTGACGCTGAGGCTCGAAAGCGCGGGTATCGAACAGGATTAGATACCCGCGTAGTC
>LST401_13244
CCTACGGGAGGCAGCAGTGGGGAATATTGCACAATGGGGGGAACCCTGATGCAGCGACGCCGCGTGAGTGAAGAAGTACTTCGGTATGTAAAGCTCTATCAGCAGGGAAGAAAATGACGGTACCTGACTAAGAAGCACCGGCTAAATACGTGCCAGCAGCCGCGGTAATACGTATGGTGCAAGCGTTATCCGGATTTACTGGGTGTAAAGGGAGCGTAGACGGATAGGCAAGTCTGGAGTGAAAGCTCGGGGCTCAACCCCGGGACTGCTTTGGAAACTGTTTATCTAGAGTGCTGGAGAGGCAAGTGGAATTCCTAGTGTAGCGGTGAAATGCGTAGATATTAGGAGGAACACCAGTGGCGAAGGCGGCTTGCTGGACAGTAACTGACGTTGAGGCTCGAAAGCGTGGGGAGCAAACAGGATTAGATACCCCTGTAGTC
>LST401_26421
CCTACGGGGTGCAGCAGTGAGGAATATTGGTCAATGGACGGAAGTCTGAACCAGCCATGCCGCGTGCAGGATGACGGCTCTATGAGTTGTAAACTGCTTTTGTACGAGGGTAACCCCGGGTACGTGTACCCGGCTGAAAGTATCGTACGAATAAGGATCGGCTAACTCCGTGCCAGCAGCCGCGGTAATACGGAGGATCCAAGCGTTATCCGGATTTATTGGGTTTAAAGGGTGCGTAGGCGGTCAGATAAGTTAGAGGTGAAATTCCGGTGCTTAACACCGGCGCTGCCTCTAATACTGTTTGACTATAGAGTAGTTGCGGTAGGCGGAATGTATGGTGTAGCGGTGAAATGCTTAGAGATCATACAGAACACCGATTGCGAAGGCAGCTTACCAAGCTATATCTGACGTTGAGGCACGAAAGCGTGGGGAGCAAACAGGATTAGATACCCCTGTAGTC
>LST401_2273
CCTACGGGGCGCAGCAGTGGGGAATATTGGTCAATGGGCGGAAGCCTGAACCAGCCAAGTCGCGTGAAGGAAGACGGCCCTACGGGTTGTAAACTTCTTTTGTTGGGGATTAAAGTCAGCCACGCGTGGTTGTTTGCAAGTACCCAAAGAAAAAGCATCGGCTAACTCCGTGCCAGCAGCCGCGGTAATACGGAGGATGCGAGCGTTATCCGGATTTATTGGGTTTAAAGGGTGCGTAGGCGGTTGATCAAGTCAGCGGTGAAACCCTCGGGCTTAACCCGAGGCATGCCGTTGAAACTGATAGACTAGCGTATGGTAGAGGTATGCGGNATNCGTGGTGTAGCGGTGANATGCATAGATATCACGCAGAACCCCGATTGCGAAGGCAGCATACCAGGCCAGGACGGACGCTGAAGCACGAAAGCGTGGGGATCGAACAGGATTAGATACCCCCGTAGTC
>LST401_28604
CCTACGGGAGGCAGCAGTCGGGAATATTGCGCAATGGAGGAAACTCTGACGCAGTGACGCCGCGTGCAGGAAGAAGGTTTTCGGATTTAAACTGCTTTAGACAGGGAAGAAAAAGGACAGTACCTGTAGAATAAGCTCCGGCTAACTACGTGCCAGCAGCCGCGGTAATACGTAGGGAGCAAGCGTTATCCGGATTTATTGGGTGTAAAGGGTGCGTAGACGGGAAATTAAGTTAGTTGTGAAATCCCTCGGCTCAACTGAGGAACTGCAACTAAAACTGATATTCTTGAGTGCTGGAGAGGAAAGTGGAATTCCTAGTGTAGCGGTGAAATGCGTAGATATTAGGAGGAACACCAGTGGCGAAGGCGAGTTACTGGACGATTACTGACGCTGAGACACGAAAGTGTGGGGAGCAAACAGGATTAGATACCCTCGTAGTC
>LST401_8858
CCTACGGGCCGCAGCAGTGGGGAATATTGGGCAATGGAGGCAACTCTGACCCAGCAATGCCGCGTGAGTGATGAAGGTCTTTTGATTGTAAAGCTCTTTTCTTGGGAACGAAGATCTGACGGTACCCAAGGAATAAGCCCCGGCTAACTACGTGCCAGCAGCCGCGGTAATACGTAGGGGGCAAGCGTTGTCCGGAATGACTGGGCGTAAAGGGTGTGTAGGCGGTTAGGTAAGTTAGATGTGTAATACCCAGGGCTTAACTCGGGTGCTGCATCTAAAACTGCCTGACTTGAGTGCTGGAGAGGATAGTGGAATTCCTAGTGTAGCGGTGGAATGCGTAGATATTAGGAGGAACATCAGTGGCGTAGGCGACTATCTGGACAGTAACTGACGCTGAGGCACGAAAGCGTGGGGAGCAAACAGGATTAGATACCCGTGTAGTC
>LST401_30799
CCTACGGGTTGCAGCAGTAGGGAATATTGCGCAATGGGGGAAACCCTGACGCAGCAACGCCGCGTGGAGGATGACACTTTTCGGAGCGTAAACTCCTTTTCTTAGGGAAGAATTCTGACGGTACCTAAGGAATAAGCACCGGCTAACTCCGTGCCAGCAGCCGCGGTAATACGGAGGGTGCAAGCGTTACTCGGAATCACTGGGCGTAAAGGGCGCGTAGGCGGATTATCAAGTCTCTTGTGAAATCTAATGGCTTAACCATTAAACTGCTTGGGAAACTGATAGTCTAGAGTGAGGGAGAGGCAGATGGAATTGGTGGTGTAGGGGTAAAATCCGTAGATATCACCAAGAATACCCATTGCGAAGGCGATCTGCTGGAACTCAACTGACGCTAAGGCGCGAAAGCGTGGGGAGCAAACAGGATTAGATACCCCGGTAGTC
>LST401_22022
CCTACGGGCTGCAGCAGTGAGGAATATTGGTCAATGGGCGAGAGCCTGAACCAGCCAAGTAGCGTGAAGGATGACTGCCCTATGGGTTGTAAACTTCTTTTATACGGGAATAACATCATCCACGTGTGGGTGTCTGCATGTACCGTATGAATAAGCATCGGCTAACTCCGTGCCAGCAGCCGCGGTAATACGGAGGATGCGAGCGTTATCCGGATTTATTGGGTTTAAAGGGAGCGTAGACGGGTCCTTAAGTCAGTTGTGAAAGTTTGCGGCTCAACCGTAAAATTGCAGTTGATACTGTGGACCTTGAGTGCGGCAGAGGCAGGCGGAATTCGTGGTGTAGCGGTGAAATGCTTAGATATAACGAAGAACTCCGATTGCGAAGGCAGCTTGCTGGACCGTAACTGACGTTGATGCTCGAAAGTGCGGGTATCAAACAGGATTAGATACCCGCGTAGTC
>LST401_19829
CCTACGGGGGGCAGCAGTGAGGAATATTGGTCAATGGTCGAGAGACTGAACCAGCCAAGTCGCGTGAGGGAAGAATGGTCCATGGCCTGTAAACCTCTTTTGACGGGGACGAATAAAGGGAACGTGTTCCCTCTTGCCGGTACCCGTCGAATAAGCATCGGCTAACTCCGTGCCAGCAGCCGCGGTAACACGGGGGATGCGAGCGTTATCCGGATTTATTGGGTTTAAAGGGCGCGTAGGCGGGGGATCAAGTCAGCGGTAAAAGCCTGCAGCTTAACTGTAGCACGCCGTTGAAACTGGTTCTTTAGAGTTCGGTCAAGGGAGGCGGAACAGGTGAAGTAGCGGTGAAATGCATAGATATCACCTGGAACCCCGATAGCGAAGGCAGCTTCCCGGCCCGCCACTGACGCTGAAGCGCGAAAGCGTGGGTAGCGAACAGGATTAGATACCCTCGTAGTC
>LST401_32995
CCTACGGGACGCAGCAGTGAGGAATATTGGTCAATGGGCGAGAGCCTGAACCAGCCAAGTAGCGTGAAGGATGACTGCCCTATGGGTTGTAAACTTCTTTTATACGGGAATAACAAGCGGCACGTGTGCCACTCTGCATGTACCGTATGAATAAGCATCGGCTAACTCCGTGCCAGCAGCCGCGGTAATACGGAGGATGCGAGCGTTATCCGGATTTATTGGGTTTAAAGGGAGCGTAGACGGGTCCTTAAGTCAGTTGTGAAAGTTTGCGGCTCAACCGTAAAATTGCAGTTGATACTGGGGACCTTGAGTGCGGCAGAGGCAGGCGGAATTCGTGGTGTAGCGGGGAAATGCTTAGATATCACGAAGAACTCCGATTGCGAAGGCAGCTTGCTGGACCGTAACTGACGTTGATGCTCGAAAGTGCGGGTATCAAACAGGATTAGATACCCGCGTAGTC
>LST401_17636
CCTACGGGTGGCAGCAGTGAGGAATATTGGTCAATGGGCGAGAGCCTGAACCAGCCAAGTAGCGTGAAGGATGAAGGTTCTATGGATTGTAAACTTCTTTTATAAGGGAATAACAGACGCTACGTGTAGCGTTTTGCATGTACCTTATGAATAAGCATCGGCTAACTCCGTGCCAGCAGCCGCGGTAATACGGAGGATGCGAGCGTTATCCGGATTTATTGGGTTTAAAGGGAGCGTAGACGGGATGTTAAGTCAGCTGTGAAAGTTTGGGGCTCAACCTTAAAATTGCAGTTGAAACTGGCGTTCTTGAGTGCGGCAGAGGCAGGCGGAATTCGTGGTGTAGCGGTGAAATGCTTAGATATCACGAAGAACTCCGATTGCGAAGGCAGCTTGCTGGAGCGTAACTGACGTTGATGCTCGAAAGTGTGGGTATCAAACAGGATTAGATACCCCTGTAGTC
>LST401_61
CCTACGGGCCGCAGCAGTGGGGAATATTGCGCAATGGGGGCAACCCTGACGCAGCAACGCCGCGTGATTGAAGAAGGTCTTCGGATTGTAAAAATCTTTAATCAGGGACGAAAAAAATGACGGTACCTGAAGAATAAGCCCCGGCTAACTACGTGCCAGCAGCCGCGGTAATACGTAGGGGGCAAGCGTTGTCCGGAATGACTGGGCGTAAAGGGTGTGTAGGCGGTTTGTCAAGTTAGGAGTGAAATACCCGGGCTTAACTCGGGTGCTGCTTTTAAGACTGGCAGACTTGAGTGCAGGAGAGGCTATCGGAATTCCTAGTGTAGCGGTAGAATGCGTAGATATTAGGAAGAACACCGGAGGCGAAGGCGGATAGCTGGCCTGTAACTGACGCTGAGACACGAAAGTGTGGGGAGCAAACAGGATTAGATACCCTGGTAGTC
>LST401_15435
CCTACGGGAGGTAGCAGTGAGGAATATTGGTCAATGGCCGAGAGGCTGAACCAGCCAAGTCGCGTGAAGGAAGAAGGATCTATGGTTTGTAAACTTCTTTTATACGGGAATAAAGTGTGGAACGTGTTCCATTTTGTATATACCGTATGAATAAGCATCGGCTAACTCCGTGCCAGCAGCCGCGGTAATACGGAGGATGCGAGCGTTATCCGGATTTATTGGGTTTAAAGGGTGCGTAGGTGGTCTTTTAAGTCAGCGGTGAAAGTTTGTGGCTCAACCATAAAATTGCCATTGAAACTGGGAGACTTGAGTATGTTTGAGGTAGGCGGAATGCGTGGTGTAGCGGTGAAATGCATAGATATCACGAAGAACTCCGATTGCGAAGGCAGCTTGCCAAGCCATAACTGACACTGAAGCACGAAAGCGTGGGTATCAAACAGGATTAGATACCCTCGTAGTC
>LST401_11051
CCTACGGGGGGCAGCAGTGGGGAATATTGCACAATGGGGGAAACCCTGATGCAGCGACGCCGCGTGAGCGAAGAAGTATTTCGGTATGTAAAGCTCTATCAGCAGGGAAGAAACTGACGGTACCTGACTAAGAAGCACCGGCTAAATACGTGCCAGCAGCCGCGGTAATACGTATGGTGCAAGCGTTATCCGGATTTACTGGGTGTAAAGGGAGCGTAGACGGATAGGCAAGTCTGGAGTGAAAACCCGGGGCTCAACCCCGGGACTGCTTTGGAAACTGTTTATCTAGAGTGCTGGAGAGGTAAGTGGAATTCCTAGTGTAGCGGTGAAATGCGTAGATATTAGGAGGAACACCAGTGGCGAAGGCGGCTTACTGGACAGTAACTGACGTTGAGGCTCGAAAGCGTGGGGAGCAAACAGGATTAGATACCCTAGTAGTC
>LST401_4473
CCTACGGGCTGCAGCAGTAGGGAATATTGCGCAATGGGGGAAACCCTGACGCAGCAACGCCGCGTGGAGGATGACACTTTTCGGAGCGTAAACTCCTTTTCTTAGGGAAGAATTCTGACGGTACCTAAGGAATAAGCACCGGCTAACTCCGTGCCAGCAGCCGCGGTAATACGGAGGGTGCAAGCGTTACTCGGAATCACTGGGCGTAAAGGGCGCGTAGGCGGATTATCAAGTCTCTTGTGAAATCTAATGGCTTAACCATTAAACTGCTTGGGAAACTGATAGTCTAGAGTGAGGGAGAGGCAGATGGAATTGGTGGTGTAGGGGTAAAATCCGTAGATATCACCAAGAATACCCATTGCGAAGGCGATCTGCTGGAACTCAACTGACGCTAAGGCGCGAAAGCGTGGGGAGCAAACAGGATTAGATACCCGGGTAGTC
>LST401_24213
CCCACGGGTGGCAGCAGTAGGGAATATTGCGCAATGGGGGAAACCCTGACGCAGCAACGCCGCGTGGAGGATGACACTTTTCGGAGCGTAAACTCCTTTTCTTAGGGAAGAATTCTGACGGTACCTAAGGCATAAGCACCGGCTAACTCCGTGCCAGCAGCCGCGGTAATACGGAGGGTGCAAGCGTTACTCGGAATCACTGGGCGTAAAGGGCGCGTAGGCGGATTATCAAGTCTCTTGTGAAATCTAATGGCTTAACCATTAAACTGCTTGGGAAACTGATAGTCTATAGTGAGGGAGAGGCAGATGGAATTGGTGGTGTAGGGGTTAAATCCGTAGATATCACCAAGAATACCCATTGCGAAGGCGATCTGCTGGAACTCAACTGACGCTAAGGCGCGAAAGCGTGGGGAGCAAACAGGATTAGATACCCGAGTAGTC
>LST401_26422
CCTACGGGTTGCAGCAGTCGAGAATCTTGGGCAATGCGCGAAAGCGTGACCCAGCAATGCCGCGTGTGTGATGAAGGTCTTCGGATTGTAAAACACTGTCTCCCGTGACGATAATGACGGTAGCGGGGAAGGAAGCCACGGCTAACTACGTGCCAGCAGCCGCGGTAATACGTAGGTGGCGAGCGTTGTTCGGATTTATTGGGCGTAAAGGGTCTGTAGGCGGTTTGTTAAATACGGGGTGAAATCCGGGAGCTCAACTCCCGAACTGCCCTGTAGACTGACAGACTGGAGTACCGGAGAGGTAAGCGGAATACCAAGTGTAGCGGTGGAATGCGTAGATATTTGGTAGAACACCAAGAGCGAAGGCAGCTTACTGGCCGGCAACTGACTCTGAAAGACGAAAGCATGGGGAGCAAACAGGATTAGATACCCCTGTAGTC
>LST401_13245
CCTACGGGCGGCAGCAGTGAGGAATATTGGTCAATGGACGCAAGTCTGAACCAGCCATGCCGCGTGCAGGAAGACGGCTCTATGAGTTGTAAACTGCTTTTGTACGGGGGTAAACTCGGATACGTGTATCTGACTGAAAGTACCGTACGAATAAGGATCGGCTAACTCCGTGCCAGCAGCCGCGGTAATACGGAGGATCCAAGCGTTATCCGGATTTATTGGGTTTAAAGGGTGCGTAGGCGGTTTGATAAGTTAGAGGTGAAATCCCGGGGCTTAACTCCGGCACTGCCTCTGATACTGTTGGACTAGAGAGTAGTTGCGGTAGGCGGAATGTATGGTGTAGCGGTGAAATGCTTAGAGATCATACAGAACACCGATTGCGAAGGCAGCTTACCAAACTATATCTGACGTTGAGGCACGAAAGCGTGGGGAGCAAACAGGATTAGATACCCTCGTAGTC
>LST401_30800
CCTACGGGATGCAGCAGTGGGGAATCTTCCGCAATGGGCGAAAGCCTGACGGAGCAACGCCGCGTGAACGATGAAGGTCTTAGGATCGTAAAGTTCTGTTGTTAGGGACGAAGGGTAAGAATAATAATACGGTTTTTATTTGACGGTACCTAACGAGGAAGCCACGGCTAACTACGTGCCAGCAGCCGCGGTAATACGTAGGCGGCAAGCGTTGTCCGGAATTATTGGGCGTAAAGGGAGCGCAGGCGGGAAACTAAGCGGATCTTAAAAGTGCGGGGCTAACCCCGTGATGGGGTCCGAACTGGTTTTCTTGAGTGCAGGAGAGGAAAGCGGAATTCCCAGTGTAGCGGTGAAATGCGTAGATATTGGGAAGAACACCAGTGGCGAAGGCGGCTTTCTGGACTGTAACTGACGCTGAGGCTCGAAAGCTAGGGTAGCGAACGGGATTAGATACCCTAGTAGTC
>LST401_8859
CCTACGGGATGCAGCAGTGGGGAATATTGCACAATGGGGGAAACCCTGATGCAGCGACGCCGCGTGAGCGAAGAAGTATTTCGGTATGTAAAGCTCTATCAGCAGGGAAGAAACTGACGGTACCTGACTAAGAAGCACCGGCTAAATACGTGCCAGCAGCCGCGGTAATACGTATGGTGCAAGCGTTATCCGGATTTACTGGGTGTAAAGGGAGCGTAGACGGGATAGCAAGTCTGAAGTGAAAGCCCGGGGCTCAACCCCGGGACTGCTTTGGAAACTGTTGACCTGGAGTGCTTGAGAGGCAAGGGGAATTCCGAGTGTAGCGGTGAAATGCGTAGATATTAGGAGGAACACCAGTGGCGAAGGCGGCTTACTGGACGGTAACTGACGTTGAGGCTCGAAAGCGTGGGGAGCAAACAGGATTAGATACCCTCGTAGTC
>LST401_17637
CCTACGGGCGGCAGCAGTAGGGAATATTGCGCAATGGGGGAAACCCTGACGCAGCAACGCCGCGTGGAGGATGACACTTTTCGGAGCGTAAACTCCTTTTCTTAGGGAAGAATTCTGACGGTACCTAAGGAATAAGCACCGGCTAACTCCGTGCCAGCAGCCGCGGTAATACGGAGGGTGCAAGCGTTACTCGGAATCACTGGGCGTAAAGGGCGCGTAGGCGGATTATCAAGTCTCTTGTGAAATCTAATGGCTTAACCATTAAACTGCTTGGGAAACTGATAGTCTAGAGTGTGGGAGAGGCAGATGGAATTGGTGGTGTAGGGGTAAAATCCGTAGATATCACCAAGAATACCCATTGCGAAGGCGATCTGCTGGAACTCAACTGACGCTAAGGCGCGAAAGCGTGGGGAGCAAACAGGATTAGATACCCTGGTAGTC
>LST401_32996
CCTACGGGGCGCAGCAGTGAGGAATATTGGTCAATGGTCGAGAGACTGAACCAGCCAAGTCGCGTGAGGGAAGAATGGTCCATGGCCTGTAAACCTCTTTTGACGGGGACGCATAAAGGGAACGCGTTCCCTCTTGCCGGTACCCGTCGAATAAGCATCGGCTAACTCCGTGCCAGCAGCCGCGGTAACACGGGGGATGCGAGCGTTATCCGGATTTATTGGGTTTAAAGGGCGCGTAGGCGGGGGATCAAGTCAGCGGTAAAAGCCTGCAGCTTAACTGTAGCACGCCGTTGAAACTGGTTTCCTAGAGTTCGGTCAAGGGAGGCGGAACAGGTGAAGTAGCGGTGAAATGCATAGATATCACCTGGAACCCGGATAGCGAAGGCAGCTTCCCGGCCCGATACTGACGCTGAAGCGCGAAAGCGTGGGTAGCGAACAGGATTAGATACCCGAGTA
>LST401_22023
CCTACGGGTTGCAGCAGTGGGGAATATTGCACAATGGGGGAAACCCTGATGCAGCGACGCCGCGTGAAGGAAGAAGTATTTCGGTATGTAAACTTCTATCAGCAGGGAAGAAAATGACGGTACCTGACTAAGAAGCCCCGGCTAACTACGTGCCAGCAGCCGCGGTAATACGTAGGGGGCAAGCGTTATCCGGATTTACTGGGTGTAAAGGGAGCGTAGGCGGTCTGACAAGTCAGAAGTGAAAGCCCGGGGCTCAACCTCGGGACTGCTTTTGAAACTGCCGGACTAGATTGCAGGAGAGGTAAGTGGAATTCCTAGTGTAGCGGTGAAATGCGTAGATATTAGGAGGAACACCAGTGGCGAAGGCGGCTTACTGGACTGTAAATGACGCTGAGGCTCGAAAGCGTGGGGAGCAAACAGGATTAGATACCCCAGTAGTC
>LST401_15436
CCTACGGGGTGCAGCAGTGAGGAATATTGGTCAATGGGCGTAAGCCTGAACCAGCCAAGTAGCGTGAGGGACGACGGCCCTATGGGTTGTAAACCTCTTTTGTACGGGGATAAAGTGTGGGACGCGTCCCATATTGCAGATACCGTACGAATAAGGACCGGCTAATTCCGGGCAAGCAGCCGCGGTAATACGGAAGGTCCGGGCGTTATCCGGATTCATTGGGTTTAAAGGGAGCGCAGGCCGCCTTTTAAGCGTGCCGTGAAATGCCGTGGCTCAACCATGGCACTGCGGCGCGAACTGGAGGGCTTGAGTGCGCGGAAGGCAGGCGGAACTCGTGGTGTAGCGGTGAAATGCTTAGATATCACGAAGAACTCCGATTGCGAAGGCAGCCTGCCGCAGCGCAACTGACGCTGAGGCTCGAAAGCGCGGGTATCGAACAGGATTAGATACCCTAGTAGTC
>LST401_62
CCTACGGGTTGCAGCAGTGGGGAATCTTCCGCAATGGGCGAAAGCCTGACGGAGCAACGCCGCGTGAACGATGAAGGTCTTAGGATCGTAAAGTTCTGTTGTTAGGGACGAAGGGTAAGAATAATAATACGGTTTTTATTTGACGGTACCTAACGAGGAAGCCACGGCTAACTACGTGCCAGCAGCCGCGGTAATACGTAGGCGGCAAGCGTTGTCCGGAATTATTGGGCGTAAAGGGAGCGCAGGCGGGAAACTAAGCGGATCTTAAAAGTGCGGGGCTCAACCCCGTGATGGGGTCCGAACTGGTTTTCTTGAGTGCAGGAGAGGAAAGCGGAATTCCCAGTGTAGCGGTGAAATGCGTAGATATTGGGAAGAACACCAGTGGCGAAGGCGGCTTTCTGGACTGTAACTGACGCTGAGGCTCGAAAGCTAGGGTAGCGAACGGGATTAGATACCCCTGTAGTC
>LST401_26423
CCTACGGGATGCAGCAGTAGGGAATATTGCGCAATGGGGGAAACCCTGACGCAGCAACGCCGCGTGGATGATGACACTTTTCGGAGCGTAAACTCCTTTTCTTAAGGAAGAATTCTGACGGTACATAAAGAATAAGCACCGGCTAACTCAGTGCAAGCAGCCGCGGTAATACGGAGGGTGCAAGCGTTACTCGGAATCACTGGGCGTAAAGGGCGCGTAGGCGGATTATAAAGTCTCTTGTGAAATCTAATGGCTTAACCATTAAACTGCTTGGGAAACTGATAGTCTAGAGTGAGGGAGAGGCAGATGGAATTGGTGGTGTAGGGGTAAAAGCCGTAGATATCACCAAGAATACCCATTGCGAAGGCGATCTGCTGGAACTCAACTGACGCTAAGGCGCGAAAGCGTGGGGAGCAAACAGGATTAGATACCCGAGTAGTC
>LST401_24214
CCTACGGGTGGCAGCAGTGAGGAATATTGGTCAATGGACGAGAGTCTGAACCAGCCAAGTAGCGTGAAGGATGACTGCCCTATGGGTTGTAAACTTCTTTTATAAGGGAATAAAGTGAGGTACGCGTACCTTTTTGTATGTACCTTATGAATAAGCATCGGCTAACTCCGTGCCAGCAGCCGCGGTAATACGGAGGATGCGAGCGTTATCCGGATTTATTGGGTTTAAAGGGAGCGTAGACGGGTTGTTAAGTCAGTTGTGAAAGTTTGCGGCTTAACCGTAAAATTGCAGTTGATACTGGCGACCTTGAGTGCGGCAGAGTAAGGCGGAATTCGTGGTGTAGCGGTGAAATGCTTAGATATCACGAAGAACTCCAATTGCGAAGGCAGCTTTCTGGACCGTAACTGACGTTGATGCTCGAAAGTGCGGGTATCAAACAGGATTAGATACCCGAGTAGTC
>LST401_2275
CCTACGGGCTGCAGCAGTGAGGGATATTGGGCAATGGGGGCAACCCTGACCCAGCGACGCCGCGTGAGGGAAGACGGTCTTCGGATTGTAAACCTCTGTCTTTGGGGACGAAAAAGGACGGTACCCAAGGAGGAAGCTCCGGCTAACTACGTGCCAGCAGCCGCGGTAATACGTAGGGAGCGAGCGTTGTCCGGAATTACTGGGTGTAAAGGGAGCGTAGGCGGGAAGGCAAGTTGGATGTGAAAACTGTGGGCTCAACCTACAGACTGCATTCAAAACTGTTTTTCTTGAGTGAAGTAGAGGCAAGCGGNATNCCTAGTGTAGCGGTGANATGCGTAGATATTAGGAGGAACACCAGTGGCGAAGGCGGCTTGCTGGGCTTTTACTGACGCTGAGGCTCGAAAGTGTGGGGAGCAAACAGGATTAGATACCCTTGTAGTC
>LST401_28606
CCTACGGGCCGCAGCAGTGGGGAATATTGGGCAATGGGCGAAAGCCTTACCCAGCAATACCGCGTGAGGGAAGGAGGTCTTCGGATTGTAAACCTCTTTGATCAGGGACGAAGAAAGTGACGGTACCTGAAGAACAAGCCCCGGCTAACTACGTGCCAGCAGCCGCGGTAATACGTAGGGGGCGAGCGTTGTCCGGAATGACTGGGCGTAAAGGGTGCGTAGGCGGCTAAGCAAGTTAGAAGTGAAATACCTAGGGCTTAACTCAGGTGCTGCTTTTAAAACTGTTTGGCTGGAGTGCAGGAGAGGTTAATGGAATTCCTAGTGTAGCGGTGGAATGCGTAGATATTAGGAGGAACACCAGAGGCGAAGGCGATTAACTGGACTGTAACTGACGCTGAGGCACGAAAGTGTGGGGAGCAAACAGGATTAGATACCCCGGTAGTC
>LST401_30801
CCTACGGGACGCAGCAGTGAGGAATATTGGTCAATGGGCGCGAGCCTGAACCAGCCAAGTAGCGTGAAGGATGACTGCCCTATGGGTTGTAAACTTCTTTTATACGGGAATAAAGTCCGGCACGTGTGCCGGTTTGCATGTACCGTATGAATAAGGATCGGCTAACTCCGTGCCAGCAGCCGCGGTAATACGGAGGATCCGAGCGTTATCCGGATTTATTGGGTTTAAAGGGAGCGTAGGCGGGTTTTTAAGTCAGTTGTGAAAGTTTGCGGCTCAACCGTAAAATTGCAGTTGATACTGGAAGCCTTGAGTGCGGCAGAGGCAGGCGGAATTCGTGGTGTAGCGGTGAAATGCTTAGAGATCACGAAGAACTCCGATCGCGAAGGCAGGTGTCCGGCGCGTCACTGACGCTGAGGCTCGAAGGTGCGGGTATCAAACAGGATTAGATACCCGTGTAGGTC
>LST401_19831
CCTACGGGGTGCAGCAGTGAGGAATATTGGTCAATGGGCGAGAGCCTGAACCAGCCAAGTAGCGTGAAGGATGACTGCCCTACGGGTTGTAAACTTCTTTTATAAGGGAATAAAGTTCTCTACGTGTAGAGTTTTGTATGTACCTTATGAATAAGCATCGGCTAACTCCGTGCCAGCAGCCGCGGTAATACGGAGGATGCGAGCGTTATCCGGCTTTATTGGGTTTAAAGGGAGCGTAGACGGCGGTTTAAGTCAGCTGTGAAATGGTGCGGCTCAACCGTAGCACTGCAGTTGAAACTGGACGGCTTGAGTGCAGTTGAGGCAGGCGGAATTCGGGGTGTAGCGGTGAAATGCTTAGATATCACGAAGAACCCCGATTGCGAAGGCAGCCTGCTAAGCTGCAACTGACGTTGATGCTCGAAAGTGTGGGTATCAAACAGGATTAGATACCCTTGTAGTC
>LST401_6671
CCTACGGGAGGCAGCAGTGAGGAATATTGGTCAATGGGCGTAAGCCTGAACCAGCCAAGTAGCGTGAGGGACGACGGCCCTATGGGTTGTAAACCTCTTTTGTACGGGGATAAAGTGTGGGACGCGTCCCATATTGCAGGTACCGTACGAATAAGGACCGGCTAATTCCGTGCCAGCAGCCGCGGTAATACGGAAGGTCCGGGCGTTATCCGGATTCATTGGGTTTAAAGGGAGCGCAGGCCGCCTTTTAAGCGTGCCGTGAAATGCCGTGGCTCAACCATGGCACTGCGGCGCGAACTGGAGGGCTTGAGTGCGCGGAAGGCAGGCGGAACTCGTGGTGTAGCGGTGAAATGCTTAGATATCACGAAGAACTCCGATTGCGAAGGCAGCCTGCCGCAGCGCAACTGACGCTGAGGCTCGAAAGCGCGGGTATCGAACAGGATTAGATACCCGAGTAGTC
>LST401_8860
CCTACGGGCTGCAGCAGTGAGGAATATTGGTCAATGGACGGAAGTCTGAACCAGCCATGCCGCGTGCAGGATGACGGCTCTATGAGTTGTAAACTGCTTTTGTACGAGGGTAACCCCGGGTACGTGTACCCGGCTGAAAGTATCGTACGAATAAGGATCGGCTAACTCCGTGCCAGCAGCCGCGGTAATACGGAGGATCCAAGCGTTATCCGGATTTATTGGGTTTAAAGGGTGCGTAGGCGGTCAGATAAGTTAGAGGTGAAATTCCGGTGCTTAACACCGGCGCTGCCTCTAATACTGTTTGACTAGAGAGTAGTTGCGGTAGGCGGAATGTATGGTGTAGCGGTGAAATGCTTAGAGATCATACAGAACACCGATTGCGAAGGCAGCTTACCAAGCTATATCTGACGTTGAGGCACGAAAGCGTGGGGAGCAAACAGGATTAGATACCCGGGTAGTC
>LST401_13246
CCTACGGGGGGCAGCAGTAGGGAATATTGCGCAATGGGGGAAACCCTGACGCAGCAACGCCGCGTGGAGGATGACACTTTTCGGAGCGTAAACTCCTTTTCTTAGGGAAGAATTCTGACGGTACCTAAGGAATAAGCACCGGCTAACTCCGTGCCAGCAGCCGCGGTAATACGGAGGGTGCAAGCGTTACTCGGAATCACTGGGCGTAAAGGGCGCGTAGGCGGATTATCAAGCCTCTTGTGAAATCTAATGGCTTAACCATTAAACTGCTTGGGAAACTGATAGTCTAGAGTGAGGGAGAGGCAGATGGAATTGGTGGTGTAGGGGTAAAATCCGTAGATATCACCAAGAATACCCATTGCGAAGGCGATCTGCTGGAACTCAACTGACGCTAAGGCGCGAAAGCGTGGGGAGCAAACAGGATTAGATACCCGAGTAGTC
>LST401_32997
CCTACGGGACGCAGCAGTGAGGAATATTGGTCAATGGGCGTAAGCCTGAACCAGCCAAGTAGCGTGAGGGACGACGGCCCTATGGGTTGTAAACCTCTTTTGTACGGGGATAAAGTGTGGGACGCGTCCCATATTGCAGGTACCGTACGAATAAGGACCGGCTAATTCCGTGCCAGCAGCCGCGGTAATACGGAAGGTCCGGGCGTTATCCGGATTCATTGGGTTTAAAGGGAGCGCAGGCCGCCTTTTAAGCGTGCCGTGAAATGCCGTGGCTCAACCATGGCACTGCGGCGCGAACTGGAGGGCTTGAGTGCGCGGAAGGCAGGCGGAACTCGTGGTGTAGCGGTGAAATGCTTAGATATCACGAAGAACTCCGATTGCGAAGGCAGCCTGCCGAAGCGCAACTGACGCTGAGGCTCGAAAGCGCGGGTATCGAACAGGATTAGATACCCGAGTAGTC
>LST401_17638
CCTACGGGTTGCAGCAGTCGGGAATATTGCGCAATGGAGGAAACTCTGACGCAGTGACGCCGCGTATGGGAAGAAGGTTTTCGGATTGTAAACCATTTTAGACAAGGAAGAAACAAGACAGTACTTGTAGAATAAGCTCCGGCTAACTACGTGCCAGCAGCCGCGGTAATACGTAGGGAGCAAGCGTTATCCGGATTTATTGGGTGTAAAGGGTGCGTAGACGGGAAGGTAAGTTAGTTGTGAAATCCCTCGGCTCAACTGAGGAACTGCGACTAAAACTGCTTTTCTTGAGTGCTGGAGAGGAAAGTGGAATTCCTAGTGTAGCGGTGAAATGCGTAGATATTAGGAGGAACACCAGTGGCGAAGGCGACTTTCTGGACAGTAACTGACGTTGAGGCACGAAAGTGTGGGGAGCAAACAGGATTAGATAGCCTAGTAGTC
>LST401_22024
CCTACGGGACGCAGCAGTGAGGAATATTGGTCAATGGGCGTAAGCCTGAACCAGCCAAGTAGCGTGAGGGACGACGGCCCTATGGGTTGTAAACCTCTTTTGTACGGGGATAAAGTGTGGGACGTGTCCCATATTGCAGGTACCGTACGAATAAGGACCGGCTAATTCCGTGCCAGCAGCCGCGGTAATACGGAAGGTCCGGGCGTTATCCGGATTCATTGGGTTTAAAGGGAGCGCAGGCCGCCTTTTAAGCGTGCCGTGAAATGCCGTGGCTCAACCATGGCACTGCGGCGCGAACTGGAGGGCTTGAGTGCGCGGAAGGCAGGCGGAACTCGTGGTGTAGCGGTGAAATGCTTAGATATCACGAAGAACTCCGATTGCGAAGGCAGCCTGCCGCAGCGCAACTGACGCTGAGGCTCGAAAGCGCGGGTATCGAACAGGATTAGATACCCGGGTAGTC
>LST401_15437
CCTACGGGGCGCAGCAGTGAGGAATATTGGTCAATGGGCGTAAGCCTGAACCAGCCAAGTAGCGTGAGGGACGACGGCCCTATGGGTTGTAAACCTCTTTTGTACGGGGATAAAGTGTGGGACGCGTCCCATATTGCAGATACCGTACGAATAAGGACCGGCTAATTCCGTGCCAGCAGCCGCGGTAATACGGAAGGTCCGGGCGTTATCCGGATTCATTGGGTTTAAAGGGAGCGCAGGCCGCCTTTTAAGCGTGCCGTGAAATGCCGTGGCTCAACCATGGCACTGCGGCGCGAACTGGAGGGCTTGAGTGCGCGGAAGGCAGGCGGAACTCGTGGTGTAGCGGTGAAATGCTTAGATATCACGAAGAACTCCGATTGCGAAGGCAGCTTGCTGGACCGTAACTGACGCTGATGCTCGAAAGTGCGGGTATCAAACAGGATTAGATACCCTCGTAGTC
>LST401_63
CCTACGGGCCGCAGCAGTGAGGAATATTGGTCAATGGGCGGAAGCCTGAACCAGCCAAGTAGCGTGCAGGAAGACGGCCTTTAGGGTTGTAAACTGCTTTTATGCGGGAATAAAGTTCTCCACGTGTGGAGATTTGCATGTACCGCATGAATAAGGACCGGCTAATTCCGTGCCAGCAGCCGCGGTAATACGGAAGGTCCGGGCGTTATCCGGAATTATTGGGTTTAAAGGGAGCGTAGGCCGGCTTGTAAGTCAGTTGTGAAAACCGCGGGCTCAACCTGCGGCGTGCAATTGAAACTGCAGGCCTTGAGTGCGCGCAGGGATGCTGGAATTCGTGGTGTAGCGGTGAAATGCTTAGATATCACGAAGAACTCCGATTGCGAAGGCAGCTTGCTGGACCGTAACTGACGTTGATGCTCGAAAGTGCGGGTATCAAACAGGATTAGATACCCCGGTAGTC
>LST401_11053
CCTACGGGGCGCAGCAGTGAGGAATATTGGTCAATGGGCGTAAGCCTGAACCAGCCAAGTAGCGTGAGGGACGACGGCCCTATGGGTTGTAAACCTCTTTTGTACGGGGATAAAGTGTGGGACGTGTCCCATATTGCAGGTACCGTACGAATAAGGACCGGCTAATTCCGTGCCAGCAGCCGCGGTAATACGGAAGGTCCGGGCGTTATCCGGATTCATTGGGTTTAAAGGGAGCGCAGGCCGCCTTTTAAGCGTGCCGTGAAATGCCGTGGCTCAACCATGGCACTGCGGCGCGAACTGGAGGGCTTGAGTGCGCGGAAGGCAGGCGGAACTCGTGGTGTAGCGGTGAAATGCTTAGATATCACGAAGAACTCCGATGGCGAAGGCAGTCCACCAAGCCGCAACTGACATTGAAGCTCGAAAGCGTGGGTATCAAACAGGATTAGATACCCTAGTAGTC
>LST401_26424
CCTACGGGTTGCAGCAGTCGAGAATCTTGGGCAATGCGCGAAAGCGTGACCCAGCAATGCCGCGTGTGTGATGAAGGTCTTCGGATTGTAAAACACTGTCTCCCGTGACGATAATGACGGTAGCGGGGAAGGAAGCCACGGCTAACTACGTGCCAGCAGCCGCGGTAATACGTAGGTGGCGAGCGTTGTTCGGATTTATTGGGCGTAAAGGGTCTGTAGGAGGTTTGTTAAATACGGGGTGAAATCCGGGAGCTCAACTCCCGAACTGCCCTGTAGACTGACAGACTGGAGTACCGGAGAGGTAAGCGGAATACCAAGTGTAGCGGTGGAATGCGTAGATATTTGGTAGAACACCAAGAGCGAAGGCAGCTTACTGGCCGGCAACTGACTCTGAAAGACGAAAGCATGGGGAGCAAACAGGATTAGATACCCCTGTAGTC
>LST401_4475
CCTACGGGATGCAGCAGTGGGGAATCTTCCGCAATGGGCGAAAGCCTGACGGAGCAACGCCGCGTGAACGATGAAGGTCTTAGGATCGTAAAGTTCTGTTGTTAGGGACGAAGGATAAGAATCATAATACGGTTTTTATTTGACGGTACCTAACGAGGAAGCCACGGCTAACTACGTGCCAGCAGCCGCGGTAATACGTAGGCGGCAAGCGTTGTCCGGAATTATTGGGCTTAAAGGGAGCGCAGGCGGGAAACTAAGCGGATCTTAAAAGTGCGGGGCTCAACCCCGTGGTGGGGTCCGAACTGGTTTTCTTGAGTGCAGAAGAGGAAAGCGGAATGCCCAGTGTAGCGGTGAAATGCGTAGATATTGGGAAGAACACCAGTGGCGAAGGCGGCCTACTGGGCTGTAACTGACGCTGAGGCTCGAAAGCGTGGGTAGCAAACAGGATTAGATACCCCCGTAGTC
>LST401_28607
CCTACGGGGCGCAGCAGTGAGGAATATTTGTCAATGGGCGAGAGCCTGAACCAGCCAAGTAGCGTGAAGGATGAAGGTTCTATGGATTGTAAACTTCTTTTATAAGGGAATAACAGACGTTACGTGTAGCGTTTTGCATGTACCTTATGAATAAGCATCGGCTAACTCCGTGCCAGCAGCCGCGGTAATACGGAGGATGCGAGCGTTATCCGGATTTATTGGGTTTAAAGGGAGCGTAGACGGGATGTTAAGTCAGCTGTGAAAGTTTGGGGCTCAACCTTAAAATTGCAGTTGAAACTGGCGTTCTTGAGTGCGGCAGAGGCAGGCGGAATTCGTGGTGTAGCGGTGAAATGCTTAGATATCACGAAGAACTCCGATTGCGAAGGCAGCTTGCTGGAGCGTAACTGACGTTGATGCTCGAAAGTGTGGGTATCAAACAGGATTAGATACCCTTGTAGTC
>LST401_19832
CCTACGGGCTGCAGCAGTGGGGAATCTTCCGCAATGGGCGAAAGCCTGACGGAGCAACGCCGCGTGAACGATGAAGGTCTTAGGATCGTAAAGTTCTGTTGTTAGGGACGAAGGGTAAGAATAATAATACGGTTTTTATTTGACGGTACCTAACGAGGAAGCCACGGCTAACTACGTGCCAGCAGCCGCGGTAATACGTAGGCGGCAAGCGTTGTCCGGAATTATTGGGCGTAAAGGGAGCGCAGGCGGGAAACTAAGCGGATCTTAAAAGTGCGGGGCTCAACCCCGTGATGGGGTCCGAACTGGTTTTCTTGAGTGCAGGAGAGGAAAGCGGAATTCCCAGTGTAGCGGTGAAATGCGTAGATATTGGGAAGAACACCAGTGGCGAAGGCGGCTTTCTGGACTGTAACTGACGCTGAGGCTCGAAAGCTAGGGTAGCGAACGGGATTAGATACCCGAGTAGTC
>LST401_30802
CCTACGGGAGGCAGCAGTGAGGAATATTGGTCAATGGACGCAAGTCTGAACCAGCCATGCCGCGTGCAGGAAGACGGCTCTATGAGTTGTAAACTGCTTTTGTACGAGGGTAAACCCGGGTACGCGTACCCGGCTGAAAGTATCGTACGAATAAGGATCGGCTAACTCCGTGCCAGCAGCCGCGGTAATACGGAGGATCCAAGCGTTATCCGGATTTATTGGGTTTAAAGGGTGCGTAGGCGGTTTGATAAGTTAGAGGTGAAATCCCGGGGCTTAACTCCGGAATTGCCTCTGATACTGTTGGACTAGAGAGTAGTTGCGGTAGGCGGAATGTATGGTGTAGCGGTGAAATGCGTAGATATCACACAGAACACCGATTGCGAAGGCAGCTTACAAATCCATATCGGACGCTGAGGCACGAAAGCGTGGGGAGCAAACAGGATTAGATACCCCAGTAGTC
>LST401_6672
CCTACGGGTCGCAGCAGTGGGGAATTTTGCGCAATGCTCGAGAGAGTGACGCAGCGACGCCGCGTGAATGACGAAGGCCTTCGGGTCGTAAAGTTCTTTCGACAGGGAAGAAAATGTATATCAGTAACTGGGTATATAGTGACGGTACCTGTATAAGCAGCCCCGGCTAACTCCGTGCCAGCAGCCGCGGTAATACGGAGGGGGCGAGCGTTGTTCGGAGTGACTGGGCGTAAAGAGCACGTAGGCGGTGTTGTAAGTCATTAGTCAAAGGCTAGAGCTCAACTTTAGTAAGGCTAGTGATACTACAATACTAGAGTATCAGAGAGGATTGCAGAATTCCTGGTGTAGCGGTGAAATGCGTAGATATCAGGAGGAATACCGGTAGCGAAGGCGGCAATCTGGCTGGCAACTGACGCTGAGGTGCGAAAGCGTGGGTAGCAAACAGGATTAGATACCCCTGTAGTC
>LST401_32998
CCTACGGGCCGCAGCAGTGAGGAATATTGGTCAATGGGCGTAAGCCTGAACCAGCCAAGTAGCGTGAGGGACGACGGCCCTATGGGTTGTAAACCTCTTTTGTACGGGGATAAAGTGTGGGACGTGTCCCATATTGCAGGTACCGTACGAATAAGGACCGGCTAATTCCGTGCCAGCAGCCGCGGTAATACGGAAGGTCCGGGCGTTATCCGGATTCATTGGGTTTAAAGGGAGCGCAGGCCGCCTTTTAAGCGTGCCGTGAAATGCCGTGGCTCAACCATGGCACTGCGGCGCGAACTGGAGGGCTTGAGTGCGCGGAAGGCAGGCGGAACTCGTGGTGTAGCGGTGAAATGCTTAGATATCACGAAGAACTCCGATTGCGAAGGCAGCCTGCCGAAGCGCAACTGACGCTGAGGCTCGAAAGCGCGGGTATCGAACAGGATTAGATACCCGAGTAGTC
>LST401_17639
CCTACGGGCGGCAGCAGTGGGGAATCTTCCGCAATGGGCGAAAGCCTGACGGAGCAACGCCGCGTGAACGATGAAGGTCTTAGGATCGTAAAGTTCTGTTGTTAGGGACGAAGGGTAAGAATAATAATACGGTTTTTATTTGACGGTACCTAACGAGGAAGCCACGGCTAACTACGTGCCAGCAGCCGCGGTAATACGTAGGCGGCAAGCGTTGTCCGGAATTATTGGGCGTAAAGGGAGCGCAGGCGGGAAACTAAGCGGATCTTAAAAGTGCGGGGCTCAACCCCGTGATGGGGTCCGAACTGGTTTTCTTGAGTGCAGGAGAGGAAAGCGGAATTCCCAGTGTAGCGGTGAAATGCGTAGATATTGGGAAGAACACCAGTGGCGAAGGCGGCTTTCTGGACTGTAACTGACGCTGAGGCTCGAAAGCTAGGGTAGCGAACGGGATTAGATACCCCCGTAGTC
>LST401_22025
CCTACGGGATGCAGCCGTGGGGAATATTGGGCAATGGGCGCAAGCCTGACCCAGCAACGCCGCGTGAAGGAAGAAGGCTTTCGGGTTGTAAACTTCTTTTGTCAGGGAACAGTAGAAGAGGGTACCTGACGAATAAGCTCCGGCTAACTACGTGCCAGCAGCCGCGGTAATACGTAGGGAGCGAGCGTTGTCCGGATTTACTGGGTGTAAAGGGCGTGTAGGCGGGATTACAAGTCAGATGTGAAATTCCGCGGCTCAACCCCGGAACTGCATTTGAAACTGTAGTTCTTGAGTACTGGAGAGGCAGGCGGAATTCCTAGTGTAGCGGTGAAATGCGTAGATATTAGGAGTAACACCAGTGGCGAAGGCGGCCTGCTGGACAGCAACTGACGCTGAGGCGCGAAAGCGTGGGGAGCAAACAGGATTAGATACCCGTGTAGTC
>LST401_13247
CCTACGGGAGGCAGCAGTGGGGAATATTGGGCAATGGGCGCAAGCCTGACCCAGCAACGCCGCGTGAAGGAAGAAGGCCCTCGGGTTGTAAACTTCTTTTGTCAGGGACGAAGCAAGTGACGGTACCTGACGAATAAGCCACGGCTAACTACGTGCCAGCAGCCGCGGTAATACGTAGGTGGCAAGCGTTATCCGGATTTACTGGGTGTAAAGGGCGTGTAGGCGGGATTGCAAGTCAGATGTGAAAACCACGGGCTCAACCTGTGGCCTGCATTTGAAACTGCAGTTCTTGAGTACTGGAGAGGCAGACGGAATTCCTAGTGTAGCGGTGAAATGCGTAGATATTAGGAGGAACACCAGTGGCGAAGGCGGTCTGCTGGACAGCAACTGACGCTGAGGCGCGAAAGCGTGGGGAGCAAACAGGATTAGATACCCGAGTAGTC
>LST401_4476
CCTACGGGGCGCAGCAGTAGGGAATATTGCGCAATGGGGGAAACCCTGACGCAGCAACGCCGCGTGGAGGATGACACTTTTCGGAGCGTAAACTCCTTTTCTTAGGGAAGAATTCTGACGGTACCTAAGGAATAAGCACCGGCTAACTCCGTGCCAGCAGCCGCGGTAATACGGAGGGTGCAAGCGTTACTCGGAATCACTGGGCGTAAAGGGCGCGTAGGCGGATTATCAAGTCTCTTGTGAAATCTAATGGCTTAACCATTAAACTGCTTGGGAAACTGATAGTCTAGAGTGAGGGAGAGGCAGATGGAATTGGTGGTGTAGGGGTAAAATCCGTAGATATCACCAAGAATACCCATTGCGAAGGCGATCTGCTGGAACTCAACTGACGCTAAGGCGCGAAAGCGTGGGGAGCAAACAGGATTAGATACCCTCGTAGTC
>LST401_15438
CCTACGGGCGGCAGCAGTGGGGGATATTGCACAATGGGGGAAACCCTGATGCAGCAACGCCGCGTGAAGGAAGAAGGTCTTCGGATTGTAAACTTTTGTCATCAGTGAAGATAAAGACGGTAGCTGAGGAGGAAGCTCCAGCTAACTACGTGCCAGCAGCCGCGGTAATACGTAGGGAGCGAGCGTTGTCCGGATTTACTGGGTGTAAAGGGTGCGTAGGCGGAAGAGCAAGTCAGTAGTGAAATCCATGGGCTTAACCCGGGAACTGCTATTGAAACTGTTTTTCTTGAGTGAAGTAGAGGTAGGCGGAATTCCCGGTGTAGCGGTGAAATGCGTAGAGATCGGGAGGAACACCAGTGGCGAAGGCGGCCTACTGGGCTTTAACTGACGCTGAGGCACGAAAGCATGGGTAGCAAACAGGATTAGATACCCGAGTAGTC
>LST401_2277
CCTACGGGAGGCAGCAGTGGGGAATATTGGGCAATGGGCGCAAGCCTGACCCAGCAACGCCGCGTGAAGGAAGAAGGCTTTCGGGTTGTAAACTTCTTTTAAGAGGGACGAAACAAATGACGGTACCTCTTGAATAAGCCACGGCTAACTACGTGCCAGCAGCCGCGGTAATACGTAGGTGGCAAGCGTTATCCGGAATTATTGGGTGTAAAGGGTGCGTAGATGGTTAAACAAGTTAGTTGTGAAATCCCTTGGCTTAACTGAGGAACTGCAACTAAAACTATTTATCTTGAGTGAAGGAGAGGTAAGTGGNATNCCTAGTGTAGCGGTGANATGCGTAGATATTAGGAGGAACACCAGTGGCGAAGGCGACTTACTGGACTTAAACTGACATTGAGGCACGAAAGTGTGGGTAGCAAACAGGATTAGATACCCGAGTAGTC
>LST401_30803
CCTACGGGCTGCAGCAGTGGGGAATCTTCCGCAATGGACGATAGTCTGAAGGAGCAACGCCGCGTGAGTGATGACGGCCTTCGGGTTGTAAAGCTCTGTTAATCAGGACGAAAAAGCCTTGTGGGAATAATGCGAGGAAGTGACGGTACCGGAATAGAAAGCCACGGCTAACTACGTGCCAGCAGCCGCGGTAATACGTAGGTGGCAAGCGTTGTCCGGAATTATTGGGCGTAAAGCGCGCGCAGGCGGATGCGTAAGTCTATCTTAAAAGTGCGGGGCTCCACCCCGTGATTGGGTCCGAACTGGTTTTCTTGAGTGCAGGAGAGGAAAGCGGAATTCCCAGTGTAGCGGTGAAATGCGTAGATATTGGGAAGAACACCAGTGGCGAAGGCGGCTTTCTGGACGACAACTGACGCTGAGGCACGAAAGCCAGGGGAGCGAACGGGATTAGATACCCGTGTAGTC
>LST401_6673
CCTACGGGCTGCAGCAGTAGGGAATATTGCACAATGGGGGAAACCCTGATGCAGCGACGCCGCGTGAGCGAAGAAGTATCTCGGTATGTAAAGCTCTATCAGCAGGGAAGAAGATGACGGTACCTGACTAAGAAGCACCGGCTAAATACGTGCCAGCAGCCGCGGTAATACGTATGGTGCAAGCGTTATCCGGATTTACTGGGTGTAAAGGGAGCGTAGACGGAGAAGCAAGTCTGGAGTGAAAGCCCGGGGCTCAACCCCGGGACTGCTTTGGAAACTGTTATTCTTGAGTGCCGGAGAGGTAAGCGGAATTCCTAGTGTAGCGGTGAAATGCGTAGATATTAGGAGGAACACCAGTGGCGAAGGCGGCTTACTGGACGGTAACTGACGTTGAGGCTCGAAAGCGTGGGGAGCAAACAGGATTAGATACCCCTGTAGTC
>LST401_17640
CCTACGGGTGGCAGCAGTGAGGAATATTGGTCAATGGGCGAGAGCCTGAACCAGCCAAGTAGCGTGAAGGATGACTGCCCTATGGGTTGTAAACTTCTTTTATACGGGAATAACATCATCCACGTGTGGGTGTCTGCATGTACCGTATGAATAAGCATCGGCTAACTCCGTGCCAGCAGCCGCGGTAATACGGAGGATGCGAGCGTTATCCGGATTTATTGGGTTTAAAGGGAGCGTAGACGGGTCCTTAAGTCAGTTGTGAAAGTTTGCGGCTCAACCGTAAAATTGCAGTTGATACTGGGGACCTTGAGTGCGGCAGAGGCAGGCGGAATTCGTGGTGTAGCGGTGAAATGCTTAGATATCACGAAGAACTCCGATTGCGAAGGCAGCTTGCTGGACCGTAACTGACGTTGATGCTCGAAAGTGCGGGTATCAAACAGGATTAGATACCCGAGTAGTC
>LST401_32999
CCTACGGGCTGCAGCAGTGAGGAATATTGGTCAATGGACGAGAGTCTGAACCAGCCAAGTAGCGTGAAGGATGACTGCCCTATGGGTTGTAAACTTCTTTTACACGGGAATAACATGCGGGACGTGTCCCGCACTGCATGTACCGTTTGAATAAGCATCGGCTAACTCCGTGCCAGCAGCCGCGGTAATACGGAGGATGCGAGCGTTATCCGGATTTATTGGGTTTAAAGGGAGCGTAGGCGGGATGCTAAGTCAGTTGTGAAAGTTTGAGGCTCAACCTTAAAATTGCAGTTGATACTGGTGTTCTTGAGTGCGGTAGAGGCGTGCGGAATTCGTGGTGTAGCGGTGAAATGCTTAGATATCACGAAGAACTCCGATTGCGAAGGCAGCTCGCTGGACCGTAACTGACGCTGATGCTCGAAAGTGTGGGAATCAAACAGGATTAGATACCCGAGTAGTC
>LST401_65
CCTACGGGTGGCAGCAGTGAGGAATATTGGTCAATGGACGGAAGTCTGAACCAGCCATGCCGCGTGCAGGATGACGGCTCTATGAGTTGTAAACTGCTTTTGTACGAGGGTAACCCCGGGTACGTGTACCCGGCTGAAAGTATCGTACGAATAAGGATCGGCTAACTCCGTGCCAGCAGCCGCGGTAATACGGAGGATCCAAGCGTTATCCGGATTTATTGGGTTTAAAGGGTGCGTAGGCGGTCAGATAAGTTAGAGGTGAAATTCCGGTGCTTAACACCGGCGCTGCCTCTAATACTGTTTGACTAGAGAGTAGTTGCGGTAGGCGGAATGTATGGTGTAGCGGTGAAATGCTTAGAGATCATACAGAACACCGATTGCGAAGGCAGCTTACCAAGCTATATCTGACGTTGAGGCACGAAAGCGTGGGGAGCAAACAGGATTAGATACCCTAGTAGTC
>LST401_11055
CCTACGGGGGGCAGCAGTGAGGAATATTGGTCAATGGGCGCGAGCCTGAACCAGCCAAGTAGCGTGAAGGATGACTGCCCTATGGGTTGTAAACTTCTTTTATACGGGAATAAAGTCCGGCACGTGTGCCGGTTTGCATGTACCGTATGAATAAGGATCGGCTAACTCCGTGCCAGCAGCCGCGGTAATACGGAGGATCCGAGCGTTATCCGGATTTATTGGGTTTAAAGGGAGCGTAGGCGGGTTTTTAAGTCAGTTGTGAAAGTTTGCGGCTCAACCGTAAAATTGCAGTTGATACTGGAAGCCTTGAGTGCGGCAGAGGCAGGCGGAATTCGTGGTGTAGCGGTGAAATGCTTAGATATCACGAAGAACTCCGATTGCGAAGGCAGCTTGCTGGACCGTAACTGACGCTGATGCTCGAAAGTGCGGGTATCAAACAGGATTAGATACCCTAGTAGTC
>LST401_13248
CCTACGGGTTGCAGCAGTGAGGAATATTGGTCAATGGACGGAAGTCTGAACCAGCCATGCCGCGTGCAGGATGACGGCTCTATGAGTTGTAAACTGCTTTTGTACGAGGGTAACCCCGGGTACGTGTACCCGGCTGAAAGTATCGTACGAATAAGGATCGGCTAACTCCGTGCCAGCAGCCGCGGTAATACGGAGGATCCAAGCGTTATCCGGATTTATTGGGTGTAAAGGGTGCGTAGGCGGTCAGATAAGTTAGAGGTGAAATTCCGGTGCTTAACACCGGCGCTGCCTCTAATACTGTTTGACTAGAGAGTAGTTGCGGTAGGCGGAATGTATGGGGTAGCGGTGAAATGCTTAGAGATCATACAGAACACCGATTGCGAAGGCAGCTTACCAAGCTATATCTGACGTTGAGGCACGAAAGCGTGGGGAGCAAACAGGATTAGATACCCCGGTAGTC
>LST401_15439
CCTACGGGCGGCAGCAGTGAGGAATATTGGTCAATGGGCGAGAGCCTGAACCAGCCAAGTAGCGTGAAGGATGACTGCCCTACGGGTTGTAAACTTCTTTTATAAGGGAATAAAGTTCTCTACGTGTAGAGTTTTGTATATACCTTATGAATAAGCATCGGCTAACTCCGTGCCAGCAGCCGCGGTAATACGGAGGATGCGAGCGTTATCCGGATTTATTGGGTTTAAAGGGAGCGTAGACGGCCGTTTAAGTCAGCTGTGAAATGGTGCGGCTCAACCGTAGCACTGCAGTTGAAACTGGACGGCTTGAGTGCAGTTGAGGCAGGCGGAATTCGTGGTGTAGCGGTGAAATGCTTAGATATCACGAAGAACCCCGATTGCGAAGGCAGCCTGCTAAGCTGCAACTGACGTTGATGCTCGAAAGTGTGGGTATCAAACAGGATTAGATACCCAGTAGTC
>LST401_22026
CCTACGGGAGGCAGCAGTGGGGAATATTGCGCAATGGGGGGAACCCTGACGCAGCCATGCCGCGTGAATGAAGAAGGCCTTCGGGTTGTAAAGTTCTTTCGGTGGTGAGGAAGGTTAGGATGTTAATAGCATACTGATTTGACGTTAGCCACAGAAGAAGCACCGGCTAACTCCGTGCCAGCAGCCGCGGTAATACGGAGGGTGCGAGCGTTAATCGGAATAACTGGGCGTAAAGGGCACGCAGGCGGGACGTTAAGTGAGATGTGAAAGCCCCGGGCTTAACCTGGGAATTGCATTTCATACTGGCGTACTAGAGTACTTTAGGGAGGGGTAGAATTCCACGTGTAGCGGTGAAATGCGTAGAGATGTGGAGGAATACCGAAGGCGAAGGCAGCCCCTTGGGAAGATACTGACGCTCATGTGCGAAAGCGTGGGGAGCAAACAGGATTAGATACCCTTGTAGTC
>LST401_26426
CCTACGGGCTGCAGCAGTGGGGAATATTGCACAATGGGGGAAACCCTGATGCAGCGACGCCGCGTGAGCGAAGAAGTATTTCGGTATGTAAAGCTCTATCAGCAGGGAAGAAAATGACGGTACCTGACTAAGAAGCCCCGGCTAACTACGTGCCAGCAGCCGCGGTAATACGTAGGGGGCAAGCGTTATCCGGATTTACTGGGTGTAAAGGGAGCGTAGGTGGCATGGTAAGCCAGAAGTGAAAACCCGGGGCTCAACCCCGCGGATTGCTTTTGGAACTATCAGGCTGGAGTGCTGGAGGGGTAAGCGGAATTCCTAGTGTAGCGGTGAAATGCGTAGATATTAGGAGGAACACCGGTGGCGAAGGCGGCTTACTGGACAGTAACTGACACTGAGGCTCGAAAGCGTGGGGAGCAAACAGGATTAGATACCCTAGTAGTC
>LST401_30804
CCTACGGGCTGCAGCAGTGAGGAATATTGGTCAATGGGCGAGAGCCTGAACCAGCCAAGTAGCGTGAAGGATGACTGCCCTACGGGTTGTAAACTTCTTTTATAAGGGAATAAAGTATTCTACGTGTAGAGTTTTGTATGTACCTTATGAATAAGCATCGGCTAACTCCGTGCCAGCAGCCGCGGTAATACGGAGGATGCGAGCGTTATCCGGATTTATTGGGTTTAAAGGGAGCGTAGACGGCGGTTTAAGTCAGCTGTGAAATGGTGCGGCTCAACCGTAGCACTGCAGTTGAAACTGGACGGCTTGAGTGCAGTTGAGGCAGGCGGAATTCGTGGTGTAGCGGTGAAATGCTTAGATATCACGAAGAACCCAGATTGCGAAGGCAGGCTGCTAAGCTGCAACTGACGTTGAGGCTCGAAAGTGTGGGTATCAAACAGGATTAGATACCCTAGTAGTC
>LST401_8863
CCTACGGGGCGCAGCAGTGGGGAATATTGGGCAATGGAGGCAACTCTGACCCAGCAATGCCGCGTGAGTGATGAAGGTCTTTTGATTGTAAAGCTCTTTTCTTGGGAACGAAGATCTGACGGTACCCAAGGAATAAGCCCCGGCTAACTACGTGCCAGCAGCCGCGGTAATACGTAGGGGGCAAGCGTTGTCCGGATTGACTGGGCGTAAAGGGTGTGTAGGCGGTTAGGTAAGTTAGATGTGTAATACCCAGGGCTTAACTCGGGTGCTGCATCTAAAACTGCCTGACTTGAGTGCTGGAGAGGATAGTGGAATTCCTAGTGTAGCGGTGGAATGCGTAGATATTAGGAGGAACATCAGTGGCGAAGGCGACTATCTGGACAGTAACTGACGCTGAGGCACGAAAGCGTGGGGAGCAAACAGGATTAGATACCCCTGTAGTC
>LST401_6674
CCTACGGGCGGCAGCAGTGAGGAATATTGGTCAATGGGCGCGAGCCTGAACCAGCCAAGTAGCGTGAAGGATGACTGCCCTATGGGTTGTAAACTTCTTTTATACGGGAATAAAGTCCGGCACGTGTGCCGGTTTGCATGTACCGTATGAATAAGGATCGGCTAACTCCGTGCCAGCAGCCGCGGTAATACGGAGGATCCGAGCGTTATCCGGATTTATTGGGTTTAAAGGGAGCGTAGGCGGGTTTTTAAGTCAGTTGTGAAAGTTTGCGGCTCAACCGTAAAATTGCAGTTGATACTGGAAGCCTTGAGTGCGGCAGAGGCAGGCGGAATTCGTGGTGTAGCGGTGAAATGCTTAGATATCACGAAGAACTCCGATTGCGAAGGCAGCTTGCTGGACCGTAACTGACGCTGATGCTCGAAAGTGCGGGTATCAAACAGGATTAGATACCCGTGTGTC
>LST401_2278
CCTACGGGTGGCAGCAGTGGGGAATATTGCACAATGGGGGAAACCCTGATGCAGCGACGCCGCGTGAAGGATGAAGTATTTCGGTATGTAAACTTCTATCAGCAGGGAAGAAAGTGACGGTACCTGACTAAGAAGCCCCGGCTAACTACGTGCCAGCAGCCGCGGTAATACGTAGGGGGCAAGCGTTATCCGGATTTACTGGGTGTAAAGGGAGCGTAGACGGGATAGCAAGTCTGAAGTGAAAGCCCGGGGCCCAACCCCGGGACTGCTTTGGAAACTGTTGACCTGGAGTGCTGGAGAGGTAAGTGGNATNCCTAGTGTAGCGGTGANATGCGTAGATATTAGGAGGAACACCAGTGGCGAAGGCGGCTTACTGGACAGTGACTGACGTTGAGGCTCGAAAGCGTGGGGAGCAAACAGGATTAGATACCCGGGTAGTC
>LST401_19834
CCTACGGGCGGCAGCAGTGGGGAATTTTGGACAATGGGGGCAACCCTGATCCAGCCATGCCGCGTGCGGGAAGAAGGCCTTCGGGTTGTAAACCGCTTTTGTCAGGGACGAAAAGGTGCGGGTTAAGAGCTAGCACTGATGACGGTACCTGAAGAATAAGCACCGGCTAACTACGTGCCAGCAGCCGGGGTAATACGTAGGGTGCGAGCGTTAATCGGAATTACTGGGCGTAAAGCGTGCGCAGGCGGTTGGGTAAGACAGATGTGAAATCCCCGGGCTTAACCTGGGAACTGCATTTGTGACTGTCCGACTGGAGTATGTCAGAGGGGGGTGGAATTCCAAGTGTAGCAGTGAAATGCGTAGATATTTGGAAGAACACCGATGGCGAAGGCAGCCCCCTGGGGCAAAACTGACGCTCATGCACGAAAGCGTGGGGAGCAAACAGGATTAGATACCCTCGTAGTC
>LST401_24217
CCTACGGGCCGCAGCAGTGAGGAATATTGGTCAATGGGCGCGAGCCTGAACCAGCCAAGTAGCGTGAAGGATGACTGCCCTATGGGTTGTAAACTTCTTTTATACGGGAATAAAGTCCGGCACGTGTGCCGGTTTGCATGTACCGTATGAATAAGGATCGGCTAACTCCGTGCCAGCAGCCGCGGTAATACGGAGGATCCGAGCGTTATCCGGATTTATTGGGTTTAAAGGGAGCGTAGGCGGGTTTTTAAGTCAGTTGTGAAAGTTTGCGGCTCAACCGTAAAATTGCAGTTGATACTGGAAGCCTTGAGTGCGGCAGAGGCAGGCGGAATTCGTGGTGTAGCGGTGAAATGCTTAGATATCACGAAGAACTCCGATTGCGAAGGCAGCTTGCTGGACCGTAACTGACGCTGATGCTCGAAAGTGCGGGTATCAAACAGGATTAGATACCCTGGTAGTC
>LST401_17641
CCTACGGGGCGCAGCAGTGAGGAATATTGGTCAATGGACGGAAGTCTGAACCAGCCATGCCGCGTGCAGGATGACGGCTCTATGAGTTGTAAACTGCTTTTGTACGAGGGTAACCCCGGGTACGTGTACCCGGCTGAAAGTATCGTACGAATAAGGATCGGCTAACTCCGTGCCAGCAGCCGCGGTAATACGGAGGATCCAAGCGTTATCCGGATTTATTGGGTTTAAAGGGTGCGTAGGCGGTCAGATAAGTTAGAGGTGAAATTCCGGTGCTTAACACCGGCGCTGCCTCTAATACTGTTTGACTAGAGAGTAGTTGCGGTAGGCGGAATGTATGGTGTAGCGGTGAAATGCTTAGAGATCATACAGAACACCGATTGCGAAGGCAGCTTACCAAGCTATATCTGACGTTGAGGCACGAAAGCGTGGGGAGCAAACAGGATTAGATACCCGAGTAGTC
>LST401_28609
CCTACGGGTGGCAGCAGTGGGGAATATTGCACAATGGGGGAAACCCTGATGCAGCAACGCCGCGTGAGCGAAGAAGTATTTCGGTATGTAAAGCTCTATCAGCAGGGAAGAAAGTGACGGTACCTGAGTAAGAAGCCCCGGCTAACTACGTGCCAGCAGCCGCGGTAATACGTAGGGGGCAAGCGTTATCCGGATTTACTGGGTGTAAAGGGAGCGTAGACGGCGGCGCAAGTCTGATGTGAAAGCCTGGGGCTCAACCCCGGAACTGCATTGGAAACTGTGCTGCTAGAGTGCCGGAGAGGTAAGCGGAATTCCTAGTGTAGCGGTGAAATGCGTAGATATTAGGAGGAACACCAGTGGCGAAGGCGGCTTACTGGACGGTAACTGACGTTGAGGCTCGAAAGCGTGGGGAGCAAACAGGATTAGATACCCGGGTAGT
>LST401_11056
CCTACGGGATGCAGCAGTAGGGAATATTGCGCAATGGGGGAAACCCTGACGCAGCAACGCCGCGTGGAGGATGACACTTTTCGGAGCGTAAACTCCTTTTCTTAGGGAAGAATTCTGACGGTACCTAAGGAATAAGCACCGGCTAACTCCGTGCCAGCAGCCGCGGTAATACGGAGGGTGCAAGCGTTACTCGGAATCACTGGGCGTAAAGGGCGCGTAGGCGGATTATCAAGTCTCTTGTGAAATCTAATGGCTTAACCATTAAACTGCTTGGGAAACTGATAGTCTAGAGTGAGGGAGAGGCAGATGGAATTGGTGGTGTAGGGGTAAAATCCGTAGATAGCACCAAGAATACCCATTGCGAAGGCGATCTGCTGGAACTCAACTGACGCTAAGGCGCGAAAGCGTGGGGAGCAAACAGGATTAGATACCCCGGTAGTC
>LST401_4478
CCTACGGGCCGCAGCAGTGAGGAATATTGGTCAATGGGCGAGAGCCTGAACCAGCCAAGTAGCGTGAAGGATGACTGCCCTATGGGTTGTAAACTTCTTTTATACGGGAATAACACGCGGCACGTGTGCCGCTCTGCATGTACCGTATGAATAAGCATCGGCTAACTCCGTGCCAGCAGCCGCGGTAATACGGAGGATGCGAGCGTTATCCGGATTTATTGGGTTTAAAGGGAGCGTAGGCCGGCTTGTAAGTCAGTTGTGAAAACCGCGGGCTCAACCTGCGGCGTGCAATTGAAACTGCAGGCCTTGAGTGCGCGCAGGGATGCTGGAATTCGTGGTGTAGCGGTGAAATGCTTAGATATCACGAAGAACTCCGATCGCGAAGGCAGGTGTCCGGCGCGTCACTGACGCTGAGGCTCGAAGGTGCGGGTATCAAACAGGATTAGATACCCTAGTAGTC
>LST401_15440
CCTACGGGGGGCAGCAGTGAGGAATATTGGTCAATGGGCGAGAGCCTGAACCAGCCAAGTAGCGTGAAGGATGACTGCCCTATGGGTTGTAAACTTCTTTTATACGGGAATAACACGCGGCACGTGTGCCGCTCTGCATATACCGTATGAATAAGCATCGGCTAACTCCGTGCCAGCAGCCGCGGTAATACGGAGGATGCGAGCGTTATCCGGATTTATTGGGTTTAAAGGGAGCGTAGACGGGTCCTTAAGTCAGTTGTGAAAGTTTGCGGCTCAACCGTAAAATTGCAGTTGATACTGGGGACCTTGAGTGCGGCAGAGGCAGGCGGAATTCGGGGTGTAGCGGTGAAATGCTTAGATATCACGAAGAACTCCGATTGCGAAGGCAGCTTGCTGGACCGTAACTGACGTTGATGCTCGAAAGTGCGGGTATCAAACAGGATTAGATACCCGAGTAGTC
>LST401_22027
CCTACGGGTGGCAGCAGTGAGGAATATTGGTCAATGGACGAGAGTCTGAACCAGCCAAGTAGCGTGAAGGATGAAGGTCCTACGGATTGTAAACTTCTTTTATAAGGGAATAAACCCTCCCACGTGTGGGAGCTTGTATGTACCTTATGAATAAGCATCGGCTAACTCCGTGCCAGCAGCCGCGGTAATACGGAGGATGCGAGCGTTATCCGGATTTATTGGGTTTAAAGGGAGCGCAGACGGGTCGTTAAGTCAGCTGGGAAAGTTTGGGGCTCAACCTTAAAATTGCAGTTGATACTGGCGTCCTTGAGTGCGGTTGAGGTGTGCGGAATTCGTGGTGTAGCGGTGAAATGCTTAGATATCACGAAGAACTCCGATTGCGAAGGCAGCACACTAAGCCGTAACTGACGTTCATGCTCGAAAGTGTGGGTATCAAACAGGATTAGATACCCGCGTAGTC
>LST401_26427
CCTACGGGAGGCAGCAGTAGGGAATTTTCGGCAATGGGCGAAAGCCTGACCGAGCAACGCCGCGTGAAGGAAGAAGTCATTCGTGATGTAAACTTCTGTTATAAAGGAAGAACGGCGCCTGTAGGGAATGACAGGCGAGTGACGGTACTTTATGAGGAAGCCACGGCTAACTACGTGCCAGCAGCCGCGGTAATACGTAGGTGGCGAGCGTTATCCGGAATCATTGGGCGTAAAGAGGGAGCAGGCGGCAGTGCAGGTCTGCGGTGAAAGCCGGAAGCTAAACTTCGGTAAGCCGTGGAAACCGCACAGCTAGAGAGCATCAGAGGATCGCGGAATTCCATGTGTAGCGGTGAAATGCGTAGATATATGGAGGAACACCAGTGGCGAAGGCGGCGGTCTGGGGTGCAGCTGACGCTCAGTCCCGAAAGCGTGGGGAGCAAATAGGATTAGATACCCGCGTAGTC
>LST401_17642
CCTACGGGCTGCAGCAGTGAGGAATATTGGTCAATGGTCGAGAGACTGAACCAGCCAAGTCGCGTGAGGGAAGAATGGTCCATGGCCTGTAAACCTCTTTTGACGGGGACGAATAAAGGGAACGCGTTCCCTCTTGCCGGTACCCGTCGAATAAGCATCGGCTAACTCCGTGCCAGCAGCCGCGGTAACACGGGGGATGCGAGCGTTATCCGGATTTATTGGGTTTAAAGGGCGCGTAGGCGGGGGATCAAGTCAGCGGTAAAAGCCTGCAGCTTAACTGTAGCACGCCGTTGAAACTGGTTTCCTAGAGTTCGGTCAAGGGAGGCGGAACAGGTGAAGTAGCGGTGAAATGCATAGATATCACCTGGAACCCCGATAGCGAAGGCAGCTTCCCGGCCCGATACTGACGCTGAAGCGCGAAAGCGTGGGTAGCGAACAGGATTAGATACCCTCGTAGTC
>LST401_30805
CTACGGGGCGCATCAGTGGGGAATATTGCACAATGGGGGAAACCCTGATGCAGCGACGCCGCGTGAGCGAAGAAGTATTTCGGTTTGTAAAGCTCTATCAGCAGGGAAGAAACTGACGGTACCTGACTAAGAAGCACCGGCTAAATACGTGCCAGCAGCCGCGGTAATACGTATGGTGCAAGCGTTATCCGGATTTACTGGGTGTAAAGGGAGCGTAGACGGATAGGCAAGTCTGGAGTGAAAACCCGGGGCTCAACCCCGGGACTGCTTTGGAAACTGTTTATCTAGAGTGCTGGAGAGGTAAGTGGAATTCCTAGTGTAGCGGTGAAATGCGTAGATATTAGGAGGAACACCGGTGGCGAAGGCGGCTTACTGGACGACAACTGACGCTGAGGCTCGAAAGCGTGGGGAGCAAACAGGATTAGATACCCCAGTAGTC
>LST401_6675
CCTACGGGCGGCAGCAGTGGGGAATCTTCCGCAATGGGCGAAAGCCTGACGGAGCAACGCCGCGTGAACGATGAAGGTCTTAGGATCGTAAAGTTCTGTTGTTAGGGACGAAGGGTAAGAATCATAATACGGTTTTTATTTGACGGTACCTAACGAGGAAGCCACGGCTAACTACGTGCCAGCAGCCGCGGTAATACGTAGGCGGCAAGCGTTGTCCGGAATTATTGGGCGTAAAGGGAGCGCAGGCGGGAAACTAAGCGGATCTTAAAAGTGCGGGGCTCAACCCCGTGATGGGGTCCGAACTGGTTTTCTTGAGTGCAGGAGAGGAAAGCGGAATTCCCAGTGTAGCGGTGAAATGCGTAGATATTGGGAAGAACACCAGTGGCGAAGGCGGCTTTCTGGACTGTAACTGACGCTGAGGCTCGAAAGCTAGGGTAGCGAACGGGATTAGATACCCGAGTAGTC
>LST401_24218
CCTACGGGACGCAGCAGTGAGGAATATTGGTCAATGGGCGTAAGCCTGAACCAGCCAAGTAGCGTGAGGGACGACGGCCCTATGGGTTGTAAACCTCTTTTGTACGGGGATAAAGTGTGGGACGTGTCCCATATTGCAGGTACCGTCCGAATAAGGACCGGCTAATTCCGTGCCAGCAGCCGCGGTAATACGGAAGGTCCGGGCGTTATCCGGATTCATTGGGTTTAAAGGGAGCGCAGGCCGCCTTTTAAGCGTGCCGTGAAATGCCGTGGCTCAACCATGGAACTGCGGCGCGAACTGGAGGGCTTGAGTGCGCGGAAGGCAGGCGGAACTCGTGGTGTAGCGGTGAAATGCTTAGATATCACGAAGAACTCCGATTGCGAAGGCAGCCTGCCGCAGCGCAACTGACGCTGAGGCTCGAAAGCGCGGGTATCGAACAGGATTAGATACCCCAGTAGTC
>LST401_11057
CCTACGGGGTGCAGCAGTGAGGAATATTGGTCAATGGGCGTAAGCCTGAACCAGCCAAGTAGCGTGAGGGACGACGGCCCTATGGGTTGTAAACCTCTTTTTTACGGTGATAAAGTGTGGTACGCGTCCCATATTGCAGGTACCGTACGAATAAGGACCGGCTAATTACGTGCCAGCAGCCGCGGTAATACGGAATGTCCGGGCGTTAACCGGATTCATTGGGTTTAAAGGGAGCGCAGGCCGCCTTTTAAGCGTGCCGTGAAATGCCGTGGCTCAACAATGGCACTGCGGCGCGAACTGGAGGGCTTGAGTGCGCGGAAGGCAGGCGGAACTCGTGGTGTAGCGGTGAAATGCTTAGATATCACGAAGAACTCCGATTGCGAAGGCAGCCTGCCGCAGCGCAACTGACGCTGAGGCTCGAAAGCGCGGGTATCGAACAGGATTAGATACCCCCGTAGTC
>LST401_4479
[truncated: 12,104,617 more chars]
